# Supplementary material for: Single‐Cell RNA‐Sequencing Reveals Cachectic Satellite Cell Population in Muscle of Male Mice With Cancer Cachexia
Source: J Cachexia Sarcopenia Muscle. 2026 Mar 27;17(2):e70260. doi: 10.1002/jcsm.70260 (PMC13140835; doi:10.1002/jcsm.70260)
Supplement: Supplementary file 14 — Data S1: Supporting Information. [file JCSM-17-e70260-s011.csv]

	p_val	avg_log2FC	pct.1	pct.2	p_val_adj	log10_p_val_adj
Hbb-bt	0	1.99621275982755	0.609	0.221	0	Inf
Hba-a2	0	1.59780665929119	0.67	0.287	0	Inf
Hba-a1	0	1.52418433848683	0.69	0.334	0	Inf
Hbb-bs	0	1.79934107098184	0.976	0.713	0	Inf
Rpl35	2.82798387706018e-300	-1.00504926013214	0.593	0.789	6.40255549766426e-296	295.193646648357
Cyp26b1	8.0926471380849e-208	-3.04455401837279	0.094	0.284	1.83217531206242e-203	202.737032973125
Rps29	3.7572619971032e-195	-0.55959389339647	0.917	0.958	8.50644116144163e-191	190.070252097638
Timp3	1.19241092656236e-98	-0.576605491945018	0.535	0.677	2.69961833773718e-94	93.5686976304821
Cd200	9.62351857483425e-97	-0.809785502702796	0.456	0.588	2.17876460534247e-92	91.6617896885803
Hspg2	6.23097466916022e-95	-0.660603540278397	0.471	0.626	1.41069266509787e-90	89.8505675917668
Plpp3	7.25660095418814e-94	-0.576468809255031	0.546	0.676	1.64289445602819e-89	88.7843903359179
Gm10076	2.14157695000044e-93	-1.19722065027679	0.124	0.257	4.848530214801e-89	88.3143898936332
Jup	6.510625500298e-82	-0.753048979319483	0.398	0.529	1.47400561326747e-77	76.8315008626056
Tcf4	1.21385297598709e-76	-0.440630825081648	0.682	0.792	2.74816313763477e-72	71.5609574900726
Tmsb10	1.84765719054505e-76	-0.549660739729658	0.512	0.648	4.18309587939398e-72	71.3785021809813
Malat1	1.32027783494656e-71	-0.441466303689237	0.773	0.881	2.98910901831901e-67	66.5244582451511
mt-Nd4	7.96118639403251e-71	0.26984721538893	0.984	0.956	1.80241259960896e-66	65.7441457853757
Zbtb20	1.27795022313513e-70	-0.38054988755144	0.706	0.824	2.89327930517794e-66	65.5386096393412
mt-Cytb	3.33454574510682e-70	0.255866915505174	0.994	0.974	7.54941156692185e-66	65.122086897801
Foxn3	4.55464165814359e-70	-0.46002921967725	0.579	0.7	1.03117087140371e-65	64.9866693634662
Sox4	5.58477572082318e-69	-1.11858891388449	0.129	0.241	1.26439322319437e-64	63.8981178405272
Ltbp4	6.42415118123777e-69	-0.566972504138441	0.434	0.565	1.45442782743223e-64	63.8373078247267
Aldoa	8.29094310547694e-69	0.822896190446319	0.843	0.785	1.87706951907998e-64	63.7265196425658
Marcks	1.13907209831867e-68	-0.512053415769998	0.587	0.686	2.57885923059346e-64	63.5885723635794
Myo10	1.8415679142781e-66	-0.671195513254406	0.411	0.53	4.16930975792561e-62	61.3799358378647
Acta2	6.39108698144842e-66	-0.632694778320583	0.1	0.206	1.44694209259992e-61	60.8395488492317
Cd247	3.713263855283e-65	-1.06389106419735	0.125	0.232	8.40682936836071e-61	60.0753677672767
Nfia	5.40222188603892e-64	-0.391058629023192	0.552	0.69	1.22306303499921e-59	58.9125511594422
Auts2	2.26949760473587e-63	-0.512721447048776	0.475	0.604	5.138142577122e-59	58.289193848766
Etl4	2.24716248668023e-61	-0.594295631291279	0.451	0.569	5.08757586984405e-57	56.2934891011851
Ric1	3.29098792349969e-61	-0.715965856736685	0.29	0.412	7.45079665880329e-57	56.1277972888591
Ets1	4.6487447800645e-60	-0.602146184559173	0.424	0.538	1.0524758182066e-55	54.9777878737727
Sptbn1	4.74052388302417e-60	-0.351826117645442	0.674	0.801	1.07325460711667e-55	54.9692972385662
Tcf15	4.54545131202953e-59	-0.680201494569398	0.39	0.503	1.02909017704349e-54	53.987546567243
mt-Co3	6.81174557580393e-59	0.227628756381693	0.999	0.99	1.54217919836201e-54	53.8118651591398
mt-Nd2	9.11817561510258e-59	0.284401874809541	0.979	0.956	2.06435495925922e-54	53.6852156250713
Ehd2	1.31342983025606e-58	-0.488357868881868	0.482	0.603	2.97360513569971e-54	53.5267167018437
Rpl38	3.22795517481166e-58	-0.334041034519891	0.831	0.896	7.3080905157736e-54	53.1361960822476
Adgrf5	4.05361989876047e-58	-0.530282100272449	0.448	0.555	9.1773954507937e-54	53.0372805542936
Cdh5	5.39119018507461e-58	-0.522572663044204	0.439	0.544	1.22056545790089e-53	52.9134389247737
Aqp7	1.24662124798837e-57	-0.764365245918086	0.265	0.378	2.82235050544567e-53	52.5493890525489
Rps2	2.62815061048145e-57	0.400077403935001	0.904	0.885	5.95013298213001e-53	52.2254733279253
Crip1	3.5628910659138e-57	-0.400946424162432	0.625	0.748	8.06638537322885e-53	52.0933210333241
Afdn	2.2499464124161e-56	-0.536384032094834	0.482	0.59	5.09387867771005e-52	51.2929514029587
Limch1	2.47241979871685e-56	-0.554964744706118	0.345	0.469	5.59755842429494e-52	51.2520013647938
Dach1	7.06194248184259e-56	-0.718371822045339	0.397	0.498	1.59882377788916e-51	50.796199401487
St5	1.10122312299263e-55	-0.649128605826112	0.261	0.382	2.4931691504553e-51	50.6032482555446
Bmp6	2.10700051826972e-55	-0.705365109646644	0.382	0.493	4.77024917336265e-51	50.32145893505
Gapdh	3.02098194323242e-55	0.635879274615814	0.817	0.778	6.8395031194782e-51	50.1649754480324
Ptk2	6.49903338251533e-55	-0.502159479774666	0.445	0.566	1.47138115780147e-50	49.832274809742
Alpl	1.98866972739297e-54	-1.32366732531421	0.084	0.169	4.50234826281768e-50	49.3465609147619
Ldha	1.27651011514696e-53	0.696559348718458	0.646	0.571	2.89001890069271e-49	48.5390993169529
Ctnnb1	1.5699927084975e-53	-0.512678479969588	0.539	0.645	3.55446349203834e-49	48.4492259420597
Cdkn1c	3.35436203281627e-53	-0.621380831790591	0.326	0.444	7.59427564229604e-49	48.1195136437309
Ttc28	4.06765744780636e-53	-0.429652202294765	0.463	0.584	9.2091764618336e-49	48.0357792052074
Lims2	9.54371429232803e-53	-0.508811724023302	0.467	0.574	2.16069691578307e-48	47.6654061479869
Hes1	1.26887083393554e-52	-0.723257347742077	0.239	0.352	2.87272356803007e-48	47.5417061626106
Ppic	1.32823439755354e-52	-0.608968654261474	0.293	0.409	3.00712267606122e-48	47.5218488544237
Ptprm	1.91688502898705e-52	-0.500477169982868	0.491	0.603	4.33982770562669e-48	47.3625275119577
Tspan13	2.14437856305342e-52	-0.54593956457214	0.459	0.552	4.85487306675294e-48	47.3138221204685
Cd81	5.13609125463759e-52	-0.324119234815732	0.632	0.748	1.16281106004995e-47	46.9344908461003
Ptprg	8.14067020473571e-52	-0.405786635816181	0.551	0.667	1.84304773435216e-47	46.7344634165458
AU020206	1.02598769381253e-51	-0.782971008710681	0.214	0.32	2.32283613879157e-47	46.6339814258126
Cavin1	1.77246094538559e-51	-0.414229451782385	0.555	0.675	4.01285158035296e-47	46.3965469028193
Fabp4	7.12989998632979e-51	-0.32102457979701	0.65	0.789	1.61420935690507e-46	45.792040139594
Rflnb	1.31948692918367e-50	-0.770633870936788	0.349	0.453	2.98731840767183e-46	45.5247184850205
Syne1	1.32643978651141e-50	-0.459299516255659	0.425	0.549	3.00305967666183e-46	45.5224360374356
Filip1	1.40582908413634e-50	-0.5765164919418	0.317	0.433	3.18279704648467e-46	45.4971910536196
Nrep	1.50018542050144e-50	-0.790318563601068	0.161	0.262	3.39641979201526e-46	45.4689786370122
Stox2	1.6827700321849e-50	-0.62035356579552	0.36	0.472	3.80979135286662e-46	45.4190988082561
Rasgrp3	2.38297314649983e-50	-0.619980307959179	0.295	0.404	5.39505120367562e-46	45.2680044291334
Sox7	2.80927155344536e-50	-0.894116427066143	0.135	0.231	6.36019079700029e-46	45.1965298559174
Arhgef12	2.97299239595554e-50	-0.4255427300805	0.484	0.607	6.73085478444335e-46	45.1719297790756
Sptan1	4.6021584790108e-50	-0.449827306679613	0.49	0.602	1.04192867964804e-45	44.9821620076155
Plxnd1	6.04389422045117e-50	-0.648032010429919	0.29	0.402	1.36833765151014e-45	44.8638067227229
Fth1	1.59573490091831e-49	0.436345722202829	0.973	0.963	3.61274381567904e-45	44.4421628337217
Mast4	1.59839570808896e-49	-0.398931500072181	0.502	0.627	3.6187678831134e-45	44.4414392727404
Cebpd	2.62388322621113e-49	0.69983629090082	0.326	0.227	5.94047162414201e-45	44.2261790742728
Kitl	3.18584195706447e-49	-0.484797155591693	0.458	0.565	7.21274619079395e-45	44.1418993499224
Enah	7.42114847919844e-49	-0.654074007378147	0.273	0.384	1.68014801569053e-44	43.7746524566277
Ddx5	8.55427512197939e-49	-0.29020448990531	0.733	0.818	1.93668788761613e-44	43.7129403635906
Tjp1	1.32460739289904e-48	-0.496459474234508	0.437	0.548	2.99891113752342e-44	43.5230364028817
Mpped2	1.50806493319405e-48	-1.13095501574147	0.071	0.147	3.41425900875134e-44	43.4667035360026
Gng11	2.73169296456692e-48	-0.370580307675556	0.565	0.688	6.1845528717795e-44	43.208691693341
Tcim	3.02098541435589e-48	-0.569810921247063	0.359	0.47	6.83951097810173e-44	43.1649749490261
Mmp15	9.13462844737995e-48	-0.789623679091667	0.169	0.267	2.06807988048682e-43	42.6844326904405
2610307P16Rik	2.47636144207074e-47	-0.696572036384633	0.174	0.276	5.60648230484816e-43	42.2513095442275
Phactr1	2.48219776260617e-47	-0.670597794213665	0.183	0.285	5.61969573454037e-43	42.2502871976671
Itpkb	2.69129199694442e-47	-0.496543288720337	0.481	0.582	6.09308508108216e-43	42.2151627575416
Nfib	2.88130264500856e-47	-0.342447321751158	0.626	0.742	6.52326918829939e-43	42.1855346995734
Zfp36l1	3.95472469280314e-47	-0.383249419983794	0.517	0.624	8.95349670450632e-43	42.0480073219024
Sparc	9.34559460571271e-47	-0.373784786651448	0.63	0.753	2.11584261873336e-42	41.6745166392633
Ckm	6.62445006497384e-46	0.81580890777956	0.632	0.557	1.49977549471008e-41	40.8239737467482
Airn	1.01356545584813e-45	-0.381434928675496	0.478	0.6	2.29471219204016e-41	40.639271776901
Cav1	1.93436604535769e-45	-0.310145757216419	0.584	0.703	4.37940472668982e-41	40.3585849172318
Fbxl7	2.11393504405793e-45	-0.519436606856408	0.373	0.486	4.78594893974714e-41	40.3200319390916
Mcc	5.00677585021257e-45	-0.517907992084891	0.4	0.506	1.13353405248813e-40	39.9455654287042
Emcn	5.67057255379845e-45	-0.587244531190085	0.356	0.452	1.28381762617997e-40	39.8914966659627
Mir100hg	7.20396723079354e-45	-0.759181863858312	0.183	0.282	1.63097818105166e-40	39.7875518488385
Qk	7.52833637826281e-45	-0.352796876559159	0.664	0.762	1.7044153560387e-40	39.7684245616502
Grrp1	8.22802602536266e-45	1.15800147917626	0.23	0.15	1.86282509214211e-40	39.7298279207793
Nxn	9.59955573073186e-45	-0.528654071539202	0.394	0.502	2.17333941743769e-40	39.6628724432105
Maml2	4.4539515727e-44	-0.418398165026792	0.446	0.563	1.00837463605928e-39	38.9963780867937
Myoz1	6.19360419685394e-44	0.896883794822573	0.322	0.231	1.40223199016773e-39	38.8531801292261
Agap1	1.76335594777368e-43	-0.472924021890056	0.404	0.512	3.9922378657596e-39	38.3987835904535
Myo6	1.18014814553759e-42	-0.600652173503582	0.263	0.366	2.67185540149711e-38	37.5731870492022
Plpp1	1.61386050243028e-42	-0.520401023430057	0.328	0.436	3.65378017750216e-38	37.4372575846708
Rgcc	2.79715845425984e-42	-0.442321179162936	0.436	0.536	6.33276674044427e-38	37.1984065083731
Epn2	3.27854869635326e-42	-0.475238535690299	0.351	0.461	7.42263424854379e-38	37.1294419388482
Ctnnd1	4.36344473892886e-42	-0.451257755573851	0.408	0.513	9.87883888893495e-38	37.0052940972911
Cst3	7.46410956913047e-42	-0.265334986705562	0.733	0.815	1.68987440645114e-37	36.7721455714882
Atxn1	1.20637736907489e-41	-0.502466081536546	0.432	0.531	2.73123836358555e-37	36.563640395989
Sybu	1.42791128960669e-41	-0.743816350815934	0.146	0.234	3.23279115966956e-37	36.4904223501774
Sorbs1	1.49151866659628e-41	-0.440945814901918	0.362	0.472	3.37679826117398e-37	36.4714948844863
Egfl7	1.54664085711242e-41	-0.414269589011259	0.459	0.56	3.50159490050252e-37	36.455734098873
Smco4	2.007865021172e-41	-0.611556653673276	0.339	0.437	4.54580640793342e-37	36.3423890634981
Rps28	2.98481376725185e-41	-0.31308325955698	0.812	0.882	6.7576183690582e-37	36.1702063382924
Kdr	3.55330198793428e-41	-0.475244705927096	0.402	0.496	8.04467570068321e-37	36.0944914586181
Mtss1	4.53324345545967e-41	-0.525191516153854	0.289	0.391	1.02632631831607e-36	35.9887145342416
Vwa3a	5.56741183792334e-41	-1.0951895821219	0.054	0.116	1.26046204010584e-36	35.899470228941
Sema6a	6.91032414699258e-41	-0.440566819585803	0.453	0.551	1.56449738687912e-36	35.8056251579028
Pltp	8.40762770356232e-41	-0.634914105904772	0.204	0.297	1.90348691208651e-36	35.7204501049427
H3f3b	1.67822715704181e-40	-0.27264942005645	0.721	0.801	3.79950628354267e-36	35.4202728329262
Myct1	2.51176841430353e-40	-0.567623023133322	0.308	0.405	5.6866436899832e-36	35.2451439826362
Dhrs3	3.4939653379813e-40	-0.500561900376269	0.345	0.451	7.91033752518966e-36	35.1018049852507
Eno1	6.28646195523816e-40	-0.789449611384927	0.145	0.229	1.42325498666592e-35	34.8467172858739
Cd9	7.40111845250791e-40	-0.229909136138	0.5	0.61	1.67561321764779e-35	34.775826222476
Cald1	1.09970478689207e-39	-0.349001564096357	0.439	0.552	2.48973163752365e-35	34.6038474619901
Anxa3	1.26976648651839e-39	-0.451617494601873	0.422	0.518	2.87475132547763e-35	34.5413997171113
Gnb1	1.39414442794402e-39	-0.348698773027351	0.58	0.679	3.15634298486526e-35	34.5008158101708
Fbln2	1.54992384159343e-39	-0.400454152021213	0.371	0.477	3.50902757736753e-35	34.4548132186608
Cavin2	1.59996251332319e-39	-0.369200172016904	0.522	0.622	3.6223151301637e-35	34.4410137701076
Map2k6	1.70480927046514e-39	-0.685437289915358	0.098	0.175	3.85968818833307e-35	34.4134477791511
Des	2.10815330534468e-39	0.87638818217769	0.403	0.321	4.77285908330034e-35	34.3212213878103
Epas1	3.02944784443891e-39	-0.352778247447753	0.477	0.586	6.85866991980969e-35	34.1637600974848
Ptma	3.5176943119018e-39	-0.272066755656971	0.718	0.819	7.96405992214567e-35	34.0988654809702
Foxp1	3.71420225604759e-39	-0.304349442690615	0.541	0.651	8.40895390769174e-35	34.0752580280278
Tmem44	6.02672491895377e-39	-0.832657433534989	0.105	0.181	1.36445052165113e-34	33.8650422083
Dgke	9.37409503023937e-39	-0.699032176281536	0.156	0.243	2.12229511484619e-34	33.6731942256007
Ncald	9.61694521169385e-39	-0.625119653891864	0.226	0.319	2.17727639592749e-34	33.662086435632
Ubb	1.15814422023914e-38	-0.224305996622207	0.862	0.897	2.62203851462142e-34	33.5813609333306
Mprip	1.23633320727146e-38	-0.355741852192068	0.474	0.581	2.79905838126258e-34	33.5529880431574
Adarb1	1.26411941665872e-38	-0.520346563909738	0.327	0.428	2.86196635931534e-34	33.5433354754154
Col4a1	1.32125219506427e-38	-0.289079428096217	0.589	0.707	2.99131496962551e-34	33.5241378556519
Prickle2	3.28328901000497e-38	-0.67989596935142	0.192	0.283	7.43336631865126e-34	33.1288144644998
Timp4	4.9761137617946e-38	-0.491146352628459	0.371	0.468	1.1265921556703e-33	32.9482332770319
Slc9a3r2	5.17648957526558e-38	-0.411423599102816	0.426	0.528	1.17195723984013e-33	32.9310882337448
Rapgef2	5.74540516632373e-38	-0.405311237561567	0.496	0.599	1.30075972965569e-33	32.8858029169061
Ecm2	6.27602371608346e-38	-0.50389250584165	0.226	0.323	1.4208917693213e-33	32.8474390014368
Sparcl1	7.15960810902222e-38	-0.281162173710851	0.539	0.653	1.62093527588263e-33	32.79023432623
Dpysl2	7.30809958422298e-38	-0.416358021176105	0.359	0.462	1.65455374586808e-33	32.7813191208252
Rassf3	8.52219057131482e-38	-0.526752023881967	0.367	0.461	1.92942394534568e-33	32.7145723359149
Robo2	1.0204576136295e-37	-1.14572414466019	0.053	0.112	2.31031603725719e-33	32.6363286071863
Cadm1	1.11571680829845e-37	-0.848269609046359	0.118	0.196	2.52598285398769e-33	32.5975696016999
Ckb	1.19572297514746e-37	-0.608453887022308	0.163	0.25	2.70711681573384e-33	32.5674930034338
Tns1	1.34961466488553e-37	-0.350675748876417	0.482	0.59	3.05552760130085e-33	32.514913788842
Bbs9	1.88828375286485e-37	-0.69588331116894	0.201	0.291	4.27507441648603e-33	32.369056321079
St6galnac3	2.67566472942633e-37	-0.565773795864211	0.32	0.415	6.05770494742122e-33	32.2176918836653
Clstn1	5.36985182714736e-37	-0.519920298094419	0.234	0.33	1.21573445366616e-32	31.9151612753112
Tie1	5.9274974539445e-37	-0.491161581264773	0.322	0.419	1.34198542357303e-32	31.8722522013773
Mdfic	6.51879704719877e-37	-0.504049738755078	0.329	0.427	1.4758556514858e-32	31.8309561173293
Atp2a1	6.93427425236825e-37	0.845174062810506	0.316	0.233	1.56991969073617e-32	31.8041225633629
Ptprb	6.96957740783143e-37	-0.377923641076876	0.442	0.542	1.57791232513304e-32	31.801917131525
Clic5	7.00750109789807e-37	-0.445730180700561	0.33	0.428	1.58649824856412e-32	31.7995604030085
Ebf1	1.11694483096924e-36	-0.331075108742902	0.514	0.628	2.52876309731435e-32	31.5970918548582
Ints6l	1.27786433301738e-36	-0.649523511936994	0.195	0.284	2.89308484995136e-32	31.5386388289427
Heg1	2.23379774516336e-36	-0.367292919858955	0.444	0.55	5.05731809504984e-32	31.2960797292664
Dst	2.84594434931047e-36	-0.282084725987698	0.518	0.632	6.44321800683891e-32	31.1908971740137
Cabp1	3.74374553525839e-36	-0.991718615683289	0.052	0.109	8.47583989182499e-32	31.0718172556839
C1qtnf9	4.42708461889822e-36	-0.475277664138967	0.356	0.451	1.00229195771856e-31	30.9990057543598
Elk3	6.05420125099948e-36	-0.397820358144656	0.435	0.531	1.37067116322628e-31	30.863066724004
Arhgap31	8.05333533246827e-36	-0.391667214731656	0.478	0.564	1.82327511927082e-31	30.7391477944464
9530026P05Rik	9.35521083880175e-36	-0.368285032141082	0.37	0.475	2.11801973390472e-31	30.6740699978234
Eno3	1.23580492965019e-35	0.609990918313714	0.366	0.28	2.79786236072803e-31	30.5531736541925
Polr2l	1.54332830641405e-35	-0.721175423935847	0.067	0.13	3.49409528572142e-31	30.4566652557644
Acta1	2.21836306420001e-35	0.785215686835994	0.842	0.814	5.02237397734882e-31	30.2990909518677
Actn3	3.2629365110417e-35	1.09951126759181	0.259	0.183	7.38728826099841e-31	30.131514953948
Wwtr1	3.45695285297131e-35	-0.365993938275901	0.482	0.584	7.82654125912705e-31	30.106430120948
Ppp3ca	3.72314960310162e-35	-0.343665839020753	0.609	0.696	8.42921070142207e-31	30.0742130901517
Dipk2a	3.76380478995163e-35	-0.823053984428602	0.128	0.204	8.52125404445048e-31	30.0694964868639
Gulp1	4.07933707446578e-35	-0.476021149606534	0.279	0.378	9.23561913659052e-31	30.0345339850541
Dip2b	5.19949860748308e-35	-0.415328939703457	0.359	0.46	1.17716648473417e-30	29.9291621112532
Tshz3	1.05534077978609e-34	-0.821443926987208	0.18	0.262	2.38929152543572e-30	29.6217308572975
Cox6a2	1.20135526283764e-34	0.658971417788771	0.323	0.24	2.71986831506441e-30	29.5654521222251
Sh3pxd2a	1.90899837199338e-34	-0.557499356099065	0.24	0.333	4.32197231419301e-30	29.3643180194592
Mgll	2.06586491076631e-34	-0.307632439001474	0.506	0.617	4.67711815797493e-30	29.3300216583771
Gm12002	2.16172589320525e-34	-0.486662363145311	0.264	0.356	4.89414742221668e-30	29.310322952906
Jcad	2.47922803944741e-34	-0.498188566797716	0.296	0.389	5.61297228130893e-30	29.2508071024631
Arhgap29	3.3676588032277e-34	-0.378953350614982	0.415	0.517	7.62437953050752e-30	29.1177954932849
mt-Nd1	3.56033009130735e-34	0.207019986727383	0.98	0.958	8.06058732671984e-30	29.0936333126043
Arhgap18	3.76715023648667e-34	-0.549522065561284	0.355	0.44	8.52882813540582e-30	29.0691106369789
Rsad2	4.25926924106928e-34	-0.718145598382619	0.128	0.204	9.64298556178086e-30	29.0157884834972
Actn4	4.89733862421001e-34	-0.383400845139851	0.505	0.599	1.10875746452115e-29	28.9551634433366
Insig1	5.08911527230434e-34	-0.868329626572545	0.089	0.156	1.1521756976497e-29	28.9384812894011
Eng	5.82713068667015e-34	-0.340427881046932	0.424	0.53	1.31926238746212e-29	28.879668819242
Ext1	6.4632838923261e-34	-0.399543406558449	0.489	0.583	1.46328747322263e-29	28.8346703452555
Ece1	6.5127757918344e-34	-0.362225301390399	0.387	0.492	1.47449243927131e-29	28.8313574500306
Prdm16	7.01274635795634e-34	-0.664245760289004	0.141	0.218	1.58768577544131e-29	28.7992354461755
Tnnt3	8.539648886644e-34	0.758725024847442	0.691	0.642	1.9333765079362e-29	28.7136835627348
Pls3	8.69725915317032e-34	-0.411785397937617	0.391	0.491	1.96905947227776e-29	28.7057411664967
Itm2b	8.74376759527187e-34	-0.204012728418593	0.784	0.857	1.97958898356955e-29	28.7034249717068
Dysf	9.12323405391618e-34	-0.466077223585708	0.316	0.409	2.06550018980662e-29	28.6849747607784
Nmrk2	9.22948569442522e-34	1.52576809593654	0.106	0.053	2.08955556121787e-29	28.67994607649
Cped1	1.10632114539905e-33	-0.356207847045399	0.44	0.536	2.50471107318344e-29	28.6012423642315
Aplp2	1.27443495293898e-33	-0.301855201536603	0.569	0.67	2.88532073345384e-29	28.5398059034694
1110038F14Rik	1.44737853354725e-33	-0.549221502810328	0.246	0.334	3.27686499995097e-29	28.484541450282
Selenow	1.52560728273775e-33	0.550770204172013	0.831	0.828	3.45397488811826e-29	28.4616808242646
Net1	1.96104082310109e-33	-0.76622323380692	0.118	0.191	4.43979642350087e-29	28.3526369429883
Chek2	2.46776189212025e-33	-0.801194381234043	0.116	0.187	5.58701292376025e-29	28.2528203240379
Peak1	2.82959756457749e-33	-0.327585980764512	0.453	0.549	6.40620888620344e-29	28.1933989044723
Pcdh12	3.48636620286286e-33	-0.769426586186779	0.106	0.176	7.89313308328152e-29	28.1027505746497
Fat4	3.77079496173323e-33	-0.585534250834512	0.175	0.258	8.53707979336403e-29	28.0686906593472
Vps13d	3.81209855351734e-33	-0.441085237056609	0.329	0.422	8.63059112516327e-29	28.063959457633
Fermt2	3.98827799937992e-33	-0.311678464958964	0.544	0.638	9.02946139059614e-29	28.0443381546775
Prkd1	4.24483919270168e-33	-0.557780515499834	0.273	0.364	9.61031593227661e-29	28.0172623349757
Rpl9-ps6	5.98505002966733e-33	1.01162571744511	0.135	0.076	1.35501532671668e-28	27.8680557924126
Ncoa3	6.27822701236245e-33	-0.506389637228634	0.312	0.401	1.42139059559886e-28	27.8472865623233
Cep85l	8.44789775717476e-33	-0.460803339598662	0.357	0.447	1.91260405222436e-28	27.7183749284213
Rassf9	8.89489607496157e-33	-0.60399211044856	0.264	0.349	2.0138044713713e-28	27.695982699188
Jam2	9.33748881071524e-33	-0.393345644013014	0.394	0.487	2.11400746674593e-28	27.6748934830831
Nme2	9.7333025191749e-33	0.413125583317183	0.758	0.739	2.2036196903412e-28	27.6568633556632
Ybx3	1.01885955671107e-32	0.788369606306849	0.618	0.565	2.30669803639385e-28	27.637009254075
Bcl6b	1.16208723064717e-32	-0.824341388727655	0.095	0.162	2.6309654901852e-28	27.5798848484253
Selenop	1.32705173011135e-32	-0.211091931476561	0.449	0.552	3.00444511697209e-28	27.5222357249554
Tpi1	1.93125660954226e-32	0.622875749396055	0.501	0.428	4.37236496400367e-28	27.3592835943807
Klf12	1.99476532750602e-32	-0.584049712563451	0.248	0.335	4.51614870147363e-28	27.345231766666
Jun	3.50865581348638e-32	-0.374119030352613	0.402	0.495	7.94359676173317e-28	27.0999828099053
Tmod4	4.77586903525893e-32	1.01932899359796	0.186	0.12	1.08125674958262e-27	26.9660711685007
Dapk2	5.51961977640675e-32	-0.57159167118364	0.172	0.252	1.24964191737849e-27	26.9032144154603
Plk2	5.57316984571884e-32	-0.65128313536289	0.152	0.228	1.26176565307075e-27	26.8990212988391
Son	1.175608318695e-31	-0.260711770390264	0.641	0.733	2.66157723352548e-27	26.5748609269711
Mxd4	1.18035994096421e-31	-0.388676542715721	0.414	0.511	2.67233490634298e-27	26.5731091154846
Hivep2	1.393132377713e-31	-0.355464625943716	0.396	0.495	3.15405170314222e-27	26.5011311917283
Jam3	1.75328102614383e-31	-0.523793543993302	0.236	0.324	3.96942824318963e-27	26.4012720445493
Ankrd23	2.30816681957121e-31	0.733299741972099	0.299	0.223	5.22568967950923e-27	26.2818563838315
Srgap2	3.15732879378896e-31	-0.405677269819443	0.43	0.521	7.14819238913821e-27	26.1458037672441
Gm12216	4.44995905207207e-31	-0.639172156417874	0.142	0.217	1.00747072938912e-26	25.9967675628042
Nav3	4.59161158184525e-31	-0.778460324532946	0.086	0.148	1.03954086212976e-26	25.983158434809
Rapgef4	4.73417957295682e-31	-0.665460597776812	0.148	0.223	1.07181825531742e-26	25.9698788502817
Slc6a6	6.6324202492257e-31	-0.639647727825715	0.27	0.355	1.5015799444247e-26	25.823451540922
Map4k3	8.08465433651594e-31	-0.396902412106723	0.398	0.488	1.83036574178721e-26	25.7374621213246
Gpc4	9.70437859290505e-31	-0.756751838488967	0.093	0.156	2.1970713134337e-26	25.6581558463439
Akt3	1.1561936779788e-30	-0.367088231539376	0.428	0.521	2.617622486944e-26	25.5820929871432
Dlc1	1.23101944661302e-30	-0.279242724575922	0.462	0.567	2.78702802713187e-26	25.5548586638782
Reep3	1.23119988470118e-30	-0.365421207874455	0.467	0.551	2.78743653896347e-26	25.5547950113309
Mboat2	1.81212265267895e-30	-0.971205406087124	0.071	0.128	4.10264568566515e-26	25.3869359881281
Phldb2	1.89518661238648e-30	-0.41688626872444	0.251	0.34	4.29070249044299e-26	25.3674715976179
AW112010	3.07171865459795e-30	-0.301307395102431	0.404	0.506	6.95437103400977e-26	25.1577421422803
Tspan18	3.11575764618904e-30	-0.750639285128467	0.114	0.181	7.05407531097199e-26	25.1515599080134
Atp2b4	3.12664878618713e-30	-0.456319523053952	0.274	0.362	7.07873285192766e-26	25.1500444774328
Pam	4.33888708562939e-30	-0.392368431544909	0.374	0.468	9.82324036186493e-26	25.0077452292043
Pde2a	4.43829938014929e-30	-0.534141872030254	0.257	0.34	1.0048309796658e-25	24.9979069837875
Runx1t1	5.37291076895769e-30	-0.533695134198077	0.217	0.298	1.21642699809202e-25	24.9149139494353
Serinc3	5.61903063517921e-30	-0.269854556678064	0.645	0.731	1.27214853580457e-25	24.8954621775916
Rhob	6.66815763592811e-30	-0.389944975689425	0.379	0.474	1.50967088877412e-25	24.8211177194405
Fxyd5	7.24672618989148e-30	0.790061480395443	0.342	0.273	1.64065880939143e-25	24.7849817252266
2900026A02Rik	7.67999299523257e-30	-0.404169054317132	0.279	0.369	1.73875041412065e-25	24.7597627535634
Ltbp1	7.86321482937427e-30	-0.430461825000868	0.191	0.275	1.78023183737034e-25	24.7495234363797
Tpr	8.38197584538566e-30	-0.391544012466609	0.5	0.588	1.89767933139531e-25	24.7217771725048
Rps21	1.18852446901152e-29	-0.218492123253011	0.904	0.939	2.69081939784209e-25	24.5701154501934
Arglu1	1.23803297361085e-29	-0.3193013692132	0.485	0.581	2.80290665225497e-25	24.5523913657023
Jarid2	1.60810133992602e-29	-0.434178112052909	0.306	0.396	3.64074143359251e-25	24.4388101636784
Sash1	1.64425151196504e-29	-0.334391264777332	0.406	0.501	3.72258542308885e-25	24.4291553275985
Tmco1	3.05278895012099e-29	-0.431074378445543	0.298	0.385	6.91151418307391e-25	24.1604267964298
Ankrd44	3.09577228875104e-29	-0.333584033877199	0.301	0.396	7.00882846173236e-25	24.1543545690698
Tnni2	3.11807652000631e-29	0.723615986438369	0.672	0.626	7.05932524129429e-25	24.1512368085781
4930402H24Rik	3.33661669166039e-29	-0.417699420304499	0.289	0.38	7.55410018991913e-25	24.121817259429
Ctnna1	3.34858777746755e-29	-0.299368186467003	0.515	0.605	7.58120272818653e-25	24.1202618897797
Myo1d	3.93364305014137e-29	-0.341034890313389	0.393	0.483	8.90576786552007e-25	24.050328629218
Kcnb1	4.57691232344886e-29	-0.64450059905506	0.182	0.255	1.03621295002882e-24	23.9845509844375
Car8	5.13569572523827e-29	-0.501622375274817	0.303	0.383	1.16272151219394e-24	23.9345242923226
Pcp4l1	5.57716491126669e-29	-0.594552843616699	0.15	0.223	1.26267013591078e-24	23.8987100911428
Efr3b	6.0718971844897e-29	-0.63956795202474	0.15	0.223	1.37467752256847e-24	23.8617991684479
Vcl	6.60035872554732e-29	-0.435514547455717	0.315	0.401	1.49432121546391e-24	23.8255560376552
H2-Q4	6.70435158987475e-29	-0.753505766221405	0.129	0.198	1.51786519994764e-24	23.8187667959757
Dok4	6.97718495518746e-29	-0.667005592583852	0.114	0.18	1.57963467385444e-24	23.8014433418269
Cdc42ep1	7.23349015985181e-29	-0.539104639123083	0.221	0.302	1.63766217219045e-24	23.7857756824812
Utrn	7.34689547785617e-29	-0.264013635219214	0.633	0.723	1.66333713618664e-24	23.7790197161766
Cirbp	9.09872967039039e-29	-0.387208955233931	0.242	0.329	2.05995239737638e-24	23.686142815454
Rplp0	9.6847659045437e-29	0.295523010654224	0.885	0.876	2.19263100078869e-24	23.659034449857
Ppp1r12a	1.05659456229559e-28	-0.327765020205853	0.519	0.615	2.39213008903721e-24	23.6212152061992
Egr1	1.05735174538186e-28	-0.499919029225083	0.138	0.21	2.39384435154453e-24	23.6209040909651
Sept4	1.11697251294985e-28	-0.414447631415331	0.33	0.419	2.52882576931845e-24	23.5970810915849
Txnip	1.1642483064489e-28	-0.26526686404368	0.673	0.746	2.63585816580032e-24	23.5790779626165
Tmem204	1.28651649881998e-28	-0.444966224568414	0.257	0.343	2.91267335332843e-24	23.5357082173295
Rps27	1.39641587989211e-28	-0.23848489364078	0.876	0.909	3.16148555207574e-24	23.5001087985631
Adgrl2	1.43949106512301e-28	-0.406979594464461	0.34	0.428	3.25900777143849e-24	23.4869146039139
Oxr1	1.44832847530795e-28	-0.339245270830516	0.391	0.481	3.2790156680972e-24	23.4842565081394
mt-Co2	1.50019485105544e-28	0.15225471910914	0.994	0.98	3.39644114278953e-24	23.4689759069332
Rarb	1.5305872743449e-28	-1.00886311904289	0.066	0.119	3.46524958911685e-24	23.4602654792997
Agmo	1.58807798336372e-28	-0.452999390716921	0.238	0.322	3.59540855433547e-24	23.4442517526213
Rnf144a	2.24198865935408e-28	-0.436034069985014	0.268	0.353	5.07586232477764e-24	23.29449016601
Rarg	3.158289079006e-28	-0.575044207831183	0.199	0.275	7.15036647486959e-24	23.1456716989073
Abcg2	3.50288519319687e-28	-0.450604656680274	0.296	0.38	7.93053207739771e-24	23.1006976739023
Ramp2	4.10306222462751e-28	-0.270349665921209	0.442	0.539	9.28933287655667e-24	23.0320154742123
Tnnc2	4.22162426249144e-28	0.752792007637298	0.728	0.692	9.55775733028062e-24	23.0196440003331
Myo1e	4.66905850684181e-28	-0.341789969015489	0.357	0.449	1.05707484594899e-23	22.9758942614799
Nck2	4.96560133023411e-28	-0.499149046481654	0.208	0.287	1.124212141165e-23	22.9491517287633
Dmd	5.78906685365622e-28	-0.278548900316586	0.254	0.344	1.31064473566777e-23	22.8825150125419
Elovl5	7.93688953105793e-28	-0.421154806212721	0.26	0.346	1.79691178983151e-23	22.745473241828
Col4a2	8.49862676183606e-28	-0.233685920981547	0.54	0.648	1.92408909887968e-23	22.7157748209386
Atp5g1	1.10764608177762e-27	0.594267566185627	0.626	0.584	2.50771072914454e-23	22.600722561933
Gda	1.16763261318991e-27	0.807659550707938	0.396	0.342	2.64352023626195e-23	22.5778173607031
Aldh1l1	1.1916767213748e-27	-0.913357240557616	0.071	0.125	2.69795609719255e-23	22.5689651217146
Wnk1	1.52667914447064e-27	-0.26400680992164	0.578	0.667	3.45640158308154e-23	22.4613758046236
2510009E07Rik	1.67702372802799e-27	-0.650907086478466	0.134	0.201	3.79678172025536e-23	22.4205843700484
mt-Atp6	1.81428308638022e-27	0.141480087010709	0.997	0.984	4.10753690756481e-23	22.3864185255972
Cd300lg	1.91828865555507e-27	-0.368329611752962	0.377	0.462	4.34300551617668e-23	22.3622096190275
Myo18a	1.92417121518052e-27	-0.525399642499903	0.255	0.334	4.35632363116869e-23	22.3608798639921
Il4ra	1.94889859505873e-27	0.902227966672867	0.198	0.137	4.41230641921297e-23	22.3553343349552
Pdgfd	2.11030825063723e-27	-0.481242770400437	0.328	0.41	4.77773787944268e-23	22.3207776805875
Stard9	2.22989322149184e-27	-0.54119050432651	0.232	0.31	5.04847825345753e-23	22.2968395101428
Pgam2	2.27227044327619e-27	0.573002099906946	0.328	0.255	5.1444202835773e-23	22.2886635580888
Col3a1	2.37313893618751e-27	-0.911100737891074	0.167	0.241	5.37278655152852e-23	22.269800412611
Rbpms	2.39095171538167e-27	-0.313569183662283	0.462	0.553	5.41311468362411e-23	22.2665527717381
Rasal2	2.46242670683281e-27	-0.276946624940612	0.466	0.558	5.57493406426949e-23	22.253760264727
Pbrm1	2.51324620203449e-27	-0.315492248857054	0.435	0.526	5.68998940140609e-23	22.2448885425531
Kalrn	2.65859639768985e-27	-0.358394728756747	0.268	0.357	6.01906224436982e-23	22.2204711655228
Gab1	2.73634113427113e-27	-0.533550611869276	0.211	0.289	6.19507632798985e-23	22.207953338421
Strbp	2.98993435935552e-27	-0.470303681315548	0.221	0.3	6.76921138958091e-23	22.1694619235013
Gnaq	3.41493457795268e-27	-0.290174335936873	0.48	0.571	7.73141188448487e-23	22.1117411894388
Anxa5	3.78713967917406e-27	-0.257236605827142	0.496	0.592	8.57408423365007e-23	22.0668122542019
Tmtc1	4.09436738615442e-27	-0.439112156551583	0.252	0.335	9.26964776225361e-23	22.0329367683168
Tecpr1	4.22955238490219e-27	-0.511860613646755	0.183	0.258	9.57570659941855e-23	22.018829169223
Cd93	4.51120010925427e-27	-0.32777866698469	0.4	0.488	1.02133570473517e-22	21.9908314853855
Zeb1	4.53686013081035e-27	-0.29573265084336	0.459	0.554	1.02714513361546e-22	21.9883681870989
Tom1l2	4.6298227434257e-27	-0.443762986936701	0.274	0.358	1.04819186911158e-22	21.9795592134692
Efnb1	8.55818145295741e-27	-0.542716996522849	0.185	0.259	1.93757228094956e-22	21.7127420872051
Dipk2b	9.08386958561891e-27	-0.506478357894151	0.257	0.335	2.05658807418412e-22	21.6868526869264
Strn3	9.33078685857067e-27	-0.267201109047502	0.517	0.61	2.1124901447804e-22	21.6752053084504
Cxcl9	9.73060593243658e-27	-1.06024981032354	0.058	0.107	2.20300918310364e-22	21.6569836925165
Syne2	1.17742210209692e-26	-0.339462648392319	0.41	0.5	2.66568363914742e-22	21.5741913935287
Myl1	1.23090217641167e-26	0.721206542151187	0.65	0.613	2.78676252739601e-22	21.5549000379016
Lamc1	1.37143841649856e-26	-0.331987961890392	0.347	0.438	3.10493657495275e-22	21.5079472668012
Nr3c2	1.52863907798123e-26	-0.417272326211277	0.243	0.324	3.4608388725495e-22	21.4608186198309
Cmtm8	1.66957807223269e-26	-0.520736795358117	0.192	0.266	3.7799247555348e-22	21.4225168452901
Map4k4	1.69329079245465e-26	-0.339817266264845	0.415	0.502	3.83361035411733e-22	21.4163920306484
Kif1b	1.77118420568535e-26	-0.324328524435145	0.455	0.545	4.00996104167163e-22	21.3968598466988
Ptms	1.80233997120468e-26	-0.253030778036976	0.559	0.656	4.08049769480739e-22	21.3892868631536
Btg3	1.89827954256778e-26	-0.432087452424047	0.262	0.344	4.29770488437345e-22	21.3667634100378
Tsc22d3	2.51980125899138e-26	0.55501876071947	0.459	0.4	5.70483005035648e-22	21.2437572888955
Epha4	2.53670405082384e-26	-0.545207005092318	0.165	0.237	5.74309797106517e-22	21.2408537750596
Fcho2	2.71342370984752e-26	-0.335324494128916	0.497	0.581	6.14319127909479e-22	21.2116059619453
Gpihbp1	2.71355212453574e-26	-0.271011310245269	0.424	0.519	6.14348200994891e-22	21.2115854091394
Eif3j1	2.94508749048722e-26	-0.385419109968439	0.241	0.322	6.66767807846307e-22	21.1760253764688
Psd3	3.05506384935263e-26	-0.365558522765597	0.316	0.402	6.91666455493436e-22	21.1601032862663
Evl	3.17431839356031e-26	-0.419613158526766	0.268	0.349	7.18665684302055e-22	21.1434730918541
Gask1b	3.28398106961342e-26	-0.451047887903067	0.251	0.332	7.43493314160478e-22	21.1287229325035
Tanc2	3.58983147297843e-26	-0.294053797349556	0.314	0.407	8.12737845482316e-22	21.0900495166696
Abcb1a	3.93967052442737e-26	-0.43393393434319	0.278	0.357	8.91941406730357e-22	21.0496636742892
Actb	4.79264749533039e-26	-0.128611821969854	0.809	0.893	1.0850553929428e-21	20.96454809017
Dusp1	5.23480823173516e-26	-0.0918175029621775	0.372	0.461	1.18516058366484e-21	20.9262228008146
Mndal	5.66034225073906e-26	-0.366054785064592	0.334	0.418	1.28150148556732e-21	20.8922808860281
Tcap	5.91969185725036e-26	0.619271434168446	0.397	0.331	1.34021823648148e-21	20.8728244768721
Fhod3	6.23763262991014e-26	-0.833964668165727	0.095	0.152	1.41220002741166e-21	20.8501037844113
Hspb1	6.9829988971432e-26	-0.338117596720239	0.554	0.625	1.58095095031322e-21	20.8010816040328
Thra	8.12628096230005e-26	-0.278637647511482	0.393	0.484	1.83979000986473e-21	20.7352317437086
Uaca	8.70446911994421e-26	-0.38165006244385	0.317	0.4	1.97069180875537e-21	20.705381288568
Tril	8.93233143709744e-26	-0.704484481847751	0.085	0.14	2.02227983735886e-21	20.6941587481457
Tnfsf10	1.11709331164346e-25	-0.564666378255593	0.163	0.231	2.52909925756078e-21	20.5970341259086
Rps27rt	1.19187373238527e-25	0.776371825839578	0.223	0.16	2.69840213012025e-21	20.5688933289864
Nedd9	1.20710682880222e-25	-0.286360798829362	0.324	0.41	2.73288986040823e-21	20.5633778706787
Pced1b	1.23897658298859e-25	-0.602070026469163	0.171	0.241	2.80504298388617e-21	20.5520604793199
Laptm4a	1.28573464230381e-25	-0.223529455232979	0.62	0.707	2.91090323017583e-21	20.5359722319707
Msi2	1.36772236886607e-25	-0.34304665569932	0.362	0.451	3.09652344311277e-21	20.5091256276919
Kctd12b	1.60035436121391e-25	-0.649665963800465	0.127	0.191	3.6232022737883e-21	20.4409074197778
Cdk17	1.67100962309121e-25	-0.374360982215798	0.349	0.432	3.7831657866785e-21	20.4221446265471
Pkm	1.75602230234374e-25	0.526024275216501	0.587	0.545	3.97563449250623e-21	20.4005935501259
Cav2	1.90450223043563e-25	-0.296669461192785	0.434	0.527	4.31179304970627e-21	20.3653420918676
Luc7l2	1.93218094388372e-25	-0.252335868094626	0.562	0.642	4.37445765695274e-21	20.3590757829143
Cnst	2.0043303824877e-25	-0.619096465330902	0.151	0.217	4.53780398595215e-21	20.3431542677411
Sec62	2.11609936663973e-25	-0.234046038955919	0.539	0.628	4.79084896607234e-21	20.3195875202784
Cxcl12	2.19133362982925e-25	-0.236133917349495	0.523	0.625	4.96117933793342e-21	20.3044150736961
Mbnl1	2.47689508192881e-25	-0.276694040103785	0.585	0.665	5.60769046548682e-21	20.2512159666607
Epb41l4a	2.72908831182792e-25	-0.472549758693316	0.197	0.271	6.17865593797841e-21	20.209105988051
Dgkh	2.86718829066322e-25	-0.392584896417347	0.385	0.462	6.49131429006154e-21	20.1876673631174
Tacc1	3.1024844483099e-25	-0.243904331163949	0.479	0.57	7.02402479097362e-21	20.1534139642768
9330175M20Rik	4.09846131391227e-25	-0.773964732467874	0.091	0.147	9.27891641469739e-21	20.0325027374228
Inf2	4.80670157941265e-25	-0.58162707526215	0.168	0.237	1.08823723757902e-20	19.9632764173766
Ldlrad3	4.85318155298896e-25	-0.357542615314466	0.21	0.286	1.0987603035967e-20	19.9590970393137
Tmsb4x	5.07231043860864e-25	-0.142189726316553	0.849	0.922	1.148371083301e-20	19.9399177518434
Kansl1	5.14206977440867e-25	-0.300339484886037	0.474	0.565	1.16416459692612e-20	19.9339856120546
Nes	5.32918726342818e-25	-0.602828249478886	0.173	0.244	1.20652799644014e-20	19.9184625962099
Plod1	6.33611386895683e-25	-0.422619794630167	0.231	0.309	1.43449617993183e-20	19.8433006039441
Zfp608	6.38016474331391e-25	-0.428722297815155	0.349	0.428	1.44446929788627e-20	19.8402916846265
Ifi203	6.83130581123037e-25	-0.403469376052359	0.299	0.377	1.54660763566255e-20	19.8106198500238
Ppp1r16b	7.20390146916115e-25	-0.44007982772537	0.195	0.269	1.63096329261808e-20	19.7875558133269
Map4k5	7.85407649044826e-25	-0.390189721907551	0.239	0.319	1.77816291743749e-20	19.7500284509571
Ppm1h	9.71985067852108e-25	-0.388213865281375	0.229	0.306	2.20057419361717e-20	19.6574639843674
Kank3	1.0250406608317e-24	-0.358293194119434	0.349	0.43	2.32069205612298e-20	19.6343824843607
Cdc42bpa	1.32868615919281e-24	-0.237096004600541	0.443	0.54	3.00814546441253e-20	19.5217011664633
Ehbp1	1.38064626686313e-24	-0.503535672870517	0.21	0.284	3.12578314817814e-20	19.505041154537
Rnf220	1.41862446814834e-24	-0.472186920042618	0.289	0.367	3.21176579588785e-20	19.4932561312831
Serpinh1	1.53898707108316e-24	-0.290556786515774	0.439	0.533	3.48426672893227e-20	19.4578886061129
Rbfox2	1.62954174825501e-24	-0.324432626638896	0.381	0.472	3.68928251804933e-20	19.4330580860766
Aopep	1.65740657414109e-24	-0.30601760728003	0.453	0.539	3.75236848385543e-20	19.4256945203337
Cebpb	1.66311569102482e-24	0.807597602819878	0.298	0.235	3.7652939244802e-20	19.4242011164626
Rpl41	1.74845986337385e-24	-0.177390162183976	0.926	0.948	3.95851313067839e-20	19.4024679101352
Arid1b	1.87518148600437e-24	-0.294676315455759	0.426	0.514	4.24541088431388e-20	19.3720802709902
Ntf3	1.8970833465849e-24	-0.438136602501962	0.243	0.321	4.29499669666821e-20	19.3670371658535
Rpsa	2.0048982580224e-24	0.255957766680695	0.857	0.856	4.5390896561627e-20	19.3430312389817
Lrch3	2.02782615488432e-24	-0.340349430020328	0.374	0.459	4.59099841465809e-20	19.3380928572025
Exoc4	2.10038880882035e-24	-0.292962683179204	0.461	0.55	4.75528026316926e-20	19.3228238818473
Rapgef1	2.16126815651479e-24	-0.304087286101322	0.448	0.53	4.89311110634949e-20	19.3104149227386
Zbtb16	2.26376170619739e-24	0.667559699329849	0.318	0.255	5.12515650283088e-20	19.2902928683643
Hdac7	2.35205809379491e-24	-0.337795872127355	0.32	0.405	5.32505952435167e-20	19.2736755332502
Ebf3	2.39004994326082e-24	-0.325568018245898	0.324	0.411	5.4110730715425e-20	19.2667166012821
Rbms1	2.93904655919879e-24	-0.240055270930112	0.629	0.709	6.65400141002605e-20	19.1769171114374
S100a16	3.09503837324503e-24	-0.283901647689564	0.429	0.519	7.00716687702675e-20	19.1544575395767
Tmtc2	3.24565485880085e-24	-0.429764775202721	0.238	0.314	7.34816260032511e-20	19.1338212421808
Nuak1	4.63117991630232e-24	-0.635565040568733	0.134	0.196	1.04849913305084e-19	18.9794319242939
Rundc3b	5.39118168895668e-24	-0.885212359989317	0.082	0.135	1.22056353437979e-19	18.9134396091903
Palmd	5.78260819685796e-24	-0.378837074409606	0.387	0.462	1.30918249576864e-19	18.8829998099955
Psap	6.75514121355988e-24	-0.169088564796223	0.612	0.7	1.52936397074996e-19	18.8154891452762
Yes1	7.22583248554089e-24	-0.427757799806398	0.279	0.355	1.63592847472646e-19	18.7862356882629
Rps6ka2	7.53374148618314e-24	-0.50495190037087	0.111	0.17	1.70563907247186e-19	18.7681128638
Myl6	8.98799509756293e-24	-0.172316359530256	0.725	0.806	2.03488209008825e-19	18.6914607506194
AC149090.1	9.61237597714119e-24	-0.497104097222286	0.238	0.312	2.17624192122477e-19	18.6622928280855
Slc3a2	1.02960322934247e-23	0.740272431258588	0.36	0.308	2.33102171123136e-19	18.6324536814241
Gmpr	1.07100761824833e-23	0.682692523954789	0.192	0.132	2.42476124771423e-19	18.6153310174349
Apc	1.09534842852746e-23	-0.387177126970802	0.338	0.416	2.47986884218617e-19	18.6055712879726
Fnbp1l	1.25291164898931e-23	-0.443823402977874	0.255	0.33	2.83659197331179e-19	18.5472031303597
Dpysl3	1.27602885412575e-23	-0.501267547936036	0.184	0.253	2.8889293257407e-19	18.5392630825297
Plcb1	1.2910442121864e-23	-0.314735813709501	0.387	0.471	2.92292409639002e-19	18.5341824624212
Oaz1	1.39009268573023e-23	0.349920394220533	0.824	0.813	3.14716984049325e-19	18.5020798192734
Cyth3	1.46398682286537e-23	-0.424352091641054	0.23	0.305	3.31446616696719e-19	18.4795864097659
Cnot6l	1.78191546529916e-23	-0.403715848442524	0.342	0.42	4.03425661343729e-19	18.3942364803783
Spred2	1.80289452186815e-23	-0.357789897833248	0.344	0.422	4.08175319750948e-19	18.3891532583657
Sp100	2.04481308877736e-23	-0.389200679578971	0.377	0.452	4.62945683299195e-19	18.3344699610927
Bag5	2.21281652199026e-23	-0.392401502119575	0.231	0.307	5.00981660578594e-19	18.3001781720475
Car3	2.34008894970224e-23	0.72313262969993	0.231	0.17	5.29796138212588e-19	18.2758912116845
Nbea	2.37579235659673e-23	-0.307766089527009	0.348	0.433	5.378793895335e-19	18.2693150966986
Mkln1	2.60215485330666e-23	-0.281621287256634	0.422	0.507	5.89127858788627e-19	18.2297904397795
Eda	2.66869083642839e-23	-0.463522022635197	0.17	0.238	6.04191605367386e-19	18.2188253131044
Brd9	2.79627048427428e-23	-0.46505766930444	0.159	0.226	6.33075637639697e-19	18.1985443989129
Itgb1	2.81942472483892e-23	-0.216072996422345	0.597	0.691	6.38317757703531e-19	18.1949630735314
Flnb	2.94428456247656e-23	-0.33396756124822	0.325	0.408	6.66586024944693e-19	18.1761437956155
Tbx3	2.94840132111242e-23	-0.625159633674076	0.121	0.181	6.67518059099852e-19	18.1755369803584
Sbf2	2.99159210573245e-23	-0.273093627716691	0.434	0.524	6.77296452737826e-19	18.169221198955
Fgd5	3.04032129672861e-23	-0.337909444509735	0.338	0.419	6.88328741579357e-19	18.1622040958411
Macf1	3.1275828605581e-23	-0.215914828786502	0.566	0.655	7.08084759630354e-19	18.1499147529931
Art3	3.14032657685013e-23	-0.340843815276959	0.168	0.237	7.1096993699887e-19	18.1481487628026
Unc13b	3.25831712664129e-23	-0.482783565038051	0.176	0.245	7.37682997471588e-19	18.1321302262873
Arhgef2	3.28018536970987e-23	-0.362970636307805	0.308	0.388	7.42633967702316e-19	18.1292251902455
Arhgap5	4.46947381561963e-23	-0.323096350308518	0.387	0.47	1.01188887185629e-18	17.9948671801737
Smpx	4.91860306105473e-23	0.750498813492875	0.179	0.123	1.11357173302279e-18	17.9532818017529
Pitpnc1	5.0123568861166e-23	-0.277476068597363	0.574	0.642	1.1347975990168e-18	17.9450815917472
Igf2r	5.05107801761405e-23	-0.42381143005736	0.249	0.326	1.14356406318782e-18	17.941739500922
Plcb4	5.90744509496543e-23	-0.153711162040923	0.54	0.644	1.33744556950017e-18	17.8737238835847
Fabp3	6.10470632683161e-23	0.754610475092329	0.238	0.176	1.38210551239468e-18	17.8594588008825
Cdh23	6.32093044202854e-23	-0.454708936999559	0.198	0.267	1.43105865207526e-18	17.8443425662747
Cd2ap	6.34222011472016e-23	-0.348576093054906	0.376	0.458	1.43587863397264e-18	17.8428822667953
Wwc2	6.97559751029458e-23	-0.331001602809166	0.353	0.435	1.57927527633069e-18	17.8015421634866
Dennd5a	7.25340113051565e-23	-0.329440931831131	0.374	0.455	1.64217001594874e-18	17.7845818818292
Pcdh17	7.88628124590382e-23	-0.674170422890438	0.125	0.183	1.78545407407263e-18	17.7482513163664
Fmnl3	9.45487922163302e-23	-0.388458477677721	0.225	0.298	2.14058465577772e-18	17.6694675920249
Mfsd4a	9.87637727672972e-23	-0.866830947930654	0.061	0.106	2.23601181545161e-18	17.6505259058966
Pard3b	9.9649750450331e-23	-0.380466905973964	0.323	0.404	2.25607035019549e-18	17.6466473620356
Nxpe2	1.08487011324511e-22	-0.606513647817575	0.1	0.156	2.45614593638694e-18	17.6097458323661
Baz2b	1.1304855605777e-22	-0.227267250824299	0.537	0.619	2.55941930914792e-18	17.5918585579067
Gtf2i	1.17424660317993e-22	-0.406130609893189	0.271	0.347	2.65849430959936e-18	17.5753642649388
Klhl4	1.35619537867463e-22	-0.629553381966615	0.08	0.13	3.07042633731936e-18	17.5128013173274
Mbnl2	1.69633095697187e-22	-0.213692613599183	0.714	0.776	3.84049328658432e-18	17.4156129897255
Wac	1.77895261155001e-22	-0.308053044139536	0.394	0.477	4.02754871254923e-18	17.3949591981556
Acvr2a	1.90621784537766e-22	-0.476086218407254	0.238	0.308	4.31567720193502e-18	17.3649510465334
Ano6	2.12250410452516e-22	-0.264994043781475	0.373	0.461	4.80534929264497e-18	17.3182750387228
Tagln	2.19132014558059e-22	-0.411201505492699	0.089	0.142	4.96114880959445e-18	17.3044177461111
Mpc2	2.2587729991282e-22	0.600283473168568	0.511	0.46	5.11386207002624e-18	17.2912509898479
Clic4	2.5833874850853e-22	-0.269485476027423	0.447	0.535	5.84878926623311e-18	17.2329340261253
Tspan12	2.71268584141567e-22	-0.360932338783948	0.275	0.353	6.14152074496509e-18	17.2117240768441
Tcf12	2.76043980819443e-22	-0.220307993912092	0.528	0.62	6.2496357257522e-18	17.2041452957609
Nlk	3.01698647319802e-22	-0.402686930132584	0.27	0.347	6.83045737532033e-18	17.1655502144843
Unc5b	3.44602208183689e-22	-0.692800056395557	0.103	0.157	7.80179399327871e-18	17.1078055214382
Tgfb2	3.8637671185042e-22	-0.993098958970829	0.089	0.139	8.74756875629351e-18	17.058112635257
Sypl	4.06909163651215e-22	-0.320333005068937	0.411	0.491	9.2124234650635e-18	17.0356261071479
Stard8	4.26197100045449e-22	-0.395076859147816	0.214	0.283	9.64910234502897e-18	17.0155130871467
Itga1	4.57286140721325e-22	-0.219539586121066	0.487	0.575	1.03529582259308e-17	16.9849355383586
Ccdc85b	4.70244687849025e-22	-0.281679250651427	0.443	0.525	1.06463397329019e-17	16.9727996792707
Tanc1	4.77963285246827e-22	-0.239503349094163	0.39	0.478	1.08210887779882e-17	16.9657290399242
Ube2h	4.77981239977934e-22	-0.219484356849409	0.347	0.428	1.08214952731004e-17	16.9657127259217
Trim24	4.86421669274667e-22	-0.315964218432137	0.239	0.317	1.10125865923785e-17	16.9581106636928
Tmem123	5.53823090249089e-22	-0.364420962396197	0.282	0.359	1.25385547632394e-17	16.9017525188898
Podxl	5.77082945997404e-22	-0.244764895610458	0.358	0.443	1.30651578973812e-17	16.8838853372916
H1f0	5.77166860716184e-22	-0.383235287877152	0.255	0.328	1.30670577266144e-17	16.8838221903036
Gm2000	5.94800795157714e-22	0.594271003910598	0.311	0.252	1.34662900023706e-17	16.8707520370481
Ywhaq	6.14233008789171e-22	-0.251440589026999	0.478	0.563	1.39062353189868e-17	16.8567904258297
Tpt1	6.1569731592464e-22	0.227099353849044	0.984	0.981	1.39393872325338e-17	16.8557563171547
Esam	6.28574983102314e-22	-0.260010487498044	0.415	0.504	1.42309376174364e-17	16.8467664851115
Trio	6.33490724284004e-22	-0.331128671893529	0.305	0.385	1.43422299977898e-17	16.8433833172568
4931406P16Rik	6.50669468339135e-22	-0.282323245009665	0.433	0.515	1.4731156763198e-17	16.8317631488703
Arhgef40	6.77984747622886e-22	-0.65605765988661	0.094	0.148	1.53495746861821e-17	16.8139036536723
Cyyr1	7.14955840513307e-22	-0.220199940111975	0.412	0.5	1.61866002292213e-17	16.7908443591983
Pou2f1	7.7064286182776e-22	-0.406241113502453	0.196	0.266	1.74473543917805e-17	16.7582704174245
Mfge8	7.87511127122884e-22	-0.403918179780922	0.286	0.362	1.78292519180621e-17	16.7488668786235
Exoc6	8.68882014746422e-22	-0.334896825342905	0.333	0.407	1.9671488813859e-17	16.7061627697617
Ktn1	9.07938701148565e-22	-0.264313644254449	0.406	0.489	2.05557321940035e-17	16.6870670490635
Gata2	9.69623381929408e-22	-0.503370781393991	0.144	0.205	2.19522733668818e-17	16.658520497765
Gng5	1.00270344036587e-21	0.367755874676241	0.758	0.74	2.27012058898833e-17	16.6439510724363
Lifr	1.01972561419096e-21	-0.357371817289819	0.288	0.364	2.30865879052832e-17	16.6366402491273
Dennd6a	1.12536784510272e-21	-0.377419205587395	0.241	0.313	2.54783280131256e-17	16.5938290754928
Cask	1.12627540960609e-21	-0.366247524424076	0.332	0.408	2.5498875273482e-17	16.5934789753815
Adssl1	1.17752618077823e-21	0.703641288031337	0.226	0.168	2.66591927328191e-17	16.574153005597
Socs3	1.30258673462477e-21	0.589686285746313	0.148	0.096	2.94905636719048e-17	16.5303169264221
Stxbp6	1.30632198715832e-21	-0.314818553618166	0.398	0.476	2.95751297892644e-17	16.529073340812
Bcl3	1.38975218356566e-21	0.954491127150492	0.107	0.064	3.14639894359266e-17	16.5021862124132
Gm11808	1.43505964977179e-21	-0.504210531683213	0.136	0.195	3.24897504708334e-17	16.4882536241292
Pecam1	1.43545198606504e-21	-0.25138328236246	0.458	0.542	3.24986329645125e-17	16.4881349069736
Parva	1.43755619735577e-21	-0.385259385710579	0.248	0.324	3.25462723081347e-17	16.4874987462268
Nxpe4	1.45486399898525e-21	-0.318659215983268	0.367	0.444	3.29381209370261e-17	16.4823011802105
Cavin3	1.52326128491815e-21	-0.249307398321774	0.417	0.509	3.44866354905468e-17	16.4623491732512
Kif13b	1.79804940419156e-21	-0.359040247036191	0.247	0.319	4.07078385108969e-17	16.3903219570092
Mill2	1.94823164782506e-21	-0.529326472129519	0.15	0.212	4.41079645067593e-17	16.35548298357
Mecom	2.03292664651846e-21	-0.232116745402914	0.405	0.492	4.6025459277178e-17	16.3370018690804
Car4	2.11443715879139e-21	-0.496720635200169	0.187	0.252	4.78708572750371e-17	16.319928795069
Gstt2	2.16514047645633e-21	-0.498543478235357	0.185	0.25	4.90187803869713e-17	16.3096374984246
Ssh2	2.42572161591725e-21	-0.210572113257541	0.572	0.651	5.49183373843666e-17	16.2602826192089
Gsn	2.43456635078396e-21	-0.263041074618332	0.338	0.423	5.51185821817488e-17	16.258701962337
Fcgrt	2.58207495932968e-21	-0.270829866287443	0.362	0.442	5.84581770792239e-17	16.2331547315167
Sh3rf1	2.78070518920635e-21	-0.485633929460406	0.24	0.309	6.29551654836319e-17	16.200968630147
Jag1	3.13685565532105e-21	-0.5277219697681	0.139	0.199	7.10184120364686e-17	16.1486290427005
Tspan7	3.29192200870232e-21	-0.225977341593173	0.465	0.555	7.45291142770205e-17	16.1276740400053
Arhgef26	3.31603551222899e-21	-0.738240856988106	0.061	0.105	7.50750439968644e-17	16.1245044046156
Plekhg1	3.43605442280459e-21	-0.232812440040877	0.378	0.461	7.7792272132296e-17	16.1090635435887
Nfic	3.55144253341237e-21	-0.251987242546174	0.384	0.464	8.0404658956456e-17	16.094718785823
Arap3	3.78347391731446e-21	-0.42529543873354	0.269	0.339	8.56578494879994e-17	16.067232833129
Rbm39	3.79080777798789e-21	-0.193953691537909	0.691	0.768	8.58238880936459e-17	16.0663918144437
Dstn	3.97495350719434e-21	-0.361982378383823	0.433	0.514	8.99929474028799e-17	16.045791524161
Cd38	4.66478955744582e-21	-0.379596794099282	0.279	0.349	1.05610835580573e-16	15.9762915212772
Ddx3x	4.67954076993451e-21	-0.298704075698133	0.438	0.515	1.05944803031317e-16	15.9749203421167
Rpl3l	4.76300863608164e-21	0.687672812026701	0.188	0.134	1.07834515520888e-16	15.9672422085275
Arhgef10	5.20627574562458e-21	-0.507801259511184	0.139	0.198	1.1787008288094e-16	15.9285964110921
Erh	6.85799134666223e-21	-0.543491523017179	0.096	0.147	1.55264924088433e-16	15.8089266446925
Gm15614	8.34150830867497e-21	-0.957752619359338	0.06	0.103	1.88851748108401e-16	15.7238789907659
Map4	9.14326865292332e-21	-0.285502504570616	0.484	0.564	2.07003602302184e-16	15.6840220968313
Tnrc6b	1.00850208884879e-20	-0.223210067825895	0.509	0.594	2.28324872915367e-16	15.6414467754064
Ctnnbip1	1.07776300388948e-20	-0.325186198961249	0.378	0.453	2.44005544080578e-16	15.6126003058898
Nedd4	1.11940165516386e-20	-0.188107218175837	0.543	0.638	2.53432534729098e-16	15.5961376327583
Rere	1.13520579654502e-20	-0.290111570990331	0.431	0.514	2.57010592337791e-16	15.5900489774506
Fbxl17	1.27624097204209e-20	-0.225271534287447	0.424	0.511	2.88940956070328e-16	15.539190894519
Pxdn	1.3773676815615e-20	-0.395110973512021	0.25	0.322	3.11836043105524e-16	15.5060736889638
Eya1	1.37817615070698e-20	-0.552578003974708	0.121	0.176	3.1201908052006e-16	15.5058188472918
Pik3r3	1.40371994788636e-20	-0.549671786824176	0.151	0.211	3.17802196201471e-16	15.4978431058861
Pitpnm2	1.51190941582067e-20	-0.402888964752274	0.182	0.249	3.42296291741799e-16	15.4655978057549
Slco3a1	1.68458524861161e-20	-0.463500919008718	0.24	0.308	3.8139010028567e-16	15.4186305840931
Trpm3	1.69379682962752e-20	-0.369220557049572	0.203	0.27	3.83475602227671e-16	15.4162622618453
Syn3	1.8701606993099e-20	-0.860337130299285	0.066	0.109	4.23404382323761e-16	15.3732446512548
Gimap6	1.99054836951825e-20	-0.241174399771993	0.362	0.445	4.50660150858932e-16	15.3461508422556
Cd59a	2.05624324870604e-20	-0.38407262361977	0.152	0.214	4.65533471507048e-16	15.3320490881129
Nbeal1	2.33408285764584e-20	-0.236566486671207	0.456	0.538	5.28436358971018e-16	15.2770073084738
Pald1	2.35121271707571e-20	-0.559931805997964	0.121	0.176	5.32314559145941e-16	15.2738316554311
Cfap20	2.59011375963008e-20	-0.483290218628557	0.202	0.266	5.86401755180251e-16	15.2318047384625
Csrp1	2.61281225866628e-20	-0.325048471055635	0.29	0.365	5.91540695362046e-16	15.2280153724845
Atf7	2.74993109349352e-20	-0.33089256900868	0.362	0.442	6.22584399566932e-16	15.2058017658682
Chchd10	3.56883872171169e-20	0.663452970402395	0.344	0.29	8.07985086595527e-16	15.0925966551524
Ushbp1	3.82329579367192e-20	-0.320991678164443	0.326	0.402	8.65594167687322e-16	15.0626856784733
Mef2c	3.89458036704339e-20	-0.247171091615424	0.558	0.632	8.81732995098622e-16	15.054662907284
Rpl37a	4.09572121803596e-20	-0.17454781230477	0.913	0.939	9.27271283763342e-16	15.0327931894743
Smg6	4.10183985377473e-20	-0.335395068523124	0.35	0.424	9.28656542894599e-16	15.0321448770779
Slc44a1	4.16549883643956e-20	-0.364841127917319	0.276	0.347	9.43068936569917e-16	15.0254565599905
Ntan1	4.63428479386396e-20	-0.269471687709106	0.254	0.327	1.0492020773308e-15	14.9791408582147
Zbtb46	4.9905395387556e-20	-0.445162898092698	0.21	0.275	1.12985815157427e-15	14.9469760767426
Tbl1x	4.9934243362528e-20	-0.285692371123423	0.414	0.493	1.13051126972763e-15	14.9467251039457
Git2	4.99867516509597e-20	-0.35180835086363	0.323	0.393	1.13170005737773e-15	14.9462686620935
Tpst1	5.00707585161878e-20	-0.525736761010583	0.169	0.229	1.13360197280649e-15	14.9455394069576
Slc28a2	5.34397268948445e-20	-0.388873432886556	0.323	0.39	1.20987541689928e-15	14.9172593474842
Ldlrad4	5.4708697324363e-20	-0.279890582115586	0.344	0.425	1.23860490742358e-15	14.9070672036234
Ubn2	5.55885478226125e-20	-0.317869373836029	0.369	0.446	1.25852472270395e-15	14.9001382486667
Nfat5	5.60104012440734e-20	-0.292071927583763	0.405	0.483	1.26807548416582e-15	14.8968548936302
Fbxl20	5.64653875151206e-20	-0.383147037501813	0.246	0.315	1.27837637334233e-15	14.8933412644865
Camk1d	5.73569563496943e-20	0.376098573807575	0.616	0.583	1.29856149175708e-15	14.8865374800751
4930523C07Rik	6.16837317628114e-20	-0.345399618056744	0.286	0.36	1.39651968711005e-15	14.8549529375548
Inpp1	6.63243558637387e-20	-0.424916104345673	0.199	0.263	1.50158341675504e-15	14.8234505366384
Samd5	6.92028952820785e-20	-0.473788435733997	0.159	0.22	1.56675354918626e-15	14.8049993128142
Ski	7.3109116659651e-20	-0.301636590420262	0.348	0.425	1.6551904011745e-15	14.7811520409075
Atp5e	8.81810351727787e-20	0.362300461276145	0.838	0.829	1.99641863631171e-15	14.6997483847038
Bambi	8.97873402060906e-20	-0.662826922338706	0.083	0.13	2.03278538226589e-15	14.6919084709526
Mrtfb	8.99399380348049e-20	-0.245836222854305	0.347	0.427	2.03624019710798e-15	14.6911709934641
Birc6	9.24551661466809e-20	-0.272828684441109	0.441	0.522	2.09318496156086e-15	14.6791923940999
Taf1d	9.62533402107016e-20	-0.414335845547785	0.177	0.24	2.17917562237028e-15	14.6617077680315
Ypel2	1.07785515991746e-19	-0.401237300152556	0.14	0.198	2.44026408205312e-15	14.6125631723611
Phlpp1	1.28088573586555e-19	-0.282184323925446	0.383	0.463	2.89992530599961e-15	14.5376131881734
Aplnr	1.39563850655584e-19	-0.469877551518861	0.176	0.236	3.15972557884241e-15	14.5003506340809
Ubr3	1.40862548580162e-19	-0.295901688275628	0.324	0.4	3.18912809985486e-15	14.4963280358079
Mtdh	1.41040817740754e-19	-0.231187108120054	0.505	0.587	3.19316411365068e-15	14.4957787601886
Eml1	1.42601991547095e-19	-0.500267144360225	0.156	0.215	3.22850908862624e-15	14.4909979866673
Hmg20b	1.4284439960681e-19	-0.389979327564423	0.237	0.304	3.23399720709819e-15	14.4902603594891
Jmjd1c	1.58681749209196e-19	-0.234557649255824	0.429	0.513	3.59255480209621e-15	14.4445965982622
Cbx1	1.65182951087915e-19	-0.302158490708957	0.307	0.383	3.7397420126304e-15	14.4271583567181
Plscr4	1.95505090161141e-19	-0.314896884678519	0.306	0.381	4.42623524124824e-15	14.3539655083344
Akap12	2.02037214076245e-19	-0.432896673798279	0.194	0.259	4.57412252668618e-15	14.3396922061589
Gna11	2.09400233257548e-19	-0.285464504254849	0.361	0.437	4.74082128095088e-15	14.3241464163663
Abcb1b	2.42630002211757e-19	-0.452638856764287	0.294	0.359	5.49314325007417e-15	14.2601790753086
Fgfr2	2.56566634227869e-19	-0.427521397394084	0.201	0.265	5.80866859891896e-15	14.2359234005536
Dcn	2.56609414468728e-19	-0.138516074129577	0.174	0.238	5.80963714357199e-15	14.2358509917862
Oga	2.63431779244914e-19	-0.348078179424663	0.264	0.335	5.96409548210485e-15	14.2244554123318
Tspan2	3.15617687564795e-19	-0.314853022057807	0.235	0.305	7.14558444646696e-15	14.1459622439206
Tek	3.19668156961685e-19	-0.263218299087384	0.42	0.5	7.23728707361255e-15	14.1404242003444
Apbb2	3.26823717151034e-19	-0.109713591756668	0.525	0.619	7.39928895629942e-15	14.1308100123221
Itpr1	3.32973716059061e-19	-0.227547683622119	0.424	0.504	7.53852493157713e-15	14.1227136245211
Icam2	3.35662323107227e-19	-0.309696517987971	0.27	0.342	7.59939499514761e-15	14.1192209814992
Lims1	4.43129016366172e-19	-0.285590139158258	0.447	0.525	1.00324409305301e-14	13.9985933886457
Hspb6	4.49205556097303e-19	0.57058911840539	0.217	0.163	1.01700137900429e-14	13.9926784581947
Epb41l2	4.62741124089147e-19	-0.284202080745632	0.355	0.432	1.04764590493783e-14	13.9797854802502
Efna1	5.24224009240434e-19	-0.413548230000834	0.191	0.254	1.18684315692034e-14	13.925606669912
Spag9	5.61981607354494e-19	-0.167653876873263	0.561	0.636	1.27232635905057e-14	13.8954014753581
Myl9	5.84050459752083e-19	-0.335581766933067	0.113	0.166	1.32229024087872e-14	13.8786732073488
Nisch	5.90195751149332e-19	-0.298753423647771	0.389	0.465	1.33620318060209e-14	13.8741274988177
Cpd	6.14037637188528e-19	-0.311966764651768	0.33	0.402	1.39018121059483e-14	13.8569285856222
Bptf	6.2611150570997e-19	-0.27424863927582	0.406	0.481	1.41751644892737e-14	13.8484718928323
Mpc1	6.32306645182439e-19	0.535096154369029	0.535	0.491	1.43154224469304e-14	13.8441958314591
Cables2	6.44871469339892e-19	-0.528951430317096	0.11	0.161	1.45998900658552e-14	13.8356504143506
Ick	7.16578770811767e-19	-0.406208255077792	0.152	0.21	1.62233433711784e-14	13.7898596397657
Top2b	7.20688300287975e-19	-0.276703659491065	0.348	0.423	1.63163831185197e-14	13.7873761057388
Fstl1	8.11953792438051e-19	-0.405841684676196	0.235	0.301	1.83826338607975e-14	13.7355922628487
Tuba4a	8.19710320519153e-19	0.596091775915263	0.252	0.196	1.85582416565536e-14	13.7314631744012
Rplp1	8.24698601679029e-19	0.14390537427112	0.951	0.95	1.86711763420132e-14	13.7288283192897
Gbp7	8.67563282747853e-19	-0.478883039061171	0.241	0.303	1.96416327214114e-14	13.7068224140833
Ttc23	1.00198110285596e-18	-0.531116394122419	0.13	0.184	2.2684852168659e-14	13.6442640465741
Rftn1	1.0967466407813e-18	-0.277317067857163	0.408	0.486	2.48303439472887e-14	13.6050172646027
Itga6	1.1107542292662e-18	-0.227994762179304	0.411	0.495	2.51474757505867e-14	13.5995056019643
Zcchc7	1.21692675331526e-18	-0.256486775152537	0.403	0.484	2.75512216950574e-14	13.5598591386032
Il17rd	1.25037328629092e-18	-0.441763495642787	0.141	0.196	2.83084512016265e-14	13.5480838908958
Blmh	1.2592464094931e-18	-0.394813440143458	0.177	0.238	2.85093387109238e-14	13.5450128562622
Trib2	1.33291009240561e-18	-0.451121849558824	0.154	0.211	3.01770844920631e-14	13.5203227211599
Scn1b	1.3349342760884e-18	0.683222625495111	0.26	0.205	3.02229120106413e-14	13.5196636932324
Btrc	1.35923405860385e-18	-0.49424385427399	0.193	0.252	3.07730590867912e-14	13.5118293292814
Robo4	1.5278510234928e-18	-0.317259390084211	0.212	0.279	3.4590547171877e-14	13.4610425680276
Dstyk	1.70842910715564e-18	-0.423212572700531	0.194	0.257	3.86788349860037e-14	13.4125266154259
Eogt	1.80554962600879e-18	-0.611853878326792	0.114	0.164	4.0877643532839e-14	13.3885141478582
Gse1	1.86773912692751e-18	-0.481716292801849	0.195	0.255	4.22856138336387e-14	13.3738073606473
Rbm26	1.92540016035377e-18	-0.322767571754805	0.289	0.361	4.35910596304093e-14	13.3606025738351
Fbxo11	1.92556785513494e-18	-0.284255144928982	0.353	0.43	4.3594856240255e-14	13.360564750141
Ubr5	1.93689614425868e-18	-0.298433338315595	0.329	0.401	4.38513287060166e-14	13.3580172428692
Lasp1	2.00786179338278e-18	-0.340635351668871	0.291	0.359	4.54579910021862e-14	13.3423897616587
Rtn3	2.03715024889646e-18	-0.23944526105775	0.478	0.556	4.61210816350159e-14	13.3361005161516
Snapc3	2.0458939317645e-18	-0.443759289979611	0.175	0.236	4.63190386151482e-14	13.3342404632804
Rgl1	2.12599448716306e-18	-0.301384416510485	0.322	0.391	4.81325151893717e-14	13.3175614434478
Nudcd3	2.14524132461737e-18	-0.343308812718312	0.298	0.369	4.85682635893372e-14	13.3136474231288
Prrc2b	2.1482975067421e-18	-0.313798252542676	0.305	0.376	4.86374555526411e-14	13.3130291530682
Lpcat1	2.17791028961549e-18	-0.557071275938099	0.119	0.171	4.93078889568947e-14	13.3070835907359
Lrrc36	2.19950436976529e-18	-0.418957062676026	0.124	0.177	4.97967789314862e-14	13.3027987483552
F11r	2.21435796525643e-18	-0.369932476607046	0.289	0.356	5.01330643334056e-14	13.2998757487599
Gm4258	2.24910662142461e-18	-0.658558510374288	0.084	0.129	5.09197739090532e-14	13.2931135333426
Uqcrq	2.28010254417501e-18	0.439629079875682	0.672	0.648	5.16215216001222e-14	13.2871691983044
Phf21a	2.32369292977103e-18	-0.22169095722035	0.378	0.457	5.26084079300162e-14	13.2789448409071
Hoxd3os1	2.33699248505814e-18	-0.615056964692043	0.065	0.106	5.29095098617163e-14	13.2764662616269
Nt5dc1	2.37628300136592e-18	-0.417783220415908	0.142	0.199	5.37990471509245e-14	13.2692254161693
Arid2	2.52980673863544e-18	-0.338345767688608	0.274	0.342	5.72748245627063e-14	13.2420362324147
Fbxo22	2.66236616933401e-18	-0.447908034210341	0.197	0.257	6.02759700737219e-14	13.2198557914146
Zfp280d	2.68657256188925e-18	-0.348339402360987	0.279	0.348	6.08240028011726e-14	13.2159250025204
Mlf1	2.90342647343663e-18	0.870804850448172	0.165	0.118	6.57335753586053e-14	13.1822127450772
Ptprk	2.91914153516488e-18	-0.297007404432014	0.291	0.363	6.60893643561329e-14	13.1798684251299
Ybx1	3.1508785379114e-18	0.232896393010043	0.907	0.912	7.13358900983142e-14	13.1466919154496
Sult1a1	3.27980347879879e-18	-0.312515189555985	0.328	0.399	7.42547507600046e-14	13.1292757553057
Hspa12b	3.33923583656994e-18	-0.274828617935137	0.333	0.405	7.56002993399435e-14	13.1214764849032
Tsc22d1	3.362242007394e-18	-0.209960464760022	0.325	0.402	7.61211590474002e-14	13.1184946076149
Adam10	3.59487432271618e-18	-0.300988901884116	0.329	0.402	8.13879546662944e-14	13.0894398654922
Fzd6	3.65744858046818e-18	-0.489800183333204	0.117	0.168	8.28046358617996e-14	13.0819453483258
Tmem245	3.95991394715372e-18	-0.330137951218469	0.271	0.341	8.96524517635601e-14	13.0474378291043
Stard4	4.13372137948124e-18	-0.488806956925619	0.104	0.154	9.35874520314553e-14	13.0287823764629
Zfp423	4.22741004968597e-18	-0.542798539896635	0.102	0.151	9.57085635248905e-14	13.0190492019805
Rarres1	4.36182413727211e-18	-0.741170294303429	0.065	0.105	9.87516984678405e-14	13.0054554260421
Crip2	4.53910743032942e-18	-0.150978102288092	0.575	0.675	1.02765392222658e-13	12.9881531158585
Uvssa	4.57044882299766e-18	-0.56372142669706	0.095	0.142	1.03474961352667e-13	12.9851647271338
Tmem140	4.99546411798898e-18	-0.312467677932318	0.315	0.385	1.13097307631271e-13	12.9465477336669
Myh4	5.22477420653995e-18	0.72010895155957	0.163	0.116	1.18288888036064e-13	12.9270560507337
Stag1	5.26404994072799e-18	-0.224157745083016	0.519	0.596	1.19178090658082e-13	12.92380357665
Elf1	5.31458874199177e-18	-0.335742923979977	0.393	0.462	1.20322289118694e-13	12.9196539142677
Cib2	5.40533893640409e-18	0.989950037768337	0.12	0.079	1.22376873520189e-13	12.9123006463369
Rnaset2a	5.71168945358745e-18	0.752190891229235	0.161	0.115	1.2931264922922e-13	12.8883589908059
Kif26a	5.75557642199488e-18	-0.537343279649496	0.122	0.175	1.30306250193964e-13	12.8850347526708
Dock6	5.94929328890437e-18	-0.289887456889725	0.275	0.347	1.34692000060795e-13	12.8706581981347
Ppia	6.14303260425344e-18	-0.130251026539531	0.737	0.811	1.39078258160298e-13	12.8567407571325
Lpar6	6.55281248145215e-18	-0.548890081335099	0.126	0.177	1.48355674580077e-13	12.8286958373372
Smtn	6.79216077158563e-18	-0.370476848243594	0.194	0.255	1.53774519868699e-13	12.8131156203029
Amotl1	6.82122476581011e-18	-0.302111740392032	0.244	0.311	1.54432528697941e-13	12.8112612173027
Smox	7.04458422206003e-18	0.93198574189333	0.162	0.117	1.59489386787439e-13	12.7972682117479
Sesn1	7.61769110778871e-18	-0.366200915282163	0.221	0.285	1.72464526680336e-13	12.7633002191487
Prg4	7.67633364772571e-18	-0.690812006764498	0.094	0.141	1.7379219378451e-13	12.7599697346333
Fam102a	7.84931396140019e-18	-0.617039230854861	0.094	0.14	1.777084680861e-13	12.7502918768911
Dnmt3a	8.61444094247209e-18	-0.322271027434259	0.181	0.241	1.95030942937568e-13	12.7098964795044
Lama5	8.90537259383631e-18	-0.4609182221287	0.162	0.22	2.01617635524454e-13	12.6954714827623
Myot	8.96531170734397e-18	0.642522424567876	0.18	0.131	2.02974657054267e-13	12.6925581837054
Nck1	9.14606304237558e-18	-0.268379355084855	0.377	0.45	2.07066867279383e-13	12.6838893869052
Smarca2	9.29007739552014e-18	-0.239085769244128	0.328	0.4	2.10327352234576e-13	12.6771042453731
Chd9	9.77905625670367e-18	-0.310147081913248	0.356	0.43	2.21397833651771e-13	12.65482663295
Zfr	9.87928105985604e-18	-0.259969946734419	0.378	0.453	2.23666923195141e-13	12.6503982364486
Tspan9	1.03528414841847e-17	-0.282885372370189	0.287	0.357	2.34388331201941e-13	12.6300640130496
Kcnq1ot1	1.0447519924816e-17	-0.309507506000038	0.254	0.32	2.36531851097834e-13	12.6261103694097
Prag1	1.09422526924741e-17	-0.414385343926434	0.174	0.233	2.47732600957613e-13	12.6060168376437
Ier3	1.11383045485678e-17	0.878225352101161	0.127	0.085	2.52171214979575e-13	12.5983044890913
Mfhas1	1.16218504794238e-17	-0.435815231067785	0.176	0.233	2.63118694854156e-13	12.579848293748
Srgn	1.19386088695069e-17	0.117272124993333	0.471	0.534	2.70290104805636e-13	12.5681698533282
Mpdz	1.22150500002959e-17	-0.343472452807927	0.264	0.333	2.76548732006699e-13	12.5582283284577
Tnrc6c	1.22800391207309e-17	-0.193779845852868	0.454	0.535	2.78020085693347e-13	12.555923827137
Zfp827	1.28452254945423e-17	-0.582000207187882	0.087	0.132	2.90815905196438e-13	12.5363818448895
Thrsp	1.32250579018291e-17	-0.458799121687817	0.211	0.272	2.99415310897411e-13	12.5237259953482
Dpm3	1.32304661641661e-17	-0.28454765816277	0.353	0.425	2.99537753956721e-13	12.5235484310318
Nckap1	1.32958337297838e-17	-0.250161067409579	0.378	0.455	3.01017675642305e-13	12.5214080020522
Oaz2	1.34053444939633e-17	-0.305435831989893	0.288	0.354	3.0349699934333e-13	12.517845598411
C130074G19Rik	1.35770178345907e-17	-0.482257717598332	0.147	0.203	3.07383683775134e-13	12.5123191889979
Tnfrsf1a	1.36708558977638e-17	0.498951211372662	0.366	0.318	3.09508177525371e-13	12.509327871984
Dram2	1.46209087734332e-17	-0.36834698139187	0.286	0.35	3.31017374630527e-13	12.4801492101272
Plat	1.68473916814858e-17	-0.454209701176905	0.098	0.145	3.81424947668839e-13	12.4185909046813
Grk5	1.72316418337735e-17	-0.250699542631635	0.354	0.425	3.90124371116632e-13	12.408796918412
Efnb2	1.87499726870553e-17	-0.254369126624334	0.249	0.317	4.24499381634932e-13	12.3721229380531
Dusp3	1.88671520900615e-17	-0.278836192402129	0.404	0.478	4.27152323318992e-13	12.3694172271288
Prickle1	1.91474462738259e-17	-0.451368776619473	0.169	0.227	4.33498183639419e-13	12.363012717881
Ndfip2	1.9599379037275e-17	-0.322466283814124	0.259	0.324	4.43729941403906e-13	12.3528812655639
Mapk3	1.99898250953137e-17	-0.300651874262151	0.362	0.43	4.52569640157903e-13	12.3443145832892
Itgb5	2.04015874717082e-17	-0.343864744336616	0.248	0.312	4.61891940359475e-13	12.3354596157745
St8sia4	2.14268514907822e-17	-0.326180064453185	0.232	0.294	4.85103917751309e-13	12.3141652179509
Rps20	2.20294181008664e-17	0.167482516519144	0.916	0.926	4.98746025803615e-13	12.3021205519136
Tle4	2.27760415228787e-17	-0.337525809396779	0.259	0.326	5.15649580077974e-13	12.2876453315842
Tmem59	2.322960268955e-17	-0.205660699077678	0.539	0.615	5.25918204891413e-13	12.2790817956307
Tmem88	2.44609900814823e-17	-0.388138719632177	0.23	0.293	5.5379681544476e-13	12.2566495459518
Nr3c1	2.47624729667205e-17	-0.172055427364293	0.538	0.612	5.60622387966553e-13	12.2513295630577
Eif4ebp2	2.51448957820979e-17	-0.253608938524927	0.318	0.388	5.69280440506695e-13	12.2446737375409
Atxn7	2.52934690456107e-17	-0.341390669909547	0.246	0.311	5.72644139192626e-13	12.2421151797706
Ube2e2	2.57736603451161e-17	-0.294393322335678	0.254	0.321	5.83515670213427e-13	12.233947476558
Mylpf	2.59008252808587e-17	0.629935008652199	0.712	0.693	5.86394684358642e-13	12.231809975209
Ctsl	2.62869486876392e-17	-0.160134860817346	0.511	0.596	5.95136518288152e-13	12.225383400089
Wasf2	2.62893216231556e-17	-0.21030476129107	0.59	0.664	5.95190241548243e-13	12.2253441978864
Helz	2.7076853963502e-17	-0.345650641649629	0.243	0.306	6.13019973733685e-13	12.2125253748437
Fam181b	2.98547069780454e-17	-0.665578556713369	0.081	0.123	6.75910565982947e-13	12.1701107645164
Cdk12	3.00066333189278e-17	-0.299803494944235	0.307	0.375	6.79350178340525e-13	12.1679063062519
Adgrl4	3.2475247455683e-17	-0.166827256034476	0.414	0.496	7.35239602396663e-13	12.1335711084784
Anp32a	3.29364585504489e-17	-0.304312488937792	0.459	0.526	7.45681421582163e-13	12.1274466770848
Lrp5	3.38711032289443e-17	-0.388576797838747	0.205	0.266	7.66841777103299e-13	12.1152942350334
Ttc3	3.53861309363187e-17	-0.276578294583947	0.304	0.375	8.01142004398255e-13	12.0962904973234
Prpf4b	3.63143822686052e-17	-0.298139939480027	0.324	0.394	8.22157614561221e-13	12.0850449165567
Hnrnph1	3.74729959530728e-17	-0.253069257467828	0.397	0.473	8.48388628377569e-13	12.0714051613082
Ambra1	3.76532463359332e-17	-0.242710250435442	0.329	0.403	8.52469497045527e-13	12.069321151927
Sfswap	3.81989055390669e-17	-0.334387374044409	0.258	0.322	8.64823221404475e-13	12.0630726576389
Pdcd4	3.94972593880783e-17	-0.387550657467854	0.217	0.278	8.94217952546092e-13	12.0485566153745
Dock9	3.99118113785123e-17	-0.130390068355935	0.462	0.548	9.03603409609518e-13	12.0440221390047
Zfp366	4.82883386144757e-17	-0.290686981126616	0.258	0.324	1.09324798623173e-12	11.961281313955
Rhobtb1	5.02261988636808e-17	-0.421005085862243	0.13	0.183	1.13712114227373e-12	11.944193265639
Glcci1	5.10535056535598e-17	-0.43531377575086	0.121	0.171	1.15585136799659e-12	11.9370980086569
Sppl3	5.21161599463204e-17	-0.307961832309485	0.315	0.386	1.17990986118469e-12	11.9281511692069
Itpr2	6.18326450634125e-17	-0.22041236433792	0.402	0.475	1.39989108423566e-12	11.8539057524328
Mxra8	6.38908866978809e-17	-0.360460299020937	0.142	0.195	1.44648967484002e-12	11.839684662034
Atrx	6.46441217525304e-17	-0.219202949362912	0.515	0.591	1.46354291647729e-12	11.8345945379272
Nrp2	6.55527009917762e-17	-0.359829125662575	0.277	0.339	1.48411315045381e-12	11.8285329866955
Rasgrf2	6.79603211078381e-17	-0.283655141868451	0.32	0.389	1.53862166988146e-12	11.8128681552704
Rdx	6.85710415096562e-17	-0.210982497597431	0.471	0.543	1.55244837977862e-12	11.8089828315701
Mmp28	7.38105537691401e-17	-0.653397724923176	0.066	0.105	1.67107093733333e-12	11.7770051138178
Cbx3	7.5970877223235e-17	-0.199769651564104	0.364	0.435	1.71998066033404e-12	11.7644764363235
Hip1	8.88752291928048e-17	-0.256275583712527	0.47	0.539	2.0121351889251e-12	11.6963428437792
Herc1	9.33725613610173e-17	-0.272374996996684	0.411	0.479	2.11395478921343e-12	11.6749043051105
Smim14	9.57164025307725e-17	-0.196816913895722	0.425	0.499	2.16701935329669e-12	11.6641372100496
Litaf	1.01990617890586e-16	0.630055930940483	0.31	0.262	2.30906758904288e-12	11.6365633546018
Pkd1	1.03912192835915e-16	-0.443431281096314	0.198	0.258	2.35257204580512e-12	11.6284570677449
Kmt2c	1.06339146216474e-16	-0.261871951951726	0.416	0.49	2.40751827034097e-12	11.618430408387
Klf10	1.26570026656822e-16	-0.387389466433657	0.13	0.182	2.86554540351044e-12	11.5427927059158
Tjp2	1.28597511719653e-16	-0.372882922541364	0.201	0.261	2.91144766533294e-12	11.5358910121372
Mllt10	1.34317618845825e-16	-0.277494582825319	0.404	0.474	3.04095089066948e-12	11.5169905933657
H2-K1	1.35722631423276e-16	-0.143031388755702	0.648	0.724	3.07276037542297e-12	11.5124713062224
Wdr33	1.3683232310183e-16	-0.221842898140588	0.374	0.445	3.09788379502543e-12	11.5089348771274
Arhgap28	1.54982003151041e-16	-0.414791205798149	0.128	0.179	3.50879255133958e-12	11.4548423076101
Rock2	1.55957658323828e-16	-0.236608672107228	0.518	0.591	3.53088138445147e-12	11.4521168717724
Pum1	1.57061934785822e-16	-0.214653678402188	0.386	0.458	3.55588220355102e-12	11.4490526344271
Ptpn14	1.5781833758637e-16	-0.477831433136309	0.152	0.205	3.57300716295543e-12	11.4469661131486
AW554918	1.61278113511767e-16	-0.303015506447228	0.257	0.321	3.65133648990641e-12	11.43754814268
Ehmt1	1.61429185113785e-16	-0.329894614767591	0.265	0.329	3.6547567509761e-12	11.4371415230083
Epc1	1.61490077099303e-16	-0.265833630073425	0.297	0.366	3.65613534552821e-12	11.4369777356056
Tm4sf1	1.67034482716989e-16	-0.175740833907581	0.464	0.549	3.78166068871264e-12	11.42231744102
Snrk	1.69854678210466e-16	-0.208838467597639	0.45	0.529	3.84550991468495e-12	11.4150460645879
Slc10a6	1.71906903401856e-16	0.571740232499849	0.158	0.113	3.89197229301802e-12	11.4098302601386
Map3k20	1.88456403738824e-16	-0.340299178225651	0.238	0.299	4.26665298064697e-12	11.3699126781434
Nktr	1.89021299608432e-16	-0.275770751719483	0.364	0.433	4.27944222313489e-12	11.3686128326692
Eef1a2	1.94851922911106e-16	0.568847258033109	0.186	0.138	4.41144753470745e-12	11.3554188814656
Dock4	1.95751873924876e-16	-0.238145315733944	0.424	0.497	4.4318224256592e-12	11.3534176492501
Trim54	2.12952348629562e-16	0.747925316672405	0.134	0.092	4.82124117297329e-12	11.3168411432584
Matr3	2.24623194706006e-16	-0.325109282074849	0.275	0.339	5.08546912814398e-12	11.2936689777724
Sbno2	2.25386439422371e-16	0.691087457243649	0.154	0.11	5.10274898852249e-12	11.2921957947054
Grasp	2.2789495963197e-16	-0.36326574403077	0.184	0.242	5.15954188606781e-12	11.2873888575172
Mapk8	2.33224565382615e-16	-0.491518528227962	0.131	0.181	5.2802041602624e-12	11.2773492850493
Siah1a	2.47810558682501e-16	-0.405078215096483	0.2	0.258	5.61043104857183e-12	11.2510037706824
Phactr2	2.64785669523004e-16	-0.290584117118144	0.344	0.412	5.99474755800081e-12	11.2222291005511
Clasp2	2.67873353789655e-16	-0.288457364999413	0.309	0.376	6.0646527297978e-12	11.2171940623737
Zfp609	2.7275421413322e-16	-0.39594613872332	0.193	0.25	6.1751554079761e-12	11.2093521081935
Hnrnpk	2.77053813404473e-16	-0.186799406611914	0.573	0.653	6.27249833547727e-12	11.2025594452614
Bola3	2.82942724469183e-16	0.649050494881114	0.351	0.303	6.40582328198229e-12	11.1934250464275
Marc2	2.87103579786445e-16	-0.283025559437315	0.332	0.399	6.50002504636511e-12	11.1870849698991
Nptn	2.95769045479263e-16	-0.197739606241616	0.41	0.488	6.69621118965052e-12	11.1741708577248
Cryab	3.14340394056012e-16	0.545253279848631	0.403	0.354	7.1166665214281e-12	11.1477233842218
Pkp4	3.18784387693346e-16	-0.1964078084248	0.352	0.425	7.21727853737735e-12	11.1416265335949
Cntln	3.3033713023617e-16	-0.352649824202028	0.209	0.267	7.47883262854689e-12	11.1261661858984
Msrb1	3.53768266554884e-16	0.846633193057941	0.29	0.244	8.00931355480258e-12	11.0964047039078
Pan3	3.69089556546306e-16	-0.262194210388149	0.402	0.474	8.35618756020837e-12	11.0779918205527
Nav1	4.06302572490719e-16	-0.194043860973422	0.476	0.551	9.19869024118988e-12	11.0362740054281
Raph1	4.07313059295102e-16	-0.333647224416176	0.264	0.324	9.22156766244112e-12	11.0351952427995
Cuedc1	4.0768045054895e-16	-0.189939978382269	0.328	0.399	9.22988540042822e-12	11.0348036912028
Coq10a	4.12357973856437e-16	0.741842091717782	0.221	0.175	9.33578452810973e-12	11.0298491804559
Dag1	4.1256596392613e-16	-0.338941454447387	0.318	0.386	9.34049342328759e-12	11.0296301810129
Ptch1	4.20146960801021e-16	-0.402912898940069	0.111	0.16	9.51212719253512e-12	11.0217223511304
Exoc5	4.27976293874549e-16	-0.292027228573881	0.236	0.298	9.68938329331978e-12	11.0137038639019
Gas6	4.35252546238118e-16	-0.161239484242444	0.394	0.467	9.85411764683099e-12	11.0063822570535
Ppp1r12b	4.38738155347665e-16	-0.387511756665707	0.237	0.297	9.93303183707114e-12	11.0029181725377
Chd6	4.40606960044504e-16	-0.295595005397777	0.321	0.388	9.97534157540758e-12	11.0010722242853
Fli1	4.44556039166569e-16	-0.178341217491055	0.498	0.563	1.00647487267311e-11	10.9971970630959
C430049B03Rik	4.45992008910432e-16	-0.620206251462737	0.099	0.143	1.00972590817322e-11	10.9957965002003
Elk4	4.53714861366315e-16	-0.299887858505724	0.288	0.353	1.02721044613334e-11	10.9883405727302
Nsd1	4.64538503515159e-16	-0.240118397192126	0.435	0.506	1.05171517195832e-11	10.9781018609385
Nsmce2	4.70451611083778e-16	-0.328635396340056	0.257	0.32	1.06510244749367e-11	10.9726086173507
Tcea3	4.72668548698614e-16	0.598304032640499	0.232	0.183	1.07012159425366e-11	10.9705668721156
Tspan15	4.9639795992032e-16	-0.361946908460037	0.188	0.245	1.1238449812596e-11	10.9492935895023
Large1	5.31988005562968e-16	-0.290937787146553	0.293	0.357	1.20442084459456e-11	10.9192217368739
Arhgef11	5.37706440455682e-16	-0.328972986864054	0.199	0.258	1.21736738119166e-11	10.9145783391513
Cd47	5.53530989874535e-16	-0.187301418655584	0.545	0.618	1.25319416107595e-11	10.901981637265
Dusp7	5.63925417203219e-16	-0.41311468145099	0.131	0.18	1.27672714454809e-11	10.8939019079666
She	5.66671176531715e-16	-0.329399453852904	0.168	0.224	1.2829435436678e-11	10.8917924544692
Bcam	5.67805580265086e-16	-0.263719906610549	0.336	0.407	1.28551183372015e-11	10.8909239211248
Kif13a	5.69396374778893e-16	-0.341234951458021	0.246	0.306	1.28911339249941e-11	10.8897088797212
Osmr	5.83093723393536e-16	0.595711458725261	0.3	0.254	1.32012418976296e-11	10.8793852109216
Ahnak	5.87028681082543e-16	-0.165071404963354	0.644	0.735	1.32903293397088e-11	10.8764642569319
Trdn	5.9246667522693e-16	0.763479594097739	0.134	0.093	1.34134455271377e-11	10.8724596500963
Pkd2	5.98057256115628e-16	-0.320995032591316	0.278	0.344	1.35400162784578e-11	10.8683808135209
Col1a2	6.14364378805793e-16	-0.751335777157227	0.143	0.194	1.39092095361632e-11	10.8566975503701
Zfp148	6.30309403205017e-16	-0.260216428974965	0.353	0.421	1.42702048885616e-11	10.8455697913329
Rbm25	6.46053080410982e-16	-0.233886262081147	0.45	0.522	1.46266417405046e-11	10.8348553759244
Ndel1	6.50125629920832e-16	0.0104332230203263	0.378	0.45	1.47188442614076e-11	10.8321262899033
Gnb4	6.54199078615351e-16	-0.398793627383458	0.184	0.241	1.48110671398516e-11	10.8294136493618
Samd12	6.74018657242796e-16	-0.367083556687059	0.224	0.284	1.52597823999769e-11	10.816451659249
Mib1	6.9777125221425e-16	-0.267579331425732	0.295	0.363	1.57975411501306e-11	10.8014105046931
Fto	7.20227660513288e-16	-0.283154243760175	0.324	0.393	1.63059542340208e-11	10.7876537809461
Itpripl2	7.48461986264969e-16	-0.41716101142073	0.186	0.242	1.69451793690389e-11	10.7709538296846
Lurap1l	7.69824555194506e-16	-0.606445476864379	0.083	0.124	1.74288279296036e-11	10.7587318177564
Plgrkt	7.94270343842159e-16	-0.312427357712335	0.203	0.263	1.79822805845865e-11	10.7451552301505
S100a10	8.0032004096181e-16	-0.154262846187015	0.522	0.6	1.81192457273754e-11	10.7418598852054
Fam3c	8.13050503953335e-16	-0.387764282242737	0.169	0.224	1.84074634095035e-11	10.7350060541443
Lrba	8.18661194509537e-16	-0.280524248734444	0.293	0.359	1.85344894436959e-11	10.7320193726686
Tasor	8.79228262111431e-16	-0.223492300861854	0.327	0.394	1.99057278542028e-11	10.7010219377842
Gfod1	8.96622870572939e-16	-0.415068245351874	0.217	0.275	2.02995417897713e-11	10.6925137650631
Ston1	9.17016780168208e-16	-0.431001134169508	0.184	0.239	2.07612599030082e-11	10.6827462947387
Kdm5a	9.45626667187292e-16	-0.286977092942611	0.242	0.305	2.14089877451203e-11	10.6694038664329
Kifc3	9.51192851499161e-16	-0.432450815525491	0.128	0.177	2.1535006157941e-11	10.6668549997147
Ppp1r27	9.66925571591934e-16	0.686323275234502	0.141	0.099	2.18911949408414e-11	10.659730531623
Lncppara	1.01196542932509e-15	-0.384633962733333	0.181	0.237	2.29108973199201e-11	10.6399579010569
Hoxb3os	1.02206340112643e-15	-0.568715691660199	0.066	0.104	2.31395154015023e-11	10.6356457404861
Zfp445	1.04303852904193e-15	-0.370618520990997	0.168	0.222	2.36143922975094e-11	10.6268232262564
Sorbs2	1.06440936243396e-15	-0.431011573460699	0.155	0.207	2.40982279655049e-11	10.6180148915786
Adh1	1.0691362735025e-15	-0.343583457049215	0.224	0.284	2.42052452320965e-11	10.6160905130063
Vti1a	1.0825206840263e-15	-0.223604442420433	0.364	0.432	2.45082682863554e-11	10.6106873741926
Eva1a	1.13909623202144e-15	-0.425769502495991	0.113	0.16	2.57891386929654e-11	10.5885631622102
Zfp644	1.1488702751431e-15	-0.261150645305891	0.314	0.381	2.60104230292398e-11	10.5848525844527
Pear1	1.18325192167616e-15	-0.438279864512216	0.138	0.188	2.67888235067483e-11	10.5720463590214
Arntl	1.1965087716867e-15	-0.397069686495383	0.178	0.233	2.70889585909869e-11	10.5672076906804
Tpm2	1.21368659422763e-15	0.540413055152271	0.529	0.494	2.74778644933135e-11	10.5610170225153
Slc25a4	1.21675838136115e-15	0.611964041219291	0.741	0.732	2.75474097540165e-11	10.5599192310199
Cog5	1.21861396085276e-15	-0.295387585851741	0.267	0.332	2.75894200737065e-11	10.5592574282427
Atp5g2	1.24902990920733e-15	0.449697692590918	0.641	0.618	2.8278037144454e-11	10.5485507393913
Zdhhc20	1.26602473959767e-15	-0.331538251350665	0.262	0.324	2.86628001044914e-11	10.5426813850996
Slc25a3	1.31865646361343e-15	0.373369969353533	0.681	0.664	2.98543823362082e-11	10.524991909602
Csnk1a1	1.64485499858237e-15	-0.14500931812445	0.568	0.643	3.72395171679049e-11	10.4289959585359
Iigp1	1.69086076660538e-15	-0.460521136847571	0.23	0.286	3.82810877559459e-11	10.4170157302554
Cox8b	1.80012383098094e-15	0.38324133056631	0.267	0.215	4.07548035334086e-11	10.3898211961238
Ccnd1	1.8219741269978e-15	-0.501660710662403	0.141	0.191	4.12494942352301e-11	10.3845813720158
Pcbp2	1.93075608623943e-15	-0.194862109963992	0.559	0.629	4.37123177924606e-11	10.3593961649634
Gstm1	2.01361691509759e-15	-0.175008043148539	0.478	0.553	4.55882869578094e-11	10.3411467267002
Glce	2.1528817816314e-15	-0.436331830028458	0.175	0.228	4.8741243536135e-11	10.3121033948478
Cycs	2.48122319356382e-15	0.515061976701615	0.489	0.451	5.6174893102285e-11	10.2504577453464
Spindoc	2.56477718138722e-15	-0.514668438315681	0.086	0.128	5.80665553866066e-11	10.236073936339
Camk2d	2.60911828153056e-15	-0.16910508955328	0.433	0.51	5.90704378938519e-11	10.2286298096708
Smurf2	2.68058612686229e-15	-0.226754365245998	0.316	0.384	6.06884699121622e-11	10.2168938118765
Rapgef5	2.77840414843584e-15	-0.289772683841257	0.294	0.356	6.29030699205873e-11	10.2013281587354
Park7	2.81686450350718e-15	0.526997796038381	0.6	0.578	6.37738123594026e-11	10.1953576203789
Rffl	2.98351454004746e-15	-0.473633136018201	0.141	0.189	6.75467691866744e-11	10.1703954187804
Esyt2	3.021323528612e-15	-0.277538117911434	0.325	0.39	6.84027646877756e-11	10.1649263447071
Krit1	3.24421495155863e-15	-0.330506225274534	0.249	0.311	7.34490265032875e-11	10.1340139559942
Tubb5	3.38937266506156e-15	-0.206928765740626	0.422	0.494	7.67353971369937e-11	10.1150042548896
Zc3h6	3.38983065717428e-15	-0.511676683444199	0.097	0.139	7.67457660784256e-11	10.114945574411
Rpl13	3.41987450613627e-15	0.150080501876206	0.94	0.948	7.74259588189250e-11	10.1111134077705
Stard13	3.4949068871363e-15	-0.226928910175531	0.324	0.395	7.91246919247658e-11	10.1016879679147
Xrn1	3.74250528823488e-15	-0.283412214995662	0.293	0.358	8.47303197256377e-11	10.0719611548014
Pnisr	3.75140041043101e-15	-0.235296472762747	0.397	0.467	8.49317052921581e-11	10.0709301558924
Gnai2	3.8071110528588e-15	-0.146095438491054	0.675	0.754	8.61929942367233e-11	10.0645280321797
Hic1	3.82007460788298e-15	-0.599530328681127	0.075	0.114	8.64864891224707e-11	10.0630517325104
Map3k1	3.84649011810517e-15	-0.286531958076748	0.246	0.307	8.7084536273901e-11	10.0600589564406
Dennd1a	3.9324558585987e-15	-0.190885103856562	0.383	0.46	8.90308006386745e-11	10.0504597210707
Zfp532	3.99385818286703e-15	-0.360177210123788	0.132	0.182	9.04209492601096e-11	10.0437309379535
Stat3	4.15506764604296e-15	0.444364627866135	0.459	0.428	9.40707315064126e-11	10.0265454788308
Luzp1	4.18023084943488e-15	-0.172885131816708	0.437	0.514	9.46404264312057e-11	10.0239233115299
Akap7	4.30509281411646e-15	-0.396073204647673	0.167	0.22	9.74673013115967e-11	10.0111410585758
Plcg1	4.33537867986769e-15	-0.392946171871374	0.146	0.197	9.81529733122046e-11	10.0080965399404
Gbf1	4.34776221387468e-15	-0.296139923537773	0.308	0.372	9.84333365221228e-11	10.0068577936854
Gm20559	4.34868670409438e-15	-0.463887778002298	0.171	0.222	9.84542669806967e-11	10.0067654569153
Casp4	4.43339967109198e-15	0.90458293218034	0.101	0.066	1.00372168553523e-10	9.99838669276108
Kmt5b	4.85344714243636e-15	-0.318416754638376	0.251	0.312	1.09882043304759e-10	9.95907327328013
Ptpra	4.90105551455927e-15	-0.231828978927787	0.367	0.436	1.10959896849622e-10	9.95483395566279
Hacd4	5.01752111140836e-15	-0.361181443747167	0.195	0.249	1.13596677962285e-10	9.94463436901007
Cyp2d22	5.08062589570898e-15	-0.356636766066606	0.235	0.294	1.15025370278851e-10	9.93920636002098
Hmcn1	5.28275442614855e-15	-0.677049752805301	0.072	0.109	1.19601560208003e-10	9.92226315491862
Usp34	5.29064067658723e-15	-0.190543506324939	0.466	0.543	1.19780104917935e-10	9.92161531084389
Palld	5.29645662944886e-15	-0.653357744404493	0.109	0.153	1.19911778090722e-10	9.92113815711311
Mpzl1	5.62157540848411e-15	-0.389887332377452	0.179	0.234	1.2727246724808e-10	9.89526553676658
Nrf1	5.67041113633574e-15	-0.275887625885216	0.252	0.313	1.28378108126641e-10	9.89150902868457
Ccm2l	5.87351492729383e-15	-0.302658682941545	0.206	0.265	1.32976377953932e-10	9.87622550065251
Prkcg	6.50215706739776e-15	-0.5562843008776	0.106	0.149	1.47208836005885e-10	9.83206612129317
Npr1	6.59458421724042e-15	-0.292527315215713	0.226	0.285	1.49301386678323e-10	9.82593615862496
Rabgap1l	6.63377772299328e-15	-0.239404209442861	0.331	0.397	1.50188727648568e-10	9.82336266189734
Tcf7l2	6.89520575959725e-15	-0.220110844809649	0.305	0.37	1.56107458397282e-10	9.80657634701187
Ip6k1	7.10591004116015e-15	-0.258119990139576	0.236	0.296	1.60877803331866e-10	9.79350387234271
Hnrnpa3	7.38393716284356e-15	-0.225990820266403	0.51	0.583	1.67172337366778e-10	9.77683558528747
Pbx1	7.58938700500883e-15	-0.0632513460098836	0.368	0.44	1.718237217934e-10	9.76491687814864
Ywhab	7.87311610531697e-15	-0.199757984656348	0.462	0.534	1.78247348624376e-10	9.74897692142766
Msrb3	7.97601107028853e-15	-0.370154399402844	0.206	0.263	1.80576890631332e-10	9.74333782940159
Purb	8.06840589601217e-15	-0.267438993383454	0.387	0.452	1.82668709485715e-10	9.73833583941004
Prdx5	8.15929798578878e-15	0.566356960796882	0.396	0.355	1.84726506398258e-10	9.73347078319235
Lrrc58	8.57252089306305e-15	-0.253639892619227	0.335	0.404	1.94081873018948e-10	9.71201502522715
Myo1b	8.64761894911122e-15	-0.181615142524825	0.306	0.376	1.95782093007878e-10	9.70822703297981
Pakap.1	9.05570104622887e-15	-0.121759845206453	0.506	0.591	2.05021071686622e-10	9.68820150066654
Lamb2	9.06633787455698e-15	-0.227005745427682	0.358	0.428	2.0526188947997e-10	9.6876916776385
Apobec2	9.18391445465783e-15	0.469080857306186	0.175	0.13	2.07923823253453e-10	9.68209574773073
Nucks1	9.9891134120405e-15	-0.22332869332538	0.393	0.462	2.26153527648597e-10	9.64559663353659
Flt1	1.01804935416366e-14	-0.10133114752421	0.467	0.563	2.30486373782652e-10	9.63735474474691
Gpatch8	1.12190836878826e-14	-0.259797461788563	0.383	0.449	2.54000054693662e-10	9.59516618986371
Ndufb9	1.12436835250948e-14	0.456695228814247	0.669	0.648	2.54556995008147e-10	9.59421496442236
Gbp8	1.17100012478709e-14	-0.421263864636422	0.127	0.174	2.65114428251797e-10	9.57656663613101
Sertad2	1.1746337957692e-14	-0.405335795363926	0.205	0.258	2.65937091362146e-10	9.57522108556994
Wasl	1.22535886687643e-14	-0.259303626282933	0.347	0.41	2.77421247460823e-10	9.55686027973854
Glg1	1.23397238681173e-14	-0.257700629428464	0.353	0.421	2.79371348374175e-10	9.55381813609244
Cldn5	1.23691662751674e-14	-0.203434867263981	0.32	0.388	2.80037924469789e-10	9.5527831498269
Sesn3	1.26649945393725e-14	-0.487884488351482	0.081	0.12	2.86735476371394e-10	9.54251857060717
Trpm7	1.41857563456227e-14	-0.249180132116423	0.35	0.415	3.21165523664898e-10	9.4932710813439
Atraid	1.45462743788072e-14	-0.294807436476557	0.301	0.364	3.29327651936195e-10	9.48237180230018
Ube2b	1.48251870162545e-14	0.417206370397998	0.661	0.643	3.35642234048002e-10	9.47412339688996
Fkbp5	1.4939392888376e-14	0.611921279779409	0.181	0.137	3.38227854992833e-10	9.47079062863796
2610035D17Rik	1.54247169965455e-14	-0.385357102342097	0.142	0.19	3.49215592801791e-10	9.45690637288002
Hectd4	1.67236239150248e-14	-0.357655262670339	0.161	0.212	3.78622845436162e-10	9.42179318501689
Adamts5	1.68614471760788e-14	-0.188677181597454	0.147	0.197	3.81743164066424e-10	9.41822873118002
Aldh2	1.77391895850398e-14	-0.132285412654774	0.55	0.621	4.01615252205301e-10	9.39618980228032
Psme4	1.78459676888882e-14	-0.260854779129781	0.294	0.356	4.04032708476429e-10	9.39358347514726
Rhbdd1	1.79096498525507e-14	-0.393340774951116	0.123	0.169	4.05474472661748e-10	9.39203648234337
Timm23	1.82853714832323e-14	0.611588894395441	0.422	0.387	4.1398081038038e-10	9.38301978964979
Hivep3	1.84998873363763e-14	-0.389926290631305	0.168	0.219	4.18837449295559e-10	9.37795449390989
Vegfc	1.90919207589464e-14	-0.822569442794664	0.09	0.129	4.32241085982547e-10	9.3642739543259
Dynll1	1.94803480964234e-14	-0.164207638982825	0.614	0.683	4.41035080903026e-10	9.35552686441729
Pdgfb	1.98256923258806e-14	-0.227863195605793	0.325	0.389	4.48853674257937e-10	9.34789521538771
Sp1	2.12046532921971e-14	-0.31690563468021	0.246	0.303	4.80073350535343e-10	9.31869240158484
Colgalt2	2.1301102174241e-14	-0.270420988044809	0.128	0.177	4.82256953224816e-10	9.31672150194141
Tut4	2.15668284357582e-14	-0.268204679874388	0.31	0.372	4.88272995785566e-10	9.31133729395388
Ica1	2.18727655626018e-14	-0.37282607355389	0.189	0.244	4.95199412337305e-10	9.30521987937327
Peli2	2.20255218235698e-14	-0.38935102135983	0.176	0.229	4.98657814085621e-10	9.30219737107336
Tmem173	2.23581051690498e-14	0.69549816060126	0.127	0.089	5.06187501027288e-10	9.29568858280853
Trim8	2.27832544094435e-14	-0.351456415403976	0.169	0.221	5.158128798298e-10	9.28750781774447
Slc35f1	2.28551476141198e-14	-0.6079286207958	0.069	0.106	5.17440541983672e-10	9.28613954687961
Sept9	2.32162255284571e-14	-0.368259645907375	0.199	0.254	5.25615345964269e-10	9.27933196351999
Dync1h1	2.37232331300681e-14	-0.242258400416144	0.378	0.444	5.37093998064741e-10	9.26994970076531
Klc1	2.38363054027677e-14	-0.309754651313105	0.258	0.318	5.39653954318661e-10	9.26788463629541
Yaf2	2.47768042555515e-14	-0.250352022589901	0.209	0.265	5.60946848345685e-10	9.25107828769884
Ssbp3	2.52118567154722e-14	-0.315080772593586	0.215	0.272	5.70796436038291e-10	9.24351874721425
Nhlrc2	2.60073186402544e-14	-0.368940498743663	0.171	0.222	5.8880569401536e-10	9.23002799882767
Kirrel3	2.83454421260911e-14	-0.928381782049669	0.074	0.11	6.41740809734703e-10	9.19264034207231
Fam171a1	2.84638765568988e-14	-0.416561636048165	0.155	0.204	6.44422165248190e-10	9.19082953020281
Trim44	2.92764965159237e-14	-0.306709793542137	0.243	0.302	6.62819881120512e-10	9.17860447350038
Zfp521	2.93748098628652e-14	-0.29687273289414	0.211	0.267	6.65045695295269e-10	9.17714851329421
Pvalb	2.94992779250296e-14	0.550105721098529	0.302	0.258	6.67863652222671e-10	9.17531219191283
Zfp266	2.95720333895474e-14	-0.344996252621463	0.186	0.239	6.69510835939353e-10	9.17424238959957
Actn1	3.13923738605302e-14	0.41582082795607	0.289	0.244	7.10723344202403e-10	9.14829941961908
Exoc6b	3.16645214398218e-14	-0.240229901462618	0.383	0.45	7.16884765397566e-10	9.14455064875899
Ckmt2	3.45616049193568e-14	0.600884129725337	0.117	0.08	7.82474735374239e-10	9.10652967610061
Stmn2	3.77307420410116e-14	-0.534380992177847	0.102	0.143	8.54223999808502e-10	9.06842823103846
Inka1	3.79737799247801e-14	-0.41624049616753	0.111	0.154	8.59726377497021e-10	9.06563974835112
Mesd	3.81058342076709e-14	-0.354911211890898	0.216	0.272	8.62716086461669e-10	9.06413210390207
Lpar4	3.84591537748084e-14	-0.582907018440885	0.074	0.111	8.70715241461662e-10	9.06012385335287
1110004F10Rik	4.1155167281699e-14	-0.19599932642205	0.314	0.381	9.31752987257664e-10	9.03069920619694
Xbp1	4.18451694823549e-14	0.448617040759603	0.351	0.307	9.47374637080514e-10	9.02347824629523
Calcrl	4.2116954348912e-14	-0.300502116172669	0.259	0.317	9.53527846459368e-10	9.02066661946427
Usp46	4.46542936918237e-14	-0.409314616929129	0.136	0.183	1.01097320918289e-09	8.99526035307191
Serf2	4.5487637324865e-14	0.246799099870504	0.811	0.811	1.02984010903494e-09	8.98723019777453
Id2	4.56981541745816e-14	-0.472654705315495	0.142	0.189	1.03460621051253e-09	8.98522491894528
Kif5b	4.60634027339243e-14	-0.174509615711698	0.528	0.594	1.04287543789605e-09	8.98176756105089
Sgce	4.74119098580709e-14	-0.352180119854876	0.196	0.249	1.07340563918673e-09	8.96923612745662
Fmnl2	4.75461257103212e-14	-0.306786520997169	0.184	0.237	1.07644428608167e-09	8.96800844319623
Pnkd	4.7934975786289e-14	-0.15773672725074	0.327	0.394	1.08524785180158e-09	8.96447106515445
Igfbp5	4.90258761856303e-14	-0.313580207652089	0.164	0.215	1.10994583684267e-09	8.95469821340638
Gbp3	4.93682135796136e-14	-0.54422899984274	0.107	0.15	1.11769635544245e-09	8.95167616520353
Zmynd11	5.04213496881154e-14	-0.203423319051243	0.381	0.447	1.14153935693893e-09	8.94250911071185
Aqp1	5.40603999273537e-14	-0.0627719901632018	0.494	0.585	1.22392745435529e-09	8.91224432329086
Tmem184b	5.51948492173732e-14	-0.30662495649365	0.22	0.278	1.24961138628133e-09	8.90322502621916
Sec63	5.54461346118548e-14	-0.250816285217182	0.316	0.377	1.25530048761239e-09	8.9012523024766
Usp48	5.60391106344576e-14	-0.414830499457064	0.147	0.196	1.26872546476412e-09	8.8966323432614
Qser1	5.68501613092015e-14	-0.308652619336094	0.198	0.253	1.28708765204032e-09	8.89039187617159
Dctn4	6.50607785614853e-14	-0.311505218390905	0.265	0.324	1.47297602663203e-09	8.83180432144396
Akap8l	6.55516458469817e-14	-0.317892488064833	0.181	0.233	1.48408926197567e-09	8.82853997721222
Cnn3	6.98683132755661e-14	-0.208350994181622	0.376	0.448	1.58181861255882e-09	8.80084331861408
Papss2	7.1851127549674e-14	-0.312285817687158	0.236	0.293	1.62670952772462e-09	8.78868998963761
Hmgb1	7.24824715236157e-14	-0.134759649315864	0.73	0.796	1.64100315529466e-09	8.78489058389161
Rbm6	7.32415633309647e-14	-0.252011410029989	0.366	0.433	1.65818899381304e-09	8.78036597179997
Ppib	7.52451321725434e-14	-0.15774300891523	0.539	0.617	1.70354979238638e-09	8.76864516808811
Tcf3	7.54611416677923e-14	-0.322732435409594	0.189	0.242	1.70844024735882e-09	8.76740020603475
Rsbn1l	7.70206457336041e-14	-0.258554689688355	0.296	0.36	1.7437474194088e-09	8.75851642209909
Thoc2	7.711481815131e-14	-0.20523984402391	0.38	0.447	1.74587948294566e-09	8.75798573869353
Sun1	7.85590759856386e-14	-0.34683457809684	0.176	0.228	1.77857748031486e-09	8.7499272108604
Zc3h7b	7.86158993225291e-14	-0.498080513449485	0.1	0.141	1.77986396066206e-09	8.74961319060773
Atp2a2	8.36914509542634e-14	-0.37015523389771	0.271	0.33	1.89477444960452e-09	8.72244248021946
Plekha5	8.57899942306107e-14	-0.321120556963396	0.208	0.262	1.94228546938103e-09	8.71168693886385
Ppp6r3	8.65681500249999e-14	-0.281241992884055	0.344	0.409	1.959902916566e-09	8.70776544080879
Hdac2	8.86640350836222e-14	-0.248251248159412	0.203	0.258	2.00735375429321e-09	8.6973760854102
Rora	9.15778815031333e-14	-0.289965351972346	0.366	0.429	2.07332323723094e-09	8.68333298483217
Soga1	9.22934990574551e-14	-0.427937346176131	0.111	0.154	2.08952481866078e-09	8.67995246608847
Fam219a	9.81858440774859e-14	-0.327969281114642	0.209	0.264	2.22292750991428e-09	8.65307469949513
Bnip3	9.89627586643158e-14	0.718577962120654	0.18	0.138	2.24051685616011e-09	8.64965178439553
Gpr146	9.98196051792828e-14	0.659010717194085	0.181	0.14	2.25991586125896e-09	8.64590772973365
Cd274	1.00648326459947e-13	-0.378963511919513	0.116	0.16	2.27867811105319e-09	8.64231701947373
Tlk2	1.03005761119863e-13	-0.321097703579734	0.245	0.302	2.33205043175371e-09	8.63226206197669
Ahsa1	1.0922189316518e-13	-0.279667018593027	0.145	0.192	2.47278366125966e-09	8.60681387750485
Cdc42se2	1.15212724204293e-13	-0.261121996567943	0.304	0.365	2.60841607598518e-09	8.58362313184667
Pkn2	1.18151641443838e-13	-0.21223370752852	0.403	0.47	2.67495316228848e-09	8.57268381795593
Rtf1	1.23072423936859e-13	-0.246763710968968	0.317	0.38	2.78635967793049e-09	8.55496282328245
Mybpc2	1.23352354424618e-13	0.679109322599919	0.125	0.088	2.79269730417334e-09	8.55397613420636
Celf1	1.26460393808058e-13	-0.249475662734803	0.362	0.427	2.86306331581442e-09	8.54316904757576
Fam172a	1.27442146481107e-13	-0.25668437269687	0.373	0.435	2.88529019633227e-09	8.53981049989902
Igfbp3	1.31135830567036e-13	-0.374277257436712	0.177	0.227	2.96891520403769e-09	8.52740220622491
Rin2	1.31366585428943e-13	-0.275312545973169	0.229	0.285	2.97413949411128e-09	8.52663866590752
Itch	1.31503357088043e-13	-0.216631159313845	0.344	0.408	2.97723600447329e-09	8.52618673761463
Slc26a10	1.31694597563881e-13	-0.452430262512471	0.091	0.13	2.98156568884627e-09	8.52555561798378
Capn2	1.3190335323205e-13	-0.238100967288834	0.338	0.404	2.9862919171736e-09	8.52486774121212
Ablim3	1.34838846172506e-13	-0.139575645984262	0.401	0.474	3.05275147734554e-09	8.51530854991381
Nid1	1.35872306427819e-13	-0.333873064286871	0.288	0.348	3.07614901752583e-09	8.51199262988439
Ripor1	1.36438219091364e-13	-0.370720916122543	0.226	0.28	3.08896128022849e-09	8.51018753549541
Nova2	1.39817015873282e-13	-0.312673445495992	0.191	0.244	3.16545723937111e-09	8.49956354877672
Rpl7a	1.40782355745771e-13	0.248004046393495	0.742	0.744	3.18731253408426e-09	8.49657534939939
Pgk1	1.40798517139367e-13	0.540606198998369	0.358	0.314	3.18767842803528e-09	8.49652549655254
Disp1	1.44927035046277e-13	-0.464995170372563	0.098	0.138	3.28114807344772e-09	8.48397417009241
Vezf1	1.44936833211344e-13	-0.173004047126174	0.331	0.395	3.28136990390483e-09	8.48394480948911
Kmt2e	1.50549168893848e-13	-0.182576852122136	0.561	0.631	3.40843318375672e-09	8.46744521514952
Slc50a1	1.51693140266062e-13	-0.207658501073679	0.331	0.397	3.43433269562365e-09	8.46415763553656
Scd2	1.55793161521498e-13	-0.464874464770738	0.134	0.178	3.52715717684671e-09	8.4525751869114
Rrbp1	1.63842293642985e-13	-0.20372898398892	0.466	0.537	3.70938952807719e-09	8.43069755841801
Pja2	1.6919952500419e-13	-0.248228542520385	0.288	0.349	3.83067724609486e-09	8.41672443797904
Npc2	1.7436630179009e-13	-0.196447125676416	0.359	0.429	3.94765307252763e-09	8.40366102097383
Rasgrp2	1.79510819474632e-13	-0.195428570977027	0.226	0.282	4.06412495290567e-09	8.39103294798713
Cox5a	1.81264743879833e-13	0.492496142154182	0.682	0.671	4.10383380143942e-09	8.38681023575669
Ablim1	1.82813076163258e-13	-0.0268145381180815	0.512	0.606	4.13888804433617e-09	8.38311632097412
Ccdc88c	1.82926138620202e-13	-0.267457094568466	0.242	0.299	4.14144777836137e-09	8.38284781051234
Slfn5	1.83051508883866e-13	-0.19475913612355	0.45	0.52	4.14428616113073e-09	8.38255026438511
Knop1	1.88169655019291e-13	-0.365989927965861	0.211	0.264	4.26016098963676e-09	8.370573988787
Bclaf1	1.97892446880031e-13	-0.241444221447311	0.36	0.422	4.48028499736389e-09	8.34869435902736
Pea15a	2.01127611431077e-13	-0.239747766159203	0.322	0.386	4.55352912279957e-09	8.34165188148175
Zmynd8	2.09099787935119e-13	-0.326369328832436	0.191	0.243	4.7340191988511e-09	8.32476998511877
Uqcc2	2.0932537316636e-13	0.548874425914849	0.496	0.465	4.73912644848639e-09	8.32430170338179
Tbck	2.11085725568272e-13	-0.307766991891167	0.174	0.224	4.77898082686568e-09	8.32066471185274
Gna12	2.11785880803375e-13	-0.29981864064924	0.205	0.259	4.79483234138842e-09	8.31922657399548
Cers5	2.22575196669648e-13	-0.352775199155323	0.227	0.282	5.03910245260083e-09	8.29764681168851
Zfp982	2.271188173936e-13	-0.613719085940345	0.077	0.113	5.1419700257911e-09	8.28887045932899
Pex3	2.32773452436864e-13	-0.473470539034296	0.089	0.127	5.2699909631706e-09	8.27819012950254
Lcor	2.32992963568713e-13	-0.294219819597726	0.255	0.312	5.27496069519566e-09	8.27778077203467
Arhgap35	2.38719846790616e-13	-0.343568780243466	0.185	0.237	5.40461733133955e-09	8.26723505041946
Rab1a	2.43536828248673e-13	-0.223701552950938	0.394	0.458	5.51367379154995e-09	8.25855893186836
Arl4d	2.4469954643067e-13	-0.619160944866354	0.087	0.125	5.53999773119037e-09	8.25649041312928
Sipa1	2.54574215434068e-13	-0.383160044571541	0.201	0.253	5.76356023742731e-09	8.23930916348342
Vwa8	2.54806727996493e-13	-0.387164261767784	0.148	0.194	5.76882432184061e-09	8.23891268642181
Pparg	2.7060178049554e-13	-0.311407960899465	0.221	0.274	6.12642431041903e-09	8.21279292765807
Ctif	2.71069095196166e-13	-0.255389973740378	0.214	0.27	6.13700431524119e-09	8.21204357134133
Ankmy2	2.72937870809068e-13	-0.587300028509543	0.077	0.113	6.1793133951173e-09	8.20905977819235
Mtmr3	2.73794888800865e-13	-0.218577101255414	0.316	0.38	6.19871628245158e-09	8.2076982410134
Add1	2.81694792633275e-13	-0.245137222690076	0.316	0.377	6.37757010521734e-09	8.19534475872496
Casz1	2.86246940751725e-13	-0.370611113053409	0.156	0.203	6.48063073861904e-09	8.18838272360916
Prrg1	2.93587106938968e-13	-0.293399153368025	0.182	0.233	6.64681210109824e-09	8.17738659813418
Arap2	2.94890723613137e-13	-0.424473883685867	0.143	0.189	6.67632598260142e-09	8.17546246633241
Ppp1cb	2.98263679170509e-13	-0.219974277670605	0.469	0.533	6.75268969642033e-09	8.17052320677747
Fam160b1	3.00449426084183e-13	-0.406772564517587	0.138	0.183	6.8021750065459e-09	8.16735219871917
Pcnx	3.07320144806075e-13	-0.262814527396402	0.252	0.311	6.95772807840953e-09	8.15753254833259
Tnrc6a	3.10075269116273e-13	-0.244712645332831	0.333	0.396	7.02010409279241e-09	8.15365644818498
Wwox	3.18465654681742e-13	-0.251325749198942	0.269	0.326	7.21006242199464e-09	8.14206097530686
2610203C22Rik	3.33776914078359e-13	-0.392255744454437	0.084	0.121	7.55670933473406e-09	8.12166728239369
Pi4kb	3.3406281905215e-13	-0.408997874379079	0.119	0.162	7.56318222334067e-09	8.12129543581466
Smurf1	3.35259122305266e-13	-0.342267586368945	0.15	0.198	7.59026652899122e-09	8.11974297377015
Fzd4	3.36075771099598e-13	-0.261357910186871	0.302	0.364	7.60875545769491e-09	8.11868637372312
Mxra7	3.37494866304634e-13	-0.234479001505833	0.27	0.33	7.64088377313692e-09	8.11685640639828
Uba2	3.46175764311437e-13	-0.318450704216964	0.24	0.293	7.83741930401092e-09	8.10582691774058
Srsf5	3.75326161582803e-13	-0.176616787879555	0.53	0.598	8.49738429823467e-09	8.07071474012888
Eva1b	3.89359933364509e-13	-0.266416543039899	0.256	0.316	8.81510889137248e-09	8.05477231857395
Vgll4	3.96708618122857e-13	-0.288965817820418	0.281	0.337	8.98148311430149e-09	8.04665194226662
Pik3r1	4.03204160097822e-13	-0.240679416434086	0.341	0.404	9.1285421846147e-09	8.03959857314796
Hotairm1	4.04201642414766e-13	-0.388292989141375	0.119	0.162	9.15112518427029e-09	8.03852550360824
Nr2f2	4.09372684681902e-13	-0.397343360822241	0.146	0.191	9.26819758119826e-09	8.03300471641103
Ndrg2	4.11026126608367e-13	0.580097522479761	0.316	0.273	9.30563150641342e-09	8.03125414908406
Tmem241	4.24583454988208e-13	-0.381162403384942	0.103	0.143	9.61256942093303e-09	8.01716051075158
Tnfrsf21	4.34012976177987e-13	-0.469510973668527	0.171	0.216	9.82605378066963e-09	8.00762086318266
Nrip1	4.35340932444678e-13	-0.266521879397512	0.237	0.293	9.85611871054752e-09	8.00629407435322
Mrpl52	4.39657414510914e-13	0.42306600393991	0.427	0.389	9.95384386452708e-09	8.00200917585904
Casp7	4.45792329434888e-13	-0.461345766754787	0.123	0.165	1.00927383384059e-08	7.99599098600164
Atp5k	4.46931672415199e-13	-0.115381890585628	0.557	0.641	1.01185330634801e-08	7.99488244486917
Kdm1a	4.49252328067057e-13	-0.262910101957429	0.21	0.263	1.01710727074382e-08	7.99263324114281
Ttc14	4.52820829817e-13	-0.256317033096151	0.306	0.366	1.02518635870569e-08	7.98919718124146
Pafah1b1	4.70477589278466e-13	-0.167458335402541	0.517	0.584	1.06516126212645e-08	7.97258463640381
Spata13	4.71627291760268e-13	-0.345964778815897	0.209	0.26	1.06776418854525e-08	7.9715246489192
B230219D22Rik	5.00121505287516e-13	-0.159296291578751	0.401	0.471	1.13227508797094e-08	7.94604804781733
Chn2	5.09715522248746e-13	-0.51234200528828	0.137	0.182	1.15399594237116e-08	7.93779571822441
Kidins220	5.13481132327677e-13	-0.253781223207959	0.269	0.328	1.16252128358986e-08	7.93459908724574
Firre	5.20165160482701e-13	-0.478390258893074	0.104	0.143	1.17765392333283e-08	7.92898231673812
Enox2	5.33668349345409e-13	-0.329609024535801	0.19	0.241	1.20822514291801e-08	7.91785213093321
Atp5d	5.37273828860892e-13	0.354919188771992	0.636	0.614	1.21638794854106e-08	7.91492789131321
Lpp	5.51532099790251e-13	-0.212942967218535	0.432	0.499	1.24866867392513e-08	7.90355278354331
Jsrp1	5.9083051893737e-13	0.6997376649504	0.18	0.14	1.33764029487421e-08	7.87366065708663
Cdk19	5.99867280929547e-13	-0.426720175484725	0.216	0.266	1.35809952402449e-08	7.867068402993
Prpf39	6.17876546544945e-13	-0.274018902856933	0.192	0.244	1.39887250137776e-08	7.85422186697452
Tead1	6.26990816929274e-13	-0.23398383390103	0.285	0.346	1.41950720952788e-08	7.84786239739651
Pura	6.49412143498627e-13	-0.213464554190078	0.404	0.468	1.47026909288089e-08	7.83260317215107
Cyb5r3	6.54279199877406e-13	-0.237651254391271	0.326	0.387	1.48128810852245e-08	7.82936046357705
Tpk1	6.64225823359419e-13	-0.486820053273328	0.112	0.153	1.50380726408573e-08	7.82280782166179
Leprot	6.70098733630855e-13	-0.250229744674786	0.248	0.304	1.51710353294026e-08	7.81898478028752
Ddit4l	6.72618032944074e-13	0.76598876787505	0.163	0.125	1.52280722658538e-08	7.81735507087874
Ar	6.85149956843804e-13	-0.318107852650689	0.145	0.191	1.55117950229437e-08	7.80933794277622
Relch	6.87162529449751e-13	-0.346737569547969	0.213	0.266	1.55573596667424e-08	7.80806410782601
Srebf2	6.93919096772487e-13	-0.370996416096037	0.165	0.213	1.57103283509291e-08	7.80381473797044
Phactr4	6.97874427101616e-13	-0.282159903205208	0.217	0.271	1.57998770295806e-08	7.80134629314573
Gpc6	7.05618492388173e-13	-0.587999955303536	0.081	0.116	1.59752026676682e-08	7.79655362350498
Phkb	7.65210118719248e-13	-0.325678867049998	0.194	0.244	1.73243570878038e-08	7.76134287321832
Xpo7	7.67052593415889e-13	-0.303134265084957	0.228	0.282	1.73660707149357e-08	7.76029843485521
Ilk	7.75990133844165e-13	-0.190288150668081	0.281	0.337	1.75684166302319e-08	7.75526737793212
Cfl1	8.05328130993334e-13	-0.130745466135491	0.598	0.667	1.82326288856891e-08	7.73915070774463
Tshz1	8.18701370540769e-13	-0.379884570520665	0.177	0.225	1.8535399029043e-08	7.73199806006624
Sntb1	8.35197152846865e-13	-0.469316019910995	0.097	0.136	1.8908863540453e-08	7.72333457231529
Pgm2l1	8.35847633753166e-13	-0.341721130482138	0.131	0.175	1.89235904281717e-08	7.72299646015369
Ccn1	8.5290363996457e-13	-0.501368781248673	0.127	0.168	1.93097384087979e-08	7.71422360961704
Zscan26	8.5304460725648e-13	-0.273503046400571	0.187	0.24	1.93129299082867e-08	7.71415183567285
Tnpo1	9.13477990283172e-13	-0.225185202102455	0.302	0.363	2.0681141700011e-08	7.68442548974017
Nipbl	9.23702335481256e-13	-0.166660744198085	0.534	0.598	2.09126208752956e-08	7.67959153579298
Lrrk2	1.00271971618253e-12	-0.313138719922236	0.187	0.237	2.27015743743725e-08	7.64394402305389
Adamts9	1.00896935237586e-12	-0.174060328728013	0.244	0.302	2.28430661377895e-08	7.6412456028189
Tpm1	1.01298141344105e-12	0.674510133358603	0.812	0.819	2.29338992003054e-08	7.63952210064673
Ppp6r2	1.01935972827128e-12	-0.450375803300171	0.144	0.188	2.30783042480617e-08	7.63679610551481
Phf11d	1.02555149117614e-12	-0.440694726768968	0.093	0.132	2.32184857602277e-08	7.63416610705313
Mtpap	1.02622933008811e-12	-0.362685113461793	0.145	0.19	2.32338320331948e-08	7.63387915465866
Rptor	1.06734783379536e-12	-0.331808293181052	0.192	0.241	2.4164754957127e-08	7.61681760446912
Fez2	1.08871572919245e-12	-0.218361313854783	0.305	0.366	2.4648524108917e-08	7.60820908005988
2310001H17Rik	1.10528420485554e-12	0.705480312565454	0.134	0.098	2.50236343979295e-08	7.6016496137338
Hhex	1.17322061056395e-12	-0.614322237168184	0.095	0.132	2.65617146231678e-08	7.5757438936359
Thap3	1.18279431752202e-12	-0.23107747596404	0.233	0.288	2.67784633486985e-08	7.57221434809803
Zbtb7a	1.23257393144754e-12	-0.25446261118174	0.272	0.329	2.79054738079724e-08	7.5543105991842
Zfp292	1.25513920615948e-12	-0.242553237461962	0.317	0.375	2.84163516274507e-08	7.54643168185459
Scai	1.25760641723953e-12	-0.380354777963981	0.156	0.201	2.84722092863031e-08	7.54557883269062
Sec61g	1.28616922256354e-12	-0.099212796700225	0.559	0.63	2.91188711988385e-08	7.53582546457938
Xiap	1.29626861558319e-12	-0.208269538331428	0.393	0.455	2.93475214568035e-08	7.53242857118252
Cdkal1	1.3007946486183e-12	-0.256973005053382	0.281	0.338	2.94499908447184e-08	7.53091483588839
Sox13	1.33095036349265e-12	-0.340630022537409	0.135	0.179	3.01327162294736e-08	7.52096171830001
Rhoa	1.33983309339164e-12	-0.126072473815354	0.677	0.747	3.03338212343867e-08	7.51807287697996
Wdr45b	1.36780677254794e-12	-0.355777556220287	0.164	0.211	3.09671453304854e-08	7.50909882771907
Rmnd5a	1.38275143952473e-12	-0.307053035629319	0.219	0.27	3.13054925908399e-08	7.50437945821649
Kdm3a	1.3889624988318e-12	-0.35678722357921	0.151	0.198	3.1446110973552e-08	7.50243305728271
Palm	1.39423762344686e-12	-0.334903228227962	0.22	0.272	3.15655397948368e-08	7.50078677950582
Zhx3	1.39756093732107e-12	-0.178832667305253	0.289	0.348	3.1640779620949e-08	7.49975282413439
Trim34a	1.41194850325917e-12	-0.459584252720059	0.098	0.136	3.19665141137875e-08	7.49530472011516
Cplane1	1.45895778265399e-12	-0.380572469678906	0.164	0.21	3.30308041992863e-08	7.48108085243451
Strn4	1.49945781278812e-12	-0.358845004842511	0.135	0.18	3.3947724881523e-08	7.46918932608183
Elmo1	1.5388711507495e-12	-0.20574362664657	0.449	0.51	3.48400428529687e-08	7.45792131948537
Yipf5	1.54776921455492e-12	-0.361819327274634	0.205	0.256	3.50414950175235e-08	7.45541737327992
Kat6b	1.64141951722544e-12	-0.2708688661817	0.259	0.316	3.7161737869984e-08	7.4299039844067
Fam53b	1.6575810137447e-12	-0.474741052283632	0.109	0.149	3.752763415118e-08	7.4256488138836
Hnrnpm	1.69026087594449e-12	-0.195292135905354	0.415	0.479	3.82675062313832e-08	7.41716983840883
Hmg20a	1.69797231969982e-12	-0.312025688677396	0.213	0.264	3.8442093318004e-08	7.41519297137537
Creb3l2	1.72385676501348e-12	-0.235905018563369	0.218	0.272	3.90281171599053e-08	7.40862239995594
Znrf1	1.7458404360944e-12	-0.219033290946989	0.322	0.379	3.95258274731773e-08	7.40311902934583
Mertk	1.84186182071045e-12	-0.345679998242767	0.169	0.218	4.16997516208846e-08	7.37986653183681
Tle5	1.86824349727823e-12	0.386898068168695	0.699	0.695	4.22970327783791e-08	7.37369009818468
Lats2	1.88265070809936e-12	-0.254752450193165	0.299	0.358	4.26232120313694e-08	7.37035382550552
Bst2	1.88728299940199e-12	-0.261036508893131	0.419	0.477	4.27280871064611e-08	7.3692865496753
Elavl1	1.92207135329767e-12	-0.230366259661379	0.299	0.357	4.35156954386593e-08	7.36135407148306
Map4k2	1.9752925037439e-12	-0.341121427112565	0.133	0.178	4.47206222847619e-08	7.34949216189806
Ylpm1	1.99353592299633e-12	-0.279421583014912	0.224	0.278	4.51336532966369e-08	7.34549951154178
Frmd4a	2.03063885957197e-12	-0.402270291450874	0.187	0.234	4.59736637807093e-08	7.337490884626
Ccnt2	2.11018809390571e-12	-0.292292307179748	0.225	0.278	4.77746584460253e-08	7.32080240915075
E130307A14Rik	2.23931169812574e-12	-0.318058148808807	0.129	0.172	5.06980168455668e-08	7.29500902863258
5330438D12Rik	2.28009424354031e-12	-0.443607466200203	0.103	0.142	5.16213336737526e-08	7.28717077934137
Kdm6b	2.28580180178397e-12	-0.214783492286745	0.2	0.254	5.17505527923891e-08	7.28608500677149
Atp5o	2.33267331462285e-12	0.453266241309455	0.598	0.584	5.28117238430612e-08	7.27726965634581
Col1a1	2.35792010783833e-12	-0.870110840402223	0.117	0.156	5.33833112414597e-08	7.27259449144597
Ep400	2.36177541859852e-12	-0.276084474185745	0.284	0.34	5.34705954770705e-08	7.27188497933774
Zfand3	2.39254903791385e-12	-0.1445207233268	0.481	0.549	5.41673102183696e-08	7.26626272960243
Cox7b	2.43891400836276e-12	0.441974466414376	0.591	0.577	5.52170131493329e-08	7.25792708932744
Kdm3b	2.45284053310323e-12	-0.283105828609978	0.175	0.223	5.55323096694571e-08	7.25545426321318
Zfp395	2.50352829452169e-12	-0.403433007178199	0.096	0.134	5.66798805879711e-08	7.24657107338647
U2surp	2.56388388556043e-12	-0.205681144848711	0.339	0.399	5.80463311690881e-08	7.23622522473459
Tapbp	2.5966813139327e-12	-0.243304628091699	0.357	0.414	5.87888649474364e-08	7.23070492477135
Arhgef6	2.6070164012137e-12	-0.404206623135145	0.153	0.197	5.90228513234781e-08	7.22897981408138
Dnm1l	2.66799572915913e-12	-0.323709793666259	0.161	0.208	6.04034233081626e-08	7.21893844744319
Drg1	2.68194890624054e-12	-0.216364460700031	0.232	0.287	6.07193232372858e-08	7.21667307762559
Ncor2	2.83686128790507e-12	-0.365659350345897	0.162	0.208	6.42265395581709e-08	7.19228547657342
Slain2	2.86461206282004e-12	-0.253202062804047	0.255	0.31	6.48548171022456e-08	7.18805776108755
Col6a2	2.89223259679221e-12	-0.63432717525406	0.095	0.131	6.54801459913756e-08	7.18389036097699
Spata6	2.95127251511059e-12	-0.254881396524019	0.259	0.313	6.68168097421038e-08	7.17511426417344
Hdac9	3.12633019045683e-12	-0.197838374252898	0.299	0.355	7.07801155119427e-08	7.15008873293673
Neb	3.19594432192028e-12	0.744246292968713	0.124	0.09	7.23561794482752e-08	7.14052437282849
Stim2	3.22541992954514e-12	-0.248074903912812	0.372	0.428	7.30235072049019e-08	7.13653731240029
Col15a1	3.23534515902528e-12	-0.560959684905832	0.164	0.21	7.32482144003323e-08	7.13520295780709
Cdh13	3.36430522571455e-12	-0.037760526927189	0.494	0.575	7.61678703101774e-08	7.1182281873168
Gbp4	3.37166043587727e-12	-0.44456083273376	0.154	0.198	7.63343922682614e-08	7.11727974766703
Map1b	3.39424262527396e-12	-0.269419787106311	0.233	0.286	7.68456530362025e-08	7.11438069440737
Aldh3a2	3.4684746612469e-12	-0.392139410476217	0.138	0.181	7.85262663306299e-08	7.10498505135136
Ctdspl	3.56857592345913e-12	-0.339213918153308	0.184	0.231	8.07925589071147e-08	7.09262863643325
Huwe1	3.59192551662872e-12	-0.214465082984277	0.384	0.446	8.13211936964742e-08	7.08979625507105
Cast	3.60663529297722e-12	-0.141741522594748	0.417	0.488	8.16542230330043e-08	7.08802134929225
Sh3bgr	3.61435226283944e-12	0.584088654355716	0.194	0.154	8.1828935230685e-08	7.08709309988643
Fam135a	3.69999590739898e-12	-0.396834405424734	0.136	0.179	8.37679073435129e-08	7.0769223337938
Rasa1	3.76007082734945e-12	-0.269721125820264	0.305	0.363	8.51280035311915e-08	7.0699275518015
Scarf1	3.77355715200795e-12	-0.412228243258772	0.129	0.17	8.54333339214599e-08	7.06837264554572
Klhl13	3.79193706249847e-12	-0.374484837743662	0.109	0.148	8.58494550949653e-08	7.0662624570552
Srsf11	3.8008651950174e-12	-0.211128873435112	0.428	0.493	8.60515880151939e-08	7.06524111069526
Ndufc1	3.83762961347026e-12	0.46551784571723	0.546	0.523	8.68839344489668e-08	7.06106052073421
Herc3	3.85072158418399e-12	-0.389810000873998	0.101	0.139	8.71803366659256e-08	7.05958145819203
Chchd2	3.92057239827558e-12	0.248166340497204	0.864	0.872	8.87617590969591e-08	7.05177409942637
Acvrl1	4.0922876537676e-12	-0.22157928931014	0.301	0.359	9.26493924812985e-08	7.03315742408264
Mical3	4.14024488743319e-12	-0.386910192780149	0.148	0.192	9.37351442514875e-08	7.02809754792916
Clec2d	4.17899946860106e-12	0.341045352442464	0.478	0.448	9.4612547969128e-08	7.02405126156475
Mllt3	4.22912996099999e-12	-0.181540283594773	0.231	0.286	9.57475023170398e-08	7.01887254627919
Xpo4	4.23427449979742e-12	-0.42529949584577	0.142	0.185	9.58639746754136e-08	7.0183445684194
Selenof	4.48186932979673e-12	-0.132897032371557	0.544	0.619	1.01469521626598e-07	6.99366438708202
Med13	4.52209667242957e-12	-0.237121375431026	0.322	0.38	1.02380268663806e-07	6.98978373511928
Klhdc10	4.57053028943743e-12	-0.327165932793693	0.187	0.235	1.03476805752863e-07	6.98515698607568
Dnaja1	4.63533461855357e-12	-0.190818814684371	0.501	0.558	1.04943975764053e-07	6.97904248673876
Uqcrfs1	4.79870980596303e-12	0.513569549612467	0.396	0.36	1.08642790007003e-07	6.9639990899976
Sh3d19	4.95379125715984e-12	-0.312497677754731	0.241	0.294	1.12153834062099e-07	6.95018587514788
Nr2c2	5.13156293173325e-12	-0.309977856664949	0.228	0.279	1.16178584774441e-07	6.93487391817133
Abra	5.25141822862357e-12	0.560173587219603	0.103	0.072	1.18892108696038e-07	6.9248469701374
Ak1	5.36474692531288e-12	0.622264402529598	0.193	0.154	1.21457870389084e-07	6.91557433795393
Phpt1	5.4216411138584e-12	0.852304975537699	0.149	0.113	1.22745954817754e-07	6.91099281145978
Flrt2	5.54756022491792e-12	-0.520775009565973	0.07	0.103	1.25596763492142e-07	6.90102155180594
Gphn	5.6987095202983e-12	-0.136819481910998	0.565	0.626	1.29018783539553e-07	6.88934705719123
Ccnl2	5.7153523218997e-12	-0.214715831208231	0.312	0.372	1.29395576567809e-07	6.88808056991946
Sox18	5.87088679660888e-12	-0.225873613323919	0.295	0.354	1.32916877075225e-07	6.87641987116198
Atxn2	5.99460955762979e-12	-0.277062453395952	0.245	0.298	1.35717960384738e-07	6.86736267570176
Ccdc85a	6.08574331629258e-12	-0.113400390664134	0.401	0.468	1.37781228680864e-07	6.86080994669274
Pgrmc1	6.16978183404732e-12	-0.229387247818549	0.283	0.341	1.39683860722831e-07	6.85485377000555
St13	6.22704122978134e-12	-0.143924288664553	0.388	0.449	1.40980213442249e-07	6.85084183625133
Adgra3	6.29853219340167e-12	-0.438060644407627	0.088	0.123	1.42598768858614e-07	6.8458842239948
Adamts12	6.32370201376693e-12	-0.708813164991618	0.098	0.134	1.43168613591683e-07	6.8441521806173
Plekhg5	6.58412107095437e-12	-0.231414164212557	0.151	0.196	1.49064501046407e-07	6.82662576925829
Hsd17b11	6.70730971535207e-12	-0.352745748215362	0.179	0.225	1.51853491955571e-07	6.81857521678754
Vps13b	6.93870843567349e-12	-0.226235337218392	0.348	0.41	1.57092358983648e-07	6.80384493865157
Lratd2	6.97573471173139e-12	-0.494831795226234	0.083	0.118	1.57930633873599e-07	6.80153362153144
Ogt	7.10373366776774e-12	-0.190852167346341	0.343	0.406	1.60828530238262e-07	6.79363690691861
Nf1	7.10535499525695e-12	-0.286302508279001	0.319	0.374	1.60865237092617e-07	6.79353779660947
Sipa1l2	7.14833228716861e-12	-0.419763481605505	0.137	0.179	1.61838242981497e-07	6.79091884518771
Ifnar1	7.1974186822937e-12	-0.408073992043084	0.143	0.185	1.62949558967129e-07	6.78794681064162
March6	7.30934079747504e-12	-0.234178452154825	0.229	0.282	1.65483475654835e-07	6.78124536617957
Chd8	7.37537924412541e-12	-0.313693298192868	0.23	0.281	1.66978586086999e-07	6.77733922071203
Ptprr	7.44234808017783e-12	-0.50915287224042	0.082	0.116	1.68494760535226e-07	6.77341359927939
Samd4	7.64471422745652e-12	-0.288983907593039	0.171	0.218	1.73076330109616e-07	6.76176232210539
Kat2b	7.66418538702477e-12	-0.201079488303819	0.296	0.354	1.73517157162241e-07	6.76065757624781
Cox7c	8.19445063963502e-12	0.370280704203175	0.791	0.782	1.85522362481337e-07	6.73160373393629
Rbm3	8.38749266483355e-12	-0.123293253823383	0.521	0.593	1.89892833931832e-07	6.72149142411282
Sap18	8.56367738755762e-12	-0.229595589289415	0.211	0.261	1.93881656054305e-07	6.71246327937545
Mysm1	8.69381995623925e-12	-0.282782507449003	0.235	0.288	1.96828083809257e-07	6.70591293551225
Ptbp2	8.76751170752195e-12	-0.256624388382912	0.23	0.281	1.98496465058297e-07	6.70224722300336
Usp47	8.79661985582665e-12	-0.210111189122512	0.292	0.349	1.99155473535915e-07	6.70080775305692
Cd151	9.28520178584147e-12	-0.182960888476848	0.367	0.428	2.10216968431451e-07	6.67733223122539
Stim1	9.30338618974667e-12	-0.298888333134951	0.251	0.302	2.10628663335865e-07	6.67648252829988
mt-Nd6	9.32734990635858e-12	-0.407591419086474	0.103	0.141	2.11171201879958e-07	6.67536530828494
Fhod1	9.40013961779002e-12	-0.433765905360864	0.101	0.138	2.12819160946766e-07	6.67198927337497
Asap2	9.85575866553285e-12	-0.222868882233186	0.269	0.326	2.23134376187664e-07	6.65143351694818
Dleu2	9.86832904486412e-12	-0.122865554558094	0.366	0.429	2.23418969575724e-07	6.65087995551626
Phf14	1.01726920862509e-11	-0.222334013847524	0.274	0.329	2.3030974883272e-07	6.6376876782987
Ppp1r13b	1.02503912598568e-11	-0.261832226755302	0.261	0.315	2.32068858123159e-07	6.6343831346526
Ppp2r5c	1.04701357046402e-11	-0.140844323845047	0.348	0.412	2.37043872353054e-07	6.62517126682742
Trim2	1.07446417300297e-11	-0.365269313012911	0.133	0.175	2.43258688767872e-07	6.61393163855581
Sh3bgrl	1.08382580725233e-11	-0.145654187228043	0.404	0.471	2.45378162761928e-07	6.61016408958776
Ptprs	1.096382578904e-11	-0.401622669627655	0.072	0.105	2.48221015863867e-07	6.60516145133317
Drap1	1.13488539852523e-11	0.504194611894617	0.581	0.569	2.56938054226113e-07	6.59017156908323
Coro2b	1.15198983873753e-11	-0.299851551778877	0.155	0.2	2.60810499490177e-07	6.58367492912546
Vdac1	1.16777100920557e-11	0.463614775487999	0.418	0.384	2.64383356484141e-07	6.57776588812213
Fyn	1.17161896082475e-11	-0.249362893364625	0.307	0.364	2.65254532730723e-07	6.57633718603879
Ythdc1	1.1795181916203e-11	-0.224734256284573	0.337	0.398	2.67042918582835e-07	6.57341893411939
Slc43a3	1.23270522069367e-11	-0.143580761685933	0.363	0.429	2.79084461965048e-07	6.5542643421953
Selenom	1.25073313510422e-11	-0.153290678402063	0.365	0.429	2.83165981787596e-07	6.54795892191917
Ppp2r2a	1.25352045488156e-11	-0.184122004553758	0.32	0.378	2.83797030985185e-07	6.54699215233695
Gm4876	1.28869847568714e-11	-0.510254569917014	0.084	0.118	2.91761334895569e-07	6.53497226266229
Pik3c2b	1.29417548775254e-11	-0.325761332799343	0.138	0.181	2.93001330427176e-07	6.53313040764634
Zfp638	1.29571609909137e-11	-0.224598287464964	0.366	0.423	2.93350124834287e-07	6.53261372263486
Pds5a	1.30243930885258e-11	-0.240861277533294	0.282	0.337	2.94872259524225e-07	6.53036608232182
Stx2	1.32437201302756e-11	-0.350455818191341	0.139	0.181	2.9983782374944e-07	6.52311358293025
S100a13	1.33084769267441e-11	-0.170191877720151	0.513	0.58	3.01303917621487e-07	6.52099522149514
Xdh	1.34504063171281e-11	-0.221384101023987	0.402	0.459	3.04517199019779e-07	6.51638817354524
Senp5	1.35540202968925e-11	-0.311515838434365	0.158	0.202	3.06863019521647e-07	6.51305544583139
St6galnac4	1.36750176709964e-11	-0.399263274687905	0.097	0.133	3.09602400071359e-07	6.5091956812782
Gatad2b	1.38596892657439e-11	-0.253692911379391	0.326	0.381	3.13783364976442e-07	6.50337008398183
Ro60	1.41729129545024e-11	-0.32796745886758	0.169	0.214	3.20874749289935e-07	6.49366445764902
Cox6c	1.42544175977095e-11	0.344566036957612	0.824	0.822	3.22720014412143e-07	6.49117409973643
Pds5b	1.44194536191054e-11	-0.240509591382902	0.271	0.325	3.26456429936545e-07	6.48617477304371
Cdc42bpb	1.46122720936744e-11	-0.233329428965441	0.28	0.333	3.30821840200789e-07	6.48040582691397
Hira	1.46570329182877e-11	-0.395644340572516	0.138	0.18	3.31835225270033e-07	6.47907751424777
Rps6	1.49183602202831e-11	0.203672962631275	0.748	0.754	3.37751675387208e-07	6.47140248802136
Myef2	1.60681819256457e-11	-0.356549951088482	0.135	0.177	3.63783638796618e-07	6.4391568372685
Cry2	1.62465760095346e-11	-0.504897895178516	0.08	0.114	3.67822480855864e-07	6.43436173074426
Dab2ip	1.64918500994973e-11	-0.127502131529414	0.386	0.452	3.7337548625262e-07	6.42785419879909
Rnf216	1.67664078351928e-11	-0.215911063396668	0.3	0.36	3.79591473388766e-07	6.42068355151819
Cpped1	1.69887428582076e-11	-0.318752509780061	0.109	0.147	3.84625138309819e-07	6.41496233457372
Srrm2	1.72337869332395e-11	-0.148028150478547	0.578	0.647	3.90172936168542e-07	6.40874285816111
Rc3h2	1.73624229610992e-11	-0.303874284655826	0.223	0.273	3.93085255839287e-07	6.40551324574421
Ank1	1.73687319645841e-11	0.838103687808047	0.123	0.091	3.93228091678185e-07	6.40535546432659
Spaar	1.76272673603457e-11	-0.334620929650836	0.132	0.173	3.99081333038226e-07	6.39893858579175
Bicra	1.78237529727116e-11	-0.309017131757531	0.184	0.231	4.03529767302191e-07	6.39412442302804
Pdzd2	1.79196537660964e-11	-0.0485630943875366	0.506	0.585	4.05700961264421e-07	6.39179396328079
Calu	1.83532838321123e-11	-0.273678893761628	0.285	0.335	4.15518345959022e-07	6.38140979649389
Micu3	1.86381545384969e-11	-0.371931257312703	0.142	0.183	4.2196781875157e-07	6.37472066911307
Emc7	1.92003581858821e-11	-0.202450183697029	0.31	0.369	4.3469610932837e-07	6.3618142468687
Atp5l	1.97961996122104e-11	0.334179407182627	0.793	0.792	4.48185959220444e-07	6.34854175317489
Abl1	2.07752359085141e-11	-0.335684068505657	0.181	0.226	4.7035134096876e-07	6.3275776134664
Setd5	2.10083664721695e-11	-0.175567116857398	0.406	0.466	4.75629416929918e-07	6.32273129279335
Gja1	2.14018445408693e-11	-0.234705964672824	0.256	0.31	4.84537760405281e-07	6.31467237238694
Ndufb8	2.14287636260546e-11	0.471494937149622	0.59	0.574	4.85147208493876e-07	6.31412646317885
Mbd5	2.16506296216797e-11	-0.187146424227301	0.337	0.398	4.90170254634829e-07	6.30965304689853
Nmt1	2.17426308808335e-11	-0.233012075274196	0.275	0.328	4.92253163142071e-07	6.30781148447226
Rgs3	2.32746771689502e-11	-0.242484950847326	0.274	0.328	5.26938691105033e-07	6.27823991166351
Ccser2	2.34440277334348e-11	-0.193674432623717	0.333	0.39	5.30772787884964e-07	6.27509135101926
Bcl7a	2.39999917140679e-11	-0.46694405902689	0.09	0.125	5.43359812406498e-07	6.26491248571113
Zbtb4	2.40879049303455e-11	-0.325825264033517	0.21	0.259	5.45350167623023e-07	6.26332454904033
Yeats2	2.45554349874306e-11	-0.353530436449907	0.143	0.184	5.55935048115428e-07	6.25497594563526
Disc1	2.52224214247961e-11	-0.647629797789622	0.07	0.102	5.71035621057384e-07	6.24333679972938
Atp9b	2.58725932374616e-11	-0.251416773832655	0.233	0.283	5.85755510896131e-07	6.23228361678901
Limk2	2.59294398316083e-11	-0.447773662356989	0.11	0.147	5.87042517787613e-07	6.23133044292302
Smad5	2.59458611738662e-11	-0.305035264061628	0.174	0.219	5.87414296976331e-07	6.2310554874653
Afg1l	2.64184771642187e-11	-0.361448199499251	0.126	0.166	5.98114322997912e-07	6.22321579744665
Tmem38a	2.65091682694929e-11	0.812862645136838	0.15	0.116	6.00167569621319e-07	6.22172747561398
Map2k5	2.65894587360473e-11	-0.247376344565232	0.236	0.288	6.01985345784111e-07	6.22041408070656
Pias2	2.68159124758952e-11	-0.429463171320888	0.155	0.198	6.07112258454267e-07	6.21673099801933
Meox2	2.69552296973096e-11	-0.156671345764165	0.363	0.429	6.1026640034709e-07	6.21448054048999
Herpud1	2.74382821449571e-11	-0.240648788601566	0.283	0.336	6.2120270776183e-07	6.20676665989219
Rras	2.74670760961805e-11	-0.205423051391416	0.41	0.472	6.21854602817527e-07	6.20631114678107
Hoxa7	2.79141790500101e-11	-0.28054920040562	0.158	0.202	6.3197701369223e-07	6.19929871761662
Eln	2.79711197446703e-11	-0.460236917903434	0.149	0.192	6.33266151019335e-07	6.19841372501294
Rpl4	2.80445871722566e-11	0.22482184999997	0.722	0.721	6.34929453579888e-07	6.1972745260828
Spcs2	2.81486369648123e-11	-0.150472882344547	0.39	0.456	6.37285140883351e-07	6.19566620753237
Mef2a	2.91145914406159e-11	-0.16083033404166	0.519	0.582	6.59154350215545e-07	6.18101287736673
Dennd3	2.94638864005249e-11	-0.313408686637203	0.158	0.202	6.67062388107884e-07	6.17583354607759
Stxbp5	3.00904956705551e-11	-0.275399237245207	0.221	0.27	6.81248821981367e-07	6.16669423569869
Ino80d	3.01063540569896e-11	-0.299591175372217	0.265	0.317	6.81607855850244e-07	6.1664654127649
Gigyf1	3.05144326938591e-11	-0.311905297176094	0.151	0.195	6.90846756188969e-07	6.1606182772602
Klhl7	3.06324810255044e-11	-0.352405330965018	0.127	0.167	6.93519370417419e-07	6.15894140431252
Vps35l	3.06557931215969e-11	-0.250650328290782	0.163	0.208	6.94047156272953e-07	6.15861102088033
Eya3	3.08834418730091e-11	-0.340098321469665	0.152	0.194	6.99201124004927e-07	6.15539788222041
Slc10a7	3.13017211907409e-11	-0.258328428323851	0.219	0.268	7.08670967758375e-07	6.14955535868846
Leng8	3.16899548399833e-11	-0.235693349753707	0.203	0.253	7.17460577577221e-07	6.14420195718776
Pcm1	3.18459481221778e-11	-0.182512885288515	0.341	0.404	7.20992265486106e-07	6.14206939419142
Gpr107	3.19833548817168e-11	-0.30883968841718	0.146	0.189	7.24103154522068e-07	6.14019956053139
Acacb	3.20692795113913e-11	-0.453902778059892	0.089	0.123	7.26048488137899e-07	6.13903437457877
Fmo1	3.29188319954354e-11	-0.19072501749177	0.319	0.377	7.45282356376658e-07	6.12767916002422
Pacsin2	3.29583816895315e-11	-0.239265234695902	0.246	0.298	7.46177761450993e-07	6.12715769850484
Zfp160	3.3116606664771e-11	-0.361838118570418	0.104	0.141	7.49759974890415e-07	6.12507774762772
Klf7	3.36041383285282e-11	-0.122910461619998	0.503	0.573	7.60797691757878e-07	6.11873081370778
Cstf3	3.40465863026479e-11	-0.350984240495635	0.206	0.253	7.70814713891949e-07	6.11305000379722
Tent4b	3.46852057949343e-11	-0.291857817292212	0.191	0.238	7.85273059197313e-07	6.10497930187615
Foxo1	3.49776682789639e-11	-0.216525957325654	0.299	0.357	7.91894409835742e-07	6.101332722808
Rapgef3	3.50691090152722e-11	-0.223326978320965	0.215	0.266	7.93964628105763e-07	6.10019884538231
Arhgef1	3.54236334023567e-11	-0.325160182288813	0.273	0.324	8.01991060229355e-07	6.09583047275661
Zkscan3	3.55056393198753e-11	-0.313606628252248	0.218	0.265	8.03847674201977e-07	6.09482624045692
Cd74	3.60443093426892e-11	-0.0409930433782342	0.081	0.115	8.16043163518484e-07	6.08828686920922
Tinagl1	3.61220843439083e-11	-0.14655646491536	0.362	0.426	8.17803989546083e-07	6.08735077512966
Phf12	3.65747652364411e-11	-0.335236702848657	0.206	0.253	8.28052684953028e-07	6.08194203029668
Erc1	3.69155384518475e-11	-0.24867524705732	0.239	0.29	8.35767790549828e-07	6.07791437003855
Scaf8	3.71648403251858e-11	-0.221715230975123	0.288	0.342	8.41411984962206e-07	6.0749913062412
Plekho1	3.80253464825443e-11	0.481335968837398	0.246	0.208	8.60893844364802e-07	6.06505039749978
Brwd1	3.81529783724505e-11	-0.274070510217926	0.238	0.287	8.63783430352278e-07	6.06359513112389
Gimap1	3.84427178393569e-11	-0.252243165759636	0.226	0.277	8.70343131883041e-07	6.06030949346878
Abhd2	3.86717455536152e-11	-0.326163551285198	0.131	0.171	8.75528319333848e-07	6.05772980191462
Tmem47	3.89606098720743e-11	-0.35007951744508	0.138	0.18	8.82068207503762e-07	6.05449783097114
Traf7	3.94426425630884e-11	-0.318096806188951	0.153	0.197	8.92981427628322e-07	6.04915757354417
Rabgap1	3.96847079427986e-11	-0.238818879848992	0.299	0.354	8.9846178782496e-07	6.04650038899425
Prrc2c	4.03696404066871e-11	-0.13604454883991	0.508	0.575	9.13968658807396e-07	6.03906869654229
Atad2b	4.37327671504865e-11	-0.220623990514395	0.274	0.328	9.90109848287014e-07	6.00431661968691
Nfkb1	4.41631923424119e-11	-0.211684077306743	0.342	0.401	9.99854674632205e-07	6.00006311859179
Arhgef3	4.54702245143689e-11	-0.155697797393157	0.401	0.463	1.02944588300531e-06	5.98739647889531
Fam13c	4.56680860886968e-11	-0.208819976558886	0.193	0.242	1.0339254690481e-06	5.98551076641399
Fbxw11	4.58284724884463e-11	-0.283213950004688	0.244	0.294	1.03755661713842e-06	5.98398819549306
Sfmbt1	4.68809416348453e-11	-0.412456213164157	0.122	0.161	1.0613845186129e-06	5.97412725129305
mt-Atp8	4.73163139391421e-11	-0.125528402856454	0.215	0.265	1.07124134758218e-06	5.9701126728517
Klf4	4.74179859512276e-11	-0.253521467962873	0.368	0.424	1.07354320193579e-06	5.96918047383156
Fabp5	4.80119191141619e-11	-0.152965829241541	0.393	0.455	1.08698984874462e-06	5.96377451171387
Sdc3	4.81044083947843e-11	-0.261401279156518	0.243	0.294	1.08908380605792e-06	5.96293869957564
Fam20a	4.83062557485961e-11	-0.453197294018746	0.099	0.134	1.09365363014822e-06	5.96112020115937
Magi1	4.90402959360068e-11	0.0102745669126492	0.439	0.524	1.11027229999119e-06	5.95457049519472
Tmx3	4.91830009516716e-11	-0.268761353097536	0.281	0.334	1.11350314154584e-06	5.95330855334561
Upp2	4.99316150407435e-11	-0.289234021416462	0.121	0.16	1.13045176452243e-06	5.94674796392336
Sh3glb2	5.04444631884488e-11	-0.325077778683731	0.152	0.194	1.14206264658648e-06	5.9423100726921
Ndufa6	5.07956009590223e-11	0.422178356234352	0.648	0.636	1.15001240571227e-06	5.93929747468698
Ppp1r14a	5.18876720517919e-11	-0.493665720920136	0.072	0.103	1.17473689525257e-06	5.93005939103899
Hmgn1	5.27060645754902e-11	-0.165881699896017	0.329	0.388	1.1932653019891e-06	5.92326298769558
Elp4	5.34354229416906e-11	-0.309096515521556	0.176	0.22	1.20977797539988e-06	5.91729432630029
Msx1	5.43330991449344e-11	-0.439670785623455	0.093	0.127	1.23010136464132e-06	5.9100590997065
Srcap	5.6144181430244e-11	-0.310930872974838	0.203	0.251	1.27110426758072e-06	5.89581882318506
Klhl24	5.65797827435972e-11	-0.245917103955151	0.367	0.42	1.28096628131504e-06	5.89246230197393
Uty	5.70533791829483e-11	-0.229062738078568	0.221	0.272	1.29168850470195e-06	5.88884220538078
Zfhx3	6.19288710574323e-11	-0.368220092391158	0.228	0.273	1.40206964074027e-06	5.85323041444491
Klhl6	6.21685750343732e-11	-0.424879693350506	0.082	0.115	1.40749653877821e-06	5.85155266446338
Exosc10	6.32373496420035e-11	-0.37589817836481	0.143	0.184	1.43169359589496e-06	5.84414991767795
Spats2l	6.33481849709411e-11	-0.345482128380146	0.151	0.194	1.43420290774211e-06	5.84338940133293
Unk	6.39561655716045e-11	-0.420341257735854	0.081	0.114	1.44796758854113e-06	5.83924115932346
Cdc34	6.45912673740115e-11	0.552955411387948	0.209	0.171	1.46234629334762e-06	5.83494977137165
Sufu	6.65682161983796e-11	-0.427775191913561	0.096	0.131	1.50710441473131e-06	5.82185665799011
Fubp3	6.67994401905436e-11	-0.411725796386239	0.101	0.136	1.51233932591391e-06	5.82035075457673
Snrnp70	6.75639756179304e-11	-0.208905434643077	0.39	0.448	1.52964840798994e-06	5.81540838095824
Csnk1g1	7.08339711472691e-11	-0.244489559015588	0.243	0.294	1.60368110677417e-06	5.79488198725956
Frmd4b	7.08478584971406e-11	-0.200876793089224	0.155	0.197	1.60399551637526e-06	5.79479685002704
Lrrc8a	7.17615735357621e-11	-0.157062353404577	0.252	0.309	1.62468202484965e-06	5.78923162444876
Copa	7.20692882771477e-11	-0.252719983502645	0.325	0.38	1.63164868659462e-06	5.78737334429395
Kat14	7.39813546576468e-11	-0.469063524274882	0.088	0.122	1.67493786944912e-06	5.77600129815302
Anapc1	7.48410837519916e-11	-0.315489241529104	0.171	0.216	1.69440213614509e-06	5.77098350971804
Ubr1	7.5538158627938e-11	-0.18166514663995	0.262	0.317	1.71018391133652e-06	5.76695718353545
Arhgef5	7.6459479199645e-11	-0.568126331763507	0.092	0.125	1.73104260907996e-06	5.7616922419683
Saraf	7.70893459854222e-11	-0.180094552554661	0.309	0.366	1.74530279310996e-06	5.75812921628701
Tuba1a	7.79070633834398e-11	-0.126866733616555	0.447	0.511	1.76381591500108e-06	5.75354674305399
Klf6	7.7920955137604e-11	-0.136847855578326	0.496	0.555	1.76413042431535e-06	5.75346931009616
Kat6a	8.00972587965475e-11	-0.215714698261659	0.309	0.365	1.81340193915384e-06	5.74150592419484
Rbmx	8.01329481346359e-11	-0.333024238231429	0.119	0.158	1.81420994576816e-06	5.7413124565192
Gbp5	8.16151692565418e-11	-0.527915203443695	0.111	0.147	1.84776743196811e-06	5.73335269186537
Mageh1	8.62374433633945e-11	-0.440120671340051	0.083	0.116	1.95241571774725e-06	5.70942770475275
Appbp2	8.87070818332359e-11	-0.285211860771232	0.222	0.271	2.00832833270446e-06	5.69716528484117
Txndc11	8.93418308705168e-11	-0.391443150097201	0.118	0.155	2.0226990509085e-06	5.69406872931644
Cox6b1	9.04831737366806e-11	0.349372831622301	0.723	0.721	2.04853905339845e-06	5.68855575223133
Hmgn2	9.05330731675914e-11	-0.441895736564806	0.079	0.111	2.04966877651427e-06	5.6883163146293
Papss1	9.18340457884258e-11	-0.393031573984505	0.155	0.197	2.07912279664996e-06	5.68211985971492
Jund	9.32512827308226e-11	-0.160840749422955	0.545	0.607	2.11120904102582e-06	5.67546876296458
Ptprc	9.54199886566954e-11	1.0453062743595	0.1	0.072	2.16030854318758e-06	5.66548421688877
Tmem165	9.73742148214078e-11	-0.223230764399797	0.255	0.307	2.20455222355667e-06	5.65667960872977
Stk39	9.77472741408586e-11	-0.316069632214491	0.129	0.169	2.21299828654904e-06	5.65501892233238
Acox1	9.85290833300456e-11	-0.266231922917651	0.145	0.186	2.23069844659223e-06	5.65155913515435
Rreb1	9.90066152759310e-11	-0.189636769676652	0.286	0.34	2.24150976984708e-06	5.64945936387763
Arhgef28	9.90717293195916e-11	-0.333209175674977	0.15	0.192	2.24298395179555e-06	5.64917383371599
Tulp4	9.95787076913603e-11	-0.160056171535764	0.287	0.342	2.2544619421324e-06	5.64695709167761
Mef2d	1.01079076599126e-10	-0.225865961895389	0.278	0.329	2.28843029420422e-06	5.6404623116848
Tm9sf3	1.02937447141024e-10	-0.188900441065415	0.415	0.472	2.33050380327277e-06	5.63255018398262
Lmo2	1.03320723255456e-10	-0.353275969020102	0.149	0.19	2.33918117450352e-06	5.63093613986679
Adrm1	1.04231818379677e-10	-0.184770408942282	0.149	0.191	2.35980836811589e-06	5.62712326315232
Arhgap17	1.06233715679285e-10	-0.230810915980235	0.268	0.319	2.40513132297901e-06	5.61886120565685
Ralgapa1	1.08409627246203e-10	-0.0988427091770669	0.528	0.596	2.45439396085403e-06	5.61005572633077
Nmi	1.0863745382685e-10	-0.213553446928877	0.226	0.274	2.45955195463989e-06	5.60914399913632
Id3	1.10206385083176e-10	-0.0435180036626601	0.482	0.565	2.4950725582831e-06	5.6029168202996
Creb5	1.1296697688467e-10	-0.331816398898918	0.17	0.212	2.55757235666894e-06	5.59217207075069
Sos2	1.15606032764597e-10	-0.210162345271479	0.274	0.326	2.61732058179047e-06	5.58214307966212
Kbtbd2	1.20354026761445e-10	-0.28634278334671	0.157	0.2	2.72481516587911e-06	5.56466295216213
Frs2	1.21609764635151e-10	-0.290239467000026	0.193	0.239	2.75324507133983e-06	5.56015512954618
Numa1	1.2226347514137e-10	-0.20590764830533	0.265	0.318	2.76804507720061e-06	5.55782684173693
Ctbp1	1.25115608649488e-10	-0.134575252448064	0.34	0.397	2.83261737982442e-06	5.54781208451706
Rgmb	1.26562105607345e-10	-0.303318093343211	0.225	0.273	2.86536607095028e-06	5.54281988593475
Brd4	1.28366122044632e-10	-0.198077733544376	0.425	0.484	2.90620900309046e-06	5.53667315616844
Dennd5b	1.28659228649537e-10	-0.20329502565352	0.308	0.363	2.91284493662552e-06	5.53568263413661
Snx7	1.29541267292604e-10	-0.406941165980474	0.09	0.124	2.93281429150456e-06	5.53271543607442
Rbm10	1.29921019375685e-10	-0.325285382047022	0.125	0.163	2.94141187866551e-06	5.53144415804742
Ddt	1.31085442109795e-10	-0.173222280153662	0.226	0.275	2.96777440936577e-06	5.52756911434016
Zbtb18	1.35614684481334e-10	-0.443351206672976	0.081	0.113	3.0703164566574e-06	5.51281685960519
Smarcad1	1.37292517168452e-10	-0.385134385388429	0.135	0.174	3.10830258869375e-06	5.50747670988291
2210408I21Rik	1.38670243455706e-10	-0.451103609430327	0.11	0.146	3.13949431183719e-06	5.5031402994634
Rnf213	1.39081494569291e-10	-0.320063241381737	0.216	0.261	3.14880503704874e-06	5.50185422852037
Shank3	1.44343243953879e-10	-0.185924361085427	0.308	0.361	3.26793104311581e-06	5.48572711612685
Rgp1	1.44888967527143e-10	-0.466724616998337	0.075	0.106	3.28028622481453e-06	5.48408825981449
Arhgap12	1.48895713961878e-10	-0.258593747151278	0.221	0.27	3.37099896409692e-06	5.47224138093707
Cwf19l2	1.49437571359714e-10	-0.253426277383505	0.248	0.299	3.38326661558392e-06	5.47066377663874
Dock1	1.49838336086053e-10	-0.0913001890565348	0.434	0.503	3.39233992898825e-06	5.46950063581184
Arid4b	1.52595647368105e-10	-0.180511044557726	0.351	0.411	3.4547654564139e-06	5.46158143148596
Cnot2	1.56353539616562e-10	-0.205396019740503	0.302	0.356	3.53984413691896e-06	5.45101585999858
Memo1	1.57956169843296e-10	-0.286565570513453	0.182	0.226	3.57612768525221e-06	5.44658698316178
Pgm1	1.61447832974306e-10	0.702310420338773	0.197	0.162	3.65517893853829e-06	5.43709135738805
Rbpj	1.62047565490351e-10	0.0395124868891552	0.231	0.282	3.66875688270154e-06	5.43548106665765
Zfp704	1.62321901871175e-10	-0.274509308344366	0.152	0.194	3.67496785836339e-06	5.43474645494617
Pacs1	1.63186802367847e-10	-0.2607547485073	0.247	0.296	3.69454920560806e-06	5.4324385449445
Cpsf6	1.65474178121404e-10	-0.255811038780404	0.265	0.317	3.7463353926686e-06	5.4263933447758
Irf2bp2	1.66602966241419e-10	-0.15319664280797	0.32	0.377	3.77189115570574e-06	5.42344084805518
Adam19	1.67075757393803e-10	-0.243603654315806	0.136	0.176	3.78259514739569e-06	5.42221013892429
Vps37b	1.673577953337e-10	-0.411862946443047	0.099	0.133	3.78898048635497e-06	5.42147763138116
Col5a3	1.80084427406662e-10	-0.683221556008234	0.102	0.135	4.07711143648682e-06	5.38964741815542
Ephx1	1.84995628183195e-10	-0.227660241571069	0.22	0.268	4.18830102206755e-06	5.37796211220696
Phc3	1.86538589592344e-10	-0.255168740875008	0.199	0.245	4.22323366837067e-06	5.37435488872037
Pcca	1.87786465417615e-10	-0.284906385596756	0.167	0.21	4.2514855770548e-06	5.37145928990653
Cbx6	1.89674192025829e-10	-0.313796459432596	0.172	0.215	4.29422370746478e-06	5.36711533475146
Rbm4b	1.90638373084623e-10	-0.357238246338076	0.098	0.133	4.31605276663586e-06	5.36491325441575
2610037D02Rik	1.91725049146735e-10	-0.307715532390493	0.169	0.211	4.34065511268209e-06	5.36244471971518
Rpl39	1.9192864569324e-10	-0.15025777494233	0.84	0.885	4.34526453849495e-06	5.36198377868335
8030462N17Rik	1.92829714594753e-10	-0.315811499638742	0.165	0.207	4.3656647384252e-06	5.359949619026
Flywch1	2.00227235136056e-10	-0.230038157070801	0.176	0.221	4.53314460348032e-06	5.34360042709355
Lta4h	2.03774348140487e-10	-0.296256069090474	0.179	0.222	4.61345124190063e-06	5.33597406494883
Acly	2.07416072381659e-10	-0.283401554207001	0.216	0.264	4.69589987872075e-06	5.32828117125419
Col6a3	2.07425042963783e-10	-0.528945062191605	0.114	0.149	4.69610297270004e-06	5.32826238876532
Atg13	2.12136160332061e-10	-0.456672410504199	0.089	0.122	4.80276266991786e-06	5.31850887363413
Bmp1	2.14584228864227e-10	-0.347060925977415	0.12	0.157	4.85818694148609e-06	5.31352577769602
Stx12	2.17862652444097e-10	-0.180307431301671	0.281	0.334	4.93241045133436e-06	5.3069407906869
Zcchc9	2.19323765928536e-10	-0.373491402993367	0.104	0.139	4.96549006062206e-06	5.30403788309586
Phf2	2.20753761263609e-10	-0.301831697741006	0.131	0.171	4.9978651550081e-06	5.30121546554168
Dpy19l4	2.21990818412994e-10	-0.387022044273635	0.113	0.148	5.02587212887019e-06	5.29878856517291
Atp5j	2.22748894154076e-10	0.308504780251028	0.808	0.811	5.04303496364828e-06	5.29730802084208
Asah2	2.23732203410805e-10	-0.304334549710436	0.148	0.188	5.06529708522062e-06	5.29539507770977
Tmem50a	2.28953879497275e-10	-0.186540504940323	0.489	0.552	5.18351583181831e-06	5.28537557067712
Virma	2.31995269261994e-10	-0.250474620605234	0.195	0.242	5.25237289609155e-06	5.27964444843062
Timm8b	2.32392247128797e-10	0.555065381201053	0.346	0.31	5.26136047499596e-06	5.27890194208452
Adnp	2.32490518706584e-10	-0.286869658787021	0.233	0.279	5.26358534351707e-06	5.27871833104219
Cabin1	2.50697300944478e-10	-0.3468579664717	0.129	0.167	5.67578689338299e-06	5.24597391919858
Syk	2.50881831122395e-10	0.493167546987541	0.109	0.079	5.67996465661102e-06	5.24565436666338
Tmem131	2.57397166255544e-10	-0.23883452764735	0.302	0.355	5.82747184402552e-06	5.23451981613667
Scmh1	2.57731889944422e-10	-0.244996209680064	0.28	0.33	5.8350499883417e-06	5.23395541904141
Atp11c	2.59649224241466e-10	-0.18007236123207	0.291	0.345	5.87845843682679e-06	5.23073654809998
Rgs12	2.63335392532653e-10	-0.30133828767713	0.116	0.154	5.96191328693925e-06	5.22461434485449
Mtf2	2.68118786400366e-10	-0.312797008071499	0.166	0.207	6.07020932410429e-06	5.21679633252672
Vcp	2.71431975476837e-10	-0.167945430375243	0.43	0.492	6.1452199247956e-06	5.21146256999216
Sh3tc2	2.81500807037034e-10	-0.432027311609599	0.075	0.106	6.37317827131845e-06	5.19564393321211
Gdpd5	2.83087398151552e-10	-0.371540095380629	0.078	0.109	6.40909869415114e-06	5.19320304063387
Dip2a	2.84739570663932e-10	-0.451837496554842	0.103	0.137	6.44650387983143e-06	5.19067575161956
Copb1	2.86091180520872e-10	-0.22803710626185	0.27	0.322	6.47710432699255e-06	5.18861910769023
Mapre1	2.90745518873442e-10	-0.258101423149444	0.337	0.388	6.58247854729472e-06	5.1816105476122
BC005537	2.92049748907531e-10	-0.189735229680863	0.302	0.356	6.61200631526651e-06	5.17966674029658
Trim35	2.93335481168954e-10	-0.22653832555894	0.201	0.247	6.64111529366512e-06	5.17775898008823
Prkce	2.94310786954573e-10	-0.149834974253486	0.377	0.438	6.66319621665154e-06	5.17631739751465
C1galt1	2.95138015160473e-10	-0.330333505198693	0.18	0.221	6.68192466323311e-06	5.17509842521489
Nup93	3.00636990699328e-10	-0.386087675701071	0.076	0.106	6.80642146943277e-06	5.16708116188411
Plxna2	3.01666459100729e-10	-0.129161036367427	0.374	0.434	6.82972863404051e-06	5.16559655182067
Bmpr2	3.06663535557788e-10	-0.133707434931111	0.432	0.492	6.94286244502833e-06	5.15846143908695
Foxj2	3.10040797924314e-10	-0.387364889686687	0.127	0.165	7.01932366500646e-06	5.15370473156051
Kdm4c	3.10041628363631e-10	-0.195601919062672	0.248	0.299	7.01934246615261e-06	5.15370356831125
Plce1	3.11453222902902e-10	-0.50503208120568	0.101	0.135	7.05130096652171e-06	5.15173074819204
Bcl6	3.14088962077718e-10	0.66992935494874	0.163	0.129	7.11097410143954e-06	5.14807090308134
Mid1	3.14238803319505e-10	-0.437756251511776	0.11	0.145	7.11436650715359e-06	5.14786376524887
Grb10	3.1566586077332e-10	-0.182916474141511	0.354	0.409	7.14667508790797e-06	5.14589596195036
Asxl2	3.21203700562817e-10	-0.273720674608094	0.212	0.257	7.27205178074217e-06	5.1383430373754
Usp33	3.23001273480446e-10	-0.267171703827184	0.155	0.197	7.3127488315973e-06	5.13591934287885
Kmt2d	3.2408178400412e-10	-0.329090522418576	0.137	0.177	7.33721158985327e-06	5.13446895659911
Rfc1	3.33790789980322e-10	-0.248012951583218	0.22	0.266	7.5570234851545e-06	5.1216492281121
Rbbp6	3.42473842424436e-10	-0.165653371928446	0.332	0.39	7.75360779248923e-06	5.11049617107006
Setd2	3.58030975174157e-10	-0.214221989567124	0.284	0.335	8.10582127794291e-06	5.09120297607654
Ddx17	3.63179575289418e-10	-0.153156984533361	0.4	0.464	8.22238558455242e-06	5.08500216106127
Rpl37	3.69188312147165e-10	-0.113904295672772	0.892	0.92	8.35842338701182e-06	5.07787563391196
Rnf38	3.70632654570269e-10	-0.299009433097034	0.223	0.269	8.39112329947089e-06	5.07617989732301
Ipo8	3.80607672175162e-10	-0.379616281354738	0.133	0.17	8.61695769804566e-06	5.06464603906678
Frmd6	3.81075401304118e-10	-0.364667221516391	0.173	0.214	8.62754708552524e-06	5.06411266183329
Bbx	3.84307678245932e-10	-0.20837568526277	0.26	0.31	8.70072583548791e-06	5.06044451597927
Prcp	3.86037147666727e-10	-0.386320047408256	0.166	0.206	8.7398810231747e-06	5.05849447941713
Arhgap23	3.87005700619193e-10	-0.264439625667387	0.204	0.249	8.76180906201853e-06	5.05740621523172
Ash1l	3.91713870382623e-10	-0.157209993343427	0.472	0.532	8.86840202546258e-06	5.05215462752389
Snx29	4.00949368398551e-10	-0.30695698918565	0.176	0.219	9.07749370054318e-06	5.04203404379984
Zfp407	4.0372317353111e-10	-0.228425068030136	0.276	0.327	9.14029264874432e-06	5.03903989904734
Eif4ebp1	4.03854416826208e-10	0.522802062615043	0.266	0.227	9.14326399694534e-06	5.03889874050101
Ly6c1	4.04508832372594e-10	-0.00211149734731553	0.52	0.609	9.15807996491554e-06	5.03819556869542
Abi2	4.0890214973505e-10	-0.315904651456024	0.135	0.174	9.25754467000153e-06	5.03350418369241
B2m	4.11293288020637e-10	-0.0763585929760717	0.666	0.739	9.31168004078722e-06	5.03097195525732
Zfp260	4.11401291482041e-10	-0.240202818340202	0.152	0.193	9.31412523915341e-06	5.03085792677396
Lmtk2	4.28240079790621e-10	-0.397149715040117	0.147	0.185	9.69535540645966e-06	5.01343626618969
Flt4	4.33616252804198e-10	-0.310382796886192	0.109	0.144	9.81707196348704e-06	5.00801802542278
Dis3l2	4.34464810826101e-10	-0.253485242999247	0.224	0.271	9.83628331710292e-06	5.00716897065288
Atp1b3	4.34957412678815e-10	-0.130526824171957	0.322	0.378	9.84743582304837e-06	5.0066768408602
Cbfa2t2	4.35935260244069e-10	-0.29698710689676	0.172	0.214	9.86957429192572e-06	5.00570157951424
Gsk3b	4.38973552787816e-10	-0.159299534873226	0.475	0.536	9.93836123511616e-06	5.0026852217617
Tbc1d12	4.39016046094008e-10	-0.322633698298686	0.15	0.19	9.93932328356833e-06	5.00264318343133
Lbr	4.44294141089296e-10	-0.193238849591812	0.258	0.309	1.00588193542617e-05	4.99745299125025
BC028528	4.44606666823565e-10	-0.284183632696244	0.166	0.207	1.00658949368855e-05	4.99714760687838
Spopl	4.45362766255914e-10	-0.280132516506218	0.148	0.189	1.00830130280339e-05	4.99640967166838
Psme1	4.63711061842252e-10	-0.179794616487989	0.407	0.464	1.04984184401086e-05	4.9788761213556
Katnbl1	4.64713552867164e-10	-0.275040773136394	0.165	0.207	1.05211148369126e-05	4.97793823909228
Fbn1	4.67408767664463e-10	-0.449759850173921	0.167	0.208	1.05821344999234e-05	4.97542672284523
Rhoc	4.70197500321339e-10	-0.141890172584039	0.335	0.392	1.06452714072751e-05	4.97284326149862
Lrch1	4.7146784315321e-10	-0.147186150141096	0.409	0.47	1.06740319689887e-05	4.97167150080781
Scaper	4.72263580589668e-10	-0.243679874728526	0.25	0.299	1.06920474645501e-05	4.97093912197438
Ppp1r14b	4.80776151984258e-10	0.459486087454818	0.341	0.303	1.08847720809236e-05	4.9631806603329
Cystm1	4.81951246925999e-10	0.635509511961535	0.213	0.178	1.09113762304046e-05	4.96212046924885
Ulk2	4.84496868006532e-10	-0.237401176285881	0.277	0.327	1.09690090916679e-05	4.95983260355184
Tmpo	4.94301548376705e-10	-0.260953129646668	0.322	0.373	1.11909870552486e-05	4.95113160661351
Arl6ip1	5.03720198803489e-10	-0.180299721533058	0.417	0.472	1.1404225300911e-05	4.94293421139275
Rab27a	5.12087773535558e-10	0.635460801332724	0.104	0.075	1.1593667192845e-05	4.93577917061916
H2-Q6	5.14809986262373e-10	-0.370395363345882	0.121	0.157	1.16552980889801e-05	4.93347661474369
Rpl6	5.14949798190325e-10	-0.103637203106486	0.831	0.881	1.1658463431029e-05	4.93335868520302
Ccnd2	5.19629265556432e-10	-0.285681074421958	0.266	0.313	1.17644065721976e-05	4.9294299748985
Magi3	5.22764420655041e-10	-0.229476993735181	0.242	0.291	1.18353864836301e-05	4.92681755565063
Anapc10	5.25990993793248e-10	-0.3061337829105	0.131	0.169	1.19084360994791e-05	4.9241452694125
Uri1	5.2989498977341e-10	-0.250333858748888	0.198	0.242	1.199682256847e-05	4.92093376426128
R3hcc1l	5.29969113675838e-10	-0.284772883740487	0.155	0.195	1.1998500733621e-05	4.92087301760187
Cnot3	5.41162275831445e-10	-0.341821161902261	0.163	0.205	1.22519139248239e-05	4.91179606296776
Peg13	5.41799387316561e-10	-0.335657036002657	0.111	0.146	1.22663381288469e-05	4.91128506789992
Zfyve26	5.49916770070894e-10	-0.448607064975459	0.079	0.11	1.2450115674405e-05	4.9048266135062
Bik	5.50390633631295e-10	-0.508413701660188	0.073	0.103	1.24608439454125e-05	4.9044525428756
Zmym2	5.6177856675863e-10	-0.284622727139053	0.233	0.279	1.27186667514154e-05	4.89555841171045
Phf20l1	5.6734765312225e-10	-0.178939378701752	0.414	0.47	1.28447508666877e-05	4.89127431477421
Crim1	5.69752402046336e-10	-0.140596226922362	0.425	0.488	1.2899194382329e-05	4.88943741266467
Il10rb	5.71594616323247e-10	-0.306193523657609	0.261	0.306	1.29409021135583e-05	4.8880354478339
Daam1	5.7659524735903e-10	-0.366260058053547	0.208	0.251	1.30541164002084e-05	4.88425251913025
Pias1	5.79980442471957e-10	-0.165224976799958	0.335	0.392	1.31307572175651e-05	4.88171022852379
Gnpda2	5.81535676260314e-10	-0.312081558897332	0.135	0.174	1.31659677105335e-05	4.88054721434756
Tia1	5.91401663584403e-10	-0.259245599487952	0.216	0.263	1.33893336635509e-05	4.87324103564248
Dab2	6.15598428393811e-10	-0.105036891903584	0.184	0.229	1.39371484188359e-05	4.85582607506501
Myzap	6.15685773176355e-10	-0.29360786355651	0.159	0.2	1.39391259047127e-05	4.8557644591406
Arl5b	6.19121423560848e-10	-0.318742806972368	0.133	0.171	1.40169090294176e-05	4.85334774524718
Atp9a	6.26026052918252e-10	-0.282259543633836	0.137	0.175	1.41732298380692e-05	4.84853117014683
Ldlr	6.3354498498681e-10	-0.506933824655059	0.077	0.107	1.43434584601014e-05	4.84334612000398
Abcd3	6.55009328821701e-10	-0.35588180309245	0.145	0.183	1.48294112045233e-05	4.82887609210735
Zfp462	6.57170175675023e-10	-0.451193784660935	0.113	0.148	1.48783327772825e-05	4.82744573184075
Cdk13	6.57855818801611e-10	-0.171043293061415	0.31	0.365	1.48938557376685e-05	4.8269928570616
Psmd1	6.61111442151693e-10	-0.207620337313376	0.296	0.349	1.49675630503143e-05	4.82484890372873
Ctcf	6.61685708384058e-10	-0.172496924417389	0.315	0.368	1.49805644378151e-05	4.82447182297765
Rnf19a	6.65636115901278e-10	-0.306099512759991	0.197	0.241	1.50700016640049e-05	4.82188669973128
Cyb5r1	6.77159653726423e-10	-0.269727745049884	0.189	0.233	1.53308945603662e-05	4.81443250324765
Zfp869	6.78288953606502e-10	-0.38701953847324	0.093	0.126	1.53564619096512e-05	4.81370883313997
Ntn1	6.90705251893105e-10	-0.417646497525425	0.1	0.133	1.56375669028599e-05	4.80583081923421
Aff4	6.92219448856194e-10	-0.216136410643417	0.336	0.387	1.56718483221042e-05	4.80487978025425
Eef1a1	6.98336569724514e-10	-0.0493374556950226	0.758	0.845	1.5810339938563e-05	4.80105879218955
Lmna	7.03621806016636e-10	-0.176695877594542	0.37	0.425	1.59299976882166e-05	4.79778428722428
Smarcc2	7.15240154400931e-10	-0.2972345890805	0.251	0.299	1.61930370956371e-05	4.79067168922216
Bicral	7.19440953259589e-10	-0.280085401284746	0.23	0.275	1.62881431817971e-05	4.7881284216376
Kdelr2	7.213053094468e-10	-0.286323176191472	0.255	0.302	1.63303522058755e-05	4.78700444848937
Cd24a	7.22284272496653e-10	0.591450012580137	0.123	0.092	1.63525159293242e-05	4.78641541914055
Mapk1	7.27767407460339e-10	-0.217410350876886	0.339	0.391	1.64766541049021e-05	4.78313097536391
Smad7	7.29042378707115e-10	-0.247040828679025	0.205	0.251	1.65055194539291e-05	4.78237080320734
Plekhm2	7.36863814018389e-10	-0.33835445613217	0.137	0.175	1.66825967493763e-05	4.77773634781402
Fam102b	7.39948929737232e-10	-0.274433125672875	0.197	0.238	1.67524437692509e-05	4.7759218311294
Dnajc24	7.43930365298249e-10	-0.397997802378446	0.094	0.127	1.68425834703524e-05	4.77359129164495
Aebp2	7.46659953657211e-10	-0.26267809221554	0.167	0.209	1.69043813507993e-05	4.77200071847114
St3gal2	7.49958837129405e-10	-0.246494509628963	0.151	0.191	1.69790680726097e-05	4.7700861504896
Ube3c	7.54761259867376e-10	-0.204346801631893	0.256	0.307	1.70877949233974e-05	4.76731397674021
Bvht	7.56281165588489e-10	-0.386005839969731	0.143	0.181	1.71222055889234e-05	4.76644029261436
Anks1	7.58544352234315e-10	-0.193433086806405	0.226	0.274	1.71734441345849e-05	4.76514259833664
Rabep1	7.73450729231721e-10	-0.223020305180208	0.294	0.344	1.75109245098062e-05	4.75669092422449
Stimate	8.07090845874142e-10	-0.274145581632122	0.157	0.197	1.82725367505906e-05	4.7382011559695
Serinc1	8.25602242547767e-10	-0.118236523762132	0.395	0.453	1.86916347712814e-05	4.72835271354366
Impdh1	8.35088461995128e-10	-0.257318949278746	0.141	0.181	1.89064027795697e-05	4.7233910941901
Fam168b	8.4144838484321e-10	-0.285438243861869	0.206	0.251	1.90503914328503e-05	4.72009609634635
Ccny	8.4207442080283e-10	-0.0715688066080528	0.441	0.507	1.90645648869761e-05	4.71977310223619
Psmb9	8.62537469748153e-10	-0.271678662283105	0.229	0.276	1.95278483150982e-05	4.7093456070122
Arfgap1	8.69662482548477e-10	-0.333305597612991	0.123	0.16	1.96891586048975e-05	4.70577284257482
Ncbp3	8.80157129565507e-10	-0.329953759618991	0.117	0.152	1.99267574133631e-05	4.70056336622953
Tma7	8.92110226301945e-10	0.47992082561722	0.491	0.471	2.0197375523476e-05	4.69470505974755
Xpo1	8.98821167289195e-10	-0.268964059966668	0.182	0.224	2.03493112274274e-05	4.69145028595669
Dync1i2	9.22022110005873e-10	-0.173902954038429	0.437	0.492	2.0874580570533e-05	4.68038224196331
Zfp512	9.34226032151075e-10	-0.351995710601869	0.1	0.134	2.11508773679003e-05	4.6746716127743
Aqr	9.55004748901048e-10	-0.260741219490864	0.144	0.184	2.16213075151197e-05	4.6651180463017
Laptm4b	9.60750679165987e-10	-0.4350733568024	0.105	0.139	2.1751395376318e-05	4.66251287733938
Camsap2	9.61809213847549e-10	-0.333494362456287	0.165	0.205	2.17753606015085e-05	4.66203464431348
Rxylt1	9.75539267974692e-10	-0.182012217086329	0.169	0.212	2.2086209026947e-05	4.655878821927
Prrc1	9.80091582315929e-10	-0.269057672110352	0.161	0.202	2.21892734236326e-05	4.65385691828503
Hnrnph3	9.8825843638784e-10	-0.236242352096802	0.311	0.363	2.23741709998207e-05	4.65025304704549
Hdac8	9.96029558294187e-10	-0.313304892521893	0.177	0.218	2.25501091997804e-05	4.64685135069302
Prkd3	9.97036228348717e-10	-0.30993897908657	0.214	0.258	2.2572900209815e-05	4.64641263834354
Actg1	1.00490657099204e-09	0.0175898135020898	0.712	0.777	2.27510847672597e-05	4.64299789143748
Fut8	1.01143958279068e-09	-0.333231626258071	0.196	0.239	2.2898992154381e-05	4.64018363169605
Tdrd3	1.03008264351425e-09	-0.303421263267057	0.142	0.18	2.33210710491627e-05	4.63225150794134
Gjc1	1.03396635839025e-09	-0.288536846696023	0.152	0.191	2.34089983539553e-05	4.63061716890298
Rlim	1.03645053676284e-09	-0.359077136132147	0.154	0.194	2.34652401523106e-05	4.62957499669165
Cab39l	1.049851237205e-09	-0.2725488285598	0.215	0.26	2.37686320103211e-05	4.62399581311681
Ube2e3	1.05102531052788e-09	-0.114463234947588	0.255	0.305	2.37952130303513e-05	4.62351040275882
Ephb4	1.06090443588813e-09	-0.222480098503025	0.211	0.258	2.40188764285072e-05	4.61944731218342
Tmem181a	1.06331146966808e-09	-0.374510714618991	0.099	0.132	2.40733716732852e-05	4.61846307895828
Slc2a13	1.07188826657473e-09	-0.518161073482831	0.073	0.101	2.42675503552519e-05	4.61497406054034
Kdm6a	1.08971597570387e-09	-0.246723261112588	0.215	0.259	2.46711696899357e-05	4.60781025959651
Atp5f1	1.09454883177722e-09	0.402259530888918	0.639	0.63	2.47805855514363e-05	4.60588843570196
Ufl1	1.09573277831218e-09	-0.270343872105117	0.175	0.216	2.48073901009877e-05	4.6054189239326
Vps54	1.09610152320155e-09	-0.191275980589686	0.233	0.28	2.48157384852832e-05	4.60527279621474
Tppp3	1.10126606043819e-09	-0.29029431644144	0.181	0.223	2.49326636083207e-05	4.60323132243476
Mob2	1.10481855270363e-09	-0.191784928451202	0.266	0.317	2.50130920332102e-05	4.6018326189469
Ncoa2	1.11268826575506e-09	-0.177923258114517	0.366	0.42	2.51912623366945e-05	4.59875006941635
Mamld1	1.12548477027847e-09	-0.453976076941973	0.075	0.103	2.54809751991045e-05	4.59378395484982
Mtor	1.13058772183694e-09	-0.360964743487869	0.13	0.166	2.55965060223884e-05	4.5918193127646
Arhgef15	1.13170483167707e-09	-0.198936621945936	0.303	0.354	2.56217973891688e-05	4.59139040742437
Dlg1	1.13386699630199e-09	-0.199231441659589	0.309	0.361	2.56707487962772e-05	4.59056146310307
Mb	1.13884588117659e-09	0.542616433048542	0.299	0.265	2.57834707498379e-05	4.58865862204676
Map3k7	1.16391836650378e-09	-0.252319700619162	0.149	0.187	2.63511118176457e-05	4.57920105612195
Taf15	1.16473351297358e-09	-0.205621690576108	0.27	0.319	2.6369566733722e-05	4.57889700584174
Tlnrd1	1.17418831316539e-09	-0.40988057182663	0.098	0.131	2.65836234100644e-05	4.57538582400475
Pou6f1	1.1746350274932e-09	-0.528383580811217	0.086	0.117	2.65937370224461e-05	4.57522063016788
Chd4	1.17885398681749e-09	-0.184634451942742	0.384	0.437	2.66892542615481e-05	4.57366356089287
Rps5	1.1926096137993e-09	0.180251468042577	0.875	0.888	2.70006816564161e-05	4.56862527154904
Cdipt	1.21782213368545e-09	-0.277232397973825	0.166	0.207	2.75714931066385e-05	4.559539714474
Tbc1d19	1.22280996099583e-09	-0.381128040801338	0.097	0.13	2.76844175169457e-05	4.55776460965747
Dcaf6	1.22440927384021e-09	-0.152128277493404	0.242	0.29	2.77206259597423e-05	4.55719696714131
Cyb5a	1.23198262199683e-09	-0.0720716376487989	0.451	0.518	2.78920865620083e-05	4.55451899564896
2310065F04Rik	1.24545007562655e-09	0.698331971872266	0.101	0.073	2.81969897121852e-05	4.54979725413349
Cox7a1	1.24914524892768e-09	0.323984177583054	0.214	0.176	2.82806484357226e-05	4.5485106369958
Tbc1d5	1.25459415020981e-09	-0.170111486209212	0.33	0.382	2.840401156075e-05	4.54662031926055
Armc8	1.30650924650696e-09	-0.218117327133046	0.197	0.241	2.95793693409175e-05	4.52901108979414
Crem	1.32022408971455e-09	-0.314363384500648	0.173	0.213	2.98898733911375e-05	4.52447592456081
Chd2	1.32695472088338e-09	-0.188944592233083	0.314	0.366	3.00422548807998e-05	4.52226747361405
Xaf1	1.3302728383024e-09	-0.248416629813826	0.184	0.226	3.01173770591663e-05	4.52118285379712
Atox1	1.34154244121826e-09	-0.0821374196619282	0.546	0.612	3.03725208691813e-05	4.51751916085946
Uhrf2	1.38637955009172e-09	-0.192992213026491	0.289	0.339	3.13876330140765e-05	4.50324143382798
Srpk2	1.40622130367842e-09	-0.144779256726988	0.296	0.35	3.18368503152795e-05	4.49706990445057
Vsir	1.42359980420299e-09	-0.299209282505163	0.189	0.231	3.22302995671557e-05	4.49173565788332
Plekha1	1.42401715831657e-09	-0.163836582737143	0.184	0.227	3.22397484642871e-05	4.49160835523538
Fus	1.43530545705327e-09	-0.110829332204848	0.532	0.593	3.2495315547686e-05	4.48817924143415
Dnajc3	1.44497661224038e-09	-0.194633427569437	0.378	0.434	3.27142705011223e-05	4.4852627596349
Flna	1.48960714224236e-09	-0.362983785612691	0.266	0.317	3.37247057003671e-05	4.47205183152305
N4bp2l2	1.50776264809419e-09	-0.206841354883834	0.32	0.373	3.41357463528525e-05	4.46679059718079
Ncstn	1.52564428197996e-09	-0.307136840640849	0.171	0.212	3.45405865440264e-05	4.46167029182151
Snx9	1.58053165827843e-09	-0.234417273070044	0.259	0.305	3.57832367434237e-05	4.44632037823956
Cpeb4	1.59069574401004e-09	-0.211558675851374	0.21	0.256	3.60133516443874e-05	4.44353645838638
Eepd1	1.59325162287518e-09	-0.18405591349104	0.335	0.385	3.6071216741894e-05	4.44283920796226
Fam126b	1.59538229767004e-09	-0.271245775441183	0.121	0.157	3.61194552192497e-05	4.44225880866468
Inka2	1.5988058799889e-09	-0.341236841218623	0.105	0.139	3.61969651229486e-05	4.44132784067151
Slc23a2	1.6126518569943e-09	-0.314942943291581	0.161	0.201	3.6510438042351e-05	4.4375829564714
Pak2	1.65347080889356e-09	-0.127270097779467	0.464	0.525	3.74345791133501e-05	4.42672704539362
Oxct1	1.65747582041041e-09	-0.141692853176739	0.255	0.304	3.75252525740916e-05	4.42567637593572
Pggt1b	1.68514895581849e-09	-0.238025400010489	0.187	0.23	3.81517723597307e-05	4.41848528187236
Gab2	1.69928222388319e-09	-0.069737084899997	0.393	0.455	3.84717495487155e-05	4.41485806318432
Smg1	1.70118092584206e-09	-0.198246978775454	0.334	0.389	3.85147361610643e-05	4.4143730728563
Acvr1	1.71135208533464e-09	-0.316798939155837	0.169	0.209	3.87450112119763e-05	4.41178420909546
Crebbp	1.71860667161023e-09	-0.144408834746829	0.479	0.537	3.89092550452555e-05	4.40994708409813
Fbxo38	1.74844506140346e-09	-0.36435813038479	0.142	0.18	3.95847961901743e-05	4.40247158676596
Ldb2	1.76244603097412e-09	-0.110394434324194	0.321	0.376	3.99017781412542e-05	4.39900775043536
Sbno1	1.81072926317705e-09	-0.242380569489059	0.293	0.343	4.09949105183284e-05	4.38727005720723
Uvrag	1.81887389569937e-09	-0.159297023264554	0.353	0.41	4.11793049986337e-05	4.38532098743643
Tbc1d22a	1.82051033436477e-09	-0.282398220573795	0.205	0.247	4.12163539700183e-05	4.38493042887744
Lrp6	1.82713621477006e-09	-0.184249420732966	0.299	0.352	4.13663639023942e-05	4.38335265185109
Fscn1	1.83418626688816e-09	-0.1904140420364	0.207	0.252	4.1525977082348e-05	4.38168014005707
Herc2	1.83721150642564e-09	-0.16790210500346	0.306	0.359	4.15944685054765e-05	4.38096442075012
Lrrc3b	1.83937144626143e-09	-0.272357010174565	0.077	0.107	4.16433695433588e-05	4.38045413711343
Tgfb1i1	1.85771576090683e-09	-0.26576636520635	0.143	0.181	4.20586848269307e-05	4.37614431180512
H2-T23	1.87395399889278e-09	-0.242203614063567	0.301	0.346	4.24263185349325e-05	4.37236465169627
Ss18	1.88397575842139e-09	-0.249396779510625	0.203	0.247	4.26532111706603e-05	4.37004826716467
Cnrip1	1.90643128612241e-09	-0.452119325749848	0.084	0.115	4.31616043178114e-05	4.36490242095336
Clasp1	1.9479910332206e-09	-0.267575207690578	0.253	0.301	4.41025169921144e-05	4.35553662403346
Selenot	1.96177000727889e-09	-0.152292914022881	0.284	0.338	4.4414472964794e-05	4.35247548699056
Syap1	1.96885857677452e-09	-0.178888578967576	0.159	0.199	4.45749581781751e-05	4.35090905562308
Ehd1	2.0061423772735e-09	-0.139249889026918	0.404	0.459	4.5419063421472e-05	4.34276182553417
Gnb2	2.01426487862965e-09	-0.111796167787452	0.593	0.656	4.56029568521754e-05	4.34100699718312
Smg7	2.01921735993517e-09	-0.322150809123196	0.205	0.247	4.57150810289323e-05	4.3399405061184
Nos3	2.08176934344529e-09	-0.249279587739809	0.206	0.249	4.71312579356014e-05	4.32669096874451
Gmeb2	2.1694860858825e-09	-0.353628174401318	0.116	0.151	4.91171649843799e-05	4.30876670838098
Fn1	2.19944938825836e-09	-0.220610619691962	0.12	0.155	4.97955341501693e-05	4.30280960464804
Yme1l1	2.20425155730173e-09	-0.199230235991696	0.269	0.318	4.99042552573112e-05	4.30186242119069
Eif4g3	2.23197780485509e-09	-0.18748379947486	0.395	0.449	5.05319775019193e-05	4.29643370589066
Med14	2.25163183274174e-09	-0.370418152408055	0.135	0.171	5.09769446932731e-05	4.29262619755673
Asb3	2.25584006839661e-09	-0.295810170180967	0.158	0.198	5.10722191484993e-05	4.29181527112411
Esco1	2.28206171263034e-09	-0.355126050345796	0.176	0.216	5.16658771739508e-05	4.28679619283872
Ei24	2.28458344125692e-09	-0.136431966354223	0.252	0.301	5.17229691100568e-05	4.28631655279584
Btnl9	2.31362571011646e-09	-0.420883867387507	0.074	0.103	5.23804860770366e-05	4.28083047575433
Cnot10	2.35431502533539e-09	-0.303873284882161	0.146	0.185	5.33016921735931e-05	4.27325900316877
Lman1	2.39695982463967e-09	-0.203778342699162	0.253	0.302	5.42671704298422e-05	4.26546282258383
Thada	2.40703482299752e-09	-0.299198409003056	0.198	0.24	5.4495268392664e-05	4.26364120414838
Iws1	2.4123562031638e-09	-0.290468472886884	0.191	0.233	5.46157444396285e-05	4.26268214232129
Mllt6	2.42935628757685e-09	-0.255505424622833	0.151	0.191	5.50006263507398e-05	4.25963236470355
Gtf3c2	2.44868872158554e-09	-0.315612251094152	0.18	0.22	5.54383126566967e-05	4.25618999656071
Rif1	2.57649662794953e-09	-0.214008108182838	0.204	0.25	5.83318836567773e-05	4.2340939990794
Ddx60	2.61687429048425e-09	-0.358013176728159	0.124	0.159	5.92460339365634e-05	4.22734071699914
Hnrnpl	2.68545552272015e-09	-0.22870279258142	0.302	0.351	6.07987130343842e-05	4.21610561362169
Mosmo	2.75317049077206e-09	-0.13941406120626	0.21	0.256	6.23317799110794e-05	4.20529047146316
Tusc3	2.77131215296215e-09	-0.316271665710521	0.144	0.182	6.2742507143063e-05	4.20243813121298
Tmem87a	2.78291435207253e-09	-0.265481572937667	0.154	0.193	6.30051809309221e-05	4.20062373694012
Sppl2a	2.8433318489452e-09	-0.175301400783942	0.37	0.421	6.43730330601194e-05	4.19129602776336
Fip1l1	2.878594803159e-09	-0.232193894296415	0.247	0.294	6.51713863435198e-05	4.18594304047537
Tmed9	2.9746055220073e-09	-0.143009758532405	0.41	0.469	6.73450690182452e-05	4.17169419766281
Ugp2	3.04205309259572e-09	0.505852703662499	0.36	0.328	6.88720820163672e-05	4.16195678801
Gls	3.05577706864531e-09	-0.186739616647861	0.397	0.452	6.91827928341299e-05	4.16000190997171
Clta	3.05948301635772e-09	-0.14902959647959	0.512	0.572	6.92666954903387e-05	4.15947553077725
Slc25a17	3.06315759360826e-09	-0.33157771017518	0.11	0.144	6.93498879192909e-05	4.15895423648072
Pik3ca	3.06867380423723e-09	-0.177473104629312	0.29	0.34	6.94747749279309e-05	4.15817285149864
Ncoa1	3.07152224060845e-09	-0.162115620355636	0.356	0.411	6.95392635273753e-05	4.15776991313062
Etnk1	3.13935380537452e-09	-0.185197247536352	0.222	0.268	7.10749701536792e-05	4.14828331400959
Aak1	3.16570685800133e-09	-0.118331977665521	0.302	0.357	7.16716032651501e-05	4.14465288042763
Nsa2	3.18144095636267e-09	-0.131315932905227	0.364	0.42	7.20278232520509e-05	4.142499709809
Eif1	3.19793992086155e-09	0.205278924248295	0.925	0.927	7.24013598083054e-05	4.14025327701145
Notch1	3.19853042592133e-09	-0.174227764428059	0.337	0.39	7.24147288428589e-05	4.14017309119777
Nfatc3	3.21637591618703e-09	-0.234914668011234	0.237	0.282	7.28187507424744e-05	4.13775677596928
Ssh1	3.2606037629753e-09	-0.372576857369254	0.156	0.194	7.38200691937608e-05	4.13182555206295
Zc3h7a	3.2658289145252e-09	-0.218488745588363	0.267	0.313	7.39383666248506e-05	4.13113014767216
Dop1a	3.33518193185386e-09	-0.239203285708449	0.171	0.212	7.55085189371715e-05	4.12200404812321
Usp25	3.33869829805969e-09	-0.135464053596725	0.373	0.428	7.55881294680714e-05	4.12154640173812
Rfx7	3.3436136065942e-09	-0.239985914188757	0.192	0.234	7.56994120532926e-05	4.12090749359111
Taok1	3.38560968022569e-09	-0.148570477125821	0.424	0.48	7.66502031603097e-05	4.11548668971653
Prkd2	3.38926471124424e-09	-0.198489171896331	0.214	0.258	7.67329530625695e-05	4.11501808768354
Rab10	3.43547427819398e-09	-0.119009751452517	0.464	0.526	7.77791376583118e-05	4.10913687620929
Otud7b	3.4375985565405e-09	-0.261632449956997	0.213	0.256	7.78272313200769e-05	4.10886841916963
Nfe2l1	3.56694446777027e-09	-0.163929086294729	0.318	0.371	8.07556227503188e-05	4.09282722943744
Supt5	3.61880111228047e-09	-0.212452909791031	0.198	0.241	8.19296571820298e-05	4.08655886235364
Aig1	3.66256310372523e-09	-0.189030584843259	0.24	0.287	8.29204286683392e-05	4.08133846142848
Bmt2	3.71121773528496e-09	-0.26437056827821	0.172	0.212	8.40219695268515e-05	4.07560714254787
Arcn1	3.7335859511877e-09	-0.242546596807533	0.249	0.292	8.45283859348895e-05	4.0729974237756
Zfp346	3.7409340700198e-09	-0.466719715698843	0.079	0.108	8.46947473452483e-05	4.07214352319599
Stk3	3.74781683399767e-09	-0.158920813454419	0.308	0.359	8.48505731217072e-05	4.07134521990194
Dhx30	3.78699862325641e-09	-0.287284179525184	0.156	0.194	8.5737648830525e-05	4.0668284302484
Tsg101	3.80041419714278e-09	-0.12269106333294	0.232	0.277	8.60413774233126e-05	4.06529264567468
Ccar1	3.83469899838728e-09	-0.260251757090387	0.277	0.322	8.68175853234879e-05	4.06139229745687
Ppp2r5e	3.88968694987976e-09	-0.141432915627005	0.283	0.332	8.80625125452777e-05	4.0552089276775
Tubb2a	3.89704026171847e-09	-0.119206745292598	0.338	0.394	8.82289915253062e-05	4.05438868481609
Dicer1	3.90140066983867e-09	-0.248050476254255	0.206	0.248	8.83277111651476e-05	4.05390302328465
Lgals3	3.91233272386123e-09	0.645352043441505	0.122	0.093	8.85752128682183e-05	4.05268779527611
Sos1	3.92778959615454e-09	-0.229248207971094	0.186	0.228	8.89251564569389e-05	4.05097536203394
Limd1	3.9284453930603e-09	-0.176811039764673	0.225	0.27	8.89400036988853e-05	4.05090285682541
Map3k11	3.95130751076132e-09	-0.37747514186145	0.134	0.169	8.94576020436363e-05	4.04838274749104
Map3k3	4.04137036206225e-09	-0.139925957936601	0.316	0.372	9.14966249970894e-05	4.03859492530157
Tmem109	4.06954124658528e-09	-0.132433611118368	0.306	0.36	9.21344138226908e-05	4.03557812287914
Sin3a	4.1267910726327e-09	-0.281111533152832	0.16	0.199	9.34305498844044e-05	4.02951109510975
Clip2	4.133555782903e-09	-0.469690205600872	0.084	0.113	9.35837029249238e-05	4.02879977461675
Srrm1	4.30551520106278e-09	-0.163756150858263	0.395	0.449	9.74768641520612e-05	4.01109845059279
Tmem260	4.31228050699992e-09	-0.31833093719938	0.113	0.147	9.76300306784782e-05	4.01041657421976
Fancc	4.33761448113831e-09	-0.530836248455789	0.087	0.116	9.82035918529713e-05	4.00787262735157
Pdia3	4.40810087431543e-09	-0.126392421586216	0.454	0.517	9.97994037945014e-05	4.00087205319691
Urgcp	4.47051424945033e-09	-0.278272311069475	0.146	0.184	0.000101212442607555	3.99476609398208
Pcbp3	4.56344802947088e-09	-0.385652981308127	0.083	0.112	0.000103316463387221	3.98583046852372
Rsu1	4.61030687837228e-09	-0.126921089580826	0.453	0.51	0.000104377347726348	3.9813937429514
Magix	4.62432831728464e-09	-0.292131184646126	0.077	0.106	0.000104694793103324	3.98007491701004
Htra1	4.68074967199777e-09	-0.34678320281896	0.117	0.151	0.00010597217257403	3.97480816194425
Iqsec1	4.74144326688085e-09	-0.199652457991126	0.205	0.25	0.000107346275562182	3.96921301905123
Cog4	4.78798089126095e-09	-0.221199500156776	0.135	0.172	0.000108399887378148	3.9649711690068
Rab2b	4.82491723291787e-09	-0.395948992492762	0.086	0.116	0.000109236126153261	3.96163370966828
Atf7ip	4.86379729737759e-09	-0.195737068757253	0.309	0.359	0.000110116370812629	3.95814811041004
Cfdp1	4.88139828798429e-09	-0.166826317013479	0.35	0.403	0.000110514857239964	3.95657933298708
Cers4	5.03627480947974e-09	-0.198114751224263	0.229	0.275	0.000114021261686621	3.94301415767932
B3gnt2	5.06752793064817e-09	-0.286650674794465	0.191	0.232	0.000114728832349875	3.94032742641513
Fam120c	5.07450649698507e-09	-0.332011833873161	0.109	0.142	0.000114886827091742	3.93972976460444
Prkca	5.1378021968382e-09	-0.425672667279863	0.146	0.182	0.000116319841736417	3.93434619738125
Zfpm2	5.21628322240218e-09	-0.357618333838712	0.108	0.141	0.000118096652155185	3.92776241374243
Bcas3	5.25277379020372e-09	-0.118106522959032	0.307	0.359	0.000118922798610212	3.92473487909483
Orc6	5.33674120332106e-09	-0.344579126326363	0.096	0.128	0.000120823820843189	3.91784743458176
Klf3	5.42559717398638e-09	-0.156322202823411	0.4	0.457	0.000122835520019052	3.91067603125929
Tsc22d2	5.47169009922936e-09	-0.272303534372916	0.217	0.26	0.000123879063846553	3.90700208526401
Inpp5a	5.50239267438883e-09	-0.192593136565198	0.261	0.308	0.000124574170148163	3.90457199720346
Fnip2	5.57534365096855e-09	-0.180711923213051	0.214	0.258	0.000126225780257928	3.898851936056
Dennd4c	5.63726239786314e-09	-0.301149791634676	0.21	0.253	0.000127627620687621	3.89405532707164
Zfp979	5.81760552342927e-09	-0.307368829114364	0.146	0.183	0.000131710589050439	3.88037930794401
Serinc5	5.81871479006787e-09	-0.260913758076184	0.103	0.135	0.000131735702847137	3.88029650713265
Rubcn	5.83376824835089e-09	-0.342775245774041	0.123	0.158	0.000132076513142664	3.87917440509118
Klf13	5.87628558454192e-09	-0.163194212703131	0.465	0.521	0.000133039105634029	3.87602068335793
Birc2	5.88806327705319e-09	-0.312470756520376	0.142	0.179	0.000133305752592484	3.87515110891122
Fam89a	5.91790762978321e-09	-0.311053614152446	0.096	0.128	0.000133981428738292	3.87295539533244
Lrig1	6.00948694529837e-09	-0.359815308050444	0.105	0.138	0.000136054784441555	3.86628618141064
Rnaset2b	6.01298036365962e-09	0.544316900022087	0.136	0.106	0.000136133875433254	3.86603379189341
Got1	6.05460298099897e-09	0.598339175601535	0.185	0.153	0.000137076211489817	3.86303790710038
Abhd18	6.11409149188745e-09	-0.421157872025553	0.098	0.129	0.000138423031376332	3.85879164421824
Mtss2	6.18237081592916e-09	-0.262980768918258	0.075	0.104	0.000139968875272636	3.85396852717995
Aco1	6.28120091435191e-09	-0.384067423359025	0.076	0.105	0.000142206388700927	3.84708089224737
Ceacam1	6.32024181604728e-09	-0.289915404261466	0.153	0.19	0.00014309027471531	3.84438988252956
Arhgef7	6.331388967232e-09	-0.25538476879416	0.208	0.251	0.000143342646218132	3.84362458237433
Inafm1	6.51745452462119e-09	-0.318712005818046	0.075	0.104	0.000147555170437424	3.8310455679119
Tmbim6	6.52686327018821e-09	-0.143325770545587	0.527	0.587	0.000147768184437061	3.83041906263132
Nrarp	6.52936895217177e-09	-0.320939684276781	0.16	0.198	0.000147824913077169	3.83025236769917
Ndufb11	6.57342152499045e-09	0.378518822754375	0.609	0.601	0.000148822263325784	3.82733209489036
Tra2a	6.85250409078134e-09	-0.110828052685048	0.407	0.463	0.000155140692615289	3.80927427400872
Mrpl42	6.98821777524775e-09	0.556588508836836	0.398	0.376	0.000158213250431609	3.80075714695497
Ccdc50	7.38130890214423e-09	-0.15781728928107	0.302	0.353	0.000167112833544545	3.77699019688362
Rps3a1	7.39657188178503e-09	0.142347292669925	0.897	0.907	0.000167458387403613	3.77609309529113
Nos2	7.42856894713594e-09	-0.393271670353608	0.097	0.127	0.000168182800963158	3.77421841893471
Uqcr10	7.49492650476764e-09	0.355573412855553	0.649	0.645	0.000169685136067939	3.7703561989693
Impad1	7.51470466779334e-09	-0.252970606963825	0.181	0.221	0.000170132913678841	3.76921166024787
Canx	7.70625281627495e-09	-0.135546350386478	0.382	0.439	0.000174469563760465	3.75828032482961
3222401L13Rik	7.84223413133372e-09	-0.364921877650514	0.077	0.105	0.000177548180733395	3.75068377338487
Wls	8.03772762654666e-09	-0.234931592461479	0.167	0.206	0.000181974153465016	3.73999029226025
Ube2k	8.03789655479954e-09	-0.153256652152998	0.397	0.452	0.000181977978000662	3.73998116482517
Tgfbr3	8.25918096314627e-09	-0.0641737253577168	0.367	0.425	0.000186987857005632	3.72818659563826
Grap	8.27444556397789e-09	-0.298542895363308	0.147	0.185	0.000187333447568459	3.72738467431962
Ezh1	8.39043095799299e-09	-0.248229497706048	0.231	0.276	0.000189959356888961	3.72133930939981
Stx3	8.51334514611456e-09	-0.341500601686457	0.125	0.159	0.000192742134108034	3.71502333666576
Nus1	8.72599838353622e-09	0.501184822167247	0.274	0.244	0.00019755660340326	3.70430844928465
Dnajc1	8.77752826671099e-09	-0.166383287249718	0.365	0.417	0.000198723239958337	3.701751340764
Arnt	8.81380094601546e-09	-0.181034908722871	0.265	0.313	0.00019954445341779	3.69996033945864
Prkn	8.90378875130464e-09	-0.337808366925055	0.118	0.151	0.000201581777329537	3.69554872997911
Tnrc18	8.94628162657947e-09	-0.139114458048795	0.282	0.332	0.000202543816025759	3.69348101195651
Clk1	8.96830201627077e-09	-0.13701790436619	0.377	0.432	0.00020304235764837	3.69241335236259
Csad	8.98066542357333e-09	-0.488777130442184	0.1	0.13	0.0002033222651897	3.69181506051809
Mylk	9.0847509636365e-09	-0.39220721707477	0.177	0.215	0.00020567876181673	3.68681055080403
Focad	9.15123563512314e-09	-0.391258786076202	0.076	0.104	0.000207183974779188	3.68364383934244
Mrps5	9.34590798458864e-09	-0.170941961230293	0.159	0.197	0.000211591356771087	3.67450207663349
Rgs5	9.43791311086945e-09	-0.110968289060251	0.206	0.25	0.000213674352830084	3.6702476027438
Cbfa2t3	9.45102761826323e-09	-0.171237348811197	0.326	0.375	0.00021397126527748	3.66964454519909
Rpl10	9.51566005343369e-09	-0.134025016871703	0.735	0.786	0.000215434543609739	3.66668465899401
1110059E24Rik	9.53936082756475e-09	-0.248681632070195	0.196	0.236	0.000215971129136066	3.66560430114038
Pik3r6	9.64588234967337e-09	-0.305415466966243	0.144	0.18	0.000218382776396605	3.66078161693286
Lmo1	9.6918554305209e-09	-0.267034995615666	0.201	0.242	0.000219423606946993	3.65871665016474
Dmtf1	9.76161065258691e-09	-0.22924820250225	0.168	0.207	0.000221002865174568	3.65560209590114
Rab3gap2	9.76854863401024e-09	-0.30010766205271	0.136	0.172	0.000221159941073992	3.65529353444701
Arfgef1	9.80255602643393e-09	-0.145535574152594	0.309	0.361	0.000221929868438464	3.65378424429764
Lgmn	9.92349898605077e-09	0.422040258318288	0.153	0.123	0.000224668017044189	3.6484587478294
Itprid2	9.98553375910512e-09	-0.346061110115255	0.164	0.201	0.00022607248430614	3.6457522932106
Sptssa	1.0003459417688e-08	-0.154695765844309	0.34	0.393	0.000226478321216455	3.64497336286378
Tomm34	1.0054197528244e-08	-0.271078062825576	0.117	0.15	0.000227627032039445	3.64277616420821
Zbtb38	1.00566912416837e-08	-0.22521651892602	0.234	0.277	0.000227683489711718	3.64266846076415
Agrn	1.00996298782663e-08	-0.390739697796945	0.087	0.116	0.000228655620443948	3.64081811902508
Coro6	1.03340587208255e-08	-0.247103184917401	0.108	0.141	0.000233963089439489	3.63085265249224
Tmbim1	1.03569781510823e-08	-0.224513083130774	0.204	0.246	0.000234481985340503	3.62989051741688
Rbp7	1.03891322138568e-08	-0.317373282339183	0.101	0.132	0.000235209953321717	3.62854430427432
Hook3	1.04291083097403e-08	-0.151695645254493	0.399	0.457	0.000236115012132521	3.62687639971055
Gm42418	1.06115163913331e-08	0.0930741435115188	0.973	0.981	0.000240244731099782	3.61934612823541
1810026B05Rik	1.08955881952407e-08	-0.187854580116582	0.273	0.319	0.000246676116740249	3.60787289700411
Skil	1.13640466745552e-08	-0.27748997512778	0.141	0.177	0.00025728201671193	3.58959056868945
Nae1	1.14342565704681e-08	-0.190217673793208	0.2	0.243	0.000258871568755399	3.58691564446922
Spen	1.15518698038944e-08	-0.322659254600024	0.211	0.251	0.000261534332360169	3.58247129197504
Cd164	1.17521036093289e-08	-0.18552679383565	0.214	0.256	0.000266067625715206	3.57500796584167
Dad1	1.1775627580403e-08	-0.106948680799835	0.422	0.481	0.000266600208420323	3.57413951540318
Ptpn4	1.17926597298125e-08	-0.26256026965487	0.15	0.186	0.000266985816282954	3.57351181007238
Mtmr2	1.20141622486404e-08	-0.285827384036588	0.151	0.188	0.000272000633309218	3.56543008478059
Slc33a1	1.2231669010579e-08	-0.37424927590741	0.092	0.122	0.000276924986399507	3.55763785694543
Cdon	1.22563408650976e-08	-0.521538337317743	0.116	0.147	0.00027748355718581	3.55676274672164
Kantr	1.25089337651729e-08	-0.486214075425534	0.078	0.105	0.000283202260443514	3.54790328454785
Zcchc24	1.26497895133838e-08	-0.243671144815025	0.197	0.24	0.00028639123458301	3.54304027837007
Tsfm	1.26549642644853e-08	-0.180746421707777	0.178	0.218	0.000286508390947946	3.54286265436316
Caprin1	1.27265738256736e-08	-0.230950980114125	0.29	0.334	0.00028812963141325	3.54041207633421
Yipf4	1.27448706695085e-08	-0.125758663874271	0.283	0.331	0.000288543871957672	3.53978814472468
Zfp664	1.29594552980524e-08	-0.230624214672955	0.156	0.194	0.000293402067947905	3.53253682950024
Iqsec2	1.30614108434546e-08	-0.247508887653027	0.143	0.178	0.000295710341495812	3.52913348718835
Gps2	1.31677729831104e-08	-0.109939878751553	0.243	0.289	0.000298118380337619	3.52561124693577
Erbin	1.32123205951186e-08	-0.171763626244355	0.352	0.404	0.000299126938273486	3.52414447424143
Top1	1.33020281986938e-08	-0.174132675157351	0.426	0.477	0.000301157918418428	3.52120571333279
Rasa2	1.33141753501354e-08	-0.31377653600774	0.172	0.21	0.000301432929927066	3.52080930509233
Akap10	1.33752892540803e-08	-0.215830742700289	0.22	0.264	0.000302816548712379	3.51882039463404
Caml	1.36835947297037e-08	-0.359690201018417	0.145	0.18	0.000309796584680492	3.50892337438376
Col5a2	1.37009319004981e-08	-0.552926109476339	0.146	0.179	0.000310189098227278	3.50837346978139
Slmap	1.40169730522337e-08	-0.176804278568497	0.277	0.323	0.000317344269902571	3.49846933907733
Il17ra	1.40820301511119e-08	0.652418125498454	0.103	0.077	0.000318817162621175	3.49645830763024
Prkg1	1.41960062880669e-08	-0.308839660729118	0.102	0.133	0.000321397582361834	3.49295739443908
Usp9x	1.43579725663132e-08	-0.172732195515978	0.341	0.394	0.000325064498901332	3.48803045828959
Fbxo3	1.44568614393804e-08	-0.191878182987728	0.198	0.239	0.000327303342987573	3.4850495589033
Hs2st1	1.45438417764782e-08	-0.317758745442162	0.146	0.182	0.000329272577819467	3.48244443630171
Wdr7	1.4632872251339e-08	-0.270288193470469	0.144	0.18	0.000331288227770316	3.47979399637046
Amotl2	1.47544751942763e-08	-0.245096443866324	0.21	0.252	0.000334041318398415	3.47619981090521
Cacna1c	1.49630505313221e-08	-0.370408494328994	0.076	0.103	0.000338763464029133	3.47010343490025
Gpsm3	1.49991707664351e-08	0.654660293950813	0.107	0.081	0.000339581226152091	3.4690563278625
Tpp1	1.50666679455675e-08	-0.289042732477831	0.174	0.211	0.000341109362287648	3.46710636052792
Fer	1.50793218723658e-08	-0.192565267460459	0.236	0.282	0.000341395847190361	3.46674176603698
Ncor1	1.50899641237214e-08	-0.125069737373928	0.558	0.619	0.000341636787761053	3.46643537023888
Trerf1	1.52023570677149e-08	-0.48011614829463	0.098	0.127	0.000344181364013065	3.4632126486087
Bcor	1.52419644743936e-08	-0.198999835713706	0.158	0.196	0.000345078075700271	3.46208263243514
Atxn7l3b	1.53126451018574e-08	-0.156716240271939	0.382	0.433	0.000346678285106052	3.46007336040292
Crybg3	1.5409796421431e-08	-0.211814000315348	0.253	0.297	0.000348877790981198	3.45732667618476
Ube4b	1.58373355557354e-08	-0.164198001450314	0.203	0.245	0.00035855727698185	3.44544145899132
Sh3bp5	1.58662744429754e-08	-0.159445884905278	0.355	0.404	0.000359212453388962	3.44464861536677
Ubr4	1.60231402119748e-08	-0.266575034846901	0.195	0.235	0.000362763894399109	3.44037594444419
Scaf1	1.60686204103895e-08	-0.239136034440843	0.134	0.169	0.000363793566091219	3.43914498596464
Tnpo3	1.60718804366102e-08	-0.33876387641768	0.225	0.267	0.000363867373084854	3.43905688457443
Pdgfrb	1.62119550845394e-08	-0.345553295719408	0.096	0.126	0.000367038663113971	3.43528818563171
Mex3c	1.63800966607516e-08	-0.271578250186769	0.115	0.148	0.000370845388399416	3.43080711723231
Dazap1	1.6428511160196e-08	-0.218447263629324	0.227	0.27	0.000371941492666837	3.4295253703609
Pum2	1.65706290581532e-08	-0.160608023521649	0.397	0.448	0.000375159041876589	3.42578458196129
S100a6	1.65922738521841e-08	-0.0159161779735748	0.618	0.698	0.000375649080013447	3.42521767043549
Pon2	1.66897801280702e-08	-0.192361005550593	0.261	0.305	0.000377856622099508	3.42267296218228
Prkdc	1.66953577078671e-08	-0.318353988316133	0.091	0.12	0.000377982898506111	3.42252784897876
Sox5	1.6901023959877e-08	-0.321428159858999	0.155	0.191	0.000382639182451615	3.4172105600504
Smpdl3a	1.71004050714309e-08	-0.0790286318668667	0.25	0.299	0.000387153170817195	3.41211717947737
Gtdc1	1.71158070150393e-08	-0.187118172543716	0.238	0.283	0.000387501870820489	3.41172619642205
Fkbp9	1.73871290716198e-08	-0.201544914543055	0.238	0.285	0.000393644602181472	3.40489569940772
Nfrkb	1.75944646404458e-08	-0.459288357775816	0.081	0.108	0.000398338679459693	3.39974752070514
Hars	1.78244862935854e-08	-0.226584786022421	0.13	0.165	0.000403546369686773	3.39410655526146
Fitm1	1.7894763181841e-08	0.564038347472503	0.143	0.114	0.000405137438436881	3.39239762214529
Luc7l3	1.81942307897641e-08	-0.142296500329224	0.348	0.403	0.000411917385080259	3.38518987814533
Arpc1a	1.82533763407992e-08	-0.177835633924847	0.351	0.401	0.000413256440355694	3.38378036948272
Mtmr10	1.82902467396277e-08	-0.285377291529588	0.174	0.212	0.000414091186185171	3.38290401323556
Gle1	1.86835649571189e-08	-0.270216840864054	0.177	0.214	0.000422995910629173	3.37366383120597
Angpt2	1.88522015092443e-08	-0.397493760813457	0.076	0.103	0.000426813842169291	3.36976150424228
Itgav	1.90047461810896e-08	-0.247313950558224	0.148	0.184	0.000430267453539869	3.36626150374924
Lars	1.90384870120231e-08	-0.273891018219312	0.175	0.213	0.000431031345952204	3.3654911454331
Ttc17	1.91203847557498e-08	-0.247795801790149	0.192	0.231	0.000432885510870175	3.36362695023313
Tcf7l1	1.92751089788532e-08	-0.195431657474895	0.229	0.273	0.000436388467281237	3.3601267353117
Esf1	1.94879009597744e-08	-0.216389385690984	0.205	0.248	0.000441206077729292	3.35535851367039
Pcsk7	1.95398759616061e-08	-0.245391979538698	0.147	0.183	0.000442382791770761	3.35420177497722
Phf3	1.97051166838726e-08	-0.204708959807415	0.313	0.361	0.000446123841722876	3.35054456659922
Prex2	2.00142225640114e-08	0.0123146049398262	0.495	0.571	0.000453121998849217	3.3437848525264
Ndfip1	2.00743489963554e-08	-0.124561213714223	0.499	0.556	0.000454483261277487	3.34248210731262
Gkap1	2.02310653950542e-08	-0.11754322595798	0.224	0.267	0.000458031320544026	3.3391048235805
Sp4	2.04346653456793e-08	-0.215959635543399	0.123	0.157	0.00046264082342618	3.33475604772952
Parp12	2.05625450690017e-08	-0.277926072046197	0.134	0.168	0.0004655360203622	3.3320467103017
Gm37494	2.07209204742231e-08	-0.309449753280818	0.146	0.182	0.000469121639536412	3.32871453355359
Slc12a6	2.08317325591683e-08	-0.155566973407974	0.324	0.374	0.000471630425139569	3.32639818609601
Trip12	2.09847208721564e-08	-0.117030229361282	0.356	0.408	0.000475094080545621	3.32322038065717
Smad1	2.0994323525711e-08	-0.106817700732223	0.301	0.353	0.000475311484622098	3.32302169202179
Nin	2.13393206245582e-08	-0.272709840621113	0.206	0.246	0.000483122218939998	3.31594298871688
Mmd	2.13510676894956e-08	-0.298296019832076	0.095	0.125	0.00048338817249018	3.31570398008702
Galnt10	2.14831173809524e-08	-0.293310607848736	0.163	0.201	0.000486377777504762	3.31302627610278
Pcgf3	2.16022956512292e-08	-0.367872263070062	0.138	0.171	0.000489075973543828	3.31062367190298
B3gnt3	2.16398498057717e-08	0.547346213405643	0.109	0.083	0.000489926199602672	3.30986933531684
Zfp326	2.17551530049503e-08	-0.254422684914896	0.166	0.205	0.000492536664032075	3.30756143543205
Rack1	2.24653629794998e-08	0.168310026928965	0.773	0.8	0.000508615817855876	3.29361013747392
Igf1r	2.25807731721472e-08	-0.0806303395602548	0.478	0.542	0.000511228704617413	3.29138476927266
Ankrd10	2.2629696607183e-08	-0.27313605693126	0.152	0.188	0.000512336331186623	3.29044484600847
Commd10	2.29544610608909e-08	-0.130936037115494	0.162	0.198	0.00051968899841857	3.2842564768979
Coro1c	2.31944951879374e-08	-0.221494527751668	0.224	0.266	0.000525123371054902	3.2797386526436
Dnm2	2.32728989583648e-08	-0.109580297203487	0.32	0.368	0.000526898432417378	3.27827309350065
H2-D1	2.33750142671166e-08	-0.0857820186521336	0.681	0.753	0.000529210323007521	3.27637169286421
Zc3h13	2.34187601325588e-08	-0.250141577175244	0.255	0.298	0.00053020072940113	3.27555967914033
Sec22b	2.34879358955757e-08	-0.229977675902453	0.163	0.2	0.000531766868675835	3.27427872454393
Cir1	2.35934157950697e-08	-0.255676646610666	0.24	0.281	0.000534154933600378	3.27233275598948
Gapvd1	2.36467324619173e-08	-0.227113770858701	0.292	0.337	0.000535362022937807	3.27135243967416
Card10	2.36589568442903e-08	-0.264273822097319	0.172	0.21	0.000535638782954732	3.27112798540639
Armh3	2.37382853223434e-08	-0.237540718067558	0.169	0.207	0.000537434779697854	3.26967423194433
Cltc	2.38308587271801e-08	-0.11904251949251	0.422	0.479	0.000539530641583357	3.26798388537834
Gm44148	2.40041873758908e-08	-0.338885563033059	0.126	0.159	0.000543454802190167	3.26483656928815
Snx4	2.40604569681589e-08	-0.248317010848783	0.17	0.208	0.000544728745759117	3.26381970606493
Smarcd1	2.42108454473978e-08	-0.38275680470075	0.105	0.135	0.000548133540929087	3.26111362213007
Ly6e	2.42661529547125e-08	-0.0794855639714993	0.571	0.643	0.000549385702894692	3.26012264676244
Mbtps1	2.44806064468215e-08	-0.25609687763166	0.159	0.196	0.000554240929956038	3.25630140529922
Pik3c2a	2.45574316545261e-08	-0.193781055570455	0.336	0.382	0.00055598025265847	3.25494063344269
Smo	2.48212289546813e-08	-0.506606668643779	0.075	0.101	0.000561952623533985	3.25030029689546
Pibf1	2.5045721441226e-08	-0.134234795902188	0.188	0.228	0.000567035133429356	3.24639003143903
1110051M20Rik	2.51406607166434e-08	-0.357842678805251	0.113	0.145	0.000569184558624808	3.24474689037799
Cyfip1	2.51890105750482e-08	-0.155346926464602	0.379	0.431	0.00057027919941909	3.2439124687485
Prdx4	2.52030767685631e-08	-0.226111300440853	0.188	0.229	0.000570597658040268	3.24367001519257
Samd9l	2.52527693520802e-08	-0.207035216445193	0.25	0.294	0.000571722698131096	3.24281456539041
Ranbp2	2.54000973152501e-08	-0.231420889466039	0.273	0.318	0.000575058203217261	3.24028819695063
Kctd10	2.55319235625585e-08	-0.358244062688765	0.182	0.218	0.000578042749456325	3.23804004191434
Pabpn1	2.5936418735447e-08	-0.178434611247824	0.346	0.398	0.000587200520170521	3.23121356837283
Itfg1	2.60643299561965e-08	-0.300547341678979	0.214	0.254	0.000590096430208288	3.22907701261999
Tet3	2.62811390778149e-08	-0.145120189761181	0.272	0.32	0.00059500498872173	3.22547939298534
Mier1	2.69906456099296e-08	-0.136489931544843	0.397	0.45	0.000611068216608806	3.21391030458058
Pkig	2.71745139683189e-08	0.50845278717132	0.301	0.271	0.000615230996242739	3.21096179226048
Rpn1	2.71834218280047e-08	-0.208926666006268	0.237	0.28	0.000615432670186027	3.21081945299446
Sntb2	2.84411066022031e-08	-0.253814092409245	0.299	0.343	0.000643906653473879	3.19117708732896
Zfp654	2.88080876637837e-08	-0.338003281904135	0.134	0.168	0.000652215104708062	3.18560914754877
B4galt1	2.90249862476058e-08	-0.268394415871037	0.212	0.252	0.000657125688645794	3.18235155484715
Gabarapl1	2.91479863483804e-08	-0.270874784221572	0.19	0.229	0.000659910410927332	3.18051502003517
Dll4	2.93967015325567e-08	-0.249368119242361	0.177	0.215	0.000665541322697083	3.17682497450609
Dbp	2.94833410692095e-08	0.583842754557228	0.127	0.1	0.000667502841806904	3.17554688100694
Rnf103	2.99893424859208e-08	-0.290826130412711	0.115	0.147	0.000678958713881247	3.16815663349372
Cisd1	3.00071711690612e-08	0.615137143570602	0.279	0.249	0.000679362355267545	3.16789852186477
Eef1g	3.01701924595606e-08	0.311582033338093	0.571	0.557	0.000683053157284452	3.16554549687926
Ctso	3.0536272685261e-08	-0.272575453883387	0.153	0.189	0.000691341213594309	3.16030755232765
Tsnax	3.07334744363675e-08	-0.157671681948929	0.257	0.302	0.000695805861239359	3.15751191721937
Trp53i11	3.09332547814214e-08	-0.19230202329685	0.182	0.221	0.000700328888251381	3.15469795883064
[truncated: 4,767 more rows]
