# Supplementary material for: Single‐Cell RNA‐Sequencing Reveals Cachectic Satellite Cell Population in Muscle of Male Mice With Cancer Cachexia
Source: J Cachexia Sarcopenia Muscle. 2026 Mar 27;17(2):e70260. doi: 10.1002/jcsm.70260 (PMC13140835; doi:10.1002/jcsm.70260)
Supplement: Supplementary file 15 — Data S2: Supporting Information. [file JCSM-17-e70260-s003.csv]

	p_val	avg_log2FC	pct.1	pct.2	p_val_adj	log10_p_val_adj
Cyp26b1	7.90665729723614e-236	-2.99395497071282	0.097	0.284	1.79006721209426e-231	230.747130662152
Rps29	3.90650095725188e-234	-0.57814196142761	0.93	0.958	8.84431816721825e-230	229.053335642418
Zbtb16	1.27311622395673e-223	1.38976923099754	0.472	0.255	2.88233513103803e-219	218.540255524876
Rpl35	5.0098247174359e-132	-0.587159381528688	0.682	0.789	1.13422431602749e-127	126.945301046343
Rpl38	1.23880741418596e-113	-0.463074408233778	0.84	0.896	2.804659985717e-109	108.552119781566
Hspa8	3.77326346744147e-90	0.387890526459829	0.866	0.84	8.54266849028749e-86	85.0684064466901
Rps28	5.18243196917372e-86	-0.4543870584446	0.819	0.882	1.17330259782093e-81	80.9305899677514
Cd200	3.01336863571577e-84	-0.696264015485077	0.469	0.588	6.82226659126051e-80	79.1660713138276
Nfia	1.90742496624008e-79	-0.498695316341058	0.572	0.69	4.31841012356755e-75	74.364676114678
Sox4	1.21661072501581e-69	-0.970963764776358	0.135	0.241	2.75440668143579e-65	64.5599719368227
Acta1	1.47611976479194e-65	0.601363222996077	0.874	0.814	3.34193514748894e-61	60.4760019821389
Rps21	4.00256767861584e-65	-0.343670270389714	0.912	0.939	9.06181322438627e-61	60.0427848934319
Cd247	5.05932380738202e-65	-1.09839536727121	0.133	0.232	1.14543090999129e-60	59.9410311014239
Myl1	3.17644617316129e-63	0.614153408276279	0.721	0.613	7.19147413603715e-59	58.1431820771379
Gm10076	3.79296154969688e-63	-0.919569160478951	0.153	0.257	8.58726494851373e-59	58.0661451373223
Mylpf	6.87494592608177e-62	0.566953420253178	0.786	0.693	1.55648775766491e-57	56.8078542908501
Rps27	1.37572389461615e-59	-0.331019998681842	0.884	0.909	3.11463889741097e-55	54.5065922969831
Ckm	1.91802901439038e-57	0.601491900378456	0.665	0.557	4.34241768857981e-53	52.362268404944
Tcf4	1.72278626664225e-55	-0.357261319204728	0.717	0.792	3.90038810767807e-51	50.4088921764
mt-Co3	2.33451659864162e-54	0.199133186078459	0.995	0.99	5.28534557932463e-50	49.2769266113297
mt-Nd2	4.64008799383178e-54	0.236898249071565	0.972	0.956	1.05051592180352e-49	48.9785973609648
Tsc22d3	1.28638685801134e-52	0.467229596383809	0.505	0.4	2.91237984653767e-48	47.5357519828971
Afdn	2.57206020195216e-52	-0.552166032317577	0.517	0.59	5.8231442972197e-48	47.2348424479634
Nr3c2	4.88602993082066e-52	-0.762318148373262	0.223	0.324	1.1061971763378e-47	46.956167454439
Filip1	1.07340390319136e-51	-0.628391871219726	0.33	0.433	2.43018643682523e-47	46.6143604073159
mt-Nd4	1.6764561953008e-51	0.206110223337802	0.972	0.956	3.79549682616102e-47	46.4207313674002
Mast4	9.08265091049798e-51	-0.466517748664145	0.528	0.627	2.05631216613674e-46	45.6869109549785
Sema6a	4.33231385040528e-50	-0.54703139615627	0.463	0.551	9.80835855731756e-46	45.0084036663352
Adgrl2	6.17332570402027e-50	-0.620759130121526	0.326	0.428	1.39764093939019e-45	44.8546043865806
Limch1	1.12870397476505e-49	-0.604733171769201	0.369	0.469	2.55538579886807e-45	44.5925435230553
Abcb1a	1.37919233508566e-49	-0.757818102782675	0.263	0.357	3.12249144663394e-45	44.5054987426047
Jup	4.97774365062726e-49	-0.551649927177322	0.44	0.529	1.12696116250201e-44	43.948091050415
Fth1	5.19512597543642e-49	0.302979138880334	0.976	0.963	1.17617652083881e-44	43.9295274943541
Airn	1.88837251091782e-48	-0.475359413947209	0.504	0.6	4.27527536471795e-44	43.3690359077133
2610307P16Rik	7.77117809502887e-48	-0.667342283294976	0.181	0.276	1.75939472071454e-43	42.7546367155186
Fkbp5	4.76696366966386e-47	0.763280384396342	0.223	0.137	1.0792405748119e-42	41.9668817354213
Ehd2	5.06085858647013e-46	-0.453405562371346	0.518	0.603	1.14577838397684e-41	40.9408993753209
Tnnc2	8.89423058748478e-46	0.531321582531361	0.765	0.692	2.01365380500655e-41	40.6960151929179
Zbtb20	2.65315824701601e-45	-0.312426352737017	0.755	0.824	6.00675027124425e-41	40.221360423334
mt-Atp6	3.25673190884025e-45	0.187512206231425	0.992	0.984	7.37324104161432e-41	40.1323415681677
Cavin1	1.94627038903015e-44	-0.424994391165791	0.595	0.675	4.40635616076425e-40	39.3559204022367
Dhrs3	3.83940971323775e-44	-0.586326816510869	0.357	0.451	8.69242359077026e-40	39.0608591182176
mt-Co2	4.70711021167611e-44	0.172841005952924	0.992	0.98	1.06568975192347e-39	38.9723692105427
Nrep	7.9822815420243e-44	-0.632230395852556	0.174	0.262	1.8071885411143e-39	38.7429965358209
Vcl	6.13231371873218e-43	-0.593095956618113	0.31	0.401	1.38835582592097e-38	37.8574992129666
Hspg2	1.11885914382418e-42	-0.37958425835714	0.528	0.626	2.53309710161794e-38	37.5963481620103
Etl4	2.09667347380189e-42	-0.505700581881012	0.481	0.569	4.74686874468748e-38	37.3235927767598
Cldn5	4.62611352526971e-42	-0.652917086173079	0.302	0.388	1.04735210212106e-37	36.9799072912901
Mmp15	1.38669373500217e-41	-0.706670739114934	0.183	0.267	3.13947461604492e-37	36.5031430240425
S100a9	3.70315819813227e-41	1.46081980333639	0.252	0.168	8.38395016057147e-37	36.0765513120699
Ier3	1.06137354077875e-40	1.16727236133845	0.151	0.085	2.40294969632309e-36	35.6192553206809
Acta2	1.17582987965696e-40	-0.823479733400253	0.128	0.206	2.66207884754337e-36	35.5747790853956
St5	1.18680590524416e-40	-0.572291885361579	0.288	0.382	2.68692856947279e-36	35.5707438788948
Gapdh	1.22844857159452e-40	0.49169723882027	0.823	0.778	2.78120756609e-36	35.5557665978156
Nfib	1.27560884227582e-40	-0.307793275733625	0.651	0.742	2.88797841891246e-36	35.5394060564564
Cirbp	1.73450437135715e-40	-0.547101337406919	0.238	0.329	3.92691789675259e-36	35.4059481787805
Marcks	2.19309114726623e-40	-0.363419725171971	0.624	0.686	4.96515835741074e-36	35.3040668956776
Tnnt3	2.47805233980718e-40	0.46384183630028	0.72	0.642	5.61031049732345e-36	35.2510131024617
Auts2	5.38033185216467e-40	-0.396568454707466	0.513	0.604	1.21810713133008e-35	34.9143145142488
Ets1	5.75298814066938e-40	-0.474882545018855	0.456	0.538	1.30247651504755e-35	34.8852300987211
Plpp3	1.63482380129597e-39	-0.309182694183129	0.593	0.676	3.70124108613408e-35	34.4316526255324
H2-Q7	1.85838136423354e-39	0.707404052226789	0.353	0.274	4.20737540862473e-35	34.3759887357557
Cav1	3.33542147597867e-39	-0.303588560551551	0.61	0.703	7.5513942216157e-35	34.1219728567346
Rps2	3.60083508904274e-39	0.271329321182122	0.908	0.885	8.15229064159277e-35	34.0887203454651
Plxnd1	4.22104634128741e-39	-0.507039189217349	0.308	0.402	9.5564489166747e-35	34.0197034573467
Tnni2	1.35930242052583e-38	0.485349916419999	0.706	0.626	3.07746068007047e-34	33.5118074872309
Col4a1	3.6126722267415e-38	-0.331300206131272	0.627	0.707	8.17908992134276e-34	33.0872950171266
Brd9	4.19069444492865e-38	-0.75807804122472	0.149	0.226	9.48773222331846e-34	33.0228375811021
Ddx5	6.01827961842313e-38	-0.23852393637231	0.767	0.818	1.362538505611e-33	32.8656512156289
Ccnd3	1.23127079945565e-37	0.449348272933018	0.44	0.36	2.7875970899676e-33	32.5547699975212
Thra	2.15849551862854e-37	-0.370298536711143	0.389	0.484	4.88683385417501e-33	32.3109724261532
Ttc28	2.58619437179763e-37	-0.360399034576453	0.493	0.584	5.85514405774982e-33	32.232462415243
Cmss1	9.63079886265474e-37	-0.323086554010069	0.618	0.69	2.18041286250503e-32	31.6614612646839
Atp2b4	1.4841186142082e-36	-0.543188152052952	0.274	0.362	3.36004454256737e-32	31.4736549653295
Epn2	1.89489024385348e-36	-0.423297837002267	0.367	0.461	4.29003151208427e-32	31.3675395177281
Rpl41	4.22213554826094e-36	-0.211654590574389	0.936	0.948	9.55891488126276e-32	31.0195914056138
Gulp1	7.03997193372903e-36	-0.553097374116008	0.29	0.378	1.59384964579625e-31	30.7975526497409
Dmd	9.50662840481586e-36	-0.577616247218413	0.257	0.344	2.15230067085031e-31	30.667097058949
Son	1.42204506771474e-35	-0.278011581793628	0.667	0.733	3.21951003330617e-31	30.492210217131
Fbln2	1.63873591971775e-35	-0.404677596299176	0.391	0.477	3.71009812224099e-31	30.4306146042975
Arntl	1.74345288554731e-35	-0.609629511030592	0.157	0.233	3.94717733287912e-31	30.4037133618333
Sparcl1	2.90063534637483e-35	-0.328948780144913	0.58	0.653	6.56703842419261e-31	30.1826304426181
Dach1	7.76323127177589e-35	-0.614435589307453	0.434	0.498	1.75759555993006e-30	29.7550810532088
Ltbp4	1.24307294760392e-34	-0.375687777748755	0.484	0.565	2.81431715337528e-30	29.5506269622675
Bmp6	3.5001171972256e-34	-0.484346830564684	0.408	0.493	7.92426533451877e-30	29.1010409910603
Aplnr	1.07752970523865e-33	-0.778623658843712	0.166	0.236	2.4395272526603e-29	28.6126943258961
Kdr	2.93136769486807e-33	-0.439656916884456	0.427	0.496	6.63661646118132e-29	28.1780532800837
Ets2	3.06938322022894e-33	-0.500778904836516	0.341	0.421	6.94908361059832e-29	28.1580724629064
Map3k20	3.24996015705677e-33	-0.525999356999341	0.219	0.299	7.35790979557653e-29	28.133245540713
Elk3	8.61387388201514e-33	-0.415262924790884	0.457	0.531	1.95018104688823e-28	27.70992506863
Malat1	1.00869500019999e-32	-0.328634761003435	0.833	0.881	2.28368548045278e-28	27.6413637093183
Syne2	1.30386967736949e-32	-0.399903581356448	0.412	0.5	2.95196094956453e-28	27.5298893919373
Pam	2.29139608154799e-32	-0.402110830299576	0.38	0.468	5.18772072862465e-28	27.285023411401
Tpt1	2.73767839567856e-32	0.177263793529605	0.988	0.981	6.19810388781627e-28	27.207741148728
Tjp1	3.02765371783148e-32	-0.373905105993863	0.466	0.548	6.85460801717047e-28	27.1640173754255
Ptprb	5.97824050130874e-32	-0.373640324544458	0.471	0.542	1.3534736494963e-27	26.8685501950023
Tspan18	6.37396422957425e-32	-0.773168396362195	0.117	0.181	1.44306550157561e-27	26.840713955582
Fat4	6.88653706209547e-32	-0.598842258801208	0.183	0.258	1.55911199085842e-27	26.8071226883615
Sgk1	1.18389167911497e-31	-0.486862380054858	0.365	0.445	2.6803307615163e-27	26.5718116093154
Ccn1	1.37971645988082e-31	-0.788296591418128	0.106	0.168	3.12367806517018e-27	26.505333732069
Aldoa	1.49554482772992e-31	0.546962213192437	0.825	0.785	3.38591348998055e-27	26.4703241423003
Dst	1.68821091490129e-31	-0.308335903033581	0.553	0.632	3.82210951133652e-27	26.4176968736683
Fcer1g	2.02058372109501e-31	1.1851226695703	0.104	0.055	4.5746015445591e-27	26.3396467277255
Mir100hg	2.16622065579829e-31	-0.711270623530927	0.208	0.282	4.90432356472732e-27	26.3094208847906
9530026P05Rik	2.26164104840467e-31	-0.451657910093028	0.388	0.475	5.12035533358817e-27	26.290699899559
Ktn1	3.12849582944693e-31	-0.378425083246466	0.407	0.489	7.08291455786784e-27	26.1497879971216
Myoz1	3.28382596911485e-31	0.627176694493018	0.308	0.231	7.43458199407602e-27	26.1287434444614
Rpl37	3.32883358484818e-31	-0.245858770437041	0.902	0.92	7.53647923609627e-27	26.1228314930476
Dusp6	3.35732020338855e-31	-0.659765963311349	0.132	0.198	7.60097294047167e-27	26.1191308135569
Agap1	3.36297741819766e-31	-0.433830727043546	0.43	0.512	7.6137808747995e-27	26.1183996263705
Ric1	4.6052133851591e-31	-0.491016280159253	0.335	0.412	1.04262031040002e-26	25.981873819205
Selenow	5.32156585065461e-31	0.352291912309223	0.858	0.828	1.2048025085882e-26	25.9190841368731
Nme2	5.36191049125079e-31	0.325817789808313	0.771	0.739	1.21393653521918e-26	25.9158040176467
St6galnac3	5.57640518885192e-31	-0.639594929364196	0.343	0.415	1.26249813475607e-26	25.8987692548455
Palmd	6.38221486322503e-31	-0.439386179368241	0.387	0.462	1.44493344503415e-26	25.8401521564507
Alpl	1.03053099553191e-30	-0.761721083899064	0.108	0.169	2.33312217388423e-26	25.6320625187911
Mboat2	1.17285256624477e-30	-0.900232809132337	0.074	0.128	2.65533820997816e-26	25.5758801550448
Ctnnb1	1.33047080799021e-30	-0.363344822504936	0.572	0.645	3.01218590928985e-26	25.5211182273959
Tpr	1.57638790090746e-30	-0.425634923522078	0.515	0.588	3.56894220765448e-26	25.4474604845744
Cxcl12	1.9195217110824e-30	-0.373082580813648	0.548	0.625	4.34579715389056e-26	25.3619305488397
Stox2	2.00052204103623e-30	-0.468884341368498	0.393	0.472	4.52918190090603e-26	25.3439802368411
Col4a2	2.44949818850284e-30	-0.330191750726645	0.577	0.648	5.54566389877042e-26	25.2560464548686
Nfic	3.00405957085141e-30	-0.355925615223324	0.383	0.464	6.80119086840758e-26	25.1674150369561
Cdkn1a	3.46439853587377e-30	0.613766615808434	0.319	0.252	7.84339828521822e-26	25.1054957310972
Tyrobp	4.18569288977755e-30	1.15929772894901	0.101	0.054	9.47640870245637e-26	25.0233562171141
Myo10	4.59962366083518e-30	-0.367888852775572	0.445	0.53	1.04135479681308e-25	24.9824012781302
Arhgap18	9.35890622637726e-30	-0.544833658941999	0.372	0.44	2.11885636965181e-25	24.673898481695
Hmgb1	9.93979192725214e-30	-0.240761303283525	0.744	0.796	2.25036889232988e-25	24.6477462842124
Pik3r3	1.12048314180918e-29	-0.702118593213856	0.146	0.211	2.53677383305597e-25	24.5957182507263
Aldh1l1	1.95762596427074e-29	-0.945855074665445	0.073	0.125	4.43206518310896e-25	24.3533938609925
Atp5k	2.45377546762778e-29	-0.260624626476627	0.552	0.641	5.55534765870929e-25	24.255288757329
Myct1	2.84537998983819e-29	-0.479418504659197	0.335	0.405	6.44194029699366e-25	24.1909833044785
Ecm2	3.04891448114922e-29	-0.477673563399898	0.245	0.323	6.90274238532183e-25	24.1609783344519
Enah	5.24676607310245e-29	-0.423909360639301	0.302	0.384	1.18786783895039e-24	23.9252318758594
Atxn1	5.88001092770598e-29	-0.472254105737287	0.468	0.531	1.33123447403263e-24	23.8757454442923
Igf1r	8.38490885530939e-29	-0.388785408563174	0.468	0.542	1.89834336484205e-24	23.7216252313349
Rassf9	9.90629667563327e-29	-0.482348306468076	0.273	0.349	2.24278556736337e-24	23.6492122473099
Spata13	1.03584901686903e-28	-0.615847737594117	0.189	0.26	2.34516217419147e-24	23.6298271192938
Ftl1	1.4396873804222e-28	0.296009924323143	0.831	0.813	3.25945222927585e-24	23.4868553796227
Arhgef12	1.45217589995597e-28	-0.290451258499074	0.519	0.607	3.28772623750031e-24	23.4831043524741
Map2k6	2.07872763097905e-28	-0.567925822618861	0.114	0.175	4.70623935653657e-24	23.3273259886391
Phactr1	2.78954265300137e-28	-0.549905595995293	0.213	0.285	6.31552456639509e-24	23.1995905711848
Robo2	3.06115445078206e-28	-1.08760978105984	0.064	0.112	6.93045367657058e-24	23.1592383349723
Zfp36l1	3.21448805490206e-28	-0.27872392760101	0.553	0.624	7.27760095629827e-24	23.1380117612297
Rpl37a	3.54309041596847e-28	-0.208016505990153	0.928	0.939	8.02155670175262e-24	23.0957413422674
Cdh5	6.28957715343163e-28	-0.33319763233061	0.481	0.544	1.42396026753692e-23	22.8465021285575
9330175M20Rik	6.34556676118402e-28	-0.86550313347132	0.092	0.147	1.43663631473206e-23	22.8426531598376
Rplp0	6.47765882060083e-28	0.22416707177123	0.901	0.876	1.46654195698403e-23	22.833705507572
Map4k5	6.94401839569037e-28	-0.464318407326191	0.242	0.319	1.5721257647843e-23	22.8035127148061
Ebf1	7.29720470827444e-28	-0.337620042002345	0.56	0.628	1.65208714595333e-23	22.7819670478096
Ptprm	8.34750451193768e-28	-0.422197293900365	0.546	0.603	1.88987502150269e-23	22.7235669150153
Pgm5	1.1835452767472e-27	-0.638439637952887	0.108	0.167	2.67954650655567e-23	22.5719387008838
Synm	1.27779103187303e-27	-0.499799789876785	0.166	0.233	2.89291889616055e-23	22.538663741756
Pxdn	2.18293540455304e-27	-0.552392250483767	0.25	0.322	4.94216575590808e-23	22.3060826928334
Gask1b	2.38276028033595e-27	-0.552992182175739	0.26	0.332	5.39456927468059e-23	22.2680432255125
Rnf144a	2.91204711590222e-27	-0.478011743908784	0.278	0.353	6.59287467040263e-23	22.1809251800533
Ddit4	2.94890496687763e-27	-0.602532475584688	0.197	0.265	6.67632084501095e-23	22.1754628005324
Epb41l4a	4.98869557935821e-27	-0.558265850125541	0.201	0.271	1.1294406791667e-22	21.947136574294
Syne1	5.99954646504822e-27	-0.327540187044966	0.467	0.549	1.35829731968692e-22	21.8670051562954
Nbea	6.34950584569533e-27	-0.386766587354565	0.354	0.433	1.43752812346542e-22	21.8423836501191
Actn4	6.67482163093675e-27	-0.320184149517667	0.529	0.599	1.51117961724408e-22	21.8206839128007
Tmem44	7.79403035010647e-27	-0.605976442641162	0.121	0.181	1.76456847126411e-22	21.7533614848726
Slc3a2	8.47978996633727e-27	0.58908374647054	0.372	0.308	1.91982444837876e-22	21.7167384820184
Ece1	9.4585018378679e-27	-0.365325365491514	0.419	0.492	2.14140481609329e-22	21.6693012249163
Tanc2	9.5185651569509e-27	-0.410714195469415	0.326	0.407	2.15500315153368e-22	21.666552090379
Cd52	1.10204238903381e-26	0.97971907421521	0.115	0.067	2.49502396877254e-22	21.6029252779141
Actn3	1.1610895927842e-26	0.824240805142177	0.248	0.183	2.62870683806343e-22	21.5802578451263
Rac2	1.3654483590059e-26	0.98583721656404	0.101	0.056	3.09137508478935e-22	21.5098482976311
Eif3j1	1.6661031678332e-26	-0.413760494685876	0.247	0.322	3.77205757197438e-22	21.4234216873557
Mbnl2	2.17668364234051e-26	-0.250779830449236	0.722	0.776	4.92801176625892e-22	21.3073282639087
Net1	2.36672805142615e-26	-0.657541450192865	0.13	0.191	5.35827230842881e-22	21.2709752192379
Prickle2	2.37636728332583e-26	-0.602903874518245	0.215	0.283	5.38009552944968e-22	21.2692100128941
Itpkb	2.98776612808909e-26	-0.421386240756946	0.524	0.582	6.7643025139937e-22	21.1697769780672
Atp2a1	3.23017980500718e-26	0.592443646114386	0.303	0.233	7.31312707853625e-22	21.1358968798743
Ptk2	3.55809732901933e-26	-0.329684808089395	0.489	0.566	8.05553235289976e-22	21.0939057537814
Lpar4	5.12618668039357e-26	-0.928542320535305	0.065	0.111	1.1605686644411e-21	20.9353291596409
Timp3	5.76940156746111e-26	-0.239700683671547	0.595	0.677	1.30619251487319e-21	20.8839928092895
Utrn	7.27756225080587e-26	-0.276317015075146	0.66	0.723	1.64764009358245e-21	20.7831376484893
Adgrf5	7.56006039347357e-26	-0.307002969314503	0.488	0.555	1.71159767308242e-21	20.7665983126112
Tmtc2	7.69773458584422e-26	-0.584921126003461	0.244	0.314	1.74276711023513e-21	20.7587606447302
Arhgap28	7.76229386336907e-26	-0.662811948680304	0.121	0.179	1.75738333066676e-21	20.7551334973349
H1f0	8.21290438660748e-26	-0.443213027400974	0.256	0.328	1.85940155312793e-21	20.7306268106178
Rflnb	8.56651859958484e-26	-0.552080748303906	0.389	0.453	1.93945981094601e-21	20.7123192153242
Cdh23	8.87478614678233e-26	-0.607798219944983	0.202	0.267	2.00925158363152e-21	20.6969656807021
Ptms	9.8555567116801e-26	-0.297178259724756	0.591	0.656	2.23129803952438e-21	20.6514424161456
mt-Nd1	1.05194428394591e-25	0.149353435421006	0.971	0.958	2.38160185885354e-21	20.6231308393919
Fabp3	1.131314119992e-25	0.639028376071959	0.242	0.176	2.56129516766189e-21	20.591540369872
Srsf5	1.17936825158733e-25	-0.280398749433331	0.522	0.598	2.67008972159372e-21	20.5734741450255
Uaca	1.2990881665419e-25	-0.404262148923563	0.329	0.4	2.94113560905086e-21	20.5314849507038
Exoc6	1.37451980179405e-25	-0.468449547625922	0.339	0.407	3.11191283126174e-21	20.506972576667
Pde4b	1.48319050818754e-25	-0.228357735369266	0.287	0.367	3.35794331053659e-21	20.4739266399815
Crim1	2.00675777466268e-25	-0.337152823646511	0.407	0.488	4.5432996018363e-21	20.3426286232703
Mir142hg	2.48152506390073e-25	0.690524346451976	0.108	0.062	5.61817274467125e-21	20.2504049114669
Eno3	2.73768532964301e-25	0.447966482526224	0.35	0.28	6.19811958631178e-21	20.2077400487527
Ebf3	3.0383766575489e-25	-0.394930520805709	0.335	0.411	6.87888475269072e-21	20.1624819665629
Cavin2	5.2684823505292e-25	-0.262569447018045	0.544	0.622	1.19278440415981e-20	19.9234380479853
Kif26a	7.03711876909611e-25	-0.70104796407537	0.118	0.175	1.59320368932336e-20	19.7977286965817
Stard13	1.02931383178323e-24	-0.524550794166456	0.323	0.395	2.33036651515724e-20	19.6325757686769
Bcl6b	1.3003816882756e-24	-0.723756555525733	0.108	0.162	2.94406414225596e-20	19.5310527322678
Gng5	1.34494132824724e-24	0.2882073778931	0.774	0.74	3.04494716715175e-20	19.516420238405
Ptprg	1.41482725428424e-24	-0.288540197726915	0.592	0.667	3.20316890369952e-20	19.4944201603026
Rarb	1.73162379898758e-24	-0.886269875461988	0.073	0.119	3.92039628090788e-20	19.4066700314711
Dync1i2	2.73899493884315e-24	-0.320413747401887	0.422	0.492	6.20108454154088e-20	19.2075323477251
Zfp827	3.04865297813281e-24	-0.67968654152706	0.083	0.132	6.90215034249268e-20	19.1610155851483
Eya1	3.41647657165434e-24	-0.532434050186038	0.12	0.176	7.73490295822543e-20	19.1115451305712
Tspan13	4.75227919939743e-24	-0.358680050910055	0.502	0.552	1.07591601074358e-19	18.9682216296866
Ncald	5.06493235692609e-24	-0.435456230434816	0.251	0.319	1.14670068560807e-19	18.9405499278289
Mprip	5.42834610606823e-24	-0.264191227709505	0.502	0.581	1.22897755841385e-19	18.9104560474195
Nmt1	5.43920815903455e-24	-0.410935934874723	0.258	0.328	1.23143672720542e-19	18.9095878978578
Junb	6.55701189480582e-24	0.388068436520079	0.298	0.23	1.48450749298404e-19	18.8284176059808
Ctnnd1	6.77596863359797e-24	-0.321816818379588	0.441	0.513	1.53407929864658e-19	18.814152190534
Tcf15	7.23540281850962e-24	-0.402188489314633	0.44	0.503	1.63809519811058e-19	18.7856608627632
Polr2l	7.35451566080583e-24	-0.543050777852181	0.081	0.13	1.66506234560644e-19	18.7785695003883
Serf2	1.04071363614063e-23	0.205463187477789	0.833	0.811	2.3561756722224e-19	18.6277923324619
Cd93	1.06833701439231e-23	-0.366290857358978	0.426	0.488	2.41871500058419e-19	18.6164153019422
H2-Q6	1.13411296276009e-23	0.611155564420779	0.215	0.157	2.56763174768884e-19	18.5904672630856
Uba52	1.16090908172214e-23	-0.370908092192453	0.255	0.326	2.62829816101893e-19	18.5803253688154
Arhgap29	1.19122122195324e-23	-0.303102432024117	0.443	0.517	2.69692484650214e-19	18.569131155588
Laptm5	1.23057622249213e-23	0.843400889025158	0.104	0.061	2.78602456772218e-19	18.5550150581995
Filip1l	1.49872963907232e-23	-0.524488709838788	0.307	0.374	3.39312390285974e-19	18.469400281426
Dock2	1.76086652227652e-23	0.577120276665828	0.116	0.07	3.98660180643404e-19	18.3993971407872
Insig1	1.86392174219753e-23	-0.705021376584314	0.104	0.156	4.2199188243352e-19	18.3746959031811
Tns1	2.24863284792566e-23	-0.290232352390458	0.522	0.59	5.09090476770368e-19	18.2932050269555
Myo1d	2.36058150057186e-23	-0.361288574089131	0.413	0.483	5.34435651729468e-19	18.2721045781655
mt-Cytb	2.37532615867333e-23	0.10564917474742	0.987	0.974	5.37773842323641e-19	18.2694003259706
Gm42418	2.57203870762598e-23	-0.255469991562498	0.965	0.981	5.82309563406522e-19	18.2348460773133
Plcb1	2.70565555119674e-23	-0.401928593087236	0.402	0.471	6.12560416790943e-19	18.2128510704166
H2-D1	2.82941772249193e-23	0.303628609773109	0.753	0.753	6.40580172372172e-19	18.1934265080116
Wwtr1	2.86678343983998e-23	-0.290535902625346	0.507	0.584	6.49039770779772e-19	18.1877286904092
Itga1	3.11872588021856e-23	-0.270943934761338	0.507	0.575	7.06079539281483e-19	18.1511463732749
Pls3	3.66584279037489e-23	-0.337510882975366	0.419	0.491	8.29946807740876e-19	18.080949741172
Abcb1b	3.92703818009661e-23	-0.486454704909778	0.293	0.359	8.89081443973872e-19	18.0510584538236
Mgll	4.64280394965714e-23	-0.240260165263303	0.536	0.617	1.05113081420238e-18	17.9783432322582
Sorbs2	5.28433403588794e-23	-0.565341112638243	0.149	0.207	1.19637322572503e-18	17.92213331484
1110038F14Rik	5.86410954284433e-23	-0.400635241211533	0.266	0.334	1.32763440049996e-18	17.8769215030593
Cdc42ep1	7.91109295237283e-23	-0.426551233417646	0.234	0.302	1.79107144441721e-18	17.7468870901435
Nxpe4	7.98462558579048e-23	-0.404671766328783	0.38	0.444	1.80771923262296e-18	17.7428690214222
Ldha	8.76602889271889e-23	0.450689675890311	0.621	0.571	1.98462894131156e-18	17.7023206797344
Aplp2	8.90725537334712e-23	-0.241722795439735	0.604	0.67	2.01660261652579e-18	17.6953796736529
Ptprc	1.1159382932848e-22	0.728577803267058	0.117	0.072	2.52648429599678e-18	17.5974833968847
Btg3	1.24040439138995e-22	-0.444057790265594	0.278	0.344	2.80827554210684e-18	17.5515602823878
Ifitm3	1.35257933147077e-22	0.375851733852992	0.736	0.747	3.06223960644983e-18	17.5139608307221
Gpc4	1.41045231918081e-22	-0.671548913714917	0.105	0.156	3.19326405062536e-18	17.4957651682165
Pgam2	1.48757137362941e-22	0.461464931584422	0.321	0.255	3.36786158989698e-18	17.4726457651472
Igf2r	1.67634671843201e-22	-0.445824918073531	0.258	0.326	3.79524897053008e-18	17.4207597288645
Egfl7	2.04185592502814e-22	-0.27861376721955	0.498	0.56	4.6227618142637e-18	17.3350984828145
Tspan2	2.08230907831914e-22	-0.375309738784425	0.235	0.305	4.71434775331453e-18	17.3265783849481
Hba-a2	2.16716464061109e-22	-0.352099893465584	0.219	0.287	4.90646074634351e-18	17.3092316713357
Mical2	2.17048233719859e-22	-0.558181539382876	0.135	0.19	4.91397201141761e-18	17.3085673214663
Atp5g1	3.1861595954924e-22	0.489298000398286	0.633	0.584	7.21346532419479e-18	17.1418560515599
Mpped2	3.26516101840443e-22	-0.716396189556833	0.098	0.147	7.39232454566764e-18	17.1312189745127
Eda	3.3682650760826e-22	-0.48088428900626	0.178	0.238	7.62575213225101e-18	17.117717315158
Ints6l	3.40365063294135e-22	-0.471189274510561	0.219	0.284	7.70586503297921e-18	17.1131786018563
Itgb1	3.65322484525166e-22	-0.213775531541555	0.627	0.691	8.27090104964976e-18	17.0824471749004
Epas1	3.78207284908673e-22	-0.232367615946916	0.509	0.586	8.56261293033235e-18	17.0673936876517
Pbrm1	4.04270556198881e-22	-0.299518618686144	0.456	0.526	9.15268539234266e-18	17.0384514654996
Cdh13	4.04955219072325e-22	-0.272607512615968	0.5	0.575	9.16818615979745e-18	17.0377165769482
Hotairm1	4.2943551923023e-22	-0.542694305798258	0.11	0.162	9.72242015537241e-18	17.0122256147759
Ptger4	4.43532815292762e-22	-0.760043395989032	0.083	0.128	1.00415829382281e-17	16.9981978203434
mt-Atp8	4.83509857032668e-22	-0.380142945216098	0.202	0.265	1.09466631632196e-17	16.9607182452669
Egr1	5.39885780261329e-22	-0.37764994669567	0.151	0.21	1.22230140651165e-17	16.9128216884925
Nck2	5.44147577487519e-22	-0.473393331424715	0.222	0.287	1.23195011543174e-17	16.9094068774243
Kif1b	5.78592315071846e-22	-0.299656277421647	0.468	0.545	1.30993300132266e-17	16.8827509164816
Rpl36	5.97855062838368e-22	-0.160883874983447	0.886	0.909	1.35354386226607e-17	16.8685276661355
Tril	6.19588122210046e-22	-0.577011925786026	0.092	0.14	1.40274750868354e-17	16.8530204939422
Maml2	6.66012355912961e-22	-0.320625357969553	0.495	0.563	1.50785197378694e-17	16.8216412911738
Rasgrf2	7.12267022173703e-22	-0.43618730896267	0.326	0.389	1.61257253820126e-17	16.7924807404248
Tnrc6b	7.66759158933036e-22	-0.246564160742707	0.525	0.594	1.73594273582439e-17	16.7604646051536
Ifi47	7.68146512148905e-22	0.81097593529508	0.128	0.083	1.73908370350512e-17	16.7596795145496
Pcp4l1	9.23061308402032e-22	-0.567787061894276	0.165	0.223	2.0898108022222e-17	16.6798930302862
Rhob	9.48881889348521e-22	-0.426540868294316	0.411	0.474	2.14826859748505e-17	16.6679114198473
Dab2ip	9.50254427328819e-22	-0.292264501658683	0.376	0.452	2.15137602347245e-17	16.6672836757832
Oxr1	1.06133193351976e-21	-0.365246183296497	0.415	0.481	2.40285549748875e-17	16.6192723459378
Cuedc1	1.06437965129907e-21	-0.305762990508274	0.326	0.399	2.4097555305411e-17	16.6180270143224
Lyz2	1.07268433799034e-21	1.10529577928727	0.173	0.122	2.42855734121013e-17	16.6146516378458
Unc5b	1.11970536793314e-21	-0.745424572353488	0.107	0.157	2.53501295300064e-17	16.596019817237
Foxp1	1.12158202200603e-21	-0.222863575094317	0.579	0.651	2.53926169782166e-17	16.5952925381719
Gtf2i	1.77549409914374e-21	-0.395098306054801	0.281	0.347	4.01971864046144e-17	16.3958043442218
Peak1	1.93314253205349e-21	-0.343765944547685	0.49	0.549	4.3766346925691e-17	16.3588597014158
Taf1d	2.07535588986225e-21	-0.469582243784591	0.18	0.24	4.69860573464814e-17	16.3280309955922
Rbfox2	2.46406514531776e-21	-0.344844770934579	0.4	0.472	5.57864348899941e-17	16.253471391898
Itga6	2.56915506241267e-21	-0.317041975995295	0.429	0.495	5.81656706130228e-17	16.2353332604039
Npas2	2.90554469202908e-21	-0.918312478322758	0.072	0.114	6.57815318275383e-17	16.1818960174982
Nucks1	3.11565186316635e-21	-0.298907529700083	0.391	0.462	7.05383581820862e-17	16.1515746529866
Prrc2b	3.22467120924961e-21	-0.351005488559343	0.307	0.376	7.30065561774113e-17	16.1366381373615
Nudcd3	3.41247610014493e-21	-0.399851459087677	0.299	0.369	7.72584589072812e-17	16.1120539590794
2900026A02Rik	3.71955121599516e-21	-0.386551804078957	0.301	0.369	8.42106395301303e-17	16.074633034423
Lrrc36	4.468400062613e-21	-0.624305448896562	0.126	0.177	1.01164577417558e-16	15.9949715282579
Hhex	4.97294209474334e-21	-0.824182548721763	0.088	0.132	1.12587409024989e-16	15.9485101751749
Coro1a	5.11688711584584e-21	0.825566423926987	0.114	0.072	1.1584632430275e-16	15.9361177414196
Cnst	6.06898631599272e-21	-0.569392053942313	0.161	0.217	1.37401850194075e-16	15.8620074192148
Eif1	6.90733312310845e-21	0.173312253344011	0.939	0.927	1.56382021907175e-16	15.8058131760543
Dock9	6.96081004859165e-21	-0.294447504466011	0.48	0.548	1.57592739500115e-16	15.8024637948901
Meox2	7.06675671195591e-21	-0.359363933955899	0.362	0.429	1.59991371958682e-16	15.7959034374176
Sptbn1	7.65205880563884e-21	-0.165707033469797	0.721	0.801	1.73242611359663e-16	15.7613452785872
Prdm16	8.71298993679373e-21	-0.497783773732825	0.161	0.218	1.9726209216901e-16	15.7049563650447
Slfn2	9.50504701607898e-21	0.627598180782394	0.136	0.09	2.15194264444028e-16	15.6671693080684
Dag1	1.12790868793114e-20	-0.449081367107481	0.321	0.386	2.55358526947609e-16	15.5928496355783
Kitl	1.19484031822464e-20	-0.251823348592342	0.495	0.565	2.70511848046059e-16	15.5678137086412
Oaz1	1.3033850869278e-20	0.233832024874021	0.837	0.813	2.95086383680454e-16	15.5300508299066
Gmfg	1.63190328571185e-20	0.901545908950281	0.107	0.067	3.69462903885163e-16	15.4324291606433
Dusp1	1.71218025897051e-20	-0.232135198839159	0.389	0.461	3.87637610630924e-16	15.411574092052
Ldlrad3	1.72172979188555e-20	-0.385567897001536	0.224	0.286	3.8979962488289e-16	15.4091585831542
Kcnb1	1.75235947360759e-20	-0.515810792560362	0.198	0.255	3.96734184824759e-16	15.4015003766846
Pim1	1.9915412695285e-20	0.684215272261633	0.222	0.168	4.50884943421251e-16	15.3459342670182
Cadm1	2.56055166168859e-20	-0.647041683029107	0.143	0.196	5.79708896206297e-16	15.2367900348998
Cotl1	3.21703719971718e-20	0.799105728708038	0.141	0.096	7.28337222015969e-16	15.137667494655
Foxn3	3.67167322962049e-20	-0.222659998480055	0.64	0.7	8.31266819186078e-16	15.0802595544337
mt-Co1	3.67561507778068e-20	0.105561221152024	0.987	0.979	8.32159253609547e-16	15.0797935531018
Arglu1	3.95815072072004e-20	-0.259933451551963	0.513	0.581	8.96125323171017e-16	15.0476312499856
Vps13d	3.98728711990373e-20	-0.430697818678541	0.363	0.422	9.02721803946204e-16	15.0444460676553
Dipk2a	4.39439227659799e-20	-0.534789613672357	0.15	0.204	9.94890411421785e-16	15.0022247547678
Trib2	4.6888953574834e-20	-0.481131143249193	0.155	0.211	1.06156590893424e-15	14.9740530368274
Ifi27l2a	4.84842159227987e-20	0.58650532352313	0.19	0.139	1.09768264849216e-15	14.9595232008057
Tcap	4.88933285767739e-20	0.475098994950729	0.39	0.331	1.10694495897816e-15	14.955873973165
Knop1	5.03614348501661e-20	-0.445271973820802	0.204	0.264	1.14018288500776e-15	14.9430254823658
Sntb1	5.66171693747248e-20	-0.735552922618199	0.091	0.136	1.28181271464377e-15	14.8921754248473
Rab27a	5.74827029927307e-20	0.676346728810332	0.117	0.075	1.30140839575542e-15	14.885586395836
Chchd10	6.06483872301265e-20	0.513443813257962	0.349	0.29	1.37307948689006e-15	14.8623043209435
Scd2	6.53798809608516e-20	-0.722540907143964	0.129	0.178	1.48020050495368e-15	14.8296794519719
Pcdh12	6.84630042413797e-20	-0.599994077227439	0.125	0.176	1.55000241602484e-15	14.8096676248843
Akap7	6.96037125960104e-20	-0.462327928992756	0.165	0.22	1.57582805317368e-15	14.8024911723997
Efnb2	8.64751895186685e-20	-0.375246723309972	0.254	0.317	1.95779829070265e-15	14.7082320549983
H2-K1	9.32708299451158e-20	0.343662839011817	0.727	0.724	2.11165158995742e-15	14.6753777362524
Tpm1	9.36775303672559e-20	0.515604945114734	0.854	0.819	2.12085928751467e-15	14.6734881446297
Rasgrp3	9.80700306874881e-20	-0.401908216946616	0.343	0.404	2.22030549476473e-15	14.6535872662869
Cd53	1.05567390542642e-19	0.75212205633949	0.1	0.061	2.39004572188541e-15	14.6215937908625
Cald1	1.17346832669011e-19	-0.307432870335031	0.483	0.552	2.65673229162641e-15	14.5756522055171
Cebpb	1.21124124829789e-19	0.53548405217405	0.292	0.235	2.74225018614642e-15	14.5618929253648
B2m	1.26355174145046e-19	0.304884884046714	0.739	0.739	2.86068114264384e-15	14.5435305468461
Jag1	1.45678970736007e-19	-0.503083834901579	0.146	0.199	3.29817189746321e-15	14.481726713102
Fxyd5	1.68101144635498e-19	0.525451047892062	0.33	0.273	3.80580991454769e-15	14.4195529068332
Pde7b	1.81081434837483e-19	-0.426961582350863	0.234	0.295	4.09968368472061e-15	14.3872496504217
Tspan12	2.04471735375771e-19	-0.348561302776609	0.285	0.353	4.62924008890746e-15	14.3344902945718
Tuba4a	2.18460622494924e-19	0.482145956895267	0.253	0.196	4.94594849328508e-15	14.3057504106594
Ier5	2.23465579402266e-19	0.557232785718396	0.274	0.222	5.05926071766731e-15	14.2959129396215
Dock6	2.33539691386643e-19	-0.341010142756439	0.277	0.347	5.28733861299359e-15	14.276762875514
Mpc2	2.41780826339092e-19	0.493251753008108	0.51	0.46	5.47391790831704e-15	14.2617017199387
Tie1	2.71732655986992e-19	-0.315798297018776	0.355	0.419	6.15202733154549e-15	14.2109817437669
Sptan1	3.34612961168703e-19	-0.236390406529189	0.536	0.602	7.57563744085943e-15	14.1205808182183
Tspan7	3.52731736948433e-19	-0.229254921320612	0.478	0.555	7.98584652451252e-15	14.0976790405226
Myo6	3.90556380491071e-19	-0.375786541447414	0.302	0.366	8.84219645431784e-15	14.0534398402469
Grk5	3.95871289322763e-19	-0.359015863300404	0.364	0.425	8.96252599026735e-15	14.0475695719196
Klf12	4.62918147518202e-19	-0.431251210763187	0.274	0.335	1.04804668598121e-14	13.9796193709664
Apbb2	4.77476296362959e-19	-0.251687962556588	0.554	0.619	1.08100633496574e-14	13.9661717609657
Ube2h	4.78749466777359e-19	-0.290444935970387	0.36	0.428	1.08388879278394e-14	13.9650152742163
Hba-a1	5.3545202538871e-19	-0.293515762483937	0.267	0.334	1.21226338548004e-14	13.9164030118253
mt-Nd4l	5.6093403637094e-19	-0.27429595716613	0.425	0.491	1.26995465834381e-14	13.8962117845422
Emcn	5.78659763718047e-19	-0.318279739640411	0.395	0.452	1.31008570505766e-14	13.8827002921182
Nbeal1	6.08101386275976e-19	-0.293913285364798	0.475	0.538	1.37674153852881e-14	13.8611475840179
Klhl4	6.27831369991714e-19	-0.59529397791439	0.087	0.13	1.42141022166124e-14	13.847280565779
Mecom	6.47579413840076e-19	-0.373957740563403	0.435	0.492	1.46611979293393e-14	13.8338305431433
Adam10	7.30540373663672e-19	-0.321125469042714	0.337	0.402	1.65394340597455e-14	13.7814793550576
Cir1	8.14172663203279e-19	-0.413034550661359	0.222	0.281	1.84328690949222e-14	13.7344070611393
Psmb8	1.01051814091291e-18	0.431641161627498	0.438	0.39	2.28781307102683e-14	13.6405794630687
Lrrc3b	1.16605731654769e-18	-0.641422301103661	0.068	0.107	2.63995376466397e-14	13.5784036791632
Nxn	1.20289093413716e-18	-0.334047557339844	0.441	0.502	2.72334507488653e-14	13.5648973257463
Ank3	1.30673382046025e-18	-0.557021938182145	0.117	0.164	2.958445369522e-14	13.5289364459693
Asap2	1.6209548504798e-18	-0.351048651809635	0.263	0.326	3.66984178148628e-14	13.4353526591563
Igfbp5	1.65102252874349e-18	-0.321533640977272	0.16	0.215	3.73791500507525e-14	13.42737057809
Tap1	1.65648322503902e-18	0.636097880726706	0.198	0.149	3.75027802148834e-14	13.4259365352796
Gm26740	1.73050510880097e-18	0.555132682608332	0.106	0.067	3.91786356632538e-14	13.4069506917266
Stxbp6	1.81144499224819e-18	-0.402812225212048	0.424	0.476	4.1011114624499e-14	13.387098427038
Clic5	2.00470057761045e-18	-0.312011187767604	0.368	0.428	4.53864210771005e-14	13.3430740619751
Pnp	2.09470403959218e-18	0.41212868107281	0.348	0.294	4.74240994563669e-14	13.3240009072468
Pvalb	2.13579737825395e-18	0.392113112041547	0.315	0.258	4.83544526436694e-14	13.3155635284157
Ctdspl	2.17921230943598e-18	-0.391757809366175	0.177	0.231	4.93373666856306e-14	13.3068240341008
Kat6b	2.29618999336283e-18	-0.428664969281754	0.257	0.316	5.19857414497346e-14	13.2841157574968
Slc35f1	2.30674228885988e-18	-0.808565219590444	0.067	0.106	5.22246454197878e-14	13.2821244999882
Acvr2a	2.37091732252563e-18	-0.411319499808345	0.249	0.308	5.36775681819802e-14	13.2702071677472
Pecam1	2.47270290364289e-18	-0.273822330406015	0.493	0.542	5.5981993738475e-14	13.2519516386637
Kcna5	2.99608478866659e-18	0.62056757317566	0.257	0.21	6.78313596154116e-14	13.1685694778258
Mtss1	3.11958299999805e-18	-0.282661315359181	0.325	0.391	7.06273591199559e-14	13.1510270324728
Amotl2	3.40997121390649e-18	-0.43038030236592	0.196	0.252	7.72017482828429e-14	13.1123728646773
Rnf220	3.69224114074695e-18	-0.443367284428778	0.308	0.367	8.3592339426511e-14	13.0778335203748
Kctd12b	3.7763911104321e-18	-0.519811774064369	0.141	0.191	8.54974947401829e-14	13.0680466108444
Ppp1r12a	4.03979529526284e-18	-0.293864959011441	0.554	0.615	9.14609654847507e-14	13.0387642184103
Ppic	4.91279555914381e-18	-0.308518018878548	0.347	0.409	1.11225691459016e-13	12.9537948856842
Gng11	5.30819856763649e-18	-0.194019019003044	0.618	0.688	1.2017761557129e-13	12.9201764170186
Nes	6.68889300313284e-18	-0.464042614267481	0.187	0.244	1.51436537590927e-13	12.8197693285368
Cpd	7.18542531983634e-18	-0.324266372876088	0.342	0.402	1.62678029241095e-13	12.7886710974852
Gm4876	7.64930411391986e-18	-0.635395600660763	0.078	0.118	1.73180245139146e-13	12.7615016499421
Klf9	8.18346106224648e-18	0.277362658926744	0.607	0.578	1.8527355844926e-13	12.7321865571462
AY036118	8.91102820899238e-18	-0.280764767045713	0.514	0.577	2.01745678651588e-13	12.6951957589993
Smim27	9.3238461392407e-18	-0.370947083087363	0.115	0.162	2.11091876592409e-13	12.6755284792408
Oaz2	9.41493399840272e-18	-0.35204843355692	0.294	0.354	2.13154105723838e-13	12.671306297659
Hoxb3os	9.86974688483967e-18	-0.720509528108695	0.067	0.104	2.2345106947277e-13	12.6508175623954
Sh3pxd2a	9.98000216685112e-18	-0.393847465342524	0.271	0.333	2.25947249057509e-13	12.6459929419027
Lmcd1	1.04933680092248e-17	-0.217742487128145	0.294	0.359	2.37569851728848e-13	12.6242086733649
Samd5	1.07957086457224e-17	-0.492680173087385	0.167	0.22	2.44414843739156e-13	12.6118724221682
Jun	1.198987564298e-17	-0.236655842319654	0.427	0.495	2.71450784557067e-13	12.5663088987926
Gphn	1.48942029781842e-17	-0.253144292283271	0.573	0.626	3.3720475542609e-13	12.4721063093713
Syk	1.5408071582015e-17	0.397620347391168	0.119	0.079	3.48838740616821e-13	12.457375290076
Lims2	1.730543927238e-17	-0.258645719955101	0.517	0.574	3.91795145126684e-13	12.4069409498057
Tpi1	1.87539687265947e-17	0.386531785530718	0.481	0.428	4.24589851970104e-13	12.3720303900241
Nlk	2.02548751324258e-17	-0.377055920904209	0.289	0.347	4.58570372998119e-13	12.3385940073014
Tcim	2.13389566984834e-17	-0.265543185483069	0.402	0.47	4.83113979653665e-13	12.315950395346
Cox5a	2.65431372490316e-17	0.383906268726351	0.706	0.671	6.00936627318076e-13	12.2211713247647
Dstn	2.75243867672809e-17	-0.389914376697305	0.453	0.514	6.23152116411239e-13	12.2054059256457
Zfp608	2.87044921294982e-17	-0.382070250666666	0.373	0.428	6.4986970181184e-13	12.1871737102135
S100a8	3.05434199140254e-17	1.36705938419938	0.209	0.16	6.91503026853536e-13	12.1602059145526
Akt3	3.19108267288559e-17	-0.25992460585983	0.459	0.521	7.22461117141297e-13	12.1411855216723
Mef2c	3.25940242204094e-17	-0.189629263928695	0.573	0.632	7.37928708350069e-13	12.1319855935506
Trp53i11	3.83969878507418e-17	-0.447787055147657	0.17	0.221	8.69307804940794e-13	12.0608264211139
Gab1	4.11950328837337e-17	-0.386539226266307	0.232	0.289	9.32655544487732e-13	12.0302787236165
Pou2f1	4.27316075407772e-17	-0.347306890674034	0.21	0.266	9.67443594723195e-13	12.0143743464275
Aqp7	5.14810488445638e-17	-0.381950921015356	0.323	0.378	1.16553094584093e-12	11.9334761911013
Chd6	5.33630236418127e-17	-0.303845672427163	0.325	0.388	1.20813885525064e-12	11.9178831479967
Phldb2	5.36785492490092e-17	-0.333570837951699	0.278	0.34	1.21528235499757e-12	11.9153228076862
Ndufa3	6.02200546541594e-17	-0.180007501438265	0.45	0.524	1.36338203737017e-12	11.8653824321524
Ssbp3	6.29193355345918e-17	-0.390111977097768	0.217	0.272	1.42449375650316e-12	11.846339449915
Pcdh17	7.69192505189906e-17	-0.496109190412135	0.136	0.183	1.74145183174995e-12	11.7590885335483
Gpsm3	7.95735706375707e-17	0.722038798187657	0.119	0.081	1.8015456392346e-12	11.7443547312563
Mlf1	8.0102348979513e-17	0.812472413004404	0.16	0.118	1.81351718089618e-12	11.7414783256457
Fermt2	8.05601625382843e-17	-0.174361560200526	0.566	0.638	1.82388207986676e-12	11.7390032437042
Fam135a	8.37329375339757e-17	-0.520795938359031	0.132	0.179	1.89571370576921e-12	11.7222272500111
Ptprk	8.58407725037492e-17	-0.280142374310195	0.298	0.363	1.94343508948488e-12	11.7114299601777
Tgfbr3	1.1255429100431e-16	-0.272479811728802	0.354	0.425	2.54822914833759e-12	11.5937615208485
Zfp532	1.12915097088453e-16	-0.393363239450504	0.134	0.182	2.55639779808257e-12	11.5923715651968
Zc3h6	1.21456123691756e-16	-0.518742443167681	0.098	0.139	2.74976664038136e-12	11.5607041611134
Nfe2l1	1.35134954182752e-16	-0.279712198320907	0.308	0.371	3.05945536269751e-12	11.5143558787561
Atrx	1.46036091439849e-16	-0.245635788318819	0.539	0.591	3.30625711019817e-12	11.4806633766573
Tln1	1.73084102495716e-16	-0.250699327530577	0.445	0.51	3.91862408050302e-12	11.406866397046
Igtp	1.786061149924e-16	0.758670692135095	0.161	0.119	4.04364244342794e-12	11.3932272536032
Pcdh1	1.88813113532774e-16	-0.363325808860782	0.183	0.236	4.27472889038199e-12	11.3690914236597
Nuak1	1.8980180062443e-16	-0.444835776893245	0.147	0.196	4.29711276613709e-12	11.366823249279
Hivep3	2.04207524007786e-16	-0.505706950952757	0.169	0.219	4.62325834353627e-12	11.3350518378971
Pitpnm2	2.16223103239287e-16	-0.313890256850791	0.193	0.249	4.89529105733746e-12	11.3102214814221
Eng	2.24667958816614e-16	-0.227362969111163	0.471	0.53	5.08648258760813e-12	11.29358243787
Tagln	2.28927067433314e-16	-0.623876825996062	0.1	0.142	5.18290880669022e-12	11.2854264325071
Flywch1	2.29603383580985e-16	-0.40749626577317	0.169	0.221	5.19822060427349e-12	11.2841452936719
Ccdc88c	2.3096419615029e-16	-0.407298929644871	0.245	0.299	5.22902940084256e-12	11.2815789162909
Hdac7	2.42422122086996e-16	-0.344198592452784	0.349	0.405	5.48843684404959e-12	11.2605513288957
Runx1t1	2.47955049695619e-16	-0.390607804014926	0.243	0.298	5.61370232510881e-12	11.2507506202
Rdx	2.54213584368229e-16	-0.239849020095743	0.484	0.543	5.7553955500967e-12	11.2399248233251
Frmd4a	2.55970300900123e-16	-0.574972473461269	0.184	0.234	5.79516761237879e-12	11.2369339985134
Pakap.1	2.57469689071117e-16	-0.166808964572382	0.514	0.591	5.82911376057009e-12	11.2343974689376
Ppp3ca	3.00749224840645e-16	-0.244762964222139	0.65	0.696	6.8089624503922e-12	11.166919060833
Clstn1	3.29596731310292e-16	-0.311185400447655	0.272	0.33	7.46206999686501e-12	11.1271406814397
AC149090.1	3.35386732454636e-16	-0.396863718832875	0.255	0.312	7.59315562277296e-12	11.1195776991055
Rora	3.54371801476456e-16	-0.391632838803543	0.367	0.429	8.02297758542696e-12	11.0956644211266
Rpsa	3.58666837894674e-16	0.174108200169594	0.869	0.856	8.12021720993542e-12	11.0904323535403
Mfsd4a	3.59904336361425e-16	-0.595136768670325	0.07	0.106	8.14823417522267e-12	11.0889364981371
Cped1	3.76082200772856e-16	-0.287617055334195	0.483	0.536	8.51450102549746e-12	11.0698407978743
Cox6a2	3.77073152690822e-16	0.296246564450713	0.295	0.24	8.5369361769202e-12	11.0686979653998
Cd38	3.938858046194e-16	-0.368895573811929	0.296	0.349	8.9175746165832e-12	11.0497532480749
Plk2	5.13289833766892e-16	-0.430377761009453	0.179	0.228	1.16208818364824e-11	10.9347609147867
Nedd4	5.17572648095173e-16	-0.16644224658822	0.564	0.638	1.17178447528747e-11	10.9311522601616
Iigp1	5.18747752232624e-16	0.684049038114402	0.33	0.286	1.17444491105466e-11	10.9301673495855
Itpr1	5.33184733547216e-16	-0.254015195679105	0.439	0.504	1.2071302367509e-11	10.918245871534
Rpl6	5.42314807884979e-16	-0.17177592904154	0.849	0.881	1.22780072505159e-11	10.9108721144923
Cep85l	5.44002897886323e-16	-0.292141300553188	0.389	0.447	1.23162256081463e-11	10.9095223643064
Lrch3	5.61569500503435e-16	-0.28630203908045	0.399	0.459	1.27139334913978e-11	10.8957200647629
Fgd5	6.16002138378866e-16	-0.291599810739563	0.36	0.419	1.39462884128975e-11	10.8555413577146
Smco4	6.46829411223418e-16	-0.364503116658168	0.386	0.437	1.46442178700982e-11	10.8343338185041
Lamc1	6.76848172989826e-16	-0.173876126173225	0.369	0.438	1.53238426364897e-11	10.8146323165203
Tomm7	6.81627541696727e-16	-0.158192917791184	0.574	0.63	1.54320475440139e-11	10.8115764473606
Ltbp1	9.09901602141284e-16	-0.336877906625271	0.22	0.275	2.06001722724787e-11	10.6861291477535
Bbs9	1.03908639885721e-15	-0.449034202888412	0.239	0.291	2.35249160701272e-11	10.6284719173309
Pear1	1.06972760770496e-15	-0.365523405054944	0.141	0.188	2.42186330384403e-11	10.615850373192
Nedd9	1.07806390172595e-15	-0.245548714804371	0.352	0.41	2.44073667350756e-11	10.6124790732708
Sept4	1.32205721388518e-15	-0.258282595481094	0.359	0.419	2.99313753223606e-11	10.523873327223
Lamb2	1.45929675794429e-15	-0.259084888250462	0.365	0.428	3.30384785998588e-11	10.4809799598656
Myo1e	1.50231516441809e-15	-0.240035834318615	0.388	0.449	3.40124153224257e-11	10.4683625264338
Slco3a1	1.6675097966992e-15	-0.382046145297198	0.254	0.308	3.775242179727e-11	10.423055183387
Car3	1.7814558482715e-15	0.381142839378431	0.218	0.17	4.03321604048667e-11	10.3943485142487
Ptpn14	1.79937238331812e-15	-0.4377147784937	0.157	0.205	4.07377907583222e-11	10.3900025268205
Sec62	2.0591887871839e-15	-0.212689394113698	0.574	0.628	4.66200341418436e-11	10.3314274127629
Tma7	2.07162130832741e-15	0.362619377577098	0.515	0.471	4.69015064205325e-11	10.3288132080393
Bambi	2.11010025258554e-15	-0.575375441803487	0.092	0.13	4.77726697185367e-11	10.3208204880105
Rps6ka2	2.13239665302102e-15	-0.387207054548176	0.126	0.17	4.8277460224396e-11	10.3162555852926
Anp32a	2.3410285792767e-15	-0.30764902237496	0.472	0.526	5.30008870348245e-11	10.2757168618878
Ybx3	2.34246808284665e-15	0.432133597720916	0.6	0.565	5.30334773956482e-11	10.2754498953361
Lrig1	2.40774510976372e-15	-0.509245860420726	0.098	0.138	5.45113492850507e-11	10.2635130680218
Top2b	2.43530748796014e-15	-0.273064831041519	0.364	0.423	5.51353615274176e-11	10.2585697733732
Cntln	2.44850217034906e-15	-0.372891023435898	0.215	0.267	5.54340891367028e-11	10.2562230841713
Pdzd2	2.55889880699482e-15	-0.191288966560035	0.519	0.585	5.79334689903627e-11	10.2370704656617
Ddx3x	2.78179401302339e-15	-0.250658547883636	0.458	0.515	6.29798164548495e-11	10.2007986093832
Map4k4	2.87797022703123e-15	-0.257829575443772	0.444	0.502	6.5157245939987e-11	10.1860372806917
Txn1	3.26640887289529e-15	0.321264276077046	0.612	0.591	7.39514968823494e-11	10.1310530308467
Ppp6r2	3.38559114653443e-15	-0.465142500817411	0.143	0.188	7.66497835575395e-11	10.1154890671618
C130074G19Rik	3.43533621553152e-15	-0.555639635199383	0.156	0.203	7.77760119196335e-11	10.1091543297113
AW554918	3.63864049777462e-15	-0.367063029976635	0.267	0.321	8.23788208696175e-11	10.0841844286151
Parva	3.87942156783411e-15	-0.301452919064609	0.265	0.324	8.78301042957643e-11	10.0563566015352
Dok4	3.88610772084251e-15	-0.421531378498557	0.135	0.18	8.79814787998745e-11	10.0556087426407
8030462N17Rik	3.96724666532125e-15	-0.391057352622826	0.16	0.207	8.98184645028731e-11	10.0466343737181
Arhgap15	3.98484808850984e-15	0.442676830288162	0.138	0.099	9.02169607238627e-11	10.0447118077314
Vsir	4.00507976745835e-15	-0.333278144055677	0.182	0.231	9.06750059352571e-11	10.0425124073202
Ssh2	4.28606743852803e-15	-0.217202949487123	0.602	0.651	9.70365668082746e-11	10.0130645773785
Eno1	4.38008747403785e-15	-0.422286766131092	0.181	0.229	9.9165180412217e-11	10.0036407936663
Plpp1	4.84968989605262e-15	-0.213307700652676	0.373	0.436	1.09796979246631e-10	9.95940960810601
Tek	4.91744389553005e-15	-0.248142553366023	0.439	0.5	1.113309297948e-10	9.95338416384932
Sorbs1	4.97786978184698e-15	-0.219267182615566	0.41	0.472	1.12698971861016e-10	9.94808004595145
Card10	5.56262605362429e-15	-0.461965160691811	0.163	0.21	1.25937853854054e-10	9.89984371191758
Syn3	6.01633275560668e-15	-0.690563258308284	0.074	0.109	1.36209773586935e-10	9.86579172896812
Asah2	6.63535203943002e-15	-0.519683631115285	0.144	0.188	1.50224370172696e-10	9.82325960812415
Scaper	6.69510086666184e-15	-0.357477184268543	0.245	0.299	1.51577083621224e-10	9.81936645311787
Mdfic	6.71860380685082e-15	-0.335889797729959	0.371	0.427	1.52109190187103e-10	9.81784454579597
Tecpr1	6.85138682689223e-15	-0.366481206409348	0.206	0.258	1.5511539776084e-10	9.80934508915835
Tmsb10	6.90398841248251e-15	-0.188673534565218	0.591	0.648	1.56306297658604e-10	9.80602352368726
Nrarp	6.93709267045178e-15	-0.428456998100614	0.152	0.198	1.57055778059028e-10	9.8039460813413
Notch3	7.12484855083767e-15	-0.634488562819569	0.107	0.146	1.61306571190965e-10	9.79234794027473
Rpl39	7.27837698768551e-15	-0.18612056017528	0.856	0.885	1.647824550012e-10	9.78308903112069
Gna11	7.48262844871725e-15	-0.237143184547258	0.376	0.437	1.69406708078958e-10	9.77106939669719
Tacc1	7.6641736259103e-15	-0.205318497648695	0.509	0.57	1.73516890890609e-10	9.76065824269712
Jpt1	7.84110295835329e-15	0.50916447540915	0.218	0.174	1.77522570977119e-10	9.7507464210448
Tspan15	8.09167870427457e-15	-0.311819782778636	0.193	0.245	1.83195605864776e-10	9.73708494754353
Ttc23	8.10465464244327e-15	-0.448054552095786	0.14	0.184	1.83489381104916e-10	9.73638906416928
Npr1	8.4104238736049e-15	-0.358347667439381	0.234	0.285	1.90411996498415e-10	9.72030569329956
Rundc3b	8.4569209541737e-15	-0.700374031101199	0.096	0.135	1.91464690402492e-10	9.71791130617199
Cables2	8.61905103272121e-15	-0.452238242843099	0.119	0.161	1.95135315380808e-10	9.70966412534118
Car8	8.78338963578151e-15	-0.30504397875259	0.33	0.383	1.98855941354093e-10	9.70146142877279
Ntf3	8.8455694198499e-15	-0.337482435734552	0.265	0.321	2.00263691665402e-10	9.69839778230259
Myo1b	8.85371257792726e-15	-0.189257639412251	0.312	0.376	2.00448052764273e-10	9.69799815831014
Rbbp6	9.26632658824686e-15	-0.261189047480433	0.331	0.39	2.09789633957909e-10	9.67821597479881
Litaf	9.35807752490641e-15	0.463077064839387	0.309	0.262	2.11866875163881e-10	9.67393693879691
Arhgef2	9.5022578404577e-15	-0.251315598950891	0.329	0.388	2.15131117507962e-10	9.66729676681115
Podxl	9.51482128545223e-15	-0.251933912998883	0.386	0.443	2.15415553902638e-10	9.66672294203055
Cebpd	1.00248365940316e-14	0.174680368889339	0.277	0.227	2.26962300488876e-10	9.64404627518294
Tmod4	1.0070592733756e-14	0.704919532676575	0.16	0.12	2.27998219492236e-10	9.64206854452462
Epha4	1.04028710323724e-14	-0.310355489543222	0.185	0.237	2.35521000172911e-10	9.62797036304634
Pet100	1.04403882215201e-14	-0.342014024726147	0.189	0.24	2.36370389335215e-10	9.62640692945649
Irgm2	1.14811769636377e-14	0.614019836134659	0.171	0.13	2.59933846456757e-10	9.58513716654613
Lcp1	1.15465804540585e-14	0.862115110560057	0.13	0.094	2.61414581479885e-10	9.58267019150822
Gfod1	1.22809385595832e-14	-0.442603933306135	0.225	0.275	2.78040448988963e-10	9.55589201884866
Gpr146	1.25778904679209e-14	0.510903236482806	0.182	0.14	2.84763440193729e-10	9.54551576904263
Senp5	1.29184708049813e-14	-0.383840836970675	0.156	0.202	2.92474179024778e-10	9.53391246941787
Dgkh	1.31707584575019e-14	-0.300650932681156	0.41	0.462	2.98185971477843e-10	9.5255127923152
Nlrc5	1.42675465243212e-14	0.551920264311592	0.126	0.089	3.23017253310631e-10	9.49077428009154
Chek2	1.4456922550932e-14	-0.398172609257988	0.142	0.187	3.27304726553102e-10	9.48504772307235
Mrtfb	1.45153481275776e-14	-0.231563113390029	0.366	0.427	3.28627481608356e-10	9.48329612132759
Smc1a	1.49913306932816e-14	-0.274118322684609	0.363	0.418	3.39403726895896e-10	9.46928339312784
Nav1	1.50766930385971e-14	-0.239947339182398	0.498	0.551	3.41336330393838e-10	9.46681748479531
Pnkd	1.62325771856407e-14	-0.236185913830745	0.335	0.394	3.67505547482906e-10	9.43473610087086
Prrg1	1.62976704038637e-14	-0.380631410582499	0.184	0.233	3.68979257943474e-10	9.43299804688669
Rbm25	1.64277401613703e-14	-0.241387405912732	0.467	0.522	3.71924037253423e-10	9.42954575251176
Zkscan1	1.66084651761303e-14	-0.495214181772257	0.099	0.138	3.76015651587591e-10	9.4247940772621
Cbx1	1.72118868894702e-14	-0.248356501931619	0.325	0.383	3.89677119177606e-10	9.40929509409604
Dipk2b	1.72407441582201e-14	-0.336900243325569	0.282	0.335	3.90330447742102e-10	9.40856757023905
Stard9	1.74814033607635e-14	-0.39860347666595	0.258	0.31	3.95778972087686e-10	9.4025472837751
Zfp982	1.78556486655225e-14	-0.582749440889598	0.077	0.113	4.0425188578743e-10	9.39334794548423
Tanc1	1.7909928029778e-14	-0.225225219725259	0.415	0.478	4.05480770594174e-10	9.39202973682363
Cbx3	1.84009762973336e-14	-0.248000430922159	0.38	0.435	4.16598103371633e-10	9.38028271157769
Prex2	1.89800993388781e-14	-0.198497256209069	0.506	0.571	4.29709449032199e-10	9.366825096357
Arhgdib	2.35117329814433e-14	0.574649780492584	0.17	0.129	5.32305634699876e-10	9.27383893659615
Rgl1	2.4724290311348e-14	-0.288645513729135	0.34	0.391	5.59757932648918e-10	9.25199974307052
Sh3rf1	2.56853264669553e-14	-0.481281793565119	0.261	0.309	5.81515791211868e-10	9.23543848739631
Plekhg1	2.66133431973761e-14	-0.263303634738585	0.406	0.461	6.02526089988594e-10	9.22002414295598
Adssl1	3.13306483248843e-14	0.465197588641101	0.213	0.168	7.09325878075382e-10	9.14915419565643
Irf1	3.21591331141914e-14	0.457909639566481	0.286	0.24	7.28082773705294e-10	9.13781924414856
4930402H24Rik	3.41820091609591e-14	-0.287546840835994	0.323	0.38	7.73880687404113e-10	9.11132599125021
Gse1	3.49331682661302e-14	-0.484613524647782	0.207	0.255	7.90886929545188e-10	9.10188560169155
Matr3	3.86847812151355e-14	-0.310544336691765	0.285	0.339	8.75823446710668e-10	9.05758343247027
Vwa3a	4.31070794022448e-14	-0.559430538766341	0.081	0.116	9.75944277666822e-10	9.01057497802251
Cbx6	5.19825137749157e-14	-0.411500307325566	0.17	0.215	1.17688411186409e-09	8.92926630016068
Macf1	5.22263425314074e-14	-0.189449279028593	0.603	0.655	1.18240439491106e-09	8.92723396470527
Strbp	6.44487473823147e-14	-0.295546974825583	0.248	0.3	1.4591196407356e-09	8.83590909660482
Zeb1	6.49427851222989e-14	-0.19703030994247	0.493	0.554	1.47030465516885e-09	8.83259266773476
Rbm26	6.52013246334934e-14	-0.292504158304411	0.308	0.361	1.47615798970229e-09	8.830867158513
Dnaja1	6.6123999049886e-14	0.263233631421335	0.585	0.558	1.49704733848942e-09	8.82476446651087
Rpl13	6.79478540810542e-14	0.113917064110988	0.951	0.948	1.53833941639507e-09	8.81294783202192
Pard3b	6.84455362961562e-14	-0.3027532883148	0.347	0.404	1.54960694174498e-09	8.80977844678379
Fcho2	6.8868180225584e-14	-0.255626214223183	0.53	0.581	1.55917560030722e-09	8.80710497015445
Cdc42bpa	7.08765905696384e-14	-0.170549180300354	0.473	0.54	1.60464601049661e-09	8.79462075929898
C1qtnf9	7.2476097892516e-14	-0.276089485545788	0.4	0.451	1.64085885628656e-09	8.78492877456677
Timp4	8.40386832218591e-14	0.600900943564758	0.472	0.468	1.90263578814289e-09	8.72064433853282
Thsd4	8.61781821119454e-14	-0.760577422426995	0.069	0.101	1.95107404301444e-09	8.7097262488718
Inpp1	8.87363582858931e-14	-0.324946148834049	0.214	0.263	2.00899115159262e-09	8.69702197605561
Gnaq	9.07777943169516e-14	-0.252390147467866	0.519	0.571	2.05520926333578e-09	8.6871439512648
Shank3	1.04797723906814e-13	-0.339222290329052	0.311	0.361	2.37262046925026e-09	8.62477172713993
Gbf1	1.05423595848276e-13	-0.28337289033312	0.316	0.372	2.38679021000498e-09	8.62218575218773
Pim3	1.05436633940714e-13	0.488595020317784	0.375	0.343	2.38708539241777e-09	8.62213204484222
Sec61g	1.09741767428343e-13	-0.157602231373244	0.575	0.63	2.48455361457768e-09	8.60475162710762
Rhoj	1.09766152734634e-13	-0.231826818070623	0.439	0.499	2.4851056979121e-09	8.60465513488085
2510009E07Rik	1.10294498953423e-13	-0.410638752845231	0.157	0.201	2.4970674563055e-09	8.6025697253677
Lrp6	1.17015567123641e-13	-0.302943898769947	0.298	0.352	2.64923243967924e-09	8.57687993568485
Lrrc58	1.18537951346552e-13	-0.25440234907962	0.346	0.404	2.68369921848593e-09	8.57126616028835
Evl	1.1921418082083e-13	-0.29495319351098	0.295	0.349	2.69900905378359e-09	8.56879565860701
Gpx1	1.24732536740714e-13	0.400791551658877	0.437	0.398	2.82394463180976e-09	8.54914382261146
Rps3a1	1.28844925371407e-13	0.11893484941814	0.912	0.907	2.91704911040865e-09	8.5350562591882
Ctnna1	1.30069460061043e-13	-0.180866012941356	0.549	0.605	2.94477257578202e-09	8.53094824006085
Clip2	1.30774736092496e-13	-0.663868285605485	0.079	0.113	2.96074002513412e-09	8.52859972520324
Dhx36	1.41302971908046e-13	-0.266804454968581	0.235	0.287	3.19909928399817e-09	8.49497228138402
Slc44a1	1.42192805229754e-13	-0.281847810455274	0.293	0.347	3.21924511040164e-09	8.4922459552677
Mllt6	1.4256658985355e-13	-0.374658941323029	0.148	0.191	3.22770759428436e-09	8.49110581593906
Erh	1.42768796497512e-13	-0.400791201617497	0.108	0.147	3.23228555270367e-09	8.49049027893539
Gja1	1.52212783047358e-13	-0.381496203183196	0.261	0.31	3.44609740819219e-09	8.46267245084549
Ston1	1.52762802171424e-13	-0.393662393936003	0.192	0.239	3.45854984116104e-09	8.46110596132251
Rapgef1	1.82053850814047e-13	-0.265023583034862	0.481	0.53	4.12169918243002e-09	8.38492370789354
Zbtb18	1.89790516248911e-13	-0.623627815708307	0.079	0.113	4.29685728787535e-09	8.36684907036019
Prrc2c	2.3447768428961e-13	-0.182870954858497	0.518	0.575	5.30857477231676e-09	8.27502206114077
Sema4c	2.34847782223575e-13	-0.43992648549503	0.108	0.147	5.31695378954173e-09	8.27433711418916
Jam3	2.36877622325027e-13	-0.255939490829789	0.268	0.324	5.3629093694386e-09	8.27059954234055
Hmg20b	2.42535509293912e-13	-0.345382144954488	0.253	0.304	5.49100393041417e-09	8.2603482454262
Tmco1	2.55148390299263e-13	-0.272980867690222	0.332	0.385	5.77655955637532e-09	8.23833074471892
Rpl15	2.60517752856346e-13	0.149678785351556	0.858	0.848	5.89812192466767e-09	8.22928625405226
Rap1b	2.64608917911968e-13	0.2880410339276	0.555	0.526	5.99074590152696e-09	8.22251910069089
Clec14a	2.75848784323518e-13	-0.323505430179818	0.171	0.219	6.24521647708445e-09	8.20445250313872
Lgals3	2.91762349426379e-13	0.83652287890335	0.127	0.093	6.60549959101323e-09	8.18009432999267
Smarcd1	3.18271481903168e-13	-0.50666730381738	0.099	0.135	7.20566635028772e-09	8.14232585123144
Impad1	3.1852922238862e-13	-0.353755435737918	0.176	0.221	7.21150159487836e-09	8.14197429610296
Unc13b	3.50275707132808e-13	-0.356795513568876	0.197	0.245	7.93024200948677e-09	8.10071355898997
Pex3	3.5100663188463e-13	-0.531510096306163	0.092	0.127	7.94679014586802e-09	8.09980825542338
Jcad	3.58133290706348e-13	-0.312346092874997	0.338	0.389	8.10813770159171e-09	8.09107888423488
Aqp1	3.88292294088005e-13	-0.164891006049844	0.527	0.585	8.79093753815244e-09	8.0559648057074
Hoxd3os1	3.89475248469419e-13	-0.591033340632134	0.073	0.106	8.81771962534764e-09	8.05464371443465
Art3	3.90627323674748e-13	-0.338655078912165	0.19	0.237	8.84380260799629e-09	8.05336095935595
Cdk17	4.0162148163061e-13	-0.278092849796238	0.379	0.432	9.092710344117e-09	8.04130664350584
Fxyd6	4.02872804074044e-13	-0.401077389499547	0.132	0.173	9.12104028423636e-09	8.03995562615202
Zfp521	4.20424026590311e-13	-0.288531424874394	0.216	0.267	9.51839996200465e-09	8.02143605015272
Hbb-bs	4.35744483730811e-13	-0.0340311321776281	0.65	0.713	9.86525511166557e-09	8.00589167957995
Prpf4b	4.36284907796335e-13	-0.287394131432603	0.343	0.394	9.87749031250902e-09	8.00535338758688
Clmn	4.52866511061783e-13	-0.618871158187414	0.116	0.154	1.02528978104388e-08	7.98915337117223
Kmt5b	4.55260530156973e-13	-0.322008100024261	0.26	0.312	1.03070984027539e-08	7.98686357768748
Gnb1	4.57067475172143e-13	-0.18320716831047	0.63	0.679	1.03480076378973e-08	7.98514325940124
Dpm3	4.64947684516803e-13	-0.261732491977573	0.373	0.425	1.05264155774604e-08	7.97771948825802
Prrc2a	4.66937631065227e-13	-0.312798725049306	0.216	0.264	1.05714679673167e-08	7.97586470182795
Nr1d1	5.00233581835478e-13	0.398505379559512	0.254	0.21	1.13252882927552e-08	7.94595073391918
Pja2	5.01856572035682e-13	-0.240731435199778	0.295	0.349	1.13620327908878e-08	7.94454396168074
Lrp5	5.04055206082666e-13	-0.3777497216392	0.218	0.266	1.14118098657116e-08	7.94264547281589
Cabp1	5.50639286723421e-13	-0.478629738358231	0.077	0.109	1.24664734514182e-08	7.9042563835058
Bptf	5.51962778555768e-13	-0.267006672590601	0.428	0.481	1.24964373065026e-08	7.90321378528513
Msi2	5.61285848470853e-13	-0.224085575904982	0.394	0.451	1.27075116093801e-08	7.89593948486056
Kat6a	6.03903185051219e-13	-0.252451908062281	0.312	0.365	1.36723681095596e-08	7.86415625735298
Sema6d	6.40451312620408e-13	-0.364751113515315	0.145	0.187	1.4499817717726e-08	7.83863745739836
Myl9	6.5959364273362e-13	-0.631447012907607	0.127	0.166	1.49332000714892e-08	7.82584711628905
Cdk8	6.95821970144227e-13	-0.250532505948702	0.399	0.452	1.57534094040653e-08	7.80262544027862
Lurap1l	8.22713194675129e-13	-0.467117928421831	0.09	0.124	1.86262267274449e-08	7.72987511490633
Arhgap35	8.38430735356445e-13	-0.302668595978771	0.19	0.237	1.89820718484699e-08	7.72165638710098
Zfp445	8.84341023358476e-13	-0.38271859341108	0.178	0.222	2.00214807688359e-08	7.69850380568024
Dpysl2	8.94083617249637e-13	-0.217476475004504	0.409	0.462	2.02420530945318e-08	7.69374544032998
Gtf3c2	8.96638227916653e-13	-0.359186265725648	0.176	0.22	2.0299889480033e-08	7.69250632653715
Spred2	9.24713945885514e-13	-0.303420595085855	0.375	0.422	2.0935523734848e-08	7.67911617008159
Ndufb1-ps	9.33298626291083e-13	-0.177040289528396	0.569	0.633	2.11298808992301e-08	7.67510295088677
Ppp2r3a	9.84910435988744e-13	-0.237888528045527	0.257	0.311	2.22983722707852e-08	7.65172683827995
Pum1	1.01405996355819e-12	-0.226232312073981	0.404	0.458	2.29583175749573e-08	7.63905994095542
Zc3h7b	1.01524440474196e-12	-0.445007411512866	0.104	0.141	2.29851333233579e-08	7.63855297281727
Ccdc85b	1.0394051997039e-12	-0.20126969960397	0.469	0.525	2.35321337212964e-08	7.62833869240017
Des	1.07457166632035e-12	0.55554557057455	0.361	0.321	2.43283025254928e-08	7.613888192324
Med27	1.09696686705248e-12	-0.372046179194474	0.167	0.21	2.48353298700682e-08	7.60493006720494
Mpdz	1.11419872243293e-12	-0.243739494766362	0.278	0.333	2.52254590758815e-08	7.59816092133256
Ldlr	1.16956167306202e-12	-0.428946767647272	0.075	0.107	2.64788762781242e-08	7.57710044961622
Spats2l	1.29618937496222e-12	-0.415361323400027	0.152	0.194	2.93457274491446e-08	7.53245512032204
Trim24	1.34120559457085e-12	-0.245149745786011	0.263	0.317	3.0364894661084e-08	7.51762822115065
Tmem131	1.34811493648405e-12	-0.265539960757353	0.302	0.355	3.05213221619989e-08	7.51539665698115
Fbxl7	1.38205645757192e-12	-0.205616480650435	0.428	0.486	3.12897581994284e-08	7.50459779297588
Tom1l2	1.40674715789645e-12	-0.29400360168961	0.308	0.358	3.18487556547756e-08	7.49690753107813
Rassf3	1.4161980957841e-12	-0.254016981909512	0.411	0.461	3.20627248885521e-08	7.49399957138381
Fryl	1.42208435596617e-12	-0.223889247489654	0.513	0.561	3.21959898190741e-08	7.4921982186118
Msrb1	1.47385531503746e-12	0.638872491462891	0.285	0.244	3.33680843324481e-08	7.47666872555162
Dlc1	1.62461982715537e-12	-0.269050678615168	0.513	0.567	3.67813928867977e-08	7.43437182834438
Elovl5	1.6460347725695e-12	-0.289575215914265	0.296	0.346	3.72662272509736e-08	7.42868457201727
Mfge8	1.66092859000833e-12	-0.405028728702231	0.313	0.362	3.76034232777887e-08	7.42477261669523
Samhd1	1.70023494839228e-12	0.428986200953812	0.366	0.327	3.84933192316011e-08	7.4146146386114
Lifr	1.70692509822389e-12	-0.212263978673781	0.311	0.364	3.86447842237889e-08	7.41290911327691
Myef2	1.76519414714447e-12	-0.422029011502664	0.137	0.177	3.99639954913507e-08	7.39833109869676
Smarcad1	1.82026776877633e-12	-0.440813272300325	0.135	0.174	4.12108622850962e-08	7.38498829831838
Atf7	1.93550513576247e-12	-0.275540318635127	0.389	0.442	4.38198362736623e-08	7.35832924944939
Wwc2	1.97242499331053e-12	-0.238014437265355	0.381	0.435	4.46557018485503e-08	7.35012308048733
Eif5b	2.01052756104361e-12	-0.273372097125495	0.354	0.405	4.55183439820272e-08	7.3418135465372
Ubr1	2.02536582590192e-12	-0.272767713536717	0.265	0.317	4.58542822984196e-08	7.33862009965091
Yes1	2.07830912261622e-12	-0.285920119823064	0.304	0.355	4.70529185360313e-08	7.32741343355908
Zmynd11	2.09494596500759e-12	-0.21624298471583	0.393	0.447	4.74295766477718e-08	7.32395075180516
Epc1	2.1110545400057e-12	-0.191532334184243	0.313	0.366	4.7794274785729e-08	7.32062412384568
Inf2	2.16356961485632e-12	-0.351368113938968	0.191	0.237	4.89832160803472e-08	7.30995270389699
Cplane1	2.27466287714465e-12	-0.406692028470779	0.168	0.21	5.14983675385549e-08	7.2882065375653
She	2.29275654751887e-12	-0.29238050226203	0.178	0.224	5.19080082358272e-08	7.28476563513165
Adgra3	2.36646684505371e-12	-0.465882484548051	0.09	0.123	5.35768093720159e-08	7.27102315323969
Tbc1d19	2.48018378522435e-12	-0.446888915076498	0.096	0.13	5.61513608974793e-08	7.25063971361261
Pbx1	2.59291376366315e-12	-0.0799518524730614	0.382	0.44	5.87035676093338e-08	7.23133550444292
Mrps5	2.5992665924975e-12	-0.235088240829996	0.154	0.197	5.88473956541435e-08	7.23027275249875
Smg6	2.63610299861262e-12	-0.295698111226708	0.373	0.424	5.96813718885896e-08	7.2241612023451
Ucp2	2.66277316861798e-12	0.547526174711765	0.239	0.201	6.0285184537511e-08	7.21978940534198
Plekha5	2.66596011218366e-12	-0.331497366730259	0.214	0.262	6.0357336939838e-08	7.21926993022593
Heyl	2.67530466220033e-12	-0.718752254094103	0.07	0.1	6.05688975522155e-08	7.21775033109725
Egln1	2.70401410591252e-12	-0.144326632207474	0.405	0.462	6.12188793578595e-08	7.21311462464316
Abcd3	2.72759354998533e-12	-0.33632987079364	0.143	0.183	6.17527179716678e-08	7.20934392269793
Pkn2	2.73654591301089e-12	-0.217325264722036	0.418	0.47	6.19553994705665e-08	7.20792083847135
Spag9	2.76468139659032e-12	-0.12844458926208	0.585	0.636	6.25923868188049e-08	7.20347848729521
Iffo2	2.91580377188352e-12	-0.481609627947092	0.09	0.124	6.6013797395443e-08	7.18036528405721
Phactr2	2.93417256441088e-12	-0.271112265042788	0.36	0.412	6.64296668582622e-08	7.17763792551993
Cdc42bpb	3.11261567592652e-12	-0.273552227691526	0.284	0.333	7.04696189029765e-08	7.15199807714445
Elp4	3.17480566219986e-12	-0.437259605380471	0.178	0.22	7.18776001922049e-08	7.1434064312943
Zfp266	3.26292702804895e-12	-0.286544862027928	0.193	0.239	7.38726679150282e-08	7.13151621612925
Tpm2	3.30742895297984e-12	0.363938778685121	0.535	0.494	7.48801914954636e-08	7.12563305362202
Rps3	3.54298116826149e-12	0.138585941763625	0.837	0.831	8.02130936494402e-08	7.0957547335169
Rpl3l	3.54795912986297e-12	0.451731810146103	0.172	0.134	8.03257947000975e-08	7.09514496907978
Numa1	3.58792466118252e-12	-0.242913350664472	0.268	0.318	8.12306143291723e-08	7.09028026228011
Dpysl3	3.77011414993923e-12	-0.309323653248256	0.207	0.253	8.53553843546241e-08	7.06876907769224
Cpped1	3.77154258013967e-12	-0.358389956052674	0.11	0.147	8.53877240143622e-08	7.06860456228576
Stat3	3.93979593118564e-12	0.28147454819672	0.463	0.428	8.91969798820429e-08	7.04964985013922
Rcan2	3.9605066996134e-12	-0.507337004311118	0.11	0.146	8.96658716792475e-08	7.04737282520253
Deptor	4.07516174053959e-12	-0.344466208209897	0.239	0.285	9.22616618058162e-08	7.03497872719799
Hoxa7	4.11704243644173e-12	-0.343688839733222	0.159	0.202	9.32098407610408e-08	7.03053823397001
Ablim1	4.22254974211946e-12	-0.241774992550139	0.569	0.606	9.55985261615845e-08	7.01954880317186
Arhgap31	4.27297066416063e-12	-0.205849698464895	0.522	0.564	9.67400558365967e-08	7.01439366628063
Cyp2d22	4.27658635170866e-12	-0.298064689145868	0.245	0.294	9.68219150026841e-08	7.01402633186995
Tgfb2	4.37307956610924e-12	-0.569120573432541	0.104	0.139	9.90065213767132e-08	7.00433619828484
Hspa1b	4.48518899222498e-12	0.46894166596453	0.136	0.102	1.01544678783974e-07	6.99334282986929
Dstyk	5.11808912225094e-12	-0.298825322580264	0.211	0.257	1.15873537727761e-07	6.93601573341505
Pdgfb	5.46156615646779e-12	-0.265685927471836	0.34	0.389	1.23649857782431e-07	6.90780637881211
Slc2a13	5.49896784319707e-12	-0.606354322074985	0.071	0.101	1.24496631969982e-07	6.9048423974569
Sgms1	5.7054348430601e-12	0.215043458810218	0.51	0.474	1.29171044846881e-07	6.88883482745965
Ptpn4	5.77382324707786e-12	-0.337829654051682	0.145	0.186	1.30719358313843e-07	6.88366009270763
Pik3r1	5.78182534152856e-12	-0.278941401613928	0.354	0.404	1.30900525732207e-07	6.88305860920067
Sh3tc1	6.03319965134111e-12	-0.504123241968112	0.085	0.117	1.36591640106363e-07	6.8645758802063
Sparc	6.03721821765822e-12	-0.134439481132906	0.674	0.753	1.36682620447782e-07	6.86428670359948
Nsa2	6.07372283486819e-12	-0.224899689561173	0.368	0.42	1.37509084981416e-07	6.86166860781949
Gm11808	6.09335958785717e-12	-0.331892314970776	0.154	0.195	1.37953661069086e-07	6.86026676955229
Commd10	6.52623547172143e-12	-0.594070873157333	0.16	0.198	1.47753971079773e-07	6.83046083806189
Mtf2	6.56479264148948e-12	-0.33970152197787	0.165	0.207	1.48626905403322e-07	6.82790256466362
Dcaf8	6.69870881237456e-12	-0.282243806907515	0.282	0.331	1.5165876751216e-07	6.81913247772334
Pde3a	6.770438755284e-12	-0.473704600461031	0.126	0.162	1.5328273341963e-07	6.81450676362515
Huwe1	7.31962254065778e-12	-0.229275137797919	0.393	0.446	1.65716254320492e-07	6.78063489160791
Dnm1l	7.4103598847235e-12	-0.360356799422686	0.166	0.208	1.6777054779014e-07	6.77528427744584
Spindoc	7.48203745972444e-12	-0.456538361542548	0.094	0.128	1.69393328088161e-07	6.77110369926835
Fam126b	7.81011674389915e-12	-0.451060820870275	0.12	0.157	1.76821043081877e-07	6.75246605182001
Mpc1	8.00190672229836e-12	0.468576037846976	0.523	0.491	1.81163168192835e-07	6.74193009295356
Dysf	8.95293083099029e-12	-0.201789448027426	0.354	0.409	2.0269435401362e-07	6.69315834827236
Lratd2	9.04944262440719e-12	-0.524358637258007	0.086	0.118	2.04879381016579e-07	6.68850174663202
Phkb	9.29018430167046e-12	-0.349749335463923	0.201	0.244	2.10329772589819e-07	6.67709924773076
Herc3	9.38181949685189e-12	-0.440973444268328	0.104	0.139	2.12404393408727e-07	6.67283650447647
Exosc10	9.39326630374971e-12	-0.364453457279696	0.144	0.184	2.12663549116893e-07	6.6723069425091
Sbf2	9.48057440008201e-12	-0.196033242347666	0.467	0.524	2.14640204417857e-07	6.66828892672493
Micu3	9.5222148598674e-12	-0.378924370376784	0.144	0.183	2.15582944427398e-07	6.66638560078614
Ctif	9.90015816537804e-12	-0.355739919254484	0.225	0.27	2.24139580864159e-07	6.64948144452236
Cdkn1c	1.01568605146609e-11	-0.179300084910108	0.39	0.444	2.29951322051923e-07	6.63836408920712
Rps20	1.03933403853576e-11	0.0965349976773142	0.931	0.926	2.35305226324496e-07	6.62836842667573
Cd74	1.09679575582825e-11	0.754127949226796	0.15	0.115	2.48314559119515e-07	6.6049978162493
Irgm1	1.17292338350031e-11	0.521213751006785	0.173	0.137	2.6554985402447e-07	6.57585393298099
Ctdsp2	1.1805040517724e-11	-0.203514374236208	0.344	0.398	2.6726611732127e-07	6.57305609546388
Arhgap5	1.2102239672456e-11	-0.156534960794987	0.414	0.47	2.73994706184404e-07	6.56225782804498
Pitpnc1	1.25048147165282e-11	-0.203432245951633	0.597	0.642	2.83109005182199e-07	6.54804631629813
Jund	1.31130438350899e-11	0.159342348975147	0.628	0.607	2.96879312426434e-07	6.52742006448571
Srcap	1.36052227775951e-11	-0.343603582684018	0.207	0.251	3.08022243684752e-07	6.51141791999069
Rpl23	1.44416899845382e-11	0.0904931718430371	0.934	0.931	3.26959861249946e-07	6.48550555959545
Pcm1	1.5186174020971e-11	-0.241251426235283	0.351	0.404	3.43814979834783e-07	6.46367520525845
Hlx	1.51903335809418e-11	-0.453204427279906	0.106	0.14	3.43909152272522e-07	6.46355626637466
Eepd1	1.54380507018863e-11	-0.254224027103261	0.336	0.385	3.49517467890706e-07	6.45653111457074
Mtdh	1.55980549351663e-11	-0.184398724853674	0.536	0.587	3.53139963732164e-07	6.45205313192358
Dock8	1.59875505910571e-11	0.556163777240664	0.137	0.104	3.61958145381532e-07	6.44134164571201
Tmem245	1.65728328575869e-11	-0.24920268649361	0.291	0.341	3.75208935895768e-07	6.42572682710531
Dusp3	1.66088020005645e-11	-0.229506071324867	0.426	0.478	3.7602327729278e-07	6.42478526973483
Lsp1	1.66271070121722e-11	0.646097269470342	0.181	0.145	3.76437702755579e-07	6.42430688556708
Fscn1	1.69473192001773e-11	-0.284669089277186	0.207	0.252	3.83687306692015e-07	6.41602256808029
Timm23	1.72010032670553e-11	0.489882560706552	0.422	0.387	3.89430713966133e-07	6.40956979914372
Foxo1	1.74706189823628e-11	-0.280242556973182	0.307	0.357	3.95534813760693e-07	6.40281528521621
Strn3	1.76881523754501e-11	-0.185548071750695	0.558	0.61	4.00459769780189e-07	6.39744110664603
Hmcn1	1.83346914503327e-11	-0.605940794626479	0.079	0.109	4.15097414435533e-07	6.38184997175248
Prkar1a	1.89920744727586e-11	-0.216577217169597	0.428	0.479	4.29980566063255e-07	6.36655117289069
Flt4	1.94026662177701e-11	-0.370838396241169	0.109	0.144	4.39276363170315e-07	6.3572621648678
Cryab	1.94868731603805e-11	0.365734814535781	0.399	0.354	4.41182808351014e-07	6.35538141913247
Aldh3a2	1.99083626187549e-11	-0.398224447673123	0.143	0.181	4.50725329688611e-07	6.34608803492906
S100a16	2.02448147181441e-11	-0.181828317463679	0.464	0.519	4.58342605218782e-07	6.33880977105238
Ushbp1	2.06487480936671e-11	-0.227478841366376	0.354	0.402	4.67487656840624e-07	6.33022985139419
Apc	2.10476626245287e-11	-0.263544869437784	0.368	0.416	4.76519081819329e-07	6.3219197037079
Kdm5a	2.1071799800724e-11	-0.282909273245838	0.258	0.305	4.77065547488391e-07	6.32142194599808
Camk2g	2.19877508995208e-11	-0.266327700911818	0.218	0.262	4.97802680365151e-07	6.30294276930906
Ubr3	2.2955140222771e-11	-0.198315406825483	0.348	0.4	5.19704374643535e-07	6.28424362746124
Pou6f1	2.67986878901142e-11	-0.575279635268848	0.086	0.117	6.06722293832186e-07	6.21701004673979
Cpeb4	2.78419728245055e-11	-0.276643201572033	0.211	0.256	6.30342264746805e-07	6.2004235722478
Sfswap	2.86547771866441e-11	-0.255378663726161	0.275	0.322	6.48744155505622e-07	6.18792654165692
Usp47	2.98921346213174e-11	-0.246931814325987	0.301	0.349	6.76757927826627e-07	6.16956664801968
Itpr2	3.03737441403605e-11	-0.244007432164845	0.428	0.475	6.87661567337762e-07	6.16262524722923
Ube2e2	3.07132143167656e-11	-0.250631389271072	0.272	0.321	6.95347172131573e-07	6.1577983072151
Zfp462	3.15207140426779e-11	-0.583081310122857	0.114	0.148	7.13628965926227e-07	6.14652753042759
Cyth3	3.18957576184455e-11	-0.232511630619349	0.257	0.305	7.22119952481607e-07	6.14139065509816
Nr3c1	3.30048172592531e-11	-0.153656037931623	0.561	0.612	7.47229062749491e-07	6.12654624498691
Cfap20	3.3504168295255e-11	-0.362375743827099	0.222	0.266	7.58534370204572e-07	6.12002473596887
Ube2d3	3.37083752282309e-11	0.215268810988682	0.665	0.645	7.63157615167148e-07	6.11738575781415
Slc28a2	3.39317579651731e-11	-0.304154959337169	0.348	0.39	7.68215000331519e-07	6.11451721696048
Daam1	3.42969765929276e-11	-0.40046737001908	0.209	0.251	7.76483550063881e-07	6.10986774044046
Apbb1ip	3.45166266836571e-11	0.489557702408916	0.158	0.123	7.81456428117997e-07	6.10709523204717
Sat1	3.48527414382122e-11	0.327727882424378	0.346	0.303	7.89066066161123e-07	6.10288663307952
Tmem47	3.50253156205209e-11	-0.259088472322061	0.14	0.18	7.92973145648593e-07	6.10074151998897
Stimate	3.52094127442774e-11	-0.320967537233302	0.158	0.197	7.9714110453044e-07	6.09846479592527
Inka2	3.57257884393352e-11	-0.331487833746712	0.104	0.139	8.08831850266549e-07	6.09214175538607
Map3k4	3.57373487819892e-11	-0.46930652084452	0.123	0.159	8.09093576424236e-07	6.09200124677527
Rsrp1	3.73939143574974e-11	0.228769916091852	0.584	0.563	8.46598221053741e-07	6.07232264843862
Galnt18	3.77152963466379e-11	-0.195324267585715	0.343	0.4	8.53874309287883e-07	6.06860605296451
Flnb	3.78888660000683e-11	-0.26098910772225	0.359	0.408	8.57803926241546e-07	6.06661197028961
Fmnl3	3.81575786366739e-11	-0.269350144186125	0.251	0.298	8.63887580334297e-07	6.06354276957791
Cox7b	4.1068450177187e-11	0.262771278287331	0.607	0.577	9.29789712011513e-07	6.03161526353188
Adam22	4.11206297492536e-11	-0.518035472224199	0.072	0.101	9.30971057523101e-07	6.03106382036494
Fam181b	4.43492528770334e-11	-0.497737344864142	0.092	0.123	1.00406708513604e-06	5.99823726953056
Tcea1	4.5480543273009e-11	-0.195270289703464	0.353	0.404	1.02967949970092e-06	5.98729793371387
Ivd	4.64234551033998e-11	-0.366337572637859	0.094	0.127	1.05102702354097e-06	5.97838611744098
Rhot1	4.78849471201177e-11	-0.263562889320998	0.196	0.239	1.08411520279947e-06	5.96492456532373
Arhgef26	4.88471773836306e-11	-0.564216921508918	0.075	0.105	1.1059000959654e-06	5.95628410425253
Myo18a	4.96110725439728e-11	-0.317587207668648	0.29	0.334	1.12319468239555e-06	5.94954496131446
Xpo4	4.98925085330159e-11	-0.352680505087891	0.147	0.185	1.12956639318748e-06	5.94708823721149
Sos1	5.04201385119351e-11	-0.357831949653781	0.186	0.228	1.14151193591021e-06	5.94251954306745
Fam13c	5.24422484110473e-11	-0.278293136414545	0.197	0.242	1.18729250402611e-06	5.92544227410764
Psmb9	5.26869502950795e-11	0.391135845642539	0.311	0.276	1.1928325546806e-06	5.92342051666672
Ctsh	5.63274204155909e-11	0.485257202509691	0.145	0.112	1.27525279820898e-06	5.89440371484999
Gna12	5.640964632624e-11	-0.289306360643671	0.214	0.259	1.27711439282607e-06	5.89377020066289
Pfkfb3	5.84242040596113e-11	0.555977949360081	0.142	0.109	1.3227239799096e-06	5.87853077297703
Rps5	6.08506747356155e-11	0.116837868792876	0.89	0.888	1.37765927601433e-06	5.86085817926723
Jarid2	6.18430148343312e-11	-0.209132804328745	0.346	0.396	1.40012585584926e-06	5.85383292429021
Sh3d19	6.37092098104507e-11	-0.293780691413068	0.247	0.294	1.4423765101086e-06	5.84092135895155
Btrc	6.40357261301647e-11	-0.31732441740842	0.211	0.252	1.44976883958693e-06	5.83870123893396
Nxpe2	6.4061299035425e-11	-0.348019301095385	0.12	0.156	1.45034781016202e-06	5.83852783644043
Kcnma1	6.46556763599417e-11	-0.645950536297563	0.076	0.104	1.46380451278908e-06	5.83451691828156
Tpk1	6.57657215254283e-11	-0.458821787416408	0.118	0.153	1.4889359353357e-06	5.82712398829803
Vezf1	6.67816523652192e-11	-0.178979143517436	0.345	0.395	1.51193660954856e-06	5.82046641696998
Nfat5	6.68046068187627e-11	-0.251790694582677	0.44	0.483	1.51245629837679e-06	5.8203171652031
Fas	6.72173486506433e-11	0.395631318713965	0.264	0.226	1.52180077345056e-06	5.81764219950658
Abcb4	6.73661612970051e-11	-0.356594586396882	0.078	0.108	1.5251698917642e-06	5.81668177668038
Trpm3	7.07088949286467e-11	-0.324325984541177	0.226	0.27	1.60084938118456e-06	5.79564952754202
Rps16	7.13947650600286e-11	0.106619089476978	0.908	0.906	1.61637748095905e-06	5.79145720868927
Lama4	7.38325413930619e-11	-0.212715941158423	0.438	0.49	1.67156873713892e-06	5.7768757599351
Hivep2	7.38647751703118e-11	-0.208532288841274	0.445	0.495	1.67229850985586e-06	5.77668619722484
Acox1	7.39816972196426e-11	-0.276281074539954	0.148	0.186	1.67494562505271e-06	5.77599928720795
Zbtb4	7.8026357380417e-11	-0.311801772358801	0.216	0.259	1.76651673109264e-06	5.75288224490516
Tjp2	7.84258128572212e-11	-0.269420105803289	0.217	0.261	1.77556040308749e-06	5.75066454877415
Ehbp1	7.84710328675597e-11	-0.297423940877748	0.24	0.284	1.77658418412155e-06	5.75041420847681
Prpf8	8.20277047977875e-11	-0.291201760608481	0.223	0.269	1.85710723662191e-06	5.73116301767729
Fhod1	8.23426731202287e-11	-0.405374504582615	0.105	0.138	1.86423811944198e-06	5.72949861593329
Arhgef11	8.92078683310029e-11	-0.307228042756092	0.215	0.258	2.0196661390139e-06	5.69472041568577
Klhl13	9.16461317327979e-11	-0.414919102225919	0.114	0.148	2.07486842243054e-06	5.68300943881897
Ubn2	1.01129452737363e-10	-0.250548615194921	0.396	0.446	2.2895708099739e-06	5.64024592042395
Chchd2	1.06271099735703e-10	0.170179818435836	0.881	0.872	2.40597769801631e-06	5.61870840262932
Hacd4	1.06766734268552e-10	-0.315001822567435	0.208	0.249	2.41719886384002e-06	5.61668761855569
Rgmb	1.07046200277502e-10	-0.255462248899214	0.229	0.273	2.42352597428265e-06	5.61555232133954
Eif3c	1.08105549749234e-10	-0.199576970671599	0.41	0.458	2.44750964632265e-06	5.61127558784497
Smarca2	1.11707607149979e-10	-0.225447093592641	0.353	0.4	2.52906022587553e-06	5.59704082844366
Aopep	1.15646651940535e-10	-0.212434987047033	0.496	0.539	2.61824019993371e-06	5.5819905133542
Scamp1	1.16155669892506e-10	-0.357670902706409	0.133	0.168	2.62976436636633e-06	5.58008316366668
Palld	1.19531407638544e-10	-0.611765684877814	0.12	0.153	2.70619106893664e-06	5.56764154356419
Cnot6l	1.299543287646e-10	-0.255835380106071	0.375	0.42	2.94216600323054e-06	5.53133282710369
Qk	1.32649836491613e-10	-0.173636179047942	0.709	0.762	3.00319229817011e-06	5.52241685849021
Zfp160	1.32719697600139e-10	-0.356645329667513	0.107	0.141	3.00477395366714e-06	5.52218819399987
Robo4	1.33526680042656e-10	-0.187077194621578	0.231	0.279	3.02304403616573e-06	5.51955552648262
H3f3b	1.35110025763346e-10	-0.135028080589169	0.773	0.801	3.05889098328216e-06	5.51443600068863
Sdc3	1.36313853219919e-10	-0.308156719716319	0.25	0.294	3.08614563689896e-06	5.51058358319537
Msrb3	1.39299054983721e-10	-0.339285658612251	0.22	0.263	3.15373060483144e-06	5.5011754073394
Hsp90ab1	1.41287937849312e-10	0.107011720490466	0.86	0.87	3.19875891290841e-06	5.49501849100033
Trio	1.45717633696002e-10	-0.265634538467429	0.338	0.385	3.29904722687748e-06	5.48161146735084
Rasal2	1.46121573924861e-10	-0.113834169924089	0.5	0.558	3.30819243365885e-06	5.48040923598604
Zfp704	1.46641312080175e-10	-0.336855730193083	0.156	0.194	3.31995930549515e-06	5.47886723964151
Txnip	1.46768784897068e-10	-0.127419928436995	0.694	0.746	3.32284529006962e-06	5.47848987877341
Stard4	1.47953994817737e-10	-0.345471104745421	0.119	0.154	3.34967844267356e-06	5.47499688170204
Nisch	1.49243871229851e-10	-0.212197881440162	0.417	0.465	3.37888124464384e-06	5.47122707182445
Hdac9	1.51172145546932e-10	-0.299679420478309	0.313	0.355	3.42253737518255e-06	5.465651800536
Ppp1r12b	1.52007350865605e-10	-0.33478421287501	0.254	0.297	3.44144642359731e-06	5.46325898714967
Cers6	1.5657011346011e-10	0.867445651382375	0.11	0.082	3.5447473687369e-06	5.45041471119266
Runx1	1.62768943894662e-10	0.489652530714021	0.152	0.119	3.68508888977515e-06	5.43355203185561
Arhgef10	1.64717328359747e-10	-0.351117868127922	0.159	0.198	3.72920031406467e-06	5.42838428787591
Mvb12b	1.69887391922821e-10	-0.322882895969674	0.152	0.189	3.84625055313268e-06	5.41496242828821
Kif1c	1.69948312939179e-10	-0.36835347339073	0.178	0.217	3.84762980494301e-06	5.41480671974352
Errfi1	1.72696251010946e-10	-0.565881673165636	0.181	0.217	3.90984312288782e-06	5.40784066772714
Hdgfl3	1.77970887239353e-10	-0.304319613762892	0.16	0.199	4.02926088709895e-06	5.39477461194661
Baz2b	1.78680162425994e-10	-0.153163563754541	0.567	0.619	4.0453188773245e-06	5.39304723889618
Slc25a4	1.81114853236682e-10	0.421226665268464	0.75	0.732	4.10044027727848e-06	5.38716950920056
Rapgef5	1.8760212185909e-10	-0.309880784701258	0.312	0.356	4.2473120388898e-06	5.37188583135926
Cbfa2t3	1.89856386157772e-10	-0.238507494914734	0.327	0.375	4.29834858261195e-06	5.36669836749368
Raph1	1.9698588413555e-10	-0.326614146242056	0.282	0.324	4.45976041682886e-06	5.35068847143225
Myh4	2.02149766678619e-10	0.28676716780113	0.149	0.116	4.57667071760394e-06	5.33945033307673
Dicer1	2.02595729232728e-10	-0.309521336476503	0.207	0.248	4.58676730982895e-06	5.33849329139637
Fli1	2.11791000753709e-10	-0.239302571000286	0.535	0.563	4.79494825706397e-06	5.3192160749986
Fus	2.17487517401059e-10	-0.141878704370097	0.543	0.593	4.92391739395998e-06	5.30768924161568
Hook3	2.17942427845146e-10	-0.184216034538662	0.403	0.457	4.93421656641411e-06	5.30678179292197
Syap1	2.23244250545475e-10	-0.298149964523927	0.161	0.199	5.05424983234957e-06	5.29634329464223
Copg2	2.273538845151e-10	-0.396063346821994	0.17	0.207	5.14729194542186e-06	5.28842119862568
Ylpm1	2.27793206572867e-10	-0.243320215951982	0.233	0.278	5.1572381968097e-06	5.2875828094172
Myh9	2.29478523563965e-10	-0.161519974458438	0.515	0.565	5.19539377348818e-06	5.28438153046059
Slc35a3	2.31808219740379e-10	-0.416694234861063	0.133	0.168	5.24813809492218e-06	5.27999474583635
Prdx5	2.31864134206394e-10	0.513251532778099	0.388	0.355	5.24940399843275e-06	5.27989000228648
Chst7	2.35648678594747e-10	-0.376058146128168	0.119	0.153	5.33508608338507e-06	5.27285856869734
Ppp6r3	2.38967179376161e-10	-0.243681867703287	0.361	0.409	5.41021694107628e-06	5.26678532002775
Amotl1	2.49926836041354e-10	-0.234346374398217	0.265	0.311	5.65834356797625e-06	5.24731068622752
Smpx	2.50528917225067e-10	0.443587580686566	0.156	0.123	5.67197468597552e-06	5.24626571607705
Mesd	2.56366273423408e-10	-0.319866456388937	0.229	0.272	5.80413243030597e-06	5.23626268701739
Cwf19l2	2.76806488098168e-10	-0.29721485765205	0.255	0.299	6.26689889054253e-06	5.20294731210291
Kirrel3	2.83452982765354e-10	-0.518326214677191	0.081	0.11	6.41737552980761e-06	5.19264254606781
Snrnp70	2.87193405448438e-10	-0.204580879879246	0.399	0.448	6.50205869935263e-06	5.18694911409399
Fip1l1	2.88492007882408e-10	-0.263026058227962	0.25	0.294	6.53145905845771e-06	5.18498979112077
Gigyf1	2.92070663995904e-10	-0.293882792286116	0.156	0.195	6.61247983286728e-06	5.17963563949178
Pald1	3.01835928035562e-10	-0.327244380930257	0.139	0.176	6.83356541072512e-06	5.16535264416843
Cnot3	3.12445748060471e-10	-0.350888804023699	0.166	0.205	7.07377173608907e-06	5.15034895856656
Dgcr2	3.14565529753633e-10	-0.351546479075653	0.144	0.18	7.12176359362225e-06	5.14741244679338
Ncl	3.18090301881555e-10	-0.174267294352228	0.459	0.504	7.2015644345984e-06	5.14257314919228
Kidins220	3.22262186219254e-10	-0.288472304973248	0.282	0.328	7.29601589600392e-06	5.13691422847086
March6	3.28653473720352e-10	-0.230914112616461	0.236	0.282	7.44071464502878e-06	5.12838535054452
Id2	3.28972804366861e-10	-0.288575151125545	0.152	0.189	7.44794429086574e-06	5.12796358045046
Ttc3	3.31178760608266e-10	-0.224835686549829	0.328	0.375	7.49788714017113e-06	5.12506110096032
Dpp8	3.352886895733e-10	-0.265833229046737	0.257	0.301	7.59093593193952e-06	5.11970467403631
Zc3h12c	3.38606804137452e-10	-0.416868593602735	0.101	0.133	7.66605804567191e-06	5.11542789668882
Ahcyl1	3.43293543350975e-10	-0.318948261965925	0.202	0.243	7.77216582146607e-06	5.10945794217166
Calcoco1	3.48196470001318e-10	-0.314033476078567	0.095	0.126	7.88316808082984e-06	5.10329921353623
Arid2	3.52890512032744e-10	-0.253528683246694	0.297	0.342	7.98944119242133e-06	5.0974835955965
Mecp2	3.61324011578592e-10	-0.237146226674237	0.269	0.314	8.18037562213931e-06	5.08722675416767
Kdm1a	3.64718690103251e-10	-0.203354035326479	0.221	0.263	8.2572311439376e-06	5.08316555806709
Efnb1	3.64792168063007e-10	-0.220950642283111	0.216	0.259	8.25889468494648e-06	5.08307807185023
Mill2	3.71605477516653e-10	-0.337976218320578	0.173	0.212	8.41314801097703e-06	5.07504147055365
Luc7l2	3.7355213785862e-10	-0.164584975096281	0.596	0.642	8.45722040111916e-06	5.07277235124123
Mbnl1	3.74269899616451e-10	-0.122617375507272	0.608	0.665	8.47347052731645e-06	5.07193867678167
Cib2	3.86277981799479e-10	0.73655811027165	0.106	0.079	8.7453335079402e-06	5.05822362381866
Zfpm1	3.86560820988925e-10	-0.3773972980408	0.1	0.131	8.75173698718925e-06	5.05790574251073
Tle5	3.88320835889093e-10	0.251835523896565	0.709	0.695	8.79158372452906e-06	5.05593288364416
Akap8l	3.91764664767608e-10	-0.315507483105741	0.193	0.233	8.86955201033865e-06	5.05209831526988
Fnbp1l	3.97951030680418e-10	-0.239375818955279	0.284	0.33	9.00961133460467e-06	5.04529394363551
Rcbtb1	4.01776295971365e-10	-0.376316190604214	0.091	0.121	9.09621534079171e-06	5.04113926685478
Aldh6a1	4.04597610045634e-10	-0.363210478832216	0.085	0.114	9.16008989143315e-06	5.03810026441492
Rplp1	4.16844508010251e-10	0.0676960957526465	0.955	0.95	9.43735966135208e-06	5.02514949350883
Dctn4	4.45589835530278e-10	-0.209428358370521	0.277	0.324	1.00881538764055e-05	4.99618830201347
Col15a1	4.49482959812886e-10	-0.282470869575912	0.17	0.21	1.01762942101637e-05	4.99241034548462
Kmt2c	4.50944615455362e-10	-0.22363433985965	0.443	0.49	1.02093860939094e-05	4.99100037192322
Mybpc2	4.61765402381119e-10	0.544366553914198	0.117	0.088	1.04543687099085e-05	4.98070218705299
Ly6a	4.69450057854705e-10	0.357538534026709	0.584	0.597	1.06283493098305e-05	4.97353418056596
Lims1	4.79728181889692e-10	-0.175629940128894	0.477	0.525	1.08610460379826e-05	4.96412834540587
Slc20a2	4.80100964003172e-10	-0.496652829204372	0.1	0.131	1.08694858250318e-05	4.96379099948619
Ifitm2	4.85826874632274e-10	0.210786413601407	0.722	0.735	1.09991204416747e-05	4.95864204235085
Ripor1	4.8744392918591e-10	-0.312494372715853	0.238	0.28	1.1035730556769e-05	4.95719891159417
Supt5	5.23400788070249e-10	-0.318136172715471	0.201	0.241	1.18497938419104e-05	4.92628920527409
Zc3h13	5.27520561053156e-10	-0.27771271090282	0.255	0.298	1.19430655022435e-05	4.92288418578341
Large1	5.35044113640247e-10	-0.268151913431085	0.315	0.357	1.21133987328152e-05	4.91673398701258
Yme1l1	5.39417291954182e-10	-0.208479688483696	0.273	0.318	1.22124074898427e-05	4.91319871308304
Pcca	5.47552470310644e-10	-0.305595590226507	0.171	0.21	1.2396587927833e-05	4.90669783484009
Psmc1	5.49355880112158e-10	-0.224376998278815	0.251	0.296	1.24374171257393e-05	4.90526980007167
Clic4	5.72063908545037e-10	-0.17126518960566	0.482	0.535	1.29515268894596e-05	4.88767902844939
Cdkal1	5.78624351994335e-10	-0.23648494081703	0.294	0.338	1.31000553291517e-05	4.88272687006221
Rhbdd1	6.00353303115847e-10	-0.296780247041398	0.134	0.169	1.35919987825428e-05	4.86671667303947
Cpe	6.08221170773829e-10	-0.284746779906784	0.091	0.12	1.37701273063195e-05	4.86106204462496
Pkm	6.32572986404889e-10	0.325208146918165	0.572	0.545	1.43214524122067e-05	4.84401293575577
Sirpa	6.4370915205548e-10	0.628182050063683	0.125	0.096	1.45735752025361e-05	4.83643389364773
Ptprj	6.47971626113231e-10	0.44623089892872	0.195	0.16	1.46700776152036e-05	4.83356758842219
Cbfa2t2	6.49417204962225e-10	-0.346127210882302	0.176	0.214	1.47028055203448e-05	4.83259978730962
Glg1	6.83057793611689e-10	-0.221502110192774	0.372	0.421	1.54644284473686e-05	4.81066612653315
Fam49b	6.94122442091284e-10	0.55009603827309	0.238	0.205	1.57149320889467e-05	4.8036874914176
Dennd1b	6.97292514103641e-10	0.275882076677085	0.331	0.293	1.57867025193064e-05	4.80170857469235
Tgm2	7.11604200308592e-10	-0.243349925904871	0.315	0.36	1.61107190949865e-05	4.79288507460159
Tsnax	7.15423560970667e-10	-0.239461250787338	0.258	0.302	1.61971894203759e-05	4.79056033885972
Zcchc9	7.15759728672811e-10	-0.383262530832271	0.107	0.139	1.62048002571525e-05	4.79035631777902
Ctla2b	7.35943394262216e-10	0.534761344630803	0.148	0.117	1.66617584460966e-05	4.77827916600628
Zfr	7.54958027832368e-10	-0.174782307789376	0.405	0.453	1.70922497501248e-05	4.76720076994397
1110059E24Rik	7.55137021862016e-10	-0.28533586837762	0.198	0.236	1.7096302174956e-05	4.76709781467668
Crybg3	7.64537280296532e-10	-0.271633771440445	0.254	0.297	1.73091240259135e-05	4.76172491019152
Ndufc2	7.6501339102134e-10	0.215371175218283	0.581	0.559	1.73199031727231e-05	4.76145454024417
Dhx15	7.75119689600967e-10	-0.27815145269338	0.276	0.32	1.75487097725659e-05	4.75575480850034
Ubr5	7.75482842292314e-10	-0.227630063760452	0.354	0.401	1.7556931549498e-05	4.75555138407715
Laptm4b	7.88237089814459e-10	-0.37668834898353	0.107	0.139	1.78456877133993e-05	4.74846671112219
Nos3	7.96107286226943e-10	-0.246034671621342	0.207	0.249	1.8023868960178e-05	4.7441519787453
Csnk1a1	7.9650960291042e-10	-0.11802390152106	0.597	0.643	1.80329774098919e-05	4.74393256135683
Cers4	7.98900604586388e-10	-0.242432501366836	0.231	0.275	1.80871096878358e-05	4.74263082766271
Ubtf	8.01737489493942e-10	-0.245721868573618	0.246	0.289	1.81513367621429e-05	4.74109138566675
Cd2ap	8.05497610652352e-10	-0.183668871574364	0.408	0.458	1.82364659051692e-05	4.73905932097439
Stk39	8.08114453615862e-10	-0.4197908085742	0.135	0.169	1.82957112298631e-05	4.73765070302891
Ski	8.51366670539702e-10	-0.208206945477501	0.376	0.425	1.92749414210189e-05	4.71500693315078
Thap3	8.7126620288992e-10	-0.189859250508597	0.243	0.288	1.97254668334278e-05	4.70497270975187
Wdr33	8.72897449148109e-10	-0.19775870000458	0.4	0.445	1.97623982487132e-05	4.70416035311975
1110004F10Rik	8.83057114080345e-10	-0.134867995365777	0.331	0.381	1.9992413062779e-05	4.69913478384077
Vegfc	8.83133973409283e-10	-0.765641608004011	0.1	0.129	1.99941531579862e-05	4.69909698545905
Rftn1	8.9991307559772e-10	-0.211024003770084	0.439	0.486	2.03740320315324e-05	4.69092301539045
Tbck	9.17977153551379e-10	-0.340872201517675	0.187	0.224	2.07830027564032e-05	4.68229170479019
Nfkbiz	9.2079596144833e-10	0.654928487608735	0.146	0.115	2.08468205671902e-05	4.68096017164543
Strn4	9.27235604093726e-10	-0.324007536403559	0.143	0.18	2.0992614076682e-05	4.67793347812123
Ripor2	9.4080860016119e-10	0.298704174420498	0.107	0.079	2.12999067076493e-05	4.67162229874163
Atp1b3	9.41067825995503e-10	-0.216277555121424	0.331	0.378	2.13057755805382e-05	4.67150265183118
Csnk2a1	9.5818421859586e-10	-0.156783368592897	0.447	0.494	2.16932907090103e-05	4.66367456378274
Fstl1	9.72226802705549e-10	0.014747937285372	0.249	0.301	2.20112148132536e-05	4.65735598779043
Fzd6	9.80554948679076e-10	-0.326119569373755	0.134	0.168	2.21997640380943e-05	4.65365164165288
Mgmt	9.96674671244992e-10	-0.494956271067462	0.09	0.119	2.25647145569866e-05	4.64657015592224
Taf1	1.00228361219202e-09	-0.3735770890504	0.18	0.218	2.26917009800274e-05	4.64413294798675
Cdc40	1.02114570886823e-09	-0.338596548688198	0.193	0.233	2.31187388487766e-05	4.63603586082054
Dbp	1.04871264108744e-09	0.568374874323168	0.13	0.1	2.37428541942195e-05	4.62446707450142
H3f3a	1.04990750263462e-09	0.125309026294633	0.868	0.86	2.37699058596477e-05	4.62397253828513
Tead1	1.05085554153588e-09	-0.215398130767061	0.297	0.346	2.37913694603722e-05	4.62358055872081
Lama5	1.07068511681655e-09	-0.266411778114705	0.179	0.22	2.42403110447267e-05	4.61546181172763
Lars2	1.08064624601388e-09	-0.197442285905072	0.356	0.403	2.44658310097543e-05	4.61144002834788
Ash1l	1.09592115804027e-09	-0.166095532111167	0.485	0.532	2.48116550180318e-05	4.60534426590812
Gbp3	1.12946696675407e-09	0.474278149695819	0.183	0.15	2.5571132127312e-05	4.59225004374683
Dnajc10	1.13349620127746e-09	-0.282999647869129	0.202	0.243	2.56623539969216e-05	4.59070350848396
Zfyve9	1.16170946338136e-09	-0.191589001821223	0.268	0.312	2.6301102250954e-05	4.58002605031344
Xiap	1.16313137095449e-09	-0.197136307536624	0.408	0.455	2.63332942384096e-05	4.57949480819083
Bcam	1.21703959474462e-09	-0.191193621290239	0.356	0.407	2.75537764250181e-05	4.55981886983762
Rbpms	1.24026900966703e-09	-0.160780765397727	0.502	0.553	2.80796903788615e-05	4.55160768527063
Cycs	1.27801467042063e-09	0.37383633720547	0.482	0.451	2.8934252138323e-05	4.53858773833575
Sp4	1.28166324284336e-09	-0.319480399119604	0.123	0.157	2.90168558179737e-05	4.53734964823468
Bbx	1.29714359089625e-09	-0.241747615699505	0.266	0.31	2.9367330897891e-05	4.53213552331012
Uvssa	1.34662300613884e-09	-0.353642237880115	0.11	0.142	3.04875448589832e-05	4.5158775476624
Hspa1a	1.36272131735648e-09	0.434949209307148	0.135	0.105	3.08520106249507e-05	4.51071652774525
Stk3	1.37664057350183e-09	-0.242484316661274	0.315	0.359	3.11671425840815e-05	4.50630301218739
Cwc27	1.40281028116798e-09	-0.232166243005346	0.208	0.248	3.17596247656431e-05	4.49812463732722
Mamld1	1.45037543278799e-09	-0.48259682569106	0.077	0.103	3.28364997983201e-05	4.4836431426394
Gcn1	1.4798691816865e-09	-0.314725874088487	0.155	0.191	3.35042382733825e-05	4.47490025140147
Nhlrc2	1.52915800365543e-09	-0.357554167422609	0.185	0.222	3.4620137202759e-05	4.4606712153086
Ifi204	1.5749013952268e-09	0.571865560060287	0.106	0.08	3.56557675879348e-05	4.44787020973875
Wasf2	1.57748071772275e-09	-0.136296766567353	0.62	0.664	3.5714163449243e-05	4.4471595181177
Mtus1	1.58051974307215e-09	-0.231086069502466	0.247	0.288	3.57829669831535e-05	4.44632365228208
Arpc1b	1.59021408030769e-09	0.203122304480046	0.556	0.541	3.6002446778166e-05	4.44366798295087
App	1.59140543080179e-09	-0.12145461923286	0.657	0.703	3.60294189533526e-05	4.44334274169057
Xrn2	1.61685126987933e-09	-0.23280538289601	0.268	0.312	3.6605512750068e-05	4.43645350540759
1110051M20Rik	1.6330523154318e-09	-0.485563254645699	0.114	0.145	3.69723044213759e-05	4.43212347974072
Dek	1.6335141179346e-09	-0.197599238546198	0.389	0.437	3.69827596300393e-05	4.43200068518924
Leng8	1.64237796662652e-09	-0.27090457313118	0.213	0.253	3.71834371644243e-05	4.42965046737349
Slc25a3	1.66457718544882e-09	0.247714754412739	0.681	0.664	3.76860274785614e-05	4.42381963954872
Rps6	1.66678000528725e-09	0.138866431590824	0.762	0.754	3.77358993197032e-05	4.42324529546904
Akap12	1.73981984964195e-09	-0.328682866639416	0.219	0.259	3.93895213958938e-05	4.40461929607294
Upf2	1.75203378995154e-09	-0.29045023994538	0.22	0.261	3.96660450045028e-05	4.40158109971107
Zfp366	1.78751624731862e-09	-0.308041205403416	0.284	0.324	4.04693678392935e-05	4.39287357954841
Tdrd3	1.83373541372215e-09	-0.363745045682114	0.145	0.18	4.15157697666694e-05	4.38178690517377
Casz1	1.83700581434009e-09	-0.359258295887517	0.167	0.203	4.15898116366597e-05	4.38101304658252
Chd4	1.87278789718202e-09	-0.227096385854824	0.394	0.437	4.2399917992201e-05	4.3726349833971
Cox4i1	1.87755750125523e-09	0.196187283277619	0.871	0.854	4.25079018284185e-05	4.37153033109094
Tmem260	1.90515753057077e-09	-0.370330748347035	0.115	0.147	4.31327664921223e-05	4.36519268575084
F11r	1.98611802517114e-09	-0.204873520792897	0.31	0.356	4.49657120898746e-05	4.34711852458446
Magix	1.99971603694266e-09	-0.3508251702489	0.078	0.106	4.52735710763819e-05	4.34415524799205
Trim8	2.0169921686732e-09	-0.274354272801259	0.183	0.221	4.56647026987613e-05	4.34041936549243
Sash1	2.03156453891582e-09	-0.158566006985058	0.452	0.501	4.59946211610541e-05	4.33729295389798
Apobec2	2.0494225865538e-09	0.341416303417261	0.163	0.13	4.63989273595781e-05	4.33349205925548
Tnrc6a	2.04953819768863e-09	-0.2154972252316	0.35	0.396	4.64015447956705e-05	4.33346756071522
Fto	2.0503952120514e-09	-0.240801665107583	0.347	0.393	4.64209476008437e-05	4.33328599844242
Cd274	2.13725366069725e-09	0.598875834240109	0.19	0.16	4.83874228781857e-05	4.31526750786839
Wdr45b	2.16068558866818e-09	-0.274989805973059	0.174	0.211	4.89179217274476e-05	4.31053200219737
C430049B03Rik	2.16851289846674e-09	-0.423183884341613	0.112	0.143	4.90951320212871e-05	4.30896156777728
Zfp395	2.22173481324757e-09	-0.394848779035299	0.104	0.134	5.03000761719249e-05	4.29843135726969
Apobec3	2.23489142788041e-09	0.313129756815515	0.285	0.25	5.05979419272124e-05	4.29586714774187
Dis3l2	2.23803352937838e-09	-0.303850421490837	0.231	0.271	5.06690791051266e-05	4.29525698880576
Ar	2.26331165341225e-09	-0.186808387817641	0.155	0.191	5.12413758332534e-05	4.29037921794437
Cask	2.27049397777479e-09	-0.222398008455275	0.363	0.408	5.14039836568213e-05	4.28900322316162
Kmt2a	2.27472114097265e-09	-0.233871104079167	0.352	0.396	5.14996866316208e-05	4.28819541357186
Mcl1	2.28505294660117e-09	0.310662540274084	0.505	0.482	5.17335987110505e-05	4.28622730999242
Mmut	2.28701281302328e-09	-0.317081476594478	0.12	0.152	5.17779700868472e-05	4.28585497972891
Eif4ebp2	2.2930082592289e-09	-0.179263812390631	0.342	0.388	5.19137069889423e-05	4.28471795845768
Dgke	2.34135383487736e-09	-0.230124178421125	0.203	0.243	5.30082508216234e-05	4.27565652648571
Tnrc18	2.36124502582624e-09	-0.202330673367996	0.288	0.332	5.34585873847062e-05	4.27198252143307
Socs3	2.40793016904344e-09	0.360430477458488	0.126	0.096	5.45155390271434e-05	4.26347968943238
Dync1h1	2.56930183735566e-09	-0.199044130313645	0.401	0.444	5.81689935977322e-05	4.23530845001859
Dph6	2.57106059142995e-09	-0.363118347023263	0.103	0.133	5.8208811789974e-05	4.23501126582978
Sesn1	2.59319581842247e-09	-0.302120689119473	0.245	0.285	5.87099533290848e-05	4.23128826486044
Urgcp	2.60075462218522e-09	-0.313701876733455	0.149	0.184	5.88810846462735e-05	4.23002419847435
Ldlrad4	2.65787059558667e-09	-0.180556319783588	0.375	0.425	6.01741902840821e-05	4.22058974496687
Cep295	2.67460261425936e-09	-0.433820297375492	0.083	0.111	6.0553003186832e-05	4.21786431271704
Sox6	2.69856035725738e-09	-0.457595504625256	0.079	0.105	6.1095406488307e-05	4.21399144134132
Sppl3	2.75362658057475e-09	-0.201126924281597	0.339	0.386	6.23421057842124e-05	4.20521853226422
Dock1	2.77648148575663e-09	-0.188048135939612	0.458	0.503	6.28595408375301e-05	4.20162879564512
Msantd4	2.79794981129829e-09	-0.324189352154903	0.105	0.136	6.33455837277934e-05	4.19828365748939
Rpl7a	2.83593460907418e-09	0.150736233288878	0.755	0.744	6.42055595494395e-05	4.19242736481112
Prnp	2.85304219900912e-09	-0.179927538873143	0.298	0.341	6.45928753855664e-05	4.18981538218096
Tpst1	2.85532892690373e-09	-0.309640260421291	0.193	0.229	6.46446469051004e-05	4.18946743235869
Gabpb2	2.85656668719643e-09	-0.294962860706545	0.168	0.204	6.46726697981272e-05	4.18927921026579
Cbx7	2.88794138940513e-09	-0.447330577223676	0.085	0.113	6.53829930561322e-05	4.18453520247682
Pde2a	2.92792726896983e-09	-0.220172705275111	0.296	0.34	6.62882733694768e-05	4.17856329303368
Cav2	2.98628408928329e-09	-0.140070498373573	0.473	0.527	6.76094717813737e-05	4.16999245710235
Snrnp40	3.04141648422569e-09	-0.273414122221094	0.16	0.196	6.88576692028695e-05	4.16204768203019
Klf6	3.04857945972676e-09	-0.194155100722012	0.515	0.555	6.90198389682137e-05	4.16102605830587
Wnk1	3.07305923492319e-09	-0.164781274861767	0.621	0.667	6.95740610786611e-05	4.15755264587941
Coq10a	3.08419368634152e-09	0.524549059174302	0.208	0.175	6.98261450587721e-05	4.15598193369887
Zfp609	3.19586637075918e-09	-0.259258306540413	0.212	0.25	7.23544146339878e-05	4.14053496568261
Slc16a2	3.28054003001507e-09	-0.353385966376567	0.117	0.148	7.42714262795412e-05	4.12917823598225
Foxj2	3.31626640251294e-09	-0.387883516242296	0.132	0.165	7.5080271352893e-05	4.1244741664336
Rps13	3.43541708346669e-09	0.110544000084026	0.869	0.861	7.77778427696858e-05	4.1091441065243
Lpcat3	3.47916240413105e-09	-0.370084120802912	0.161	0.196	7.87682368295269e-05	4.1036488757923
Amd1	3.52311647335175e-09	0.74776071747425	0.234	0.202	7.97633569566837e-05	4.09819657639795
Nrp1	3.54675674655395e-09	-0.157125625591015	0.568	0.607	8.02985727419815e-05	4.09529217397151
Xrn1	3.54775470695162e-09	-0.23745033776895	0.316	0.358	8.03211665653847e-05	4.09516999256422
Sgip1	3.70041200805944e-09	-0.398088970498069	0.104	0.133	8.37773278624658e-05	4.07687349588568
Gypc	3.71289782078915e-09	-0.337810162736191	0.108	0.139	8.40600066626663e-05	4.07541057990804
Nckap1	3.75624442552637e-09	-0.172168714174209	0.403	0.455	8.50413737939171e-05	4.07036973265341
Fam217b	3.817577558182e-09	-0.34094784717647	0.096	0.126	8.64299559172405e-05	4.06333570850755
Tap2	4.02224419543073e-09	0.336361022857414	0.312	0.277	9.10636085845516e-05	4.04065514386633
Exoc4	4.0226184997708e-09	-0.204506089462586	0.507	0.55	9.10720828348108e-05	4.04061473091816
Tshz3	4.16273465919188e-09	-0.403508699018482	0.225	0.262	9.42443126841042e-05	4.02574484849019
Wdr20	4.16821629804233e-09	-0.293212422582905	0.165	0.201	9.43684169876784e-05	4.02517333009804
Tbx3	4.203987641495e-09	-0.295657300163946	0.145	0.181	9.51782802034467e-05	4.02146214682557
Cd59a	4.21292891586784e-09	-0.239012044323463	0.175	0.214	9.5380710655248e-05	4.02053944608224
Atp5j	4.28374850600275e-09	0.220126568899863	0.817	0.811	9.69840661759024e-05	4.01329961151007
Map3k1	4.32341432406047e-09	-0.24738657708959	0.267	0.307	9.7882100296729e-05	4.00929672038386
Zcchc7	4.44926258208696e-09	-0.196644224810608	0.437	0.484	0.000100731304858449	3.99683554022611
Eva1a	4.57469761713379e-09	-0.311012717692301	0.127	0.16	0.000103571154051909	3.98476118455677
Ociad1	4.66118375395991e-09	-0.272120904769087	0.207	0.246	0.000105529200189652	3.97662735338452
Nt5dc1	4.68328718556422e-09	-0.327602837049624	0.163	0.199	0.000106029621881174	3.97457278735455
Map3k7	4.72056392927801e-09	-0.330296928660055	0.153	0.187	0.000106873567358854	3.97112969394624
Disp1	4.75764929646729e-09	-0.369349609326787	0.108	0.138	0.00010771318007202	3.96773115201928
Mapkap1	4.89737216316803e-09	-0.238691895680682	0.257	0.298	0.000110876505774124	3.95516046912231
Tasor	4.95988111306686e-09	-0.162926810253693	0.351	0.394	0.000112291708399834	3.94965231078345
Cdkn2d	5.01473243459653e-09	0.523547773180639	0.169	0.139	0.000113533542319265	3.94487581166836
Sp1	5.08744118631562e-09	-0.244551330654557	0.263	0.303	0.000115179668458186	3.93862417591019
Igfbp3	5.101902909453e-09	-0.39380773066966	0.191	0.227	0.000115507081870016	3.93739138786896
Ndufb9	5.12374224993616e-09	0.384090963119333	0.676	0.648	0.000116001524538555	3.93553630306333
Ghr	5.28090961724716e-09	-0.228778014491969	0.299	0.343	0.000119559793734476	3.92241484288047
Fbxl17	5.3384936197124e-09	-0.185569064597256	0.463	0.511	0.000120863495550289	3.91770484946992
Fktn	5.36144181502844e-09	-0.374199695186636	0.086	0.114	0.000121383042692244	3.91584198030832
Ldb1	5.68614383603651e-09	-0.328663001472768	0.13	0.162	0.000128734296447867	3.89030573612743
Cd24a	5.68891047516044e-09	0.451658252130008	0.12	0.092	0.000128796933157632	3.89009447803657
Mnat1	5.71867161988587e-09	-0.24562845897321	0.218	0.257	0.000129470725474216	3.88782841847269
Rad54l2	5.7799169739672e-09	-0.396931773000138	0.106	0.136	0.000130857320290617	3.88320197747273
Zbtb38	5.8715339589739e-09	-0.221208564443732	0.237	0.277	0.000132931528831169	3.87637200044603
Crip2	6.04462523315277e-09	-0.0929914446580096	0.608	0.675	0.000136850315278579	3.86375419771612
Sars	6.0578806253638e-09	-0.214750140706923	0.226	0.266	0.000137150417358237	3.8628028664692
Srgap2	6.15484549815772e-09	-0.223375806969594	0.481	0.521	0.000139345702078291	3.85590642194506
Prkacb	6.18189815128861e-09	-0.259658384725243	0.235	0.276	0.000139958174145174	3.85400173183537
Eif5a	6.18927595566788e-09	0.221131170230492	0.585	0.562	0.000140125207636321	3.85348373086269
Ppp1r14a	6.32542151645361e-09	-0.517262493493164	0.078	0.103	0.00014320754313251	3.84403410594892
Tlk2	6.33006335517993e-09	-0.272684151918824	0.262	0.302	0.000143312634361274	3.84371552075751
Fbxo22	6.34269219888446e-09	-0.264589021713123	0.217	0.257	0.000143598551382744	3.84284994121944
Cnn3	6.4218699997967e-09	-0.200095022314948	0.4	0.448	0.000145391136795397	3.83746206774229
Supt16	6.49931223587304e-09	-0.240118827500931	0.273	0.314	0.000147144429020166	3.832256175913
Rnf216	6.54798536659653e-09	-0.242141064493853	0.319	0.36	0.000148246388699745	3.82901587730182
Cyyr1	6.72322494591481e-09	-0.118063669873107	0.448	0.5	0.000152213812775511	3.81754593534473
Adarb1	6.75462589309762e-09	-0.233754926054425	0.386	0.428	0.00015292473021973	3.81552227698472
Ckb	6.79245301398258e-09	-0.369153876661292	0.214	0.25	0.000153781136236566	3.81309693456589
Reep3	7.22624336922597e-09	-0.182164958013289	0.513	0.551	0.000163602149879276	3.78621099360741
Abl1	7.31344009194474e-09	-0.336694791979277	0.19	0.226	0.000165576283681629	3.781001869265
Pced1b	7.89045518264966e-09	-0.316210147772754	0.203	0.241	0.000178639905335188	3.74802152007778
Vps13c	8.03367949784170e-09	-0.246189754641748	0.244	0.285	0.000181882503831136	3.74020907584058
Rxylt1	8.10812760671258e-09	-0.19644960190866	0.175	0.212	0.000183568009015973	3.73620300242887
Rpl36al	8.13943589247444e-09	0.202901575067876	0.646	0.634	0.000184276828605621	3.73452927053988
Nrp2	8.18927417544894e-09	-0.264659667481926	0.301	0.339	0.000185405167332164	3.73187816602447
Garem1	8.20488498078089e-09	-0.254117562897299	0.099	0.128	0.000185758595964879	3.73105108015831
Mylip	8.26724504573302e-09	0.315797796878335	0.327	0.296	0.000187170427835395	3.72776276693566
Dennd6a	8.26736237951154e-09	-0.236083933187203	0.274	0.313	0.000187173084272141	3.72775660320751
Cdc14a	8.29405470839938e-09	-0.250866459868762	0.137	0.171	0.000187777398598162	3.72635668179727
Zkscan3	8.31587580221714e-09	-0.329658495943568	0.227	0.265	0.000188271428162196	3.72521558297327
Arap2	8.54025658819905e-09	-0.358439667072353	0.155	0.189	0.000193351409156826	3.71365265841479
Klhdc10	8.72742836203614e-09	-0.231761197425218	0.197	0.235	0.000197588978116498	3.70423728483285
Ifngr1	8.83127313229707e-09	0.253100955870208	0.517	0.494	0.000199940023715206	3.69910026071539
Ube2b	8.88097992229603e-09	0.278547121328557	0.665	0.643	0.000201065385440782	3.69666268925402
Dyrk2	8.91286509932983e-09	-0.410434639226991	0.106	0.135	0.000201787265848827	3.69510624417485
Epb41l2	8.91916539488578e-09	-0.191192684979174	0.386	0.432	0.000201929904540214	3.69479936003072
Atp5c1	9.21068156470587e-09	0.275356528225277	0.668	0.646	0.000208529830624941	3.68083180951939
Rnf144b	9.64231030771686e-09	-0.394701625185403	0.112	0.142	0.00021830190536671	3.66094247369701
Ext1	9.6580410569044e-09	-0.19926693459219	0.541	0.583	0.000218658049528316	3.66023453020396
Firre	9.69089442968265e-09	-0.359207557620167	0.113	0.143	0.000219401849888015	3.65875971498934
Srebf2	9.86563972152783e-09	-0.306266657704605	0.178	0.213	0.00022335808329539	3.65099832585585
Tcf7l2	1.00556662743816e-08	-0.17257128758866	0.324	0.37	0.000227660284451999	3.64271272585276
Ankrd50	1.0079938090246e-08	-0.40117780280521	0.079	0.105	0.00022820979836317	3.64166571274996
Gm15614	1.0147213229974e-08	-0.528656506315683	0.077	0.103	0.000229732907526611	3.63877679090166
Bst2	1.02784489620302e-08	0.263614826641517	0.504	0.477	0.000232704084500363	3.63319599376354
Sntb2	1.03857485884366e-08	-0.270327754650933	0.304	0.343	0.000235133348042204	3.62868577222071
Ablim3	1.05326615485545e-08	-0.130185377928522	0.421	0.474	0.000238459457459273	3.6225854484831
Mb	1.07001569738006e-08	0.329774357921688	0.301	0.265	0.000242251553886846	3.61573342855039
Tmem38a	1.07697122895023e-08	0.678971434738655	0.143	0.116	0.000243826286234332	3.61291947611248
Map1b	1.09060139921826e-08	-0.375700335106948	0.249	0.286	0.000246912156783014	3.60745752694208
Rrbp1	1.09066863738825e-08	-0.14850636676666	0.488	0.537	0.0002469273795047	3.60743075247975
Tia1	1.09737866264324e-08	-0.309309397664756	0.226	0.263	0.000248446529222429	3.60476706593425
Dip2b	1.1020931840462e-08	-0.189205054518742	0.416	0.46	0.000249513896868059	3.60290526100236
Arpc3	1.10551681226558e-08	0.209904025659975	0.623	0.611	0.000250289006296927	3.60155822593887
Hmgcl	1.12670260997564e-08	0.335610969467455	0.224	0.191	0.000255085470898485	3.59331427713427
Rtf1	1.13692788215807e-08	-0.250426261814795	0.34	0.38	0.000257400472520588	3.58939066017874
Ahnak	1.14142952054455e-08	-0.140179822989265	0.674	0.735	0.000258419643451286	3.58767447706143
Cul1	1.14570236524002e-08	-0.211262836769577	0.349	0.391	0.000259387015490341	3.5860517678126
Mospd2	1.15381586070809e-08	-0.240974151342295	0.281	0.322	0.000261223910864312	3.58298707287494
Tle4	1.18862071531583e-08	-0.225459321860368	0.283	0.326	0.000269103729947503	3.57008028259897
Lrba	1.18976262599868e-08	-0.226576485079425	0.317	0.359	0.000269362258526101	3.56966325516871
Upp2	1.20024301977515e-08	-0.40497700827629	0.129	0.16	0.000271735019677094	3.56585438855133
Rc3h2	1.21650294248258e-08	-0.269945541116937	0.235	0.273	0.000275416266178056	3.56001041374229
Lmbr1	1.22400133748452e-08	-0.341678331105311	0.187	0.223	0.000277113902806495	3.55734168511391
Stag1	1.23257621102505e-08	-0.16672706566452	0.55	0.596	0.000279055254176072	3.55430979598125
Lpcat1	1.2359273820442e-08	-0.343556239740746	0.139	0.171	0.000279813959294806	3.55313062331995
Scarf1	1.23953076960775e-08	-0.388313475365833	0.139	0.17	0.000280629766239195	3.55186626549651
Aldh2	1.26246511018489e-08	-0.125162845376693	0.58	0.621	0.000285822100945859	3.54390419280281
Ccm2l	1.26816925377852e-08	-0.236788181968725	0.224	0.265	0.000287113519055458	3.54194635778926
2210408I21Rik	1.27426600423703e-08	-0.405618574159818	0.116	0.146	0.000288493823359263	3.53986348063547
Kbtbd2	1.30066753836567e-08	-0.273008629822467	0.165	0.2	0.000294471130685987	3.53095727608347
Sos2	1.32345746005217e-08	-0.237084665829508	0.285	0.326	0.000299630768955811	3.52341359116753
Scarb1	1.34166325989851e-08	-0.200373722263251	0.319	0.362	0.000303752562041023	3.51748005026413
Kif13b	1.38892858976473e-08	-0.214770531376961	0.277	0.319	0.000314453432722734	3.50244365994512
Rnf125	1.40779729753862e-08	-0.295884889741875	0.184	0.219	0.000318725308162743	3.49658345030399
BC028528	1.42012739290446e-08	-0.249535075916578	0.171	0.207	0.000321516841753569	3.49279627285152
Zfp664	1.44984323683056e-08	-0.281976312519306	0.159	0.194	0.000328244508818438	3.48380253046255
Anapc4	1.46567588754185e-08	-0.316144589361089	0.152	0.185	0.000331829020939476	3.47908563433723
Mcc	1.47190325199771e-08	-0.164256858958466	0.46	0.506	0.000333238896252282	3.4772443126619
Atp8a1	1.48572273325601e-08	-0.208461514679245	0.338	0.38	0.00033636762680916	3.47318580887498
Rgcc	1.48611892668893e-08	-0.11891454155002	0.491	0.536	0.000336457325002375	3.47307001224623
Rpl29	1.49497019521959e-08	0.101064181404575	0.83	0.824	0.000338461252197716	3.47049104313816
Bok	1.524057690666e-08	-0.385437088821302	0.084	0.111	0.000345046661166781	3.46212217067461
Ppm1h	1.6336422783843e-08	-0.244601764403512	0.267	0.306	0.000369856611826207	3.43196661312817
Tent4b	1.64957778504902e-08	-0.284586203612845	0.201	0.238	0.000373464410535099	3.42775077817162
Hadha	1.68703817794883e-08	-0.122821934754663	0.235	0.276	0.000381945443487615	3.41799866662855
Uqcrb	1.71818791470281e-08	0.209368043847015	0.736	0.719	0.000388997743888716	3.41005291749055
Heg1	1.73483602540893e-08	-0.0928985317595676	0.499	0.55	0.000392766876152583	3.40586514540325
Smad5	1.73525375432987e-08	-0.21806128112074	0.183	0.219	0.000392861449980283	3.40576058478512
Nsd1	1.75007887132828e-08	-0.195704527205418	0.465	0.506	0.000396217856468722	3.40206595587702
Aars	1.7732982792066e-08	-0.403978655742101	0.091	0.118	0.000401474730412373	3.39634178485064
Tnfsf12	1.78016924768586e-08	-0.175974790784155	0.296	0.341	0.000403030317676078	3.39466228312891
Drap1	1.82501122010215e-08	0.358420849717355	0.582	0.569	0.000413182540231128	3.38385803865649
Cstf3	1.83265898336333e-08	-0.271568043786924	0.215	0.253	0.000414913993833457	3.38204191744347
Add1	1.84255820884278e-08	-0.194662165347707	0.333	0.377	0.000417155178482006	3.37970236080076
Srrm1	1.84497266789753e-08	-0.185180676064957	0.403	0.449	0.000417701812012	3.37913364073893
Iqsec1	1.8465344047577e-08	-0.20986694967893	0.211	0.25	0.000418055389237144	3.37876617361633
Ctnnbip1	1.85467327783106e-08	-0.201293199274591	0.409	0.453	0.000419898030100953	3.37685616279548
Myot	1.89700777093381e-08	0.437949026452754	0.16	0.131	0.000429482559339414	3.36705446754041
Metap2	1.90895915441853e-08	-0.0293814486560865	0.403	0.451	0.000432188352560356	3.36432694149472
Magi1	1.91137251092129e-08	-0.135538979872201	0.47	0.524	0.00043273473647258	3.36377824172556
Hipk3	1.91452675622139e-08	-0.177709754788697	0.257	0.299	0.000433448857608523	3.36306213733121
AW549877	1.94738491306559e-08	-0.154512513713961	0.117	0.148	0.000440887944318051	3.355671776401
Orc6	1.98953581328906e-08	-0.273850539222852	0.1	0.128	0.000450430908128644	3.34637181627136
Arhgap32	2.00595495631631e-08	-0.423026061693643	0.102	0.13	0.000454148202110013	3.34280240076492
Rps24	2.0306150911369e-08	0.0785865006865709	0.942	0.94	0.000459731256633394	3.33749596803143
Luzp1	2.08016747283535e-08	-0.15014313034196	0.467	0.514	0.000470949915849923	3.32702527636699
Tgfbi	2.17026540946729e-08	0.326829393106098	0.126	0.098	0.000491348088703394	3.30861072897226
Gm4258	2.2039300235e-08	-0.47691758275562	0.101	0.129	0.0004989697573204	3.30192577627419
Arap3	2.2278976143645e-08	-0.233918227375622	0.299	0.339	0.000504396019892122	3.29722834903335
Sept9	2.2396764091312e-08	-0.251333767804297	0.216	0.254	0.000507062739027305	3.29493830195338
Nav3	2.24812291124349e-08	-0.294974786261216	0.119	0.148	0.000508975027105525	3.29330352582893
Btg1	2.28494016940385e-08	-0.0810757067962669	0.425	0.471	0.000517310454353031	3.28624874482317
Ctdspl2	2.33585134048619e-08	-0.197205225729942	0.214	0.254	0.000528836743486073	3.27667837776812
Arid1b	2.33801487744707e-08	-0.161895550739176	0.468	0.514	0.000529326568254016	3.27627630711106
Plxna4	2.36221067628461e-08	-0.421697387831875	0.107	0.135	0.000534804497110836	3.27180494946127
Ckmt2	2.36488825072274e-08	0.491365182901383	0.105	0.08	0.000535410699963629	3.27131295386495
Dlg2	2.39311969422485e-08	-0.42859397291197	0.138	0.169	0.000541802298772506	3.26615915666332
Zfp644	2.39327416361466e-08	-0.16485671600939	0.334	0.381	0.000541837270642359	3.26613112503633
Ikzf5	2.43115756841918e-08	-0.32028362719965	0.111	0.139	0.000550414073490102	3.25931047019233
3222401L13Rik	2.44424621066869e-08	-0.38190418520299	0.08	0.105	0.000553377342095391	3.25697862691605
Pkig	2.45893643304817e-08	0.39661690349673	0.304	0.271	0.000556703208442105	3.25437627572075
Purb	2.4622992217465e-08	-0.233153651307286	0.412	0.452	0.000557464543803407	3.25378274966134
Dctn1	2.47688711928233e-08	-0.217185858198329	0.203	0.241	0.000560767243805519	3.25121736281956
Dpy19l4	2.47833320749121e-08	-0.370717021934319	0.119	0.148	0.000561094638176009	3.25096388139759
Sh3bgrl3	2.50707431420266e-08	0.268817584356789	0.542	0.52	0.000567601624735482	3.24595637006332
Gpatch8	2.53194840375175e-08	-0.204411687356898	0.404	0.449	0.000573233118609396	3.24166872613616
Csgalnact1	2.65231818775201e-08	-0.149739195447557	0.331	0.377	0.000600484837707056	3.22149795409503
Nup93	2.66036760514248e-08	-0.419010901870043	0.081	0.106	0.000602307225804259	3.22018192662173
Pdcd11	2.68874779285644e-08	-0.358732771318697	0.099	0.127	0.000608732500302698	3.21557351059244
Gps2	2.73090994005104e-08	-0.12210644252639	0.248	0.289	0.000618278010427555	3.20881619927146
Oxct1	2.82131220432809e-08	-0.115847810703206	0.262	0.304	0.000638745083059879	3.19467242996202
Cobll1	2.84025109207199e-08	-0.33009403482046	0.163	0.195	0.000643032847245099	3.19176684198568
Samd12	2.85970317428245e-08	-0.300260160352758	0.246	0.284	0.000647436798657546	3.18880262004044
Ptch1	2.88810252803557e-08	-0.275752236510771	0.128	0.16	0.000653866412347253	3.18451097079887
Cdon	2.89347621438339e-08	-0.58718631451919	0.12	0.147	0.0006550830149364	3.1837036608566
Ndufb8	2.91542696821024e-08	0.361224763361845	0.597	0.574	0.000660052665602799	3.18042141071849
Eogt	2.93709005503447e-08	-0.376575649529819	0.134	0.164	0.000664957188459803	3.17720631471822
Mga	2.95244910652007e-08	-0.229254297398314	0.256	0.297	0.000668434477716145	3.17494115737874
Tfdp2	2.95847632204182e-08	-0.237193308916647	0.154	0.188	0.000669799039310268	3.17405547970232
Herc2	2.97097925815153e-08	-0.183368262653658	0.318	0.359	0.000672629704045505	3.17222395769013
Btbd7	2.97142403431919e-08	-0.187280812973476	0.409	0.453	0.000672730401369864	3.17215894566514
Tln2	2.98280865972511e-08	-0.346910226657513	0.229	0.265	0.000675307880561766	3.17049818221448
Nhs	3.00332828983202e-08	-0.323111005431502	0.076	0.1	0.00067995352481797	3.16752077053623
Frmd6	3.00931505958847e-08	-0.329886161110619	0.18	0.214	0.00068130892949083	3.16665591899664
Tax1bp1	3.0486771275653e-08	-0.146048926180148	0.509	0.551	0.000690220501680783	3.16101214496543
Tmx3	3.09202751548899e-08	-0.238019496262001	0.294	0.334	0.000700035029506706	3.15488022749884
Emp2	3.11979378939468e-08	-0.372282040780963	0.134	0.164	0.000706321313918955	3.15099768830111
Pcsk7	3.11999205714032e-08	-0.319949709877898	0.151	0.183	0.000706366201736568	3.15097008908857
Cetn2	3.12009851649895e-08	-0.219395654884854	0.168	0.202	0.000706390304135361	3.15095527048571
Hecw2	3.2125430084418e-08	0.403145368925633	0.357	0.334	0.000727319737111224	3.13827462691751
Kansl1l	3.30134815341411e-08	-0.220342139896389	0.23	0.27	0.000747425221932954	3.12643225093181
Arhgef7	3.33942635219323e-08	-0.221585163314447	0.212	0.251	0.000756046126136548	3.12145170752065
Lix1l	3.39054188140476e-08	-0.328111726432756	0.118	0.147	0.000767618681950038	3.11485446414881
S100a11	3.47889142359292e-08	0.469430567436575	0.56	0.553	0.000787621018301437	3.10368270288113
Clasp2	3.49255068706125e-08	-0.196983641870851	0.333	0.376	0.000790713475550668	3.10198085977664
Chst11	3.5643457059589e-08	-0.271313901680662	0.181	0.216	0.000806967867829094	3.09314375784589
Ei24	3.59561254869974e-08	-0.11145891943839	0.26	0.301	0.000814046681025621	3.08935069003642
Gab3	3.63353448661317e-08	-0.385342232271709	0.136	0.166	0.000822632207769222	3.08479429095787
Angel2	3.72254448382302e-08	-0.215537544523065	0.197	0.233	0.000842784071137531	3.07428368127757
Chd8	3.73092260830262e-08	-0.257808078427241	0.243	0.281	0.000844680878519713	3.0733073370561
Arhgef1	3.78905232342369e-08	-0.267395025215078	0.286	0.324	0.000857841446023123	3.066592974949
E130307A14Rik	3.85659384219152e-08	-0.346627675410152	0.142	0.172	0.000873132845872161	3.05891967400353
Arhgef5	3.89618193608509e-08	-0.39128707082294	0.098	0.125	0.000882095590329664	3.05448434899152
Grrp1	3.9104436071556e-08	0.437181737979296	0.178	0.15	0.000885324432660029	3.05289755021276
Abhd17a	3.91599974127139e-08	-0.166067558751809	0.32	0.362	0.000886582341423843	3.05228092304634
Faf2	3.91748065508808e-08	-0.256025661855185	0.178	0.212	0.00088691762031194	3.0521167169275
Arhgef15	4.02872253595367e-08	-0.205545812022378	0.311	0.354	0.00091210278213991	3.03995621956516
Cc2d2a	4.11937129810152e-08	-0.39533664785181	0.086	0.112	0.000932625661890184	3.03029263878076
Taok2	4.15819323220944e-08	-0.252032013262087	0.186	0.223	0.000941414947772216	3.0262189102535
Maml3	4.17879958121582e-08	-0.301941432520991	0.261	0.297	0.000946080225187262	3.02407203497361
Dnmt3a	4.24393586289351e-08	-0.207426192994051	0.206	0.241	0.00096082707935909	3.01735476554426
Kif13a	4.25239254799133e-08	-0.216293384337499	0.266	0.306	0.000962741672865237	3.0164902290743
Ube3a	4.53102708721127e-08	-0.213912634734536	0.392	0.434	0.00102582453254463	2.98892691901431
Ppp1r14b	4.57945612467882e-08	0.308021576330322	0.338	0.303	0.00103678886662728	2.98430967504244
Dgcr8	4.60916663830001e-08	-0.379042140113559	0.086	0.112	0.00104351532691112	2.98150116773505
Map4	4.63144228770362e-08	-0.185771504985673	0.521	0.564	0.0010485585339361	2.97940732079625
Eef1a2	4.79582173362655e-08	0.340874629961168	0.168	0.138	0.00108577404049305	2.96426054599715
Gabarapl1	4.87303766790055e-08	-0.277658470236734	0.194	0.229	0.00110325572801269	2.95732380905381
Itfg1	4.89234717814338e-08	-0.353094774069436	0.219	0.254	0.00110762740113166	2.95560630896377
Usp34	4.89301869177721e-08	-0.131255310407732	0.497	0.543	0.00110777943181836	2.95554670267617
Mapre3	5.03220045099345e-08	-0.311453171234642	0.121	0.151	0.00113929018210492	2.94336564516053
Pde4d	5.06171204510585e-08	-0.360667176393206	0.176	0.209	0.00114597160701196	2.9408261424653
Med13	5.06460651964573e-08	-0.176301938887558	0.338	0.38	0.00114662691604779	2.9405778677647
Clasp1	5.33088740040979e-08	-0.259406058412213	0.262	0.301	0.00120691290745278	2.91832406807776
Rps15a	5.34043141769012e-08	0.100703595298699	0.89	0.889	0.00120907367296504	2.91754723529526
Mkln1	5.3563416095417e-08	-0.173995511248519	0.464	0.507	0.00121267574040024	2.91625531041192
Blmh	5.36726429351948e-08	-0.184783351236146	0.202	0.238	0.00121514863605281	2.91537059624721
Vps13b	5.38293076374931e-08	-0.198686740040451	0.368	0.41	0.00121869552491284	2.91410478360807
Ppp2r5a	5.42036471488299e-08	-0.150608505813547	0.523	0.567	0.00122717057144951	2.91109506800586
Plcb4	5.47929010095994e-08	-0.0425742311238801	0.579	0.644	0.00124051127885733	2.90639928272331
Suco	5.57544382310575e-08	-0.226433599549494	0.169	0.204	0.00126228048155114	2.89884413316199
Kdm6b	5.59245573766592e-08	-0.244973098109857	0.217	0.254	0.00126613197900756	2.89752102199065
Lasp1	5.61983161223241e-08	-0.216098125400326	0.322	0.359	0.00127232987700942	2.89540027454351
Wdr11	5.62806341754478e-08	-0.335203264992886	0.107	0.135	0.00127419355773214	2.89476459502266
Selenop	5.66016396907516e-08	-0.00117831855186123	0.501	0.552	0.00128146112259862	2.8922945650529
Ufl1	5.69110832919439e-08	-0.242823896205836	0.182	0.216	0.00128846692572961	2.88992672508163
Tmem88	5.8322899778342e-08	-0.22670219269749	0.255	0.293	0.00132043045098166	2.87928446878522
Adnp	6.05740423280294e-08	-0.272858708513877	0.243	0.279	0.00137139631830659	2.86283702078962
Phf2	6.09250269322595e-08	-0.268187747260085	0.14	0.171	0.00137934260974635	2.86032784764458
Hnrnpr	6.0965522618251e-08	-0.212229622058642	0.323	0.363	0.0013802594320772	2.86003927640294
Rps9	6.11537969980161e-08	0.0885357717472774	0.872	0.87	0.00138452196403508	2.85870015022279
Jade2	6.11601236672894e-08	0.544271900872196	0.1	0.076	0.00138466519982743	2.85865522258836
Csrp1	6.1439130577165e-08	-0.256678399851926	0.323	0.365	0.00139098191626702	2.85667851610177
Ndufb5	6.30176117328609e-08	0.36553141693212	0.523	0.501	0.00142671872963197	2.84566163740323
Hsph1	6.372748714919e-08	0.475759876675143	0.114	0.089	0.00144279030905766	2.84079678341558
Fam98b	6.38523460803152e-08	-0.389729793156138	0.077	0.101	0.00144561711525834	2.83994671862487
Bend7	6.60073589996097e-08	-0.327135636441977	0.113	0.142	0.00149440660775116	2.82553122080916
Pkd1	6.65506489697007e-08	-0.259999894034007	0.221	0.258	0.00150670669267402	2.82197128262295
Atp5d	6.6630997458271e-08	0.23610934152557	0.638	0.614	0.00150852578245526	2.82144726282916
Dock4	6.73354968389867e-08	-0.222855544476768	0.458	0.497	0.00152447564843466	2.81687950854683
Eml1	6.79038517866813e-08	-0.304657741683713	0.181	0.215	0.00153734320445047	2.81322916752939
Snw1	6.91605471959527e-08	-0.196154451538931	0.288	0.327	0.00156579478851637	2.80526515674477
Ranbp2	6.92487274861014e-08	-0.225426972201129	0.28	0.318	0.00156779119028534	2.80471178026485
Stab1	6.98997302852756e-08	-0.160635310310445	0.142	0.174	0.00158252989365864	2.80064807750121
Tgs1	7.12447603579673e-08	-0.23279867695817	0.189	0.224	0.00161298137450438	2.79237064748808
Shroom4	7.13605054363333e-08	-0.186423130451961	0.247	0.286	0.00161560184307859	2.79166566005862
Ppil4	7.22792868910547e-08	-0.237682013624238	0.208	0.243	0.00163640305521348	2.78610971833211
Mapk8	7.2755765702689e-08	-0.297196252241349	0.149	0.181	0.00164719053550888	2.7832561617689
Ptprs	7.28199998109815e-08	-0.413412352672665	0.08	0.105	0.00164864479572062	2.78287290401314
Mapk3	7.34359920000318e-08	-0.201894682441286	0.389	0.43	0.00166259085888072	2.77921461162949
Rgs3	7.3595796296279e-08	-0.197723879319914	0.289	0.328	0.00166620882814776	2.77827056881839
Setd5	7.36908824999249e-08	-0.168291039121337	0.425	0.466	0.0016683615797983	2.77770981994927
Pafah1b1	7.37852751804413e-08	-0.125911699215077	0.537	0.584	0.00167049863008519	2.77715387617472
Ubr4	7.3937869583923e-08	-0.283141437983936	0.201	0.235	0.00167395336738002	2.77625664465317
Rsu1	7.43590323658718e-08	-0.172907361026933	0.467	0.51	0.00168348849276334	2.77378984782146
Tspan9	7.57685320150878e-08	-0.172135188204348	0.314	0.357	0.00171539956482159	2.76563470443419
Pcbp3	7.65718087681055e-08	-0.435897419950515	0.087	0.112	0.00173358575050991	2.76105467142771
Iars2	7.75442846083878e-08	-0.310679190875792	0.157	0.189	0.0017556026035339	2.755573783774
Ppp1r27	7.940962251192e-08	0.385224514043195	0.125	0.099	0.00179783385366987	2.74525044595564
Tcea3	8.01593329971114e-08	0.316791033536771	0.216	0.183	0.0018148072990546	2.74116948269412
Tshz1	8.13055306721622e-08	-0.294678690858954	0.192	0.225	0.00184075721441775	2.73500348873219
Parn	8.20279620178614e-08	-0.322805033263388	0.114	0.142	0.00185711306008438	2.73116165583151
Cxxc5	8.31659572598186e-08	-0.263193893729779	0.151	0.182	0.00188287727236229	2.72517798676659
Fam149b	8.51960745672881e-08	-0.246434834108611	0.128	0.158	0.0019288391282034	2.71470399249453
Arhgap23	8.59109929031489e-08	-0.257188365087018	0.213	0.249	0.00194502487932729	2.71107483912724
Sertad2	8.76004032369743e-08	-0.296398405196633	0.223	0.258	0.0019832731292851	2.70261747219251
Zmym4	8.76134580081587e-08	-0.233899220111236	0.25	0.29	0.00198356868930471	2.70255275567913
Zcrb1	8.96663062336101e-08	0.325372012138474	0.433	0.404	0.00203004517312893	2.69249429793785
Cavin3	9.04190498583764e-08	-0.148760026294302	0.462	0.509	0.00204708728879364	2.68886363841557
Ipo8	9.14410731078023e-08	-0.306116704176456	0.14	0.17	0.00207022589516064	2.68398226339857
Dapk2	9.17136456074799e-08	-0.243446505486776	0.216	0.252	0.00207639693655334	2.68268962053628
Spr	9.3794359053962e-08	-0.159555341578653	0.214	0.251	0.0021235042889817	2.6729468574992
Micu2	9.46091088195876e-08	-0.224260787939807	0.209	0.244	0.00214195022367546	2.66919062586376
Rab3gap1	9.50946693739894e-08	-0.203489013608177	0.197	0.232	0.00215294331462712	2.66696740467198
Hmgb2	9.52589602861053e-08	-0.00671984648399589	0.269	0.312	0.00215666286087742	2.66621774043492
Kcnq1ot1	9.59448677399027e-08	-0.253437906568033	0.283	0.32	0.0021721918056314	2.66310182896833
Fmo1	9.73125428531975e-08	-0.22773795372581	0.342	0.377	0.00220315597019639	2.65695475632273
Btbd3	1.00435032257344e-07	-0.274276591883638	0.23	0.267	0.00227384913030627	2.6432383540938
Brwd1	1.00767593393024e-07	-0.240873727221951	0.25	0.287	0.00228137831441805	2.64180269094398
Eftud2	1.02442447406332e-07	-0.317479481351012	0.133	0.162	0.00231929700927935	2.63464363202974
Ndufb10	1.02800602933287e-07	0.290346209545915	0.591	0.57	0.00232740565040962	2.63312791564716
Slc12a2	1.02872849881242e-07	-0.232355048797019	0.099	0.125	0.00232904132131131	2.63282280624493
Sap130	1.03424524719972e-07	-0.325515080390975	0.138	0.169	0.00234153123966017	2.63050004368095
Rpl8	1.04287717781046e-07	0.0874735762820471	0.893	0.89	0.00236107393056288	2.62689041396625
Prpf6	1.04456614324833e-07	-0.260114712041836	0.167	0.201	0.00236489774831421	2.62618763222127
Adamts9	1.06138341143217e-07	-0.221019085252411	0.262	0.302	0.00240297204348244	2.61925128181031
Bicral	1.06231322639406e-07	-0.238527374119246	0.239	0.275	0.00240507714455614	2.61887098876303
Esf1	1.08273284911539e-07	-0.205475412175509	0.212	0.248	0.00245130717039724	2.61060226441095
Mib1	1.08316416480573e-07	-0.195938369586349	0.322	0.363	0.00245228366912017	2.61042929401989
Psd3	1.08417506327405e-07	-0.176912889507767	0.358	0.402	0.00245457234325244	2.6100241634776
Hnrnpm	1.08702633756156e-07	-0.180357334695153	0.438	0.479	0.00246102762823937	2.60888351074882
Sdf4	1.08731590507049e-07	-0.158842650056495	0.364	0.406	0.00246168320907958	2.6087678366203
Hectd4	1.0873745186918e-07	-0.307167737695979	0.181	0.212	0.00246181591031823	2.60874442586535
Cdc42se2	1.08905855332009e-07	-0.19757300130767	0.323	0.365	0.00246562856471669	2.60807234722276
Ezh1	1.12829518971369e-07	-0.232677079607687	0.239	0.276	0.00255446030951179	2.59270084087521
Scn1b	1.13451181512339e-07	0.4362737414191	0.235	0.205	0.00256853474943936	2.59031455437504
Dnajc8	1.1722422702875e-07	-0.143566027213926	0.417	0.457	0.0026539564999309	2.57610619978161
Adcy6	1.19854698013264e-07	-0.390260392107292	0.085	0.11	0.0027135103630203	2.56646851549083
Fubp3	1.19860100453532e-07	-0.317271125541791	0.109	0.136	0.00271363267426795	2.56644894014536
Enox2	1.19947496944187e-07	-0.278195930819842	0.207	0.241	0.00271561133081639	2.56613238791164
Vdac1	1.20123998757924e-07	0.272976734613749	0.415	0.384	0.00271960733187941	2.56549379666748
Nos2	1.20191907622938e-07	-0.378236907519534	0.101	0.127	0.00272114478858332	2.56524834935959
Thoc1	1.20282014684238e-07	-0.245333850366777	0.152	0.183	0.00272318481245116	2.56492288370444
Klc1	1.20836134901606e-07	-0.216211684369292	0.279	0.318	0.00273573009417236	2.56292675212508
Crip1	1.21436814115713e-07	-0.217599135054464	0.695	0.748	0.00274932947157974	2.56077321246098
Mfhas1	1.22046683638846e-07	-0.254752357934404	0.199	0.233	0.00276313691758347	2.55859759460657
Nap1l1	1.22311628857816e-07	-0.22499970724451	0.305	0.346	0.00276913527734095	2.55765582765361
Rabgap1	1.22960918385487e-07	-0.182815180201682	0.314	0.354	0.00278383519224743	2.55535647926843
Ddx21	1.23839887807229e-07	-0.293001496410236	0.174	0.205	0.00280373505995566	2.55226302759394
Zscan26	1.23972586545748e-07	-0.21616656365685	0.204	0.24	0.00280673935939573	2.55179791512894
Vwf	1.26552794905448e-07	-0.22261461035629	0.136	0.167	0.00286515527665934	2.54285183653465
Ubap2l	1.27166308635378e-07	-0.176504780115662	0.332	0.373	0.00287904522750496	2.5407515126483
Wbp11	1.27807346169541e-07	-0.176583694008055	0.213	0.25	0.00289355831727841	2.53856776036558
Taf3	1.28052229892192e-07	-0.24261437312065	0.22	0.255	0.00289910248475924	2.53773643184103
Parg	1.28856339301459e-07	-0.290780735633697	0.142	0.172	0.00291730752178502	2.53501778823348
Sh3bgrl	1.30050701032248e-07	-0.149752883349509	0.426	0.471	0.00294434787137008	2.53101087990139
Acadsb	1.3015181452803e-07	-0.240982935009656	0.172	0.205	0.00294663708091461	2.5306733502247
Carnmt1	1.3018458006637e-07	0.480119253801427	0.266	0.236	0.00294737889270261	2.53056403095265
Plscr4	1.3188286065344e-07	-0.155389518632545	0.339	0.381	0.00298582796519388	2.52493521868713
R3hdm2	1.33094265732693e-07	-0.181092624021098	0.334	0.372	0.00301325417618817	2.5209642328603
Sil1	1.33136334534713e-07	-0.395318144042953	0.123	0.151	0.0030142066138659	2.52082698155477
St3gal2	1.36553743844171e-07	-0.189490599797656	0.159	0.191	0.00309157676063203	2.50981996595144
Fgfr2	1.37582544670727e-07	-0.299739763863496	0.231	0.265	0.00311486881134527	2.50656023976199
Abca5	1.39717528757412e-07	-0.363869395965334	0.089	0.114	0.00316320485106782	2.49987268199905
Tomm70a	1.42763109281918e-07	-0.278451994846008	0.17	0.202	0.00323215679414262	2.49050757946328
Cog4	1.45097869659406e-07	-0.216214743350537	0.141	0.172	0.00328501576908896	2.48346254135173
Lmtk2	1.45382003738699e-07	-0.287972729809296	0.154	0.185	0.00329144856464414	2.48261292722412
Pde10a	1.49979006350104e-07	-0.768885588179049	0.166	0.196	0.00339552470376636	2.46909310552403
Rpl18a	1.50607636607367e-07	0.0949151579627023	0.909	0.906	0.00340975689279079	2.4672765840231
Scmh1	1.54574562042456e-07	-0.241102877255545	0.293	0.33	0.00349956808464121	2.4559855528017
Relch	1.55398670731488e-07	-0.259944585855513	0.23	0.266	0.00351822590536089	2.45367627792523
Uxs1	1.58991220907044e-07	-0.316536568300018	0.1	0.125	0.00359956124133548	2.44375043314375
Mtss2	1.59367827212502e-07	-0.350682180877529	0.08	0.104	0.00360808760809105	2.44272292588381
Gatad2a	1.61741170801573e-07	-0.247737074324305	0.284	0.321	0.0036618201069476	2.43630299495486
B230219D22Rik	1.61802830536142e-07	-0.121283958812418	0.427	0.471	0.00366321608333825	2.43613746270767
Ksr1	1.61999208663515e-07	-0.254795768725095	0.187	0.219	0.00366766208414199	2.43561068438501
Zbtb7a	1.64237778363963e-07	-0.16297636289456	0.289	0.329	0.00371834330216013	2.42965051576077
Trim37	1.64315736602279e-07	-0.364127912371233	0.081	0.105	0.00372010827667559	2.42944441945187
Map7d1	1.64377581717518e-07	-0.188267395318663	0.318	0.356	0.00372150845008462	2.42928099055873
Flt1	1.65202190212218e-07	-0.0863066107118686	0.505	0.563	0.00374017758640462	2.42710777668599
Eloc	1.66092305646662e-07	0.26662879343143	0.418	0.386	0.00376032979984042	2.42477406359105
Mgst1	1.67103659040384e-07	0.4089907235278	0.181	0.153	0.00378322684067429	2.4221376178139
Hnrnpl	1.68801800222638e-07	-0.229511025887795	0.313	0.351	0.00382167275704052	2.41774650354372
Mpp7	1.70072308109148e-07	0.50987438914361	0.176	0.147	0.00385043705559112	2.41448997177499
Nav2	1.7650182458534e-07	-0.448209779931553	0.08	0.104	0.00399600130861209	2.3983743782231
Glcci1	1.77430707070181e-07	-0.213907822143953	0.141	0.171	0.00401703120806891	2.39609479424805
Ddx17	1.7766912415032e-07	-0.178289015735146	0.422	0.464	0.00402242897076324	2.39551161606123
Mier1	1.78696912729868e-07	-0.154599642409797	0.407	0.45	0.00404569810420421	2.39300652803332
Per1	1.82795963213298e-07	0.333156919831057	0.149	0.121	0.00413850060714907	2.38315697675087
Rock2	1.82904075158258e-07	-0.140669257199356	0.551	0.591	0.00414094826158295	2.3829001956868
Phlda3	1.89543039168906e-07	0.339823008002491	0.238	0.206	0.00429125440678404	2.36741573757936
Pnisr	1.9206041048306e-07	-0.169726606876854	0.427	0.467	0.00434824769333648	2.36168572475471
Hmgxb4	1.94920523122136e-07	-0.286093340829041	0.146	0.176	0.00441300064348515	2.35526600922581
Atxn7	1.95536505719073e-07	-0.251750029428955	0.274	0.311	0.00442694648947982	2.3538957275048
Rpl31	1.95682151543541e-07	-0.117008236630479	0.663	0.695	0.00443024391094576	2.3535723626569
Msh3	1.96575275871348e-07	-0.362265356532692	0.082	0.106	0.00445046424572732	2.35159468366145
Sfmbt1	2.02989890843603e-07	-0.340854761815317	0.132	0.161	0.00459569112869917	2.33764916745312
Bclaf1	2.08577553915659e-07	-0.204801735737208	0.385	0.422	0.00472219582065053	2.32585600750197
Acacb	2.09076148871094e-07	-0.28660912394304	0.097	0.123	0.00473348401044157	2.32481908557707
Ehmt1	2.09875450552158e-07	-0.21451839278891	0.291	0.329	0.00475158020050085	2.32316193601077
Cul4a	2.12678040377486e-07	-0.223738107246094	0.168	0.2	0.00481503083414628	2.31740092742694
Cacna2d1	2.17562954615174e-07	-0.260040077030924	0.146	0.176	0.00492562529248753	2.30753862936144
Pdap1	2.19961653195095e-07	-0.124020377946278	0.323	0.364	0.00497993182833695	2.30277660237677
Nr2f2	2.20851781521883e-07	-0.382977661654328	0.162	0.191	0.00500008433365543	2.30102267059752
Rere	2.21588842698406e-07	-0.163171102743348	0.47	0.514	0.00501677139869192	2.2995756881986
Ckap5	2.23485365012791e-07	-0.25395698519748	0.208	0.242	0.00505970866388958	2.29587448895224
Rpl11	2.24976930957678e-07	0.0909502049787601	0.868	0.872	0.00509347771688184	2.29298558946763
Phf21a	2.2511110771287e-07	-0.15819988595068	0.416	0.457	0.00509651547861938	2.29272665245487
Pik3c2b	2.2880729022641e-07	-0.248160294112662	0.149	0.181	0.00518019705072592	2.28565371971128
U2surp	2.31038539583237e-07	-0.196567084539354	0.358	0.399	0.00523071253616449	2.28143914680261
Gata2	2.31969047222618e-07	-0.215742361953303	0.173	0.205	0.00525177922912007	2.27969353878784
Trim2	2.37444349184639e-07	-0.371920357656784	0.146	0.175	0.00537574006554022	2.26956173899269
Krit1	2.38385111327982e-07	-0.219236005068008	0.275	0.311	0.0053970389204655	2.26784445003142
Sncg	2.40404635080136e-07	-0.356393246820002	0.14	0.169	0.00544276093821428	2.26418074073243
Smc3	2.40783563351889e-07	-0.187519298801293	0.305	0.345	0.00545133987428677	2.26349674020202
Adgrl4	2.43013153251607e-07	-0.080696086913064	0.445	0.496	0.00550181778961639	2.25949379676613
Rprd1b	2.43085651411796e-07	-0.287484600775297	0.162	0.194	0.00550345914796306	2.25936425293327
Pibf1	2.4549646814386e-07	-0.225704637343968	0.195	0.228	0.005558040038777	2.2550783289949
Calr	2.45765238275845e-07	0.209536459448095	0.536	0.523	0.00556412499456514	2.25460312241828
Tnik	2.4684845307433e-07	-0.467353436005429	0.106	0.131	0.00558864897760283	2.25269316751374
Cnot6	2.46971736340439e-07	-0.24966507421835	0.215	0.25	0.00559144011074753	2.25247632241732
Mllt3	2.51091770955017e-07	-0.141982398730753	0.246	0.286	0.00568471769442158	2.24529109769553
Gas1	2.51162196020822e-07	-0.369595831692779	0.166	0.197	0.0056863121179114	2.24516930585444
Retreg1	2.51196481072298e-07	0.378960680622028	0.132	0.106	0.00568708833147683	2.24511002626251
Wdr43	2.51526304142134e-07	-0.246171809658289	0.137	0.167	0.00569455552577791	2.24454016802652
Ndrg1	2.52571454030375e-07	-0.238071300675185	0.31	0.351	0.0057182177192477	2.24273931304452
Rxra	2.55895606742068e-07	-0.25223227380497	0.105	0.132	0.00579347653664043	2.23706074757179
Taf1b	2.57051293816489e-07	-0.362396417668114	0.107	0.133	0.00581964129200531	2.23510378334044
Nsrp1	2.57962719321096e-07	-0.31077196667838	0.188	0.221	0.00584027596542962	2.23356663106711
Bcar3	2.58157405373839e-07	-0.269269403363787	0.125	0.152	0.00584468365766372	2.23323898996817
Aco1	2.58698832249448e-07	-0.413919607304928	0.082	0.105	0.0058569415621275	2.23232910914127
Sypl	2.61677099130712e-07	-0.171075391555413	0.454	0.491	0.00592436952431932	2.22735786079098
Efr3b	2.6186246068974e-07	-0.277761152844735	0.19	0.223	0.00592856611001572	2.22705033291043
Sybu	2.62168899747381e-07	-0.240045274269448	0.2	0.234	0.00593550389028071	2.22654240603051
Ncam1	2.70112052256034e-07	-0.406179695539682	0.086	0.11	0.00611533686307662	2.21357961487531
Pdgfa	2.72222893110741e-07	-0.420380524131323	0.099	0.124	0.00616312630002717	2.21019893224615
Cfap97	2.72258727337339e-07	-0.398808372273102	0.093	0.118	0.00616393758691736	2.21014176738947
Tlk1	2.76095102766585e-07	-0.189702356347817	0.274	0.312	0.00625079312663549	2.2040648740691
Ptcd3	2.76794981098826e-07	-0.332523105708117	0.103	0.129	0.00626663837207741	2.20296536634083
Virma	2.78337081633213e-07	-0.236785422912414	0.206	0.242	0.00630155152817594	2.20055250813901
Lmo7	2.78380332501628e-07	-0.145123300597365	0.325	0.368	0.00630253072783686	2.20048502825406
Kdm5d	2.78390135806732e-07	-0.401525695563263	0.088	0.113	0.00630275267466441	2.20046973462211
Cfdp1	2.79682395529433e-07	-0.180726533937074	0.361	0.403	0.00633200943478636	2.19845844670409
Golim4	2.88697366240645e-07	-0.199459155751926	0.223	0.258	0.00653610837168821	2.18468075561334
Ywhab	2.89730492163246e-07	-0.15326621517491	0.494	0.534	0.00655949834257588	2.183129373335
Notch1	2.89804265776771e-07	-0.132138406160128	0.344	0.39	0.0065611685771861	2.18301880369962
Ppp1cb	2.91949689236026e-07	-0.157424059099735	0.495	0.533	0.00660974096430363	2.17981556017819
Creb3l2	2.93319313254133e-07	-0.165944588969126	0.235	0.272	0.00664074925207357	2.17778291796876
Kremen1	2.95670178812693e-07	-0.229190932686977	0.129	0.157	0.00669397284831937	2.17431605353321
Akap9	2.99829427896677e-07	-0.177191476620052	0.324	0.361	0.00678813824758076	2.16824932140002
Skp1a	3.01359791276723e-07	-0.127115147626174	0.279	0.318	0.00682278567450501	2.16603827108295
Agrn	3.04432922789638e-07	-0.368496577248607	0.091	0.116	0.0068923613719574	2.16163196022391
Serbp1	3.04659482577123e-07	-0.106276720271308	0.579	0.619	0.00689749068554606	2.16130887732484
Dtnb	3.06462442573788e-07	-0.266544235070505	0.109	0.136	0.00693830969987057	2.15874631880025
Nemf	3.07875304462162e-07	-0.194877899993899	0.249	0.286	0.00697029689302336	2.15674872315655
Serinc5	3.11131831983361e-07	-0.238865399691632	0.109	0.135	0.00704402467610329	2.15217913131397
Cemip2	3.15356868815414e-07	-0.299916307529523	0.157	0.187	0.00713967950998097	2.14632128264549
Snrnp27	3.18578331377598e-07	-0.16603117965405	0.274	0.312	0.00721261342238882	2.14190734425836
Sin3a	3.23917761296536e-07	-0.215699581369495	0.168	0.199	0.00733349811575357	2.13468881526676
Bod1l	3.31880277480924e-07	-0.157338580370629	0.308	0.346	0.00751376948216812	2.12414213295616
Ccdc66	3.42405546337792e-07	-0.362218720321774	0.081	0.105	0.00775206156908761	2.11058278665275
Polr1d	3.46338577411504e-07	0.225989145801658	0.45	0.424	0.00784110539259644	2.10562270873585
Phlpp1	3.4664713583536e-07	-0.159580822159388	0.422	0.463	0.00784809115531256	2.10523596128314
Mfn2	3.49162202156897e-07	-0.263064581419418	0.113	0.139	0.00790503225683215	2.1020963535704
Cttn	3.53983765748735e-07	-0.25794370417462	0.154	0.186	0.00801419245655135	2.09614023242807
Pcmtd2	3.56201753207387e-07	-0.154221583704278	0.182	0.215	0.00806440769261524	2.09342752477535
Srrm2	3.59974455970665e-07	-0.121014435699138	0.607	0.647	0.00814982168317585	2.08885189345143
Rsrc1	3.60473042200576e-07	-0.147200534072122	0.314	0.356	0.00816110967542105	2.08825078571347
2610008E11Rik	3.62017776640022e-07	-0.303620535856031	0.105	0.131	0.0081960824631301	2.08639368068785
Rps6ka5	3.67205523261788e-07	-0.196055732035467	0.171	0.203	0.00831353304664687	2.08021437253605
Phactr4	3.71594670109449e-07	-0.213370758915147	0.235	0.271	0.00841290333127792	2.0750541013297
Plat	3.75473616913381e-07	-0.222168370042806	0.117	0.145	0.00850072268691895	2.07054415127402
Gprc5b	3.7616227187875e-07	-0.248349365672419	0.144	0.174	0.0085163138353349	2.06974834271953
Otud7b	3.7625260942602e-07	-0.300014947405189	0.224	0.256	0.00851835907740509	2.0696440569074
Rps18	3.8123398967451e-07	0.0999283062194096	0.853	0.862	0.00863113752623091	2.06393196340306
Ccdc82	3.81378499219458e-07	-0.194765839337412	0.196	0.23	0.00863440922232852	2.06376737208147
Gadd45g	3.83333078150028e-07	0.373476344287838	0.169	0.142	0.00867866088931663	2.06154728095783
Rps7	3.83840196192136e-07	0.0865371478584853	0.868	0.866	0.00869014204178996	2.06097312487913
Hip1	3.94394377972409e-07	-0.129911686204652	0.491	0.539	0.00892908871729533	2.04919286196754
Klhl7	3.96949642913693e-07	-0.350344966894926	0.139	0.167	0.00898693991556601	2.04638816188401
Ubxn4	3.98461209126956e-07	-0.173116091696245	0.352	0.389	0.00902116177463428	2.04473752899658
Jam2	4.01767919059171e-07	-0.12211741108752	0.445	0.487	0.00909602568749963	2.04114832185555
Serp1	4.04445106202643e-07	0.336142821691102	0.229	0.2	0.00915663720442784	2.03826399267533
Baz1a	4.04469558036058e-07	0.294132932655175	0.2	0.171	0.00915719079393634	2.03823773701006
Gm26917	4.05705227435051e-07	-0.16909799563938	0.262	0.297	0.00918516634912957	2.03691297394121
Tmem184b	4.1045124076686e-07	-0.170937311085274	0.24	0.278	0.0092926160909617	2.03186200463642
Ywhaz	4.17024362939901e-07	-0.136535110268036	0.514	0.553	0.00944143157695935	2.02496214989301
5330438D12Rik	4.17228844158939e-07	-0.333247400284983	0.115	0.142	0.00944606103175837	2.02474925273875
Prkn	4.2687475071034e-07	-0.452424742867143	0.125	0.151	0.0096644443560821	2.01482311008078
Ccdc50	4.27695112871894e-07	-0.180229596761827	0.315	0.353	0.00968301735541968	2.01398928973548
Copz1	4.40514442246981e-07	-0.280866975353625	0.162	0.192	0.00997324697247165	2.00116342617644
Ap3m1	4.43262252016011e-07	-0.293189021833116	0.153	0.183	0.0100354573856425	1.99846282890307
Trim54	4.44299783689437e-07	0.384225048739054	0.116	0.092	0.0100589471027289	1.99744747568225
Rpl18	4.55805451588236e-07	0.0973472489830765	0.852	0.852	0.0103194354239577	1.98634406229862
Bzw2	4.57879191322356e-07	-0.143009720784328	0.158	0.189	0.0103663848915381	1.9843726703597
Nek9	4.61186445919431e-07	-0.259118310846578	0.195	0.228	0.0104412611356159	1.98124704241032
Hspe1	4.70592764903083e-07	0.344456764606652	0.417	0.392	0.0106542201974058	1.97247833162383
Smad1	4.72571081029688e-07	-0.20812118548431	0.315	0.353	0.0106990092745121	1.97065643600948
Nup214	4.93402377666609e-07	-0.283659717356239	0.156	0.185	0.011170629830372	1.95192233949462
Ddx6	4.93945921308198e-07	-0.118411075533037	0.511	0.552	0.0111829356584176	1.95144417382946
Fancc	5.03464007642591e-07	-0.470442073403769	0.092	0.116	0.0113984251330283	1.9431551489515
Cnot10	5.03724809551548e-07	-0.187228626387257	0.154	0.185	0.0114043296882471	1.94293023614364
Prxl2c	5.04235524259708e-07	-0.213089196745125	0.211	0.244	0.0114158922692398	1.94249013827248
Eif4ebp1	5.05759872939683e-07	0.364683023767865	0.257	0.227	0.0114504035233544	1.94117920809456
Ak1	5.11315963526883e-07	0.383071405449226	0.182	0.154	0.0115761934142486	1.93643422566587
Tbc1d17	5.19459234030242e-07	-0.299035298358767	0.107	0.132	0.0117605570584447	1.92957210668855
Hp1bp3	5.21421599012838e-07	-0.159019998651084	0.285	0.324	0.0118049850016506	1.92793456036031
Ppwd1	5.26351833562205e-07	-0.338547067982661	0.095	0.119	0.0119166055118483	1.92384743733235
Ncoa1	5.27688148028325e-07	-0.210963207413601	0.375	0.411	0.0119468596713613	1.92274623753007
Phf20l1	5.33412867296424e-07	-0.178073306621998	0.432	0.47	0.012076467315591	1.91806008969865
Kifap3	5.41995018254808e-07	-0.206051552324718	0.182	0.214	0.0122707672132888	1.91112828274315
Gda	5.46296662958263e-07	0.372902741675076	0.366	0.342	0.0123681564493751	1.90769502983984
Neo1	5.53505827864336e-07	-0.279561693571895	0.128	0.155	0.0125313719428486	1.90200137955719
Dlg1	5.69708361244004e-07	-0.208900417457118	0.326	0.361	0.0128981972985643	1.88947098411891
Fyco1	5.73041796868157e-07	-0.316084438439444	0.149	0.177	0.0129736662810951	1.88693727752826
Mrpl42	5.74571131852421e-07	0.366271975808859	0.401	0.376	0.0130082904251388	1.88577977551483
Smtn	5.76689107283693e-07	-0.181506527999973	0.22	0.255	0.0130562413889028	1.88418182910956
Ankle2	5.83441398750388e-07	-0.295264607775172	0.115	0.141	0.0132091132677088	1.87912633574405
Eps8	5.87812343438815e-07	0.297189449537841	0.148	0.122	0.0133080714554548	1.87588487592567
Cox8b	5.94785841278894e-07	0.0520647119601603	0.249	0.215	0.0134659514465542	1.87076295577715
Inpp5a	6.03139546558205e-07	-0.210196232358954	0.273	0.308	0.0136550793340778	1.86470577232746
Pcbp2	6.03652729406882e-07	-0.117190488338824	0.582	0.629	0.0136666977937718	1.86433640885496
Slc25a17	6.09391974123659e-07	-0.257261908617163	0.118	0.144	0.0137966342941596	1.86022684734893
4632427E13Rik	6.11144982990823e-07	-0.262036325767718	0.202	0.234	0.0138363224149122	1.85897932658064
Tnks	6.13507025269992e-07	-0.245176656214381	0.213	0.246	0.0138897990521126	1.85730403728542
Nrf1	6.14350793617697e-07	-0.219001419975893	0.278	0.313	0.0139089019675047	1.8567071538524
Rtl8a	6.22983275696835e-07	-0.160675960826327	0.219	0.254	0.0141043413617764	1.85064718952455
Tm4sf1	6.25480616876595e-07	-0.0793841082295894	0.493	0.549	0.0141608811660861	1.8489097216701
Ogdh	6.30635526439635e-07	-0.194694707166491	0.328	0.365	0.0142775883185933	1.84534514468733
Fra10ac1	6.33321737370499e-07	-0.275302126642778	0.101	0.126	0.0143384041340681	1.8434991830013
Usp48	6.35624009408526e-07	-0.288743476640373	0.165	0.196	0.014390527573009	1.84192328404487
Ldb2	6.36078773175791e-07	-0.227635495631115	0.337	0.376	0.0144008234246999	1.84161267467007
Cab39l	6.39643660487082e-07	-0.257731939027992	0.227	0.26	0.0144815324734275	1.83918547753548
Tsn	6.47725933856604e-07	-0.145707730206732	0.34	0.379	0.0146645151425135	1.8337322916614
Rreb1	6.5272698932918e-07	-0.0978606263021446	0.302	0.34	0.0147777390384126	1.83039200695969
Frg1	6.5280306089824e-07	-0.182673974739592	0.242	0.279	0.0147794612987362	1.83034139538977
Cyb5r3	6.5412591678144e-07	-0.183304792933113	0.349	0.387	0.0148094107559318	1.82946222105599
Get4	6.73412756717647e-07	-0.380670163538423	0.098	0.122	0.0152460648120875	1.81684223834585
Tsc22d1	6.73487683108148e-07	-0.138172260823126	0.36	0.402	0.0152477611455685	1.81679391982577
Rarres1	6.73558343682001e-07	-0.315537411127162	0.082	0.105	0.0152493609009605	1.81674835716981
Magi3	6.78263261813147e-07	-0.248658718453637	0.258	0.291	0.0153558802474496	1.81372528337898
Ralbp1	6.7952365397746e-07	-0.155986666931194	0.425	0.465	0.0153844155260497	1.8129189985152
Stard8	6.83604986575299e-07	-0.163261789381573	0.247	0.283	0.0154768168960648	1.81031835545052
Crebbp	6.9575029027136e-07	-0.143771036783201	0.499	0.537	0.0157517865717436	1.80267018128728
Fbrsl1	6.96141992538356e-07	-0.292594625866739	0.148	0.177	0.0157606547110684	1.80242574550774
Fmo2	7.05851964168064e-07	-0.155964836647836	0.266	0.303	0.015980488468765	1.79640994992522
Ppp1r12c	7.16137058056705e-07	-0.348625748943296	0.247	0.279	0.0162133429944038	1.79012742967116
Gpatch2	7.22026304727883e-07	-0.250216635088157	0.162	0.192	0.0163466755390393	1.78657055749021
Uqcc2	7.3190052199902e-07	0.357572685710495	0.485	0.465	0.0165702278180578	1.78067152058216
Ggta1	7.35231017562266e-07	-0.178783118113833	0.296	0.336	0.0166456302376097	1.77869975691858
Tdg	7.36750204314698e-07	-0.278507926304302	0.088	0.112	0.0166800246256848	1.77780331252375
Snapc3	7.37871848557978e-07	-0.208205896330777	0.203	0.236	0.0167054186513526	1.7771426361172
Ppig	7.38890471783609e-07	-0.177782368425059	0.376	0.415	0.0167284802811809	1.77654351124775
Gbp4	7.40496383361704e-07	0.458320167627535	0.224	0.198	0.016764838119309	1.77560063574726
Slc6a6	7.4383599435797e-07	-0.288361599584046	0.322	0.355	0.0168404469122644	1.77364638736399
Eva1b	7.48596486680364e-07	-0.164696023620012	0.276	0.316	0.0169482244584434	1.77087579293527
Erg	7.50852199567938e-07	-0.191631040052792	0.325	0.36	0.0169992937982181	1.7695691201457
Ttc5	7.51134695876264e-07	-0.322981080049786	0.132	0.16	0.0170056895146386	1.76940575442036
Rabgap1l	7.52895791643592e-07	-0.185804266733394	0.36	0.397	0.0170455607228109	1.7683887078515
Cyb5r1	7.689734306583e-07	-0.235366118314373	0.2	0.233	0.0174095584701039	1.75921224303712
Sbf1	7.69626828568282e-07	-0.331479916122286	0.078	0.1	0.0174243513987859	1.75884337903603
Psmc3	7.69860733855112e-07	-0.116672886063018	0.411	0.449	0.0174296470144797	1.75871140814049
Marc2	7.78707576301339e-07	-0.15325472255975	0.359	0.399	0.0176299395274623	1.75374917737365
Ago3	7.80225899782169e-07	-0.233600394668813	0.232	0.266	0.0176643143710683	1.75290321476128
Ddx42	7.86924424312631e-07	-0.2340282962367	0.244	0.279	0.017815968966438	1.74919055246911
Sorl1	7.97978451482214e-07	0.648594405374409	0.109	0.088	0.0180662321415573	1.74313241361264
Arnt	8.04097868155799e-07	-0.165968725289339	0.276	0.313	0.0182047757350473	1.73981466677845
Smurf1	8.12905943219401e-07	-0.270408269451238	0.168	0.198	0.0184041905544872	1.73508327875793
Vps35l	8.24341719010362e-07	-0.193843401536169	0.176	0.208	0.0186630965183946	1.72901629792696
Ddx3y	8.25577242621846e-07	-0.219623253448445	0.272	0.308	0.0186910687729586	1.72836586454265
Mylk	8.26607245909704e-07	-0.526230310634957	0.187	0.215	0.0187143880473957	1.72782436956396
Thsd1	8.31986603517386e-07	-0.290950584060544	0.131	0.158	0.0188361767036336	1.72500724406001
Gt(ROSA)26Sor	8.32106297652937e-07	-0.187341438218089	0.132	0.16	0.0188388865788625	1.72494476857845
Fez2	8.32976172355463e-07	-0.145737226534806	0.327	0.366	0.0188585805421277	1.72449099908123
Inafm1	8.34617517457353e-07	-0.358322714111063	0.082	0.104	0.0188957405952345	1.72363608177711
Nipbl	8.36463678780227e-07	-0.126833657086241	0.56	0.598	0.0189375376875843	1.72267648986353
Top3b	8.37666822942805e-07	-0.232137858508667	0.127	0.155	0.0189647768714251	1.72205226258834
Mier3	8.52146838372037e-07	-0.302190135237412	0.094	0.118	0.0192926044207429	1.71460914046354
Spaar	8.65872756136114e-07	-0.247485333836977	0.144	0.173	0.0196033591989216	1.70766950228881
Furin	8.66088295525067e-07	-0.166659853663033	0.176	0.207	0.0196082390106875	1.70756140797844
Nrip1	8.66508962257552e-07	-0.193312921182621	0.257	0.293	0.019617762905511	1.70735051852515
Wwox	8.66624278512503e-07	-0.247530689954025	0.292	0.326	0.0196203736655231	1.70729272583836
Specc1l	8.69273335334012e-07	-0.187234472884781	0.209	0.242	0.019680348311962	1.70596721949083
Ppp1r16b	8.79328297027155e-07	-0.196037811808357	0.233	0.269	0.0199079926446948	1.70097252838457
Ddx50	8.89204967067517e-07	-0.179372156574221	0.319	0.356	0.0201316004544086	1.69612169749641
Hmgn2	9.00990228317871e-07	-0.105669136303638	0.087	0.111	0.0203984187691166	1.6904034966164
Pltp	9.06948207516557e-07	-0.169927305379571	0.264	0.297	0.0205333074181748	1.68754109067946
Trrap	9.06959189732294e-07	-0.307824875975357	0.152	0.18	0.0205335560555391	1.68753583184905
Aimp1	9.09989252341473e-07	-0.121513904318127	0.28	0.316	0.020602156673011	1.68608731447735
Abhd2	9.54288059284033e-07	-0.195012336770024	0.143	0.171	0.0216050816621905	1.66544408781738
Prkg1	9.62562723571003e-07	-0.464683497292865	0.108	0.133	0.0217924200616475	1.66169453840638
Ireb2	9.62867786773422e-07	-0.240945167746525	0.168	0.197	0.0217993266925503	1.66155692007548
Adh1	9.6687754458649e-07	-0.216841677649927	0.25	0.284	0.0218901076094381	1.65975210348139
Ipo11	9.68937198797453e-07	-0.294635570459174	0.14	0.168	0.0219367381807743	1.65882794811059
Tmem256	9.73823479516371e-07	-0.143475594642534	0.438	0.477	0.0220473635762506	1.65664333602572
Ilk	9.88401653476332e-07	-0.158471612230253	0.301	0.337	0.0223774134347042	1.65019011423101
N4bp2l2	9.97472421979011e-07	-0.20556587907067	0.335	0.373	0.0225827756336048	1.6462226802908
Sncaip	9.99516894967108e-07	-0.18166079845779	0.286	0.323	0.0226290625020553	1.64533343803016
Tpd52	1.02231132576993e-06	0.742026181815441	0.181	0.157	0.0231451284154313	1.63554040529126
Clock	1.0226659730315e-06	-0.205739717216446	0.3	0.336	0.0231531576294332	1.6353897714917
Ctdsp1	1.02532969368829e-06	-0.205880301064186	0.186	0.217	0.0232134642651029	1.63426004270007
AU020206	1.03152496672243e-06	-0.187023371651308	0.284	0.32	0.0233537252465958	1.63164383351336
Atp6v0a1	1.05291618798657e-06	-0.262305922722252	0.185	0.216	0.0238380224960159	1.62272977471575
Atp5f1	1.05880702838288e-06	0.296054412067881	0.642	0.63	0.0239713911225883	1.62030676198917
Enpp4	1.07303570624201e-06	-0.222613724214979	0.15	0.179	0.0242935283893192	1.61450940373229
Otulin	1.08233161515249e-06	-0.267864046777942	0.163	0.192	0.0245039877670524	1.61076323301111
Ambra1	1.101131649998e-06	-0.195288316752389	0.366	0.403	0.0249296205559548	1.60328433167309
Pik3c2a	1.10414912410533e-06	-0.174011464737649	0.346	0.382	0.0249979361697446	1.60209584521157
Rprd1a	1.10538900002636e-06	-0.319504725374695	0.138	0.165	0.0250260069605968	1.60160843897821
Ralgapa1	1.10587234881142e-06	-0.108253096070267	0.555	0.596	0.0250369499770906	1.60141857836889
Cul5	1.11582610673101e-06	-0.153878385711247	0.235	0.271	0.02526230305639	1.5975270592008
Trim44	1.11894383499973e-06	-0.229917805261712	0.268	0.302	0.0253328884243938	1.59631528967022
Atp5o	1.12294618098694e-06	0.343767763663993	0.597	0.584	0.0254235015375443	1.59476463498944
Helz	1.12498385296364e-06	-0.209541931807036	0.273	0.306	0.0254696344310968	1.5939772884756
Trdn	1.13438242869441e-06	0.338758172922051	0.117	0.093	0.0256824181856413	1.59036408670768
Gimap1	1.15090020364843e-06	-0.193785975565909	0.243	0.277	0.0260563806106005	1.5840859105732
Stk38l	1.15281129983605e-06	-0.289697032082601	0.119	0.145	0.0260996478282881	1.58336535271011
Taf10	1.16603400124053e-06	0.23157851082092	0.387	0.358	0.0263990097880855	1.57841236296485
Ubqln2	1.18113546377708e-06	-0.249106152095138	0.098	0.122	0.0267409068999131	1.57282386801835
Lrig2	1.19291481654361e-06	-0.155348964779063	0.12	0.147	0.0270075914465474	1.56851414473202
Mpzl1	1.1941561444073e-06	-0.198922814537795	0.2	0.234	0.0270356951093813	1.56806245988574
Srpk2	1.19417804788614e-06	-0.160410839523486	0.312	0.35	0.0270361910041423	1.56805449403236
Phf12	1.20497596136924e-06	-0.262354909158935	0.222	0.253	0.0272806557653996	1.56414519443083
Car4	1.2185720861855e-06	-0.120304557876272	0.218	0.252	0.0275884720312397	1.55927235195927
Slc25a16	1.22264602586648e-06	-0.331068430196302	0.084	0.107	0.0276807060256171	1.55782283693496
Tcf25	1.23309790470386e-06	-0.154653839841101	0.449	0.493	0.0279173365624954	1.55412601768882
Uchl3	1.23523316520817e-06	0.41030804834042	0.168	0.142	0.027965678860313	1.55337463381081
Lars	1.23628033605134e-06	-0.256417764307239	0.183	0.213	0.0279893868082024	1.55300661595796
Ntn4	1.23790728134437e-06	-0.517305018034992	0.11	0.134	0.0280262208496366	1.55243546002783
Tm9sf1	1.29474061646873e-06	-0.333425275079982	0.12	0.145	0.029312927556852	1.53294080529769
Dtx3	1.30569597617885e-06	-0.338775820397546	0.13	0.156	0.0295609569006892	1.52928151175344
Gnpat	1.30805625560545e-06	-0.242817921296384	0.113	0.138	0.0296143936269075	1.5284971553811
Ltn1	1.37368592835115e-06	-0.263142845075941	0.157	0.187	0.0311002494178701	1.50723612800306
Sesn3	1.37522342761569e-06	-0.321996564287446	0.097	0.12	0.0311350584012192	1.50675031531906
Agpat5	1.39437022990823e-06	-0.181822890542777	0.168	0.198	0.0315685420051223	1.50074547555954
Cacybp	1.40478472776916e-06	0.330514644795591	0.269	0.242	0.0318043262366937	1.49751380036368
Ankrd23	1.41258521788175e-06	0.151112680778204	0.254	0.223	0.0319809293328428	1.49510892025641
Qser1	1.41344425182553e-06	-0.217094091708405	0.22	0.253	0.0320003778613301	1.49484489348879
Sh3tc2	1.42938494747271e-06	-0.411643513843867	0.084	0.106	0.0323612752107823	1.4899743731508
Scaf11	1.42996672783691e-06	-0.142326869717893	0.364	0.404	0.0323744467182277	1.48979764497321
Tnfsf10	1.43511649424932e-06	-0.104272449146329	0.197	0.231	0.0324910374298047	1.48823642153139
Ip6k1	1.46224589175368e-06	-0.149886864556181	0.26	0.296	0.0331052469893033	1.48010316761679
Rasip1	1.47617380268562e-06	-0.159885797764682	0.334	0.374	0.0334205748928025	1.4759860837477
Epc2	1.48174125064073e-06	-0.187154055433541	0.221	0.254	0.0335466219145061	1.47435120597944
Opa1	1.49795506641689e-06	-0.261521699972802	0.169	0.199	0.0339137027036783	1.4696247912898
Suclg2	1.50729854985171e-06	-0.173921161537338	0.157	0.186	0.0341252391686428	1.46692429616341
Cyp2j6	1.50873994515301e-06	-0.396577770713182	0.099	0.123	0.0341578723582642	1.466509188681
Birc6	1.51132377874318e-06	-0.165772083387371	0.486	0.522	0.0342163703507457	1.46576606201432
St8sia4	1.51253906390347e-06	-0.247630032959328	0.265	0.294	0.0342438844067745	1.46541697761801
Efcab14	1.53025759035885e-06	-0.227352135015033	0.242	0.275	0.0346450318457243	1.46035903512676
Zfp280d	1.56129599878492e-06	-0.185648764475652	0.312	0.348	0.0353477414124905	1.45163833076183
Eya3	1.57006870998949e-06	-0.306524135856747	0.167	0.194	0.0355463555941622	1.44920491888578
Ccnt2	1.5733606876038e-06	-0.206927376407811	0.244	0.278	0.0356208859673501	1.4482952829091
Tmem30a	1.58067513447038e-06	-0.156000961903641	0.403	0.44	0.0357864850444094	1.44628095600459
Slc25a32	1.61388634736601e-06	-0.34269109213804	0.117	0.142	0.0365383869043664	1.43725062978032
Flna	1.61830731886961e-06	-0.406600805625977	0.282	0.317	0.0366384776992081	1.43606257923367
Tcerg1	1.62359701514847e-06	-0.194175935274108	0.188	0.219	0.0367582364229615	1.43464533325299
Nol7	1.6389320907411e-06	-0.0643269684098405	0.395	0.44	0.0371054225343785	1.43056261856087
Kank3	1.64167537128315e-06	-0.121705544218482	0.389	0.43	0.0371675304058506	1.42983629461434
Phc3	1.65459741158526e-06	-0.16685580771462	0.212	0.245	0.0374600853982902	1.42643123689234
Elk4	1.65721213626598e-06	-0.184868637403605	0.317	0.353	0.0375192827650618	1.42574547237595
Tcf12	1.65882228244957e-06	-0.105291489478529	0.575	0.62	0.0375557364746583	1.42532371700839
Tmpo	1.68514644667736e-06	-0.204621148008164	0.335	0.373	0.0381517155527753	1.41848592852556
Zmynd8	1.69366690004851e-06	-0.215730703923179	0.211	0.243	0.0383446186170983	1.41629557744875
Zfp91	1.71293558442662e-06	-0.0878608388397835	0.38	0.42	0.0387808616314186	1.41138254601509
Vat1	1.77067244664391e-06	-0.26356680446166	0.209	0.239	0.040088024192018	1.39698534818075
Kif5b	1.77509306404822e-06	-0.112802012243967	0.558	0.594	0.0401881069700518	1.39590245043457
Taldo1	1.78675427299911e-06	0.311071570861727	0.435	0.412	0.0404521167406998	1.39305874809984
Agmo	1.78679622924859e-06	-0.168825013583416	0.287	0.322	0.0404530666301881	1.39304855019295
Map2k5	1.8815697340908e-06	-0.184069839505548	0.254	0.288	0.0425987387798157	1.37060325885679
4931406P16Rik	1.93926084246763e-06	-0.0938070143918179	0.467	0.515	0.0439048654734672	1.35748734920681
Mtmr10	1.96877369652168e-06	-0.325288851577825	0.183	0.212	0.0445730364892508	1.35092777907051
Zcchc14	1.9959212838137e-06	-0.267302949058671	0.234	0.266	0.0451876578655421	1.34498016812733
Atp5l	2.00400562537916e-06	0.215530794780778	0.81	0.792	0.0453706873585841	1.3432246411929
Atp5h	2.02545489573829e-06	0.161010727903648	0.777	0.763	0.045856298839515	1.33860100103307
Zfp639	2.04199245625826e-06	-0.146775987188392	0.164	0.194	0.0462307092096869	1.33506944414593
Pias2	2.05890382988653e-06	-0.295449234414113	0.17	0.198	0.046613582708631	1.33148751601631
Abhd18	2.06544828476961e-06	-0.348717886109533	0.106	0.129	0.0467617491671839	1.33010925201302
Rpl32	2.08467081271249e-06	0.083599827996788	0.897	0.899	0.0471969471998108	1.32608609155985
Taok1	2.09584875489099e-06	-0.163426077160214	0.441	0.48	0.047450015810732	1.3237636385262
Ppp2r5e	2.10505303264653e-06	-0.159538118730952	0.298	0.332	0.0476584006591175	1.32186053598399
Nfyc	2.12601564977121e-06	-0.174185231264226	0.185	0.216	0.0481329943108202	1.31755712040831
Ythdf2	2.14537450858594e-06	-0.161396795782708	0.177	0.206	0.0485712788743857	1.31362046146876
Cacna1c	2.16698495499821e-06	-0.574869230788634	0.082	0.103	0.0490605393811595	1.30926768138496
Otud4	2.16847905878561e-06	-0.198078938712839	0.175	0.206	0.0490943658909062	1.30896834500303
Actr1b	2.16865843955131e-06	-0.243909175261193	0.127	0.153	0.0490984270714417	1.30893242081258
Mysm1	2.17140290916556e-06	-0.233357515028395	0.254	0.288	0.0491605618635082	1.3083831621398
Pgrmc1	2.1820205371477e-06	-0.150123698022482	0.303	0.341	0.0494009449610239	1.30626474363843
Phtf1	2.18935384245472e-06	-0.314283296002665	0.094	0.116	0.0495669709931749	1.30480761975015
Rif1	2.19484747364653e-06	-0.208713272649644	0.216	0.25	0.0496913468033574	1.30371923224743
Bin1	2.20240432465317e-06	0.408002876017074	0.286	0.26	0.0498624339101478	1.30222652631464
Sf3b2	2.21274470197389e-06	-0.15417508983481	0.444	0.48	0.0500965400526888	1.30019226790349
Mical3	2.21901998679126e-06	-0.272369489125097	0.163	0.192	0.0502386125009542	1.29896236352843
Hnrnpa3	2.2218836007751e-06	-0.122895779007688	0.542	0.583	0.0503034447215483	1.29840227394336
Itprid2	2.23414654215443e-06	-0.297186104749441	0.172	0.201	0.0505810777143764	1.29601192152344
Sltm	2.25149774653293e-06	-0.173654330099236	0.328	0.363	0.0509739089815054	1.29265206085895
Dcp1b	2.25538644293348e-06	-0.415940259103395	0.088	0.11	0.051061949068014	1.29190261191077
Phf14	2.28613120339959e-06	-0.21029466262649	0.296	0.329	0.0517580104449667	1.28602242610634
Map3k11	2.2865835567928e-06	-0.322111506221743	0.142	0.169	0.0517682517257891	1.28593650140144
Zfp148	2.2897634784703e-06	-0.14708811160015	0.383	0.421	0.0518402451525676	1.2853329533536
Pcnt	2.30662979138121e-06	-0.226333192803915	0.129	0.156	0.0522220984768707	1.28214568060549
Ankmy2	2.34639100016376e-06	-0.303558346714405	0.09	0.113	0.0531222922437076	1.27472319329149
Cdadc1	2.34923217376712e-06	-0.24140576246323	0.128	0.154	0.0531866164140875	1.27419763741831
Chrnb1	2.36439405057789e-06	-0.258253324287915	0.089	0.112	0.0535298813050835	1.27140371960189
Clcn3	2.37513106459349e-06	-0.19954200522844	0.193	0.225	0.0537729673023965	1.26943599760322
Tsc22d2	2.37739018996027e-06	-0.249215214303775	0.229	0.26	0.0538241139007006	1.26902311117849
Sspn	2.41224143068019e-06	-0.229741206743336	0.102	0.125	0.0546131459905994	1.26270280520765
Creb1	2.46598838190223e-06	-0.180875013528136	0.285	0.321	0.0558299769662664	1.2531325513261
L3mbtl3	2.46870902421401e-06	-0.276875367142596	0.12	0.145	0.0558915723082051	1.25265367290024
Gnb4	2.52159228748754e-06	-0.235231233932309	0.209	0.241	0.0570888493887179	1.24344871000026
Wac	2.5234341392313e-06	-0.133925488552492	0.434	0.477	0.0571305489121966	1.24313160320371
Sufu	2.56085234273456e-06	-0.309705351779353	0.107	0.131	0.0579776970395105	1.23673903946216
Slc39a9	2.56460756132999e-06	-0.265901436013884	0.107	0.131	0.058062715188511	1.23610265910345
Ttc4	2.57395622413715e-06	-0.234112710300896	0.093	0.115	0.0582743689144652	1.23452242099828
Apopt1	2.59607223662165e-06	-0.0786164821351503	0.236	0.271	0.0587750754371142	1.23080680479083
Secisbp2l	2.59650291061985e-06	-0.409061043715908	0.206	0.235	0.0587848258964334	1.23073476371833
Arf6	2.59797234909596e-06	-0.18884782264352	0.171	0.2	0.0588180939835325	1.23048905303273
Abca3	2.61697901989075e-06	-0.168166548824966	0.171	0.2	0.0592484050103266	1.22732333653368
Pex19	2.62717063225628e-06	-0.1671169046884	0.123	0.149	0.0594791431142823	1.2256352967644
Ngly1	2.6531554891789e-06	-0.136551421560489	0.194	0.225	0.0600674402750102	1.22136087476356
Sec23ip	2.70833484222542e-06	-0.231326540122625	0.116	0.141	0.0613167008279835	1.21242122059437
Ndufc1	2.73682817164884e-06	0.360721364909788	0.54	0.523	0.0619617898061297	1.20787604585636
Crot	2.75654552662086e-06	-0.305563238774954	0.126	0.151	0.0624081907226962	1.204758407878
Rasa1	2.77142019753038e-06	-0.170730124717849	0.329	0.363	0.0627449532720878	1.20242119979475
Neurl1b	2.78244186343563e-06	-0.300656586886804	0.098	0.121	0.0629944837881826	1.2006974785661
Eapp	2.80931828355038e-06	-0.243435172609646	0.236	0.27	0.0636029659395806	1.19652263181763
Golgb1	2.83199400640314e-06	-0.195879213109508	0.281	0.315	0.0641163443049672	1.1930312476005
Ror1	2.83974439810889e-06	-0.108033945399446	0.185	0.215	0.0642918131731853	1.19184432598831
Rfc1	2.85880399486203e-06	-0.208781949477354	0.235	0.266	0.0647233224436763	1.18893919717576
Ep400	2.8710357435533e-06	-0.191797001366576	0.304	0.34	0.0650002492340467	1.18708497811463
Rad21	2.87529418974184e-06	-0.139478179480624	0.314	0.35	0.0650966604557553	1.18644129073809
Cebpz	2.90213200034914e-06	-0.207779093511654	0.203	0.234	0.0657042684879046	1.18240641551592
Sympk	2.9120204024059e-06	-0.266319855426056	0.122	0.147	0.0659281419104697	1.180929164047
Kdm4b	2.93003101265002e-06	-0.413603179887471	0.081	0.102	0.0663359021263964	1.1782513603544
Rpl14	2.93645294039322e-06	0.0963668817705479	0.816	0.821	0.0664812945705025	1.17730053225416
Afg1l	2.93884594640052e-06	-0.224151738213006	0.14	0.166	0.0665354722265078	1.17694675642704
Znrf1	2.94509617721016e-06	-0.164632112270523	0.342	0.379	0.0666769774520379	1.1760240954915
Ccser2	2.96465899567522e-06	-0.135197703712165	0.35	0.39	0.0671198796620869	1.1731488308167
Ddx60	2.99075436183992e-06	-0.230013066507114	0.133	0.159	0.0677106787520557	1.16934283268323
Erbin	2.99318087194881e-06	-0.162543946051019	0.366	0.404	0.0677656149409211	1.16899061630148
Arhgef28	3.04661945911287e-06	-0.28967416216337	0.164	0.192	0.0689754645543154	1.16130536583687
Mtr	3.05887740351495e-06	-0.319361838239561	0.122	0.147	0.0692529844155785	1.15956150620157
Ap2a1	3.0785610013102e-06	-0.275007763780524	0.138	0.165	0.0696986210696629	1.1567758139789
Xpr1	3.08296005627449e-06	-0.212153255126801	0.257	0.289	0.0697982156740545	1.1561556795662
1110059G10Rik	3.09426558926869e-06	-0.194574818893579	0.106	0.131	0.0700541729410432	1.15456598983872
Gnpda2	3.11355705780858e-06	-0.233212839961654	0.146	0.174	0.0704909317887862	1.15186674864544
Fam204a	3.14588072286003e-06	-0.187623465011605	0.169	0.198	0.071222739565551	1.14738132530766
Coro6	3.18629424715851e-06	-0.193040986426867	0.116	0.141	0.0721377017556687	1.14183769804109
Leprot	3.20094495815328e-06	-0.149872543067149	0.27	0.304	0.0724693938525903	1.13984537118588
Fam20b	3.21050556982915e-06	-0.302602736732263	0.093	0.116	0.0726858461009319	1.13855014978351
Rnf19b	3.21413958695194e-06	0.362064995544367	0.101	0.081	0.0727681202485919	1.13805884366049
Dctn6	3.21787599937793e-06	-0.139839109688654	0.193	0.223	0.0728527126259163	1.13755427290519
Fbxl12	3.2297724820841e-06	-0.253517316479446	0.109	0.134	0.073122048994384	1.13595164749186
Trpm7	3.23372457216806e-06	-0.181583925715349	0.382	0.415	0.073211524313885	1.13542055074502
Srek1	3.25208046521827e-06	-0.243396434289996	0.284	0.314	0.0736271017325415	1.13296229481513
Jmy	3.26628486976048e-06	-0.253260982088031	0.158	0.185	0.0739486894513774	1.13106951834158
Fam20a	3.27056521744325e-06	-0.27124383796269	0.11	0.134	0.0740455965229151	1.13050076378238
Sgce	3.30602601927238e-06	-0.141715147924212	0.216	0.249	0.0748484290763266	1.12581731022597
Esyt2	3.32383190107406e-06	-0.180676752461283	0.356	0.39	0.0752515542403167	1.12348452575376
Casp8ap2	3.33964408452976e-06	-0.226654122291907	0.145	0.173	0.0756095420737537	1.12142339221743
Hmg20a	3.35650963288728e-06	-0.194590165244418	0.233	0.264	0.0759913780885679	1.11923567957409
Cant1	3.36247135394935e-06	-0.294176522428382	0.086	0.107	0.0761263514534132	1.11846498436169
Zfp24	3.37025453035369e-06	-0.156178412663513	0.116	0.142	0.0763025625672075	1.1174608763294
Hmgcs1	3.37708696798097e-06	-0.366853304234494	0.118	0.142	0.0764572489550892	1.11658133259372
Vwa8	3.37892981790074e-06	-0.208150222577215	0.166	0.194	0.0764989710772726	1.11634440613354
Jdp2	3.40193764763176e-06	0.360080905201047	0.167	0.143	0.077019868342383	1.11339722809482
Acvr1	3.4355740653558e-06	-0.26813179807656	0.181	0.209	0.0777813968396554	1.10912426182745
Supt6	3.44493363072408e-06	-0.299034483404009	0.179	0.208	0.0779932973995931	1.10794271817422
Larp7	3.45658289411038e-06	-0.262211760908927	0.104	0.127	0.078257036722659	1.1064766010988
Atp5g2	3.47737516487508e-06	0.235648798770584	0.635	0.618	0.0787277737327719	1.10387202938159
Zzef1	3.48006419256588e-06	-0.13539954539676	0.258	0.292	0.0787886533196915	1.10353632255442
Dchs1	3.49597576188797e-06	-0.27460024295577	0.103	0.126	0.0791488912491436	1.10155516453822
Echs1	3.49992682549703e-06	-0.115881201387596	0.208	0.239	0.0792383433292528	1.10106461302351
Romo1	3.51471230150009e-06	-0.0311080267085531	0.443	0.486	0.0795730865059621	1.09923379606095
Ecscr	3.52854475656652e-06	-0.0914757958024858	0.356	0.4	0.079886253288666	1.09752794702533
Oat	3.55265100855534e-06	-0.100864129704421	0.407	0.45	0.080432018833693	1.09457103042304
Ift43	3.55416118182205e-06	-0.249659844137839	0.138	0.164	0.0804662091564513	1.09438645823828
Bcor	3.55961440389698e-06	-0.216459843574626	0.168	0.196	0.0805896701042277	1.09372062201922
Rab10	3.56011382534117e-06	-0.106602426946512	0.483	0.526	0.0806009770057241	1.09365969385715
Ddx46	3.57801521422992e-06	-0.219439885598491	0.249	0.283	0.0810062644501654	1.09148139456654
Pcmtd1	3.5851736773448e-06	-0.133380265280202	0.49	0.533	0.0811683320550862	1.09061337834871
Nedd4l	3.58540542862496e-06	-0.185208496580779	0.322	0.356	0.0811735789040691	1.09058530577586
Rnf20	3.63410955978566e-06	-0.275344935033303	0.158	0.185	0.0822762404335473	1.0847255613656
Abl2	3.63576383723976e-06	-0.287032483961571	0.179	0.207	0.0823136932751083	1.08452791182123
Focad	3.65563537570679e-06	-0.331897648125427	0.083	0.104	0.0827635849060017	1.08216070612646
Spata5	3.69766688258683e-06	-0.190533762162831	0.155	0.183	0.0837151782217659	1.07719579385444
Ctcf	3.76020140751034e-06	-0.141736897910645	0.333	0.368	0.0851309598660342	1.06991246983596
Lias	3.79130342511468e-06	-0.143054488490931	0.131	0.158	0.0858351095445964	1.06633503426553
Dhx57	3.81796829881692e-06	-0.244068361384401	0.133	0.159	0.086438802285215	1.0632912594256
Rnf44	3.81900843623237e-06	-0.316177370858664	0.122	0.147	0.0864623509963009	1.06317295974802
Fam111a	3.85557987614111e-06	0.186841319550947	0.162	0.137	0.0872903283958347	1.05903387264043
Usp40	3.86806585883828e-06	-0.26287789690272	0.118	0.142	0.0875730110440987	1.057629717583
Fxr1	3.89276771760767e-06	-0.100112340424141	0.356	0.396	0.0881322611266377	1.05486508744937
Hectd1	3.89847028571734e-06	-0.138465913588869	0.426	0.463	0.0882613672686407	1.05422934912283
Rint1	3.90873422393645e-06	-0.289234632567528	0.095	0.118	0.0884937428299211	1.05308743608757
Piezo1	3.91830156540836e-06	-0.197993675124455	0.234	0.265	0.0887103474408454	1.05202571980341
Vti1a	3.96245906937593e-06	-0.182017736903515	0.398	0.432	0.089710073330671	1.04715878832382
Ssh1	3.96338844745202e-06	-0.269831218440498	0.166	0.194	0.0897311144503137	1.04705693832708
Stag2	3.96556947502618e-06	-0.169231224270388	0.367	0.404	0.0897804929145928	1.04681801455588
Foxk2	3.99562144406852e-06	-0.303613825392135	0.129	0.154	0.0904608694937113	1.04353924220909
Ap1g1	4.01809142366643e-06	-0.204831130397807	0.21	0.24	0.090969589831808	1.04110376345328
Dnajc24	4.03311634221308e-06	-0.338726874377861	0.104	0.127	0.0913097539877041	1.03948282732034
Mtpap	4.07902714497075e-06	-0.213270385215334	0.162	0.19	0.0923491745621377	1.03456698202895
Fzd4	4.17815999786193e-06	-0.122500330090978	0.325	0.364	0.0945935423515942	1.02413851071021
Peg3	4.18845213478899e-06	-0.369854494503953	0.085	0.105	0.0948265563316228	1.02307002075078
Cdc37l1	4.20864070117261e-06	-0.12546732548026	0.257	0.291	0.095283625474548	1.02098172661307
Rarg	4.21155693191546e-06	-0.168126639760747	0.243	0.275	0.0953496489385661	1.02068090161456
Sertad3	4.2241505429041e-06	0.366988045004941	0.116	0.095	0.0956347682913489	1.01938419002536
Akap1	4.23061681487798e-06	-0.365027779886142	0.08	0.1	0.0957811646888374	1.01871988628631
Mid1	4.26779272861416e-06	-0.322144868332016	0.121	0.145	0.0966228273758245	1.0149202583445
Npc1	4.30539145269367e-06	-0.335138066834591	0.117	0.141	0.0974740624889846	1.01111093318864
Zfp568	4.32436293398884e-06	-0.338466299824199	0.093	0.115	0.0979035768255073	1.00920144132041
Rbm34	4.36271025186099e-06	-0.340234592720954	0.08	0.101	0.0987717601021328	1.00536720708152
Erc1	4.43850610303077e-06	-0.180750347446219	0.258	0.29	0.100487778172617	0.997886756103823
Msx1	4.44431849819066e-06	-0.330371335860412	0.105	0.127	0.100619370799037	0.997318402766192
Impdh1	4.44514654693085e-06	-0.213593693950042	0.153	0.181	0.100638117822515	0.997237494185568
Kantr	4.47832288002544e-06	-0.395816439308561	0.084	0.105	0.101389230003776	0.994008175163881
Cux1	4.4785450565411e-06	-0.162834320874873	0.382	0.417	0.10139426008009	0.993986629678235
Peg13	4.51161861214065e-06	-0.270196737199134	0.122	0.146	0.102143045378864	0.990791197865641
Trmt6	4.54062850840114e-06	-0.394061270880333	0.081	0.101	0.102799829430202	0.988007605939805
Hs2st1	4.54810429370816e-06	-0.291407678383258	0.156	0.182	0.102969081209553	0.987293162439349
Ndfip2	4.56145236026409e-06	-0.175602609914303	0.29	0.324	0.103271281436379	0.98602043402493
Rspry1	4.56151334448463e-06	-0.34469029219508	0.199	0.225	0.103272662119132	0.986014627774787
Rbm5	4.62693454119946e-06	-0.159768664091779	0.348	0.385	0.104753798012756	0.979830222050642
Vps4b	4.63710662218254e-06	-0.215431417840781	0.24	0.272	0.104984093926213	0.978876495628685
Mphosph8	4.67093426082492e-06	-0.2215443554644	0.201	0.231	0.105749951665076	0.975719822455005
Sem1	4.71425588711031e-06	0.131226998429167	0.733	0.731	0.106730753284177	0.971710425399853
Cds2	4.71609450070485e-06	-0.0986480258143491	0.309	0.348	0.106772379495958	0.971541078617233
Gmeb2	4.71933254412146e-06	-0.223796302202732	0.125	0.151	0.10684568879891	0.971242996837464
Itpripl2	4.72195738245807e-06	-0.225725392166093	0.211	0.242	0.106905115138851	0.971001514403662
Plec	4.72488351131881e-06	-0.176322163438775	0.302	0.335	0.106971362696258	0.970732471731622
Rbm3	4.73813093252134e-06	-0.0789629803812837	0.55	0.593	0.107271284312283	0.969516519728122
Zfp346	4.7442211304026e-06	-0.349601312100979	0.087	0.108	0.107409166392315	0.968958653983492
Cdk12	4.75494673217107e-06	-0.169825166005117	0.339	0.375	0.107651994016353	0.967977921416169
Mipol1	4.76630901317622e-06	-0.240372487669664	0.131	0.156	0.10790923605831	0.966941382031699
Rps27a	4.78153862239777e-06	0.0438446391651186	0.905	0.905	0.108254034411086	0.96555590938732
Tspan17	4.78817646737251e-06	-0.222838741041629	0.164	0.191	0.108404315221314	0.964953429610328
Gbp5	4.83482445213571e-06	0.418586575639621	0.171	0.147	0.109460425596352	0.960742867596875
Chfr	4.8522187905703e-06	-0.184583466371181	0.163	0.191	0.109854233418512	0.959183202149271
Rmdn1	4.86765668541024e-06	-0.145008002601563	0.215	0.245	0.110203747357688	0.957803637525112
Znrf3	4.86942462912795e-06	-0.401102826038181	0.094	0.116	0.110243773603457	0.957645929443079
Cyba	4.89735113210906e-06	0.332299171921999	0.453	0.44	0.110876029630949	0.955162334141383
Tbc1d10a	4.9411672628559e-06	0.375678368553492	0.126	0.104	0.111868026831058	0.951294022095494
Nfrkb	4.94625714478722e-06	-0.430287702035553	0.088	0.108	0.111983261757983	0.950846886877982
Snrpd3	4.95029754839926e-06	-0.148974600291966	0.308	0.343	0.112074736495759	0.950492273551372
Unk	5.01329321449373e-06	-0.304271789219805	0.092	0.114	0.113500958376138	0.945000471372082
Stim2	5.08067095191433e-06	-0.137679853369132	0.394	0.428	0.11502639035134	0.939202508610736
Ceacam1	5.08926738162063e-06	-0.210684103359157	0.161	0.19	0.115221013519891	0.938468308903278
Mcam	5.1552461233098e-06	-0.252247050121363	0.17	0.198	0.116714772231734	0.932874173151586
Eif2s3y	5.17168130510988e-06	-0.204017913044702	0.21	0.241	0.117086864747688	0.931491823011034
Atp5b	5.17304347944323e-06	0.166840826724855	0.75	0.739	0.117117704374595	0.93137744881315
Nsmce2	5.21722825077434e-06	-0.161726624949394	0.287	0.32	0.118118047597531	0.927683740208707
G3bp2	5.22573895071775e-06	-0.152328904661461	0.309	0.342	0.11831072984425	0.926975866523088
Kmt2d	5.24126068089069e-06	-0.239825687301154	0.15	0.177	0.118662141815365	0.925687817045256
Rab2b	5.32811972808983e-06	-0.383824411889544	0.094	0.116	0.120628630643954	0.918549602187789
Tmem181a	5.33132626323536e-06	-0.312482276310241	0.109	0.132	0.120701226599649	0.918288316458143
Senp3	5.35760701508917e-06	-0.256653588080967	0.093	0.115	0.121296222821619	0.916152722903164
Dhx16	5.38524545770318e-06	-0.410271913111462	0.082	0.103	0.1219219571624	0.913918074400077
Smox	5.38544229790173e-06	0.521489380192863	0.138	0.117	0.121926413624495	0.91390220046259
Fhod3	5.38583491710138e-06	-0.251939910689717	0.127	0.152	0.121935302523175	0.913870539899303
Brd3	5.40400624259569e-06	-0.206602466758512	0.204	0.235	0.122346701332366	0.912407735445525
Crtc3	5.40741175183828e-06	-0.211317303520689	0.256	0.285	0.122423802061619	0.912134136936651
Cep350	5.40833936340393e-06	-0.166343394378313	0.294	0.329	0.122444803187465	0.912059642510696
Frs2	5.47494672691626e-06	-0.228860786702333	0.208	0.239	0.123952793897384	0.906743679783275
Appbp2	5.49762528399134e-06	-0.257206423296906	0.24	0.271	0.124466236429564	0.904948442311122
Bmpr2	5.53165709871421e-06	-0.116248898455	0.453	0.492	0.12523671671489	0.902268326645166
Tenm3	5.53987085729239e-06	-0.492118097250283	0.08	0.1	0.1254226762091	0.901623936693786
Naa15	5.55046298584313e-06	-0.210061809022023	0.239	0.271	0.125662481999488	0.900794366647481
Rbms1	5.58356773624084e-06	-0.108589118272088	0.672	0.709	0.126411973548493	0.898211788397296
Cfap36	5.59302222712667e-06	-0.30143854879747	0.111	0.134	0.126626023222148	0.897477032230383
Pacsin2	5.63302680412879e-06	-0.150991227636698	0.265	0.298	0.127531726845476	0.894381759701721
Cast	5.71693779663652e-06	-0.0850312737221534	0.445	0.488	0.129431471715851	0.887960110601745
Fam172a	5.86149097965894e-06	-0.180315701820671	0.402	0.435	0.132704155779478	0.877115476503801
Parp6	5.86467716261834e-06	-0.227212942992027	0.094	0.116	0.132776290961679	0.876879467315656
Xdh	5.87192271455546e-06	0.226898133691669	0.478	0.459	0.132940330257536	0.876343246662772
Fam133b	5.91534192589953e-06	-0.205083286898935	0.214	0.245	0.133923341202365	0.873143724168251
Tmem123	5.92159414722515e-06	-0.135407253952443	0.324	0.359	0.134064891493177	0.872684938979737
Gosr1	5.93415075828334e-06	-0.293522885506043	0.105	0.128	0.134349173167535	0.871765002024874
Kdm3b	5.94524350473152e-06	-0.208842123292116	0.195	0.223	0.134600312947122	0.8709539303717
Cradd	5.95761893917353e-06	-0.269413671527895	0.174	0.201	0.134880492782889	0.870050856031177
Adamts12	5.99843035062112e-06	-0.454241058477914	0.112	0.134	0.135804463138062	0.867085956974654
Pfn1	6.04943187460857e-06	0.188442703021208	0.684	0.686	0.136959137641138	0.86340898717973
Zfp280c	6.05117428131085e-06	-0.32047962565136	0.087	0.107	0.136998585728878	0.86328391615246
Ugp2	6.05928486114263e-06	0.352180225912109	0.353	0.328	0.137182209256269	0.862702207308696
Cers5	6.0992350070077e-06	-0.218679594870576	0.25	0.282	0.138086680558654	0.859848210189293
Dnajc17	6.12570485300745e-06	-0.212972932283418	0.083	0.103	0.138685957872089	0.857967509564004
Ncor1	6.13052441336884e-06	-0.0986698698023438	0.581	0.619	0.13879507271867	0.857625951237614
Pds5b	6.3578939450126e-06	-0.197165518295284	0.292	0.325	0.143942718915085	0.841810298239702
Tle1	6.3689425735384e-06	-0.19792295374486	0.181	0.211	0.144192859864909	0.841056244457396
Hic1	6.42335619280108e-06	-0.383201920131309	0.093	0.114	0.145424784205016	0.837361571976149
Rsbn1	6.42441482253837e-06	-0.2070454506173	0.207	0.238	0.145448751582269	0.837290002043314
mt-Nd6	6.49915692509082e-06	-0.301884511085816	0.117	0.141	0.147140912784056	0.832266554152911
Rtp4	6.50011851485016e-06	0.26710630104214	0.166	0.141	0.147162683176208	0.832202302398415
Fam53b	6.51153761143468e-06	-0.204729883544805	0.124	0.149	0.147421211522881	0.831440024044294
Ankra2	6.53770090864227e-06	-0.363721885788067	0.104	0.126	0.148013548571661	0.829698529195585
Togaram1	6.56364450517295e-06	-0.305463958096326	0.139	0.164	0.148600911597116	0.827978526373676
Chd2	6.63636149826033e-06	-0.138327260260177	0.329	0.366	0.150247224320614	0.823193542442533
Nfatc1	6.75682288410601e-06	-0.212173586142346	0.168	0.196	0.15297447009616	0.815381042525576
Med17	6.80457123460073e-06	-0.236022958963906	0.095	0.117	0.15405549275136	0.812322812575346
Zfp281	6.86053769752857e-06	-0.322502128860739	0.09	0.111	0.155322573472047	0.808765422430328
Ctbp1	6.92146370864027e-06	-0.0805914925563377	0.357	0.397	0.156701938363616	0.804925631384533
Ddx41	6.9335454416967e-06	-0.307228199873536	0.087	0.107	0.156975468800013	0.804168211267194
Mbd1	6.93609617977849e-06	-0.312804823373769	0.119	0.143	0.157033217510185	0.804008470804329
Tm7sf3	6.95323339410644e-06	-0.310659685429995	0.126	0.149	0.15742120404257	0.802936770207837
Lonp2	6.96151386019261e-06	-0.190526848524028	0.265	0.295	0.157608673794761	0.802419885339202
Snhg8	7.02616422783502e-06	-0.149996089065823	0.272	0.305	0.159072358118185	0.79840528081669
Bola3	7.04598076225068e-06	0.426906347679408	0.325	0.303	0.159521004457355	0.797182124397807
Tinagl1	7.06449915767782e-06	-0.0583631660679864	0.381	0.426	0.159940260929826	0.796042199801243
Wtap	7.07286200474091e-06	-0.111951510267996	0.227	0.259	0.160129595787334	0.795528392632506
Dynlt3	7.09536962684175e-06	-0.135277234706081	0.296	0.329	0.160639168351697	0.794148552924042
Rbm6	7.1517853133031e-06	-0.181013498294507	0.399	0.433	0.161916419493182	0.790709108419509
Lmo1	7.17666151833959e-06	-0.226997759152103	0.212	0.242	0.162479616775208	0.789201113929989
Arhgef40	7.18862671022607e-06	-0.287974990279924	0.123	0.148	0.162750508719518	0.788477645256027
Psme4	7.19604852489907e-06	-0.170799366351871	0.321	0.356	0.162918538603715	0.788029494235371
Cep68	7.2139760911163e-06	-0.25572514499216	0.129	0.154	0.163324418702873	0.786948878857322
Dnm3	7.21666217795478e-06	-0.0450474860750842	0.368	0.412	0.163385231708896	0.786787201641999
Aifm1	7.22134046040829e-06	-0.210328411217166	0.094	0.116	0.163491148023644	0.786505756572853
Fbxo8	7.25772617557088e-06	-0.153307809614788	0.143	0.17	0.164314920614925	0.784322998667714
Cpeb3	7.41754501769958e-06	-0.322059726167326	0.114	0.137	0.167933219200719	0.774863386717443
Ppp4r3b	7.46346262792197e-06	-0.206175435019289	0.302	0.335	0.168972793896153	0.772183214983487
Tsc1	7.47778725050991e-06	-0.264758128828291	0.101	0.124	0.169297103351544	0.771350472541994
Atp11c	7.576817620515e-06	-0.125087213036729	0.31	0.345	0.17153915092846	0.765636743891091
Klf3	7.61611281978001e-06	0.235938875444068	0.469	0.457	0.172428794239819	0.763390208724338
Scai	7.65868370604481e-06	-0.271077014434765	0.174	0.201	0.173392599104855	0.760969443402581
Stat1	7.68022220442435e-06	0.292480406007238	0.276	0.25	0.173880230708167	0.759749792249216
Galk1	7.68588687630397e-06	-0.26024784849659	0.091	0.112	0.174008478879522	0.75942958941353
Ankrd28	7.79182408619702e-06	-0.272255420549915	0.175	0.202	0.176406897311501	0.753484438445898
Trim33	7.82226249367251e-06	-0.207613340414403	0.202	0.231	0.177096022856746	0.751791191891596
S100a10	7.84001367963769e-06	0.195496284726434	0.603	0.6	0.177497909706997	0.750806757020504
Otud6b	7.8880006079296e-06	-0.150549445107897	0.125	0.15	0.178584333763526	0.748156642079458
Stx2	7.89951878986664e-06	-0.193766638018088	0.155	0.181	0.178845105402581	0.747522941037729
Araf	7.91466286075488e-06	-0.0249083798212919	0.194	0.226	0.17918796716749	0.746691157442967
Myo9a	7.97385594084446e-06	-0.189437410298931	0.322	0.353	0.180528098500718	0.743455192239843
Elf1	8.03449745940786e-06	-0.198890919533715	0.433	0.462	0.181901022480994	0.740164859723732
Gpc6	8.0853358087411e-06	-0.337597558499884	0.095	0.116	0.183052002709899	0.737425515287777
Hmbox1	8.17276328552331e-06	-0.221557114205458	0.209	0.237	0.185031360784248	0.732754657211705
Zmat2	8.28868010088482e-06	-0.131557831070648	0.248	0.281	0.187655717484032	0.726638198989038
Bcl9l	8.38094752439641e-06	-0.243920593938082	0.134	0.158	0.189744651952335	0.721830456066589
Mbtps2	8.3865158965408e-06	-0.32183681473564	0.117	0.14	0.189870719897684	0.721542002968624
Rgs12	8.40877488396461e-06	-0.208502155209437	0.128	0.154	0.190374663372959	0.720390851589693
Arpc5l	8.47404970098189e-06	0.337115220897412	0.332	0.307	0.19185248523023	0.717032570639319
Zfpm2	8.51789561644464e-06	-0.335095304561602	0.118	0.141	0.192845156756307	0.71479126382632
Gpr107	8.58319961134792e-06	-0.206121658930191	0.161	0.189	0.194323639200917	0.711474364865764
Tbcel	8.6529902234542e-06	-0.332306650873246	0.097	0.119	0.195903698659003	0.70795736445431
Hexa	8.66559129314406e-06	0.369140066242259	0.227	0.204	0.196188986876781	0.707325375513082
Stk25	8.68548981237241e-06	-0.0991729980199301	0.225	0.26	0.196639489352111	0.706329262264009
Ccnl2	8.79834337450909e-06	-0.144282142765301	0.334	0.372	0.199194493998886	0.700722670224314
Adamts5	8.84337561919096e-06	-0.00796007012413921	0.168	0.197	0.200214024018483	0.698505505575334
Thada	8.88767323080392e-06	-0.257524818490558	0.212	0.24	0.201216921945401	0.696335498772774
Zfp46	8.9759302406328e-06	-0.246072250480907	0.085	0.106	0.203215060647927	0.692044108819671
Ndufb11	8.9904446122029e-06	0.273189556274555	0.614	0.601	0.203543666020274	0.691342407680277
Polr2b	8.99537773865699e-06	-0.175467215199017	0.14	0.166	0.203655352003194	0.69110417229582
Wdpcp	9.04838554532287e-06	-0.291263535353656	0.097	0.119	0.20485544874611	0.688552480190711
Mtmr9	9.09687176651441e-06	-0.378612707121811	0.104	0.126	0.205953176793886	0.686231504734928
Tut4	9.15359806313394e-06	-0.153844588947838	0.337	0.372	0.207237460149352	0.683531738957202
Ddt	9.24202903261851e-06	-0.119468864097187	0.243	0.275	0.209239537298483	0.67935624901995
Ttc17	9.24325728817534e-06	-0.203585231388094	0.203	0.231	0.20926734500429	0.679298535592932
Proser1	9.26064008121959e-06	-0.361228379424937	0.083	0.103	0.209660891438812	0.678482571996809
Anp32e	9.38777986705216e-06	-0.201185508815968	0.175	0.203	0.212539336190061	0.672560680158128
Supt20	9.38930848312783e-06	-0.203353130610155	0.227	0.256	0.212573944058014	0.67248996956491
Marveld1	9.39924592500869e-06	-0.333824115760876	0.111	0.133	0.212798927742197	0.672030564707912
Bcl6	9.54575529359085e-06	0.450507553314836	0.152	0.129	0.216115899846897	0.665313280494118
Tmtc3	9.55197732039556e-06	-0.33156681186534	0.107	0.129	0.216256766533756	0.665030294858308
Cd9	9.56350339571203e-06	-0.0630614875109443	0.564	0.61	0.21651771687892	0.664506561075315
Nars	9.5682721723598e-06	-0.166308158694853	0.235	0.267	0.216625681982226	0.664290057027473
Sdcbp	9.69048963187028e-06	0.189738298255137	0.437	0.415	0.219392685265543	0.658777856258884
Fam43a	9.76434758944451e-06	-0.1846690660199	0.244	0.273	0.221064829425024	0.655480346528575
Rbl2	9.79874618633284e-06	-0.284046964094591	0.117	0.14	0.221843613658576	0.653953069055886
Sun1	9.83435072851003e-06	-0.186006940724619	0.198	0.228	0.222649700493467	0.652377884741705
Rpl12	9.86211142528397e-06	0.0933896527028706	0.795	0.794	0.223278202668429	0.651153672463196
Rnf187	9.93287735167215e-06	-0.129199958746918	0.309	0.344	0.224880343241857	0.648048504522944
Mtor	9.97532364334435e-06	-0.284360293923108	0.142	0.166	0.225841327285316	0.646196582474515
Pdcd5	1.00581587509593e-05	0.341427468526666	0.465	0.448	0.227716714121719	0.642605091543704
Iws1	1.00789960232461e-05	-0.214482822859923	0.203	0.233	0.228188469966291	0.641706303636133
Arfgap1	1.01242285019489e-05	-0.273011829696018	0.135	0.16	0.229212533284124	0.639761638941481
Mat2a	1.01370429651882e-05	0.15171718022038	0.506	0.483	0.22950265273186	0.639212290256782
Ssr1	1.02320986005208e-05	-0.19159816068749	0.255	0.285	0.231654712315791	0.635158860960806
Bhlhe40	1.02429294964483e-05	0.29989604850359	0.122	0.1	0.23189992379959	0.634699394067588
Nop53	1.03423600872666e-05	-0.155185941871603	0.36	0.394	0.234151032375716	0.630503923066234
Tent5a	1.04368036978387e-05	0.303107340102871	0.105	0.085	0.236289235719068	0.626556062431499
Ext2	1.0466682026458e-05	-0.251718496196456	0.221	0.25	0.236965681079008	0.625314546805274
Cox6b1	1.04855438320262e-05	0.196030196767278	0.731	0.721	0.237392712357073	0.624532617444145
Rbm10	1.04941895632307e-05	-0.215906151814333	0.138	0.163	0.237588451711544	0.624174672612724
[truncated: 4,785 more rows]
