# Supplementary material for: Single‐Cell RNA‐Sequencing Reveals Cachectic Satellite Cell Population in Muscle of Male Mice With Cancer Cachexia
Source: J Cachexia Sarcopenia Muscle. 2026 Mar 27;17(2):e70260. doi: 10.1002/jcsm.70260 (PMC13140835; doi:10.1002/jcsm.70260)
Supplement: Supplementary file 16 — Data S3: Supporting Information. [file JCSM-17-e70260-s008.csv]

	p_val	avg_log2FC	pct.1	pct.2	p_val_adj	log10_p_val_adj
Hbb-bt	0	3.40081451238631	0.886	0.221	0	Inf
Hba-a2	0	2.5635297389019	0.89	0.287	0	Inf
Hba-a1	0	2.54105318887311	0.909	0.334	0	Inf
S100a9	0	2.74930107667075	0.487	0.168	0	Inf
S100a8	0	2.76515252944343	0.476	0.16	0	Inf
Cebpd	0	2.03637196629642	0.531	0.227	0	Inf
Junb	0	1.71312544707892	0.532	0.23	0	Inf
Hbb-bs	0	2.90078309818771	0.998	0.713	0	Inf
Ier3	0	3.05654142524906	0.348	0.085	0	Inf
Wfdc17	0	5.44737756707845	0.268	0.027	0	Inf
Tmem252	8.860302038489e-308	5.46039434651847	0.203	0.015	2.00597238151391e-303	302.697675050697
Fkbp5	1.87947202729608e-306	2.06283632052391	0.405	0.137	4.25512466979832e-302	301.371087711111
Cd200	7.85443815110718e-285	-1.54452628707943	0.318	0.588	1.77824479741067e-280	279.750008453238
Gm12002	1.8634527829039e-276	-2.56567924123561	0.106	0.356	4.21885710049443e-272	271.374805184625
Kdr	3.03387144684419e-266	-1.81031554888383	0.252	0.496	6.86868495565525e-262	261.163126402849
Cavin2	8.55816024253006e-263	-1.31624712740454	0.368	0.622	1.93756747890881e-258	257.712743163553
Gng11	3.66644556385205e-255	-1.18402738872752	0.441	0.688	8.30083275656103e-251	250.080878336125
Socs3	5.72529026174304e-255	2.36755067868122	0.323	0.096	1.29620571525862e-250	249.887326067978
Afdn	4.1415796092145e-254	-1.6356774242162	0.379	0.59	9.37653623526162e-250	249.027957563724
Etl4	5.46453391922548e-254	-1.54456188706444	0.319	0.569	1.23717047931265e-249	248.907570451443
Mt1	6.54135392871366e-254	2.71009368272114	0.441	0.199	1.48096252946077e-249	248.829455929632
Ifitm1	1.1079619172432e-248	5.65598169143269	0.174	0.015	2.50842578063861e-244	243.600598744362
Smco4	1.14360645589818e-243	-1.98835163512758	0.194	0.437	2.58912501615347e-239	238.586846979107
Ets1	7.56923046230326e-240	-1.43475490708362	0.293	0.538	1.71367377666546e-235	234.76607184897
Cebpb	1.35820238505273e-239	2.13086077150624	0.474	0.235	3.07497019975937e-235	234.512159088715
Cyp26b1	3.50273345845699e-229	-3.15619382130829	0.075	0.284	7.93018854994662e-225	224.100716486676
Cxcl2	4.28533462859802e-228	5.73765950436814	0.142	0.006	9.70199759914592e-224	223.01313883718
Lgals3	5.3998781985684e-226	2.24425866158464	0.3	0.093	1.22253242415588e-221	220.91273961364
Aqp7	1.41250271696101e-222	-1.88230381792671	0.148	0.378	3.19790615119972e-218	217.495134285622
Tsc22d3	1.13807890987344e-218	1.27007822572261	0.612	0.4	2.57661065195347e-214	213.588951202126
Dach1	8.50045557664708e-216	-1.81421516630597	0.282	0.498	1.9245031425529e-211	210.715681375402
Palmd	7.77048646588982e-213	-1.50479306220467	0.227	0.462	1.75923813587746e-208	207.754675369128
Rasgrp3	2.12790165044439e-212	-1.66573931757103	0.174	0.404	4.81756933660609e-208	207.317172026068
Cd247	2.00796510547633e-211	-2.74690863510217	0.044	0.232	4.54603299879842e-207	206.342367416138
Myct1	2.40337203501314e-211	-1.71128776499824	0.181	0.405	5.44123428726975e-207	206.264302573951
Myo10	2.70046764554475e-211	-1.42923120848322	0.299	0.53	6.11385874951331e-207	206.213684599142
Mmp15	1.5851717752126e-209	-2.30312019925842	0.067	0.267	3.58882889908132e-205	204.445047246586
Ptprb	2.06065943050512e-209	-1.23478436178195	0.315	0.542	4.6653329506636e-205	204.331117356531
Cav1	6.13256834404547e-208	-0.91736848002201	0.471	0.703	1.38841347309189e-203	202.857481180609
Plxnd1	3.35293019378396e-207	-1.63341956398199	0.173	0.402	7.59103395872689e-203	202.11969906574
Ccl6	1.60657702730423e-203	2.79739165540981	0.196	0.036	3.63729038981677e-199	198.439222024857
Ptprg	7.52224429886715e-201	-1.18309743097284	0.466	0.667	1.70303610926352e-196	195.768776143648
Il1b	4.71772688664307e-200	3.58224563380205	0.152	0.016	1.06809336713599e-195	194.971390781896
Cdh5	2.58848702462213e-199	-1.14618177646662	0.321	0.544	5.8603346237445e-195	194.23207758516
Tspan13	7.64155161856322e-197	-1.35038844954209	0.365	0.552	1.73004728644271e-192	191.761942026374
Sema6a	7.28664509666236e-195	-1.20762353434846	0.332	0.551	1.64969644988436e-190	189.782595960191
Tcim	2.83332776190822e-194	-1.36030563434009	0.235	0.47	6.41465405296022e-190	189.19282676048
Nrep	2.88198487919709e-193	-2.19978743767957	0.07	0.262	6.52481376650222e-189	188.185431879597
Jup	5.51094431995256e-192	-1.41130742571786	0.329	0.529	1.24767779403726e-187	186.903897554348
Sparcl1	4.44030570807587e-189	-0.924572587280621	0.439	0.653	1.00528521230838e-184	183.997710705847
Emcn	9.19379013976162e-189	-1.40267816678471	0.233	0.452	2.08147408764203e-184	183.681628991294
Filip1	2.14845644184799e-187	-1.38276304215775	0.209	0.433	4.86410538434385e-183	182.312997024331
Marcks	1.101123412576e-186	-1.05009696334308	0.548	0.686	2.49294340607206e-182	181.603287580586
Rflnb	3.0712273158658e-184	-1.714835880157	0.248	0.453	6.95325864312016e-180	179.15781161569
AU020206	3.39973953010763e-183	-2.05076715204091	0.122	0.32	7.69701029616368e-179	178.113677932492
Ptprm	1.93432133811783e-177	-1.23511758576253	0.414	0.603	4.37930350949877e-173	172.3585949548
Mtss1	6.86181370232048e-174	-1.14539838914362	0.174	0.391	1.55351462220536e-169	168.808684654663
Stox2	1.7565393317282e-170	-1.3649748821438	0.259	0.472	3.97680504703265e-166	165.400465698698
Egfl7	2.27949476022976e-170	-0.960782209320044	0.339	0.56	5.16077613716017e-166	165.287284979237
Tcf15	1.99256917372462e-169	-1.21489874223085	0.29	0.503	4.51117660931254e-165	164.345710170254
Tcf4	1.8560259947094e-168	-0.754672050542193	0.659	0.792	4.20204285202208e-164	163.376539523015
Fosl2	2.49439391481772e-168	1.90442032731888	0.293	0.115	5.64730782314733e-164	163.248158539118
Zbtb16	4.72882451771187e-167	1.56373102516706	0.446	0.255	1.07060587080997e-162	161.970370379434
Fabp4	5.14173509432896e-167	-0.680746536070536	0.559	0.789	1.16408882535608e-162	161.934013879746
Lrg1	1.26411145377076e-166	2.87404848668448	0.176	0.037	2.86194833133699e-162	161.543338211114
Sybu	3.70693507806186e-166	-2.24812994250271	0.065	0.234	8.39250101673206e-162	161.076108597466
Tspan7	3.15501874174029e-165	-0.948704962825507	0.323	0.555	7.14296243130003e-161	160.146121634059
Cav2	1.16175139432386e-161	-1.0769355532022	0.314	0.527	2.63020515674922e-157	156.580010375096
Litaf	2.0196300399747e-161	1.51190398290273	0.448	0.262	4.57244241050271e-157	156.339851755717
Fcer1g	5.49507679748642e-161	2.37350826380971	0.202	0.055	1.24408538695093e-156	155.905149811117
Lims2	1.45381842239979e-160	-1.04945087138451	0.381	0.574	3.29144490831313e-156	155.482613409664
Limch1	7.4987512849654e-160	-1.1611821814463	0.263	0.469	1.69771729091617e-155	154.770134628119
Mcc	4.18635369748994e-158	-1.20641813761851	0.305	0.506	9.47790477111722e-154	153.023287659172
Ehd2	4.94345445206819e-158	-0.955163356851493	0.406	0.603	1.11919808794824e-153	152.95109304047
Ric1	8.13182375344203e-158	-1.47913808360336	0.219	0.412	1.84104489777927e-153	152.734935620176
Ltbp4	1.42525341396683e-157	-1.01071871756382	0.367	0.565	3.22677372922091e-153	152.491231487523
Foxn3	3.16828184085887e-157	-0.784632483423419	0.533	0.7	7.17299008770449e-153	152.144299769312
Retnlg	3.59471369112936e-157	2.46895203996755	0.154	0.028	8.13843179671686e-153	152.089459271726
Rpl35	1.00550479630409e-156	-0.695768686085223	0.645	0.789	2.27646285883247e-152	151.642739430941
Fth1	2.3926099484687e-156	0.674214233596774	0.974	0.963	5.41686892333314e-152	151.266251673285
Hspg2	6.58849476689998e-156	-0.94745154932297	0.426	0.626	1.49163521522615e-151	150.826337372161
Mt2	1.02487364524658e-155	2.89034078571416	0.263	0.1	2.32031393283825e-151	150.634453252145
Adgrf5	5.60984518976235e-155	-0.880796695728955	0.342	0.555	1.2700689509622e-150	149.896172700926
Rassf9	1.58931814308088e-154	-1.56938557827961	0.159	0.349	3.59821627593512e-150	149.443912736315
Elk3	7.90718515812468e-154	-1.04377523460249	0.335	0.531	1.79018671979943e-149	148.747101668937
Tyrobp	8.88881871380373e-154	2.29252300365396	0.197	0.054	2.01242855680516e-149	148.696279528568
Col4a1	2.3269544550627e-153	-0.774552458398269	0.517	0.707	5.26822488626196e-149	148.278335694459
Alox5ap	2.36537850173686e-153	3.09875851416021	0.173	0.041	5.35521692793226e-149	148.271222932172
Ctnnb1	1.33050855052841e-152	-1.01934789433457	0.483	0.645	3.01227135839633e-148	147.521105907589
Epb41l4a	1.97950562202601e-152	-1.77935017215787	0.096	0.271	4.48160072826689e-148	147.348566837947
Sept4	2.00239716201391e-152	-1.35383473312338	0.224	0.419	4.53342717479949e-148	147.343573356406
Cd14	2.40057010873276e-152	4.75241032270473	0.142	0.025	5.43489072617097e-148	147.264809183408
Adgrl2	1.49281052077442e-151	-1.26721087582203	0.228	0.428	3.37972301903329e-147	146.471118890324
Mef2c	1.64527171513759e-151	-0.804611949433769	0.423	0.632	3.72489516307151e-147	146.428885945933
Cd81	4.0092599329978e-150	-0.685571088546953	0.597	0.748	9.07696448830701e-146	145.042059363636
Slc28a2	6.66252370166487e-150	-1.48532232063648	0.207	0.39	1.50839536605693e-145	144.821484810461
Dysf	1.00617080697021e-149	-1.23539433990505	0.207	0.409	2.27797070698055e-145	144.642451864927
St5	1.92557850057192e-145	-1.23901844009866	0.185	0.382	4.35950972529482e-141	140.360562349165
Itga1	5.7997673291659e-145	-0.941729300181347	0.387	0.575	1.31306732332316e-140	139.881713006281
Sbno2	1.92921283472906e-144	1.6982001063291	0.274	0.11	4.36773785782659e-140	139.359743434936
Plaur	2.12287841980648e-144	1.88550971333605	0.2	0.059	4.80619674244187e-140	139.318198455253
Nfkbiz	4.59126516427948e-143	2.24957220132588	0.275	0.115	1.03946243319287e-138	137.983191201717
Aplnr	1.24648695717622e-142	-1.88375214636975	0.077	0.236	2.82204647104696e-138	137.549435838933
AW112010	3.85496402992879e-142	-1.14572384569619	0.324	0.506	8.72763856375877e-138	137.059103247412
Slc9a3r2	4.37858807356018e-142	-0.877973846193318	0.318	0.528	9.91312339854025e-138	137.003789487691
Nxpe4	4.87764938653221e-142	-1.17448904489281	0.252	0.444	1.10429982111089e-137	136.956912998186
Ttc28	5.08829630663144e-142	-0.869797138778549	0.391	0.584	1.15199028382136e-137	136.938551183847
Plpp3	1.46228088956242e-141	-0.396387611173972	0.484	0.676	3.31060393396932e-137	136.480092773214
Kitl	1.63162695768388e-141	-0.881885570584328	0.366	0.565	3.69400343219631e-137	136.432502705381
Chek2	2.31090743388783e-141	-2.3408197289319	0.046	0.187	5.23189443032205e-137	136.281341027832
Lilrb4a	2.38967376435471e-141	2.97778592283532	0.135	0.023	5.41022140249907e-137	136.266784961896
Pcdh12	1.28978144040062e-140	-2.5899015627891	0.039	0.176	2.92006518106701e-136	135.534607454215
Thra	5.06087931771994e-140	-0.956578108790182	0.288	0.484	1.14578307753179e-135	134.940897596285
Nfib	5.45066357210367e-140	-0.67391323905978	0.562	0.742	1.23403023272427e-135	134.908674200315
C1qtnf9	1.12260247110832e-139	-1.08817388818593	0.256	0.451	2.54157199458923e-135	134.594897583616
Arhgap29	6.27260089951363e-138	-1.00566445704387	0.328	0.517	1.42011684364989e-133	132.847675921487
Ptk2	1.35243187239192e-137	-0.951388341890943	0.379	0.566	3.06190575909531e-133	132.51400818037
Cavin1	1.88267500221487e-137	-0.779010774777167	0.495	0.675	4.26237620501446e-133	132.370348221316
Clec4e	2.5595616184708e-137	4.2155038252969	0.101	0.009	5.7948475042179e-133	132.236957988337
Rasgrf2	6.43879286364909e-137	-1.2925742979847	0.205	0.389	1.45774270433015e-132	131.836319123446
Tjp1	2.66554314968727e-136	-0.957935582872289	0.361	0.548	6.03478969089198e-132	131.219337860227
Mgll	3.02269923973092e-136	-0.634088493806612	0.391	0.617	6.84339107875081e-132	131.164728640701
Ushbp1	1.18322835840995e-135	-1.11988628090379	0.21	0.402	2.67882900344013e-131	130.572055007643
C5ar1	1.51878106833833e-135	3.00404566310427	0.135	0.025	3.43852033871798e-131	130.463628402479
Bst2	1.93200245911071e-134	-1.37250963125552	0.307	0.477	4.37405356742664e-130	129.359115902621
Lilr4b	2.18289423768646e-133	2.9663779312579	0.118	0.017	4.94207255412215e-129	128.306090883049
Ifi207	7.75874731546392e-133	2.60265862128915	0.206	0.072	1.75658039222103e-128	127.755331969357
Bmp6	1.68180292691827e-132	-0.968943000646621	0.296	0.493	3.80760182654295e-128	127.419348473517
Tie1	8.74642676335352e-132	-1.06148910262854	0.229	0.419	1.98019101922324e-127	126.703292913479
Col4a2	9.04388123118682e-132	-0.80260936676671	0.468	0.648	2.0475347107407e-127	126.688768727147
Stat3	1.23600036648214e-131	1.07915719661498	0.57	0.428	2.79830482971556e-127	126.55310497796
Ccdc85b	1.48165264331426e-131	-0.998377681517625	0.347	0.525	3.35446158446349e-127	126.474377177331
Clec4d	3.02910137266308e-131	3.0203856766553	0.105	0.012	6.85788550770921e-127	126.1638097697
Map3k6	8.83060594262297e-131	2.63220517921927	0.152	0.036	1.99924918540984e-126	125.699133072263
Clic5	2.22834327185581e-130	-1.02830144647364	0.238	0.428	5.04496916748155e-126	125.297141483626
Ntf3	1.29598595544299e-129	-1.40935698771569	0.147	0.321	2.93411220312293e-125	124.532523282359
Trpm3	1.44140315370211e-129	-1.58571853082077	0.108	0.27	3.26333673998157e-125	124.486338109549
Eepd1	1.14273471619733e-128	-1.26853235938285	0.209	0.385	2.58715139747077e-124	123.587178156068
Syne1	3.17582876371366e-128	-0.912577421180597	0.357	0.549	7.19007632104773e-124	123.143266499654
Gnas	3.73183762140512e-128	-0.442437109722102	0.863	0.929	8.44888037486118e-124	123.073200838889
Emilin2	3.91060667345415e-127	1.83931216656653	0.202	0.068	8.8536135087002e-123	122.052879440422
Sptbn1	4.28133015489467e-127	-0.597556776017051	0.646	0.801	9.69293147068153e-123	122.013544857727
Iigp1	3.45944925721618e-126	-2.13640355969471	0.128	0.286	7.83219311833744e-122	121.106116612677
Cd93	3.96648543499829e-126	-0.943036928227903	0.302	0.488	8.98012302483613e-122	121.046717713595
Tmem204	4.15200542583253e-126	-1.25911394585597	0.17	0.343	9.40014028408485e-122	121.026865665108
Pcp4l1	2.65016993600476e-125	-1.78939749476553	0.076	0.223	5.99998473511478e-121	120.221849854527
Nxn	1.09144141686184e-124	-0.941770040522889	0.313	0.502	2.4710233677752e-120	119.607123147577
Epas1	1.74027458767347e-124	-0.639588975758791	0.374	0.586	3.93998166649273e-120	119.404505799027
Ftl1	2.51347875513896e-124	0.754412287215957	0.839	0.813	5.6905159016346e-120	119.244848358723
Aqp1	3.50508331234017e-124	-0.617633903043235	0.37	0.585	7.93550861913815e-120	119.100425232311
Cdkn1a	4.52963814677318e-124	1.31357498397042	0.417	0.252	1.02551007642945e-119	118.989060067996
Dhrs3	2.88843244143842e-123	-1.18573400036306	0.279	0.451	6.53941104741659e-119	118.184461363354
Itpkb	3.31858719106728e-123	-1.01099476691028	0.426	0.582	7.51328140057632e-119	118.124170344898
Phldb2	5.22624217441727e-123	-1.18742416431804	0.166	0.34	1.18322122828807e-118	117.926934047221
Apol10b	1.02871883466926e-122	-1.86500979955281	0.063	0.202	2.32901944169121e-118	117.632826886139
Gask1b	2.32332756144489e-122	-1.4737606482488	0.167	0.332	5.26001359911124e-118	117.27901313303
Adgrl4	3.76599158071625e-122	-0.831565843897814	0.301	0.496	8.52620493874159e-118	117.069244232715
Jund	4.49573707816557e-122	0.794054816080344	0.705	0.607	1.01783487449668e-117	116.992322672797
Dipk2b	7.91829432749139e-122	-1.2719483807502	0.165	0.335	1.79270183574405e-117	116.746491936795
Ncald	1.26489413838913e-121	-1.36359857113665	0.152	0.319	2.86372032931298e-117	116.543069397456
Car8	1.71165252029352e-121	-1.19534496456202	0.212	0.383	3.87518130594453e-117	116.411707973589
Arhgap18	2.13146441386739e-121	-1.28163281003596	0.277	0.44	4.82563543299576e-117	116.316445491258
St6galnac3	4.75767469295398e-121	-1.13423987782729	0.234	0.415	1.07713755048478e-116	115.967728833747
Slpi	6.70461760483717e-121	3.21919854391398	0.109	0.017	1.51792542573514e-116	115.818749564401
Spi1	2.72783607224731e-120	2.4061983738172	0.156	0.042	6.17582086756791e-116	115.209305309394
Pirb	7.53009500337923e-120	2.81964154433941	0.129	0.027	1.70481350876506e-115	114.768323121976
S100a6	2.51231851817001e-119	0.897418853164358	0.765	0.698	5.6878891251369e-115	114.245048877962
Exoc6	3.87198119880702e-119	-1.14411612175229	0.237	0.407	8.76616543409909e-115	114.057190337648
Ccnd3	6.93652847411756e-119	1.13673068600007	0.512	0.36	1.57043004654021e-114	113.80398140411
Jam2	9.58310341454683e-119	-0.867945296204638	0.304	0.487	2.1696146130534e-114	113.66361740269
Mndal	2.94347129313925e-118	-1.12270961446023	0.249	0.418	6.66401900766726e-114	113.176263772869
Itga6	2.18170898444342e-117	-0.793096054690005	0.3	0.495	4.93938914077991e-113	112.306326757391
Fcgr3	2.30457553623709e-117	2.47815822418788	0.131	0.028	5.21755901404077e-113	112.282532630077
Mprip	5.10484572242096e-117	-0.785690853771273	0.409	0.581	1.15573707155611e-112	111.937140956019
Hp	7.99358999211126e-117	3.02201939895558	0.114	0.02	1.80974877421399e-112	111.742381708857
Tnfsf10	1.84752186088608e-116	-1.70688802645896	0.088	0.231	4.18278949304609e-112	111.378533991577
Enah	3.48280649000307e-116	-1.06892653380695	0.208	0.384	7.88507389336696e-112	111.103194232414
H2-K1	8.63329235180626e-116	-0.848644757426654	0.632	0.724	1.95457738844894e-111	110.708947129677
Ppic	9.92406236578789e-116	-1.03513790305862	0.236	0.409	2.24680771961438e-111	110.648434092638
Rassf3	2.22620373405177e-115	-1.05092801500553	0.296	0.461	5.04012525389321e-111	110.297558670618
Podxl	3.54515614669252e-114	-0.855856756285244	0.257	0.443	8.02623351611186e-110	109.095488209007
Il6ra	4.27880162060378e-114	1.67238041137647	0.206	0.077	9.68720686904696e-110	109.013801425862
Il1r2	1.83299251585667e-113	2.27041015785202	0.111	0.02	4.1498950558995e-109	108.381962885751
Trib1	5.23349913110237e-113	1.93984247158908	0.183	0.062	1.18486420328158e-108	107.926331421084
Wfdc21	5.26905647299904e-113	3.35216086669817	0.105	0.017	1.19291438548698e-108	107.923390724179
Oxr1	7.54043082664663e-113	-1.09690698094321	0.315	0.481	1.7071535391528e-108	107.767727417252
Maff	9.68848932186761e-113	2.3573658282932	0.135	0.032	2.19347398247083e-108	107.658867512541
H2-Q7	1.10135113289977e-112	-1.3975375779776	0.122	0.274	2.49345896488509e-108	107.603197774617
Gbp4	1.44615307631811e-112	-2.16382072090235	0.067	0.198	3.27409056478421e-108	107.484909311716
Fxyd5	3.18101948014669e-112	1.49737134532772	0.419	0.273	7.2018281030521e-108	107.142557248806
Dgke	3.64971920175919e-112	-1.50793287200054	0.098	0.243	8.2629642727828e-108	107.082864125032
9530026P05Rik	7.64848327776855e-112	-0.884507874814886	0.294	0.475	1.7316166140868e-107	106.761548255978
Cd300lg	9.66159592984317e-112	-0.835829846876023	0.278	0.462	2.18738531851649e-107	106.660074707147
Casp4	2.84372172628346e-111	1.99053264585744	0.188	0.066	6.43818598830576e-107	106.191236481436
Hspa12b	2.86347688349578e-111	-0.963164252039358	0.231	0.405	6.48291166423445e-107	106.188229896027
Csf2rb	3.48083893787205e-111	2.48362379474525	0.135	0.033	7.88061935534232e-107	106.103439649003
Dapk2	5.01968771945629e-111	-1.38103014176534	0.105	0.252	1.1364572996849e-106	105.944446877457
Lcn2	1.077383490565e-110	2.30572680338766	0.122	0.026	2.43919622263915e-106	105.612753261194
Tgfbi	1.41819003459245e-110	1.33216694625005	0.237	0.098	3.21078223831731e-106	105.493389148156
Ccr1	1.56165647292162e-110	2.52556379615548	0.109	0.02	3.53559025469456e-106	105.451538071837
Dok4	1.61492662993991e-110	-1.82634380783581	0.055	0.18	3.65619389018396e-106	105.436970781427
Tm4sf1	1.70278265506485e-110	-0.784659835601654	0.358	0.549	3.85509993106681e-106	105.413964359779
Pls3	4.01133907262903e-110	-0.8765993748221	0.317	0.491	9.08167166043212e-106	105.041834203673
Rasal2	6.34793147086189e-110	-0.688999311111434	0.374	0.558	1.43717168500313e-105	104.842491347805
Efr3b	7.37133990586725e-110	-1.7621403314333	0.085	0.223	1.66887135468835e-105	104.777577139715
Csf3r	5.55853867838282e-109	2.73144735071908	0.106	0.018	1.25845315678587e-104	103.900162945493
Map2k6	7.85927598438146e-109	-1.72568068082391	0.051	0.175	1.77934008286396e-104	103.749741037866
Nfia	7.92071675194754e-109	-0.560238370486567	0.518	0.69	1.79325027264092e-104	103.746359094464
Samsn1	8.98782490701869e-109	2.50753757359286	0.133	0.033	2.03484355894903e-104	103.691468974201
Bnip3	1.51458222280096e-108	1.31607911625601	0.287	0.138	3.42901415242138e-104	103.464830722437
Auts2	2.0411416902813e-108	-0.648714094867487	0.437	0.604	4.62114478679685e-104	103.335250424227
Anxa1	2.31042142219612e-108	1.47943732321349	0.336	0.187	5.23079409985201e-104	103.281432374803
Tspan12	4.30181382239535e-108	-1.03850708113499	0.183	0.353	9.73930649390308e-104	103.011471966796
Nes	4.37171667511965e-108	-1.37743785920648	0.099	0.244	9.89756655247089e-104	103.004471569316
Fgr	7.33157231278622e-108	2.48784584276979	0.111	0.021	1.6598679716148e-103	102.77992645502
Rnf220	8.36712515265015e-108	-1.40678778469903	0.211	0.367	1.89431713455999e-103	102.722547312418
Fos	3.06681937836489e-107	1.06797925624999	0.366	0.203	6.94327907261812e-103	102.158435378707
Ablim3	3.22127837151736e-107	-0.696724349438918	0.284	0.474	7.2929742331153e-103	102.137095320845
Kcnb1	3.34259687991101e-107	-1.50832650925545	0.112	0.255	7.56763933611852e-103	102.121039574025
Plek	5.83274010012276e-107	2.73059660819324	0.183	0.067	1.32053235866779e-102	101.879250952262
Prag1	6.87910225565581e-107	-1.43552667247088	0.093	0.233	1.55742875068048e-102	101.807591812338
Rftn1	1.56704807483741e-106	-0.934292426616765	0.318	0.486	3.54779684143189e-102	101.450041257265
Rapgef2	2.50666709414874e-106	-0.853302726339756	0.454	0.599	5.67509430115274e-102	101.246026917548
Syne2	3.28131079778554e-106	-0.855627685188841	0.329	0.5	7.42888764618647e-102	101.129076209831
Itgam	7.53735291064838e-106	1.89240167861673	0.129	0.031	1.70645669897079e-101	100.767904727389
Mecom	1.50690678563432e-105	-0.774766234402401	0.31	0.492	3.41163696267609e-101	100.467037188963
Nr3c2	2.13847035877992e-105	-1.09573396126359	0.162	0.324	4.84149689227773e-101	100.315020342581
Maml2	2.69953302789249e-105	-0.764082161671003	0.393	0.563	6.11174277514859e-101	100.213834932195
Sparc	5.01937517154984e-105	-0.589775269829251	0.603	0.753	1.13638653883888e-100	99.94447391939
Lyz2	6.69884376650869e-105	1.20767199430346	0.263	0.122	1.51661822873757e-100	99.8191237283886
Ier5	8.83374232276814e-105	1.23144821460327	0.371	0.222	1.99995926187471e-100	99.6989788505976
Prickle2	1.12255895001419e-104	-1.47858746343946	0.135	0.283	2.54147346283212e-100	99.5949144206871
Gadd45b	1.13388292048913e-104	2.09802792933764	0.172	0.058	2.56711093198738e-100	99.5905553638533
Hdc	1.59705477733948e-104	2.76995097153323	0.1	0.017	3.61573201589658e-100	99.4418037652349
Ifi203	2.4289748439508e-104	-1.09463398129828	0.219	0.377	5.49919904670462e-100	99.2597005604925
Mpped2	8.67954990602836e-104	-2.09316052645435	0.037	0.147	1.96505009872482e-99	98.7066263728599
Plpp1	2.52226266343302e-103	-0.81350502692694	0.261	0.436	5.71040267001236e-99	98.2433332663253
Epn2	4.68234404557545e-103	-0.844846895701635	0.291	0.461	1.06008269191828e-98	97.974660256204
Pim1	7.19311854590805e-103	1.80640286213339	0.309	0.168	1.62852203879358e-98	97.7882063597508
Zfp366	1.24395006027997e-102	-1.14943063797918	0.168	0.324	2.81630293647385e-98	97.5503206320005
Nfam1	2.72751901904242e-102	2.36353041048932	0.118	0.027	6.17510305911203e-98	97.2093557898691
Fat4	4.88585188585428e-102	-1.33748966121351	0.115	0.258	1.10615686695741e-97	96.9561832802436
Cdkn1c	7.0224580957504e-102	-1.07233766287561	0.288	0.444	1.58988451287789e-97	96.7986344211144
Robo2	9.14297056998794e-102	-3.07213190959459	0.018	0.112	2.06996853704527e-97	96.6840362556501
Cyyr1	9.78692088248305e-102	-0.618417362291135	0.307	0.5	2.21575888779416e-97	96.6544774999895
Bcl6	1.78571089216955e-101	1.4054026921478	0.267	0.129	4.04284945987187e-97	96.3933124298175
Plekhg1	1.81283095965771e-101	-0.80365597374202	0.288	0.461	4.10424929266505e-97	96.3867662679887
Zfp608	2.7094552897194e-101	-1.05294324194725	0.27	0.428	6.13420677592472e-97	96.2122415886193
Myo6	5.06002531800625e-101	-1.1125692838483	0.208	0.366	1.14558973199661e-96	95.9409708876315
Slc38a2	2.30087517467637e-100	0.957714515708463	0.557	0.43	5.20918139546731e-96	95.2832305191888
Ica1	5.08121601417788e-100	-1.4301605984692	0.106	0.244	1.15038730560987e-95	94.9391559193239
Sat1	1.40344822308334e-99	1.1107340641208	0.45	0.303	3.17740677706068e-95	94.4979271824898
Apbb1ip	3.22764682934598e-99	1.27174574056635	0.259	0.123	7.30739242163929e-95	94.1362375695432
Slc16a3	3.54927747672999e-99	2.45518433626613	0.128	0.034	8.0355642073167e-95	94.094983624374
Cdh23	3.55378485655665e-99	-1.47851377936119	0.129	0.267	8.04576891524425e-95	94.0944324450776
Alcam	3.93139081183362e-99	1.99595251352625	0.133	0.036	8.90066879799131e-95	94.0505773591568
Rnf144a	4.7406265110035e-99	-1.11567474988619	0.199	0.353	1.07327784209119e-94	93.9692878365921
Jam3	6.44668607088746e-99	-1.09779455967684	0.169	0.324	1.45952972644892e-94	93.8357870552486
Cmtm8	1.93891030480531e-98	-1.2648161168459	0.123	0.266	4.38969293007922e-94	93.3575658586728
Samd5	2.12052490442633e-98	-1.59553245229486	0.089	0.22	4.80086838362121e-94	93.3186802001026
Pdgfb	4.04785506169209e-98	-0.849224556215786	0.222	0.389	9.1643438596709e-94	93.0378986238087
Dab2ip	4.70646894071393e-98	-0.764199635364767	0.28	0.452	1.06554456817763e-93	92.9724283804793
Myo1e	7.50100337217816e-98	-0.747880067521765	0.281	0.449	1.69822716346114e-93	92.7700042167782
Pxdn	1.17913222014561e-97	-1.14854691914085	0.17	0.322	2.66955534640965e-93	92.5735610707262
Map4k3	1.51296655106895e-97	-0.860424150527523	0.325	0.488	3.4253562716201e-93	92.4652942508134
Timp4	1.64688440367646e-97	-0.61453775425657	0.284	0.468	3.72854628992351e-93	92.4284604607714
Mast4	2.14918762919245e-97	-0.592273765864925	0.444	0.627	4.8657607924917e-93	92.3128492453958
2610307P16Rik	2.16587668255732e-97	-1.1732757015683	0.129	0.276	4.90354480930978e-93	92.3094898516993
Ccdc88c	3.84001799950066e-97	-1.26932134317629	0.155	0.299	8.69380075086949e-93	92.0607903174221
Ifitm6	4.24511036533429e-97	2.59921130704307	0.1	0.019	9.61092986711683e-93	92.0172345918714
Epha4	4.7269801178818e-97	-1.43492840855936	0.102	0.237	1.07018829868844e-92	91.97053980186
Adarb1	9.16413313146611e-97	-1.01778919592913	0.273	0.428	2.07475974096393e-92	91.6830321877301
Eya1	3.24647466982026e-96	-1.51306639973505	0.059	0.176	7.35001865247306e-92	91.1337115587858
Airn	8.81259740768328e-96	-0.714959056293412	0.443	0.6	1.99517205309949e-91	90.7000196471001
Net1	9.11529815117803e-96	-1.48561689183201	0.069	0.191	2.06370350142671e-91	90.6853526989751
Itgb2	9.24657901480794e-96	2.06465988316959	0.128	0.035	2.09342548895252e-91	90.6791424922901
Pitpnc1	4.72641703971609e-95	-0.718743870947644	0.507	0.642	1.07006081779172e-90	89.9705915381272
Dipk2a	5.26139289974004e-95	-1.67396759665221	0.081	0.204	1.19117935250114e-90	89.9240228431039
Kank3	5.41871032316936e-95	-0.796131312614005	0.263	0.43	1.22679601716554e-90	89.9112276426389
Plcb4	7.96141032912852e-95	-0.367819902560961	0.451	0.644	1.8024632985147e-90	89.7441335695571
mt-Nd2	7.97875971297813e-95	-0.352747065180816	0.918	0.956	1.80639119901825e-90	89.7431881913553
Nck2	1.03060204319455e-94	-1.15892440081866	0.142	0.287	2.33328302579245e-90	89.6320325783581
Aplp2	1.21807415073493e-94	-0.639414661421843	0.532	0.67	2.75771987726388e-90	89.5594498505376
Cd53	1.28713624226784e-94	1.89392707521123	0.168	0.061	2.91407645249439e-90	89.5354990584477
Hspb1	1.33731355610599e-94	-0.511972718864368	0.476	0.625	3.02767789102395e-90	89.5188903304903
Cnst	1.50878159894471e-94	-1.54061727957906	0.09	0.217	3.41588154001082e-90	89.4664971987007
Bcl3	1.92336396519055e-94	1.72096498243466	0.174	0.064	4.35449601719141e-90	89.3610621023368
Gbp7	3.8347104649066e-94	-1.4293204431872	0.164	0.303	8.68178449254853e-90	89.0613909988312
Stxbp6	1.14701048672552e-93	-0.989795621626183	0.331	0.476	2.59683174194657e-89	88.5855561889581
Mxd1	8.89588150643582e-93	2.54612721640165	0.157	0.055	2.01402757305707e-88	87.6959345880304
Ptp4a3	1.78368085215579e-92	-0.263866073884866	0.396	0.586	4.0382534492807e-88	87.3938064273018
Fgd5	1.80802214712043e-92	-0.763877906578789	0.254	0.419	4.09336214108065e-88	87.3879198314809
Rbm47	1.86932340295774e-92	2.2395325844368	0.113	0.027	4.23214818429633e-88	87.373439134334
Mctp1	4.29410251278621e-92	1.08693007409596	0.166	0.058	9.72184808894797e-88	87.0122511693803
Arhgef15	6.72386523302726e-92	-0.936114801722425	0.199	0.354	1.52228308875737e-87	86.8175045772284
Sorbs1	1.29766672481238e-91	-0.735903131243929	0.309	0.472	2.93791746497524e-87	86.5319604090254
Gpihbp1	1.40168185200447e-91	-0.53097028826192	0.327	0.519	3.17340771293812e-87	86.4984741270474
Cadm1	1.95069618322608e-91	-1.5701696133411	0.075	0.196	4.41637615882383e-87	86.3549339432625
Pla2g7	2.45910322853524e-91	2.17745756503703	0.138	0.044	5.56740970940378e-87	86.2543468174957
Gimap6	3.21379960935815e-91	-0.688613113431526	0.274	0.445	7.27604231558684e-87	86.1381047838564
Nfkbid	4.12684082184118e-91	2.31813155050278	0.114	0.028	9.34316762064843e-87	86.0295058596432
Emb	7.37264533811108e-91	1.58789956812388	0.139	0.043	1.66916690454835e-86	85.7775002348605
Eps8	1.92726789290147e-90	1.26416359047992	0.251	0.122	4.36333450952893e-86	85.360181491099
Plcb1	2.08336196322544e-90	-0.652980233610946	0.299	0.471	4.71673148474241e-86	85.3263588466744
Tspan15	5.18881167453713e-90	-1.25763670976836	0.113	0.245	1.17474696311521e-85	84.9300556690154
Arhgap31	9.03027604669595e-90	-0.761112924518425	0.433	0.564	2.04445449697196e-85	84.6894225510103
Fbxl7	1.38049072819264e-89	-0.787078499310385	0.324	0.486	3.12543100862813e-85	84.5050900833562
Tlr4	2.62192590223075e-89	1.52668714324873	0.208	0.092	5.93604024265042e-85	84.2265031634733
Atxn1	2.74938680472535e-89	-0.864779363429806	0.392	0.531	6.22461172589819e-85	84.2058877334786
Slfn5	3.4886799614823e-89	-0.769490622038667	0.372	0.52	7.89837143279592e-85	84.102462446768
Psmb9	4.19614210954101e-89	-1.21942700640784	0.141	0.276	9.50006573600084e-85	84.0222733895866
Rsad2	6.63134734787098e-89	-1.40363943069017	0.083	0.204	1.50133703955799e-84	83.8235218007687
Tspan18	1.25126541622136e-88	-1.67520768113212	0.067	0.181	2.83286490232517e-84	83.5477741362363
Samd12	1.47671567795927e-88	-1.19043636209694	0.145	0.284	3.34328429489978e-84	83.4758266917722
Tmem44	1.88776819815204e-88	-1.53341222805096	0.067	0.181	4.27390720061622e-84	83.3691749119094
Ecm2	3.52375233138624e-88	-1.01199869064856	0.177	0.323	7.97777527825845e-84	83.0981182012659
Ccdc85a	3.63254663730911e-88	-0.58308136708814	0.292	0.468	8.22408558686782e-84	83.0849123786855
Slc10a6	4.90065510549802e-88	1.3534384019057	0.237	0.113	1.10950831588475e-83	82.9548694383357
Sgms2	6.72317063010783e-88	2.52978279983377	0.13	0.04	1.52212583065641e-83	82.8175494439512
Abcb1a	8.2889568005111e-88	-0.924023667730931	0.206	0.357	1.87661981963571e-83	82.7266237012507
Selplg	9.6813945467204e-88	2.48185329203503	0.13	0.04	2.1918677253775e-83	82.6591856581585
mt-Nd1	1.14651923790039e-87	-0.324058021878893	0.926	0.958	2.59571955460649e-83	82.5857422311576
Eng	1.93491189907931e-87	-0.578684478148398	0.36	0.53	4.38064053951556e-83	82.35846238209
Ctnnbip1	2.39828846265259e-87	-0.846287969232237	0.302	0.453	5.42972507944547e-83	82.2652221592698
Mcl1	3.80547864925696e-87	1.22666657801707	0.58	0.482	8.61560366191775e-83	82.0647142878207
Nfil3	4.35801610397474e-87	1.84522850471159	0.142	0.047	9.86654845939881e-83	82.0058347467423
Magi1	6.20383315146883e-87	-0.624452268164343	0.357	0.524	1.40454782549254e-82	81.8524634682859
Myo1b	1.20238651615069e-86	-0.628851551634095	0.217	0.376	2.72220307256516e-82	81.5650794801596
Sncaip	1.29425247060503e-86	-1.01056014184899	0.177	0.323	2.93018759344979e-82	81.5331045748022
Bhlhe40	1.43395029626429e-86	1.35726485411173	0.218	0.1	3.24646347074235e-82	81.488589479452
Fyb	2.98981530180123e-86	1.54391288431262	0.143	0.047	6.76894184327798e-82	81.1694792172149
Apod	4.18559637578528e-86	2.51864027579801	0.226	0.109	9.47619019477787e-82	81.0233662312214
Mir142hg	8.40943430555028e-86	1.43176958760072	0.166	0.062	1.90389592677658e-81	80.7203567952698
Mgst1	8.58630611342763e-86	1.24413907889497	0.282	0.153	1.94393970408002e-81	80.7113172098786
Ebf3	1.35379848065003e-85	-0.83122017724039	0.257	0.411	3.06499976019167e-81	80.5135695551252
Stx11	1.63164045503376e-85	2.07634039982692	0.114	0.031	3.69403399019643e-81	80.4324991127705
Phactr1	2.26515065809454e-85	-1.1406205338925	0.149	0.285	5.12830108992603e-81	80.2900264846876
Pecam1	2.26695468610376e-85	-0.520400611596278	0.353	0.542	5.13238540933892e-81	80.2896807383329
Nuak1	2.78795343575559e-85	-1.61298626464421	0.081	0.196	6.31192657855066e-81	80.1998380615597
Gna11	4.24281751739676e-85	-0.862230234541487	0.288	0.437	9.60573885938626e-81	80.017469224221
Tanc1	6.51609353472792e-85	-0.644321635240443	0.314	0.478	1.4752435762624e-80	79.8311362677582
Lcp2	1.2631917584302e-84	2.23347593045364	0.108	0.028	2.85986614108597e-80	79.5436542939857
Tspan2	1.32873968809643e-84	-0.967629069404014	0.162	0.305	3.00826665385032e-80	79.5216836703533
Ptprc	1.45987786278047e-84	1.51399700386981	0.178	0.072	3.30516348133499e-80	79.4808070543975
Stard8	2.34393246033095e-84	-0.95216851537628	0.146	0.283	5.30666309018927e-80	79.2751784840149
Cxcl9	4.29188642047951e-84	-2.53688996071081	0.023	0.107	9.71683085596561e-80	79.0124753571096
Csrnp1	4.69632324829366e-84	1.95337343049566	0.135	0.044	1.06324758341368e-79	78.9733655956925
Mdfic	7.16828501062059e-84	-0.966285195937685	0.283	0.427	1.6228997264045e-79	78.7897083129615
Sptan1	9.84063786255455e-84	-0.687506008274292	0.471	0.602	2.22792041208235e-79	78.6521003275068
Celf2	1.03313755099234e-83	1.06391438524465	0.441	0.283	2.33902341544666e-79	78.630965430543
Alpl	1.1533093872374e-83	-1.74048234619087	0.062	0.169	2.61109245270547e-79	78.5831777505482
Sh3rf1	2.80722786031091e-83	-1.1210751757127	0.171	0.309	6.35556387574389e-79	78.1968459121028
Gmfg	5.38106594642429e-83	1.60713260969876	0.169	0.067	1.21827333027046e-78	77.9142552630079
Tmtc2	5.48060087280709e-83	-1.12911339177055	0.177	0.314	1.24080803760353e-78	77.9062954019485
Laptm5	6.1605160216665e-83	1.53710661498809	0.162	0.061	1.3947408273053e-78	77.8555064861024
Il13ra1	1.07249684391326e-82	1.6587587849435	0.186	0.08	2.42813285461962e-78	77.6147275546438
Fez2	1.10886894792998e-82	-0.884360879308614	0.221	0.366	2.51047929811349e-78	77.6002433555492
Prdm16	3.21666636873961e-82	-1.28997320517219	0.097	0.218	7.28253265882648e-78	77.1377175590839
Cd52	3.51570620832189e-82	1.57336610208314	0.17	0.067	7.95955885564076e-78	77.0991110015927
Ifi204	4.22058670792558e-82	1.67311865626548	0.185	0.08	9.55540830674352e-78	77.0197507506208
Fli1	5.37850633941964e-82	-0.739901906489577	0.439	0.563	1.21769383524461e-77	76.9144618926376
Gda	8.8342910869952e-82	1.30515324127902	0.447	0.342	2.00008350209571e-77	76.6989518724648
Rnase4	9.08953496423899e-82	1.33405885330339	0.257	0.136	2.05787071590371e-77	76.6865819129231
H1f0	1.23396096662399e-81	-0.998196951533971	0.188	0.328	2.79368762843671e-77	76.5538221554267
C4b	2.30308816121084e-81	2.57619968981814	0.108	0.029	5.21419159698133e-77	76.2828130145979
Pdzd2	2.6420041511127e-81	-0.559168919847713	0.421	0.585	5.98149739811915e-77	76.2231900818419
C3	2.66350309374239e-81	1.19208560334312	0.192	0.081	6.03017100423276e-77	76.219670371916
9330175M20Rik	2.97563577445683e-81	-1.60213794631552	0.048	0.147	6.73683939337026e-77	76.1715438061288
Il4ra	4.29166631098621e-81	1.35623518561814	0.257	0.137	9.71633252807278e-77	76.0124976304832
Ppp1r16b	4.59954119602179e-81	-0.964733886530835	0.138	0.269	1.04133612677933e-76	75.9824090644921
Pdgfd	5.57610331696558e-81	-0.718757175445242	0.254	0.41	1.26242979096101e-76	75.8987927654834
Emp1	6.68528404177331e-81	1.2832193293346	0.298	0.169	1.51354830705748e-76	75.8200037133571
Fosb	7.71964222457535e-81	1.0240832045881	0.205	0.091	1.74772699964386e-76	75.7575264045435
Pglyrp1	9.52409236659112e-81	2.29089326498404	0.117	0.035	2.15625451179623e-76	75.666299978854
Acta2	8.55038365749395e-80	-1.21320835225847	0.088	0.206	1.93580686005663e-75	74.7131379754346
Tnfaip2	8.72978913490605e-80	1.70768772498259	0.172	0.071	1.97642426014273e-75	74.7041198238873
Spred2	1.09548478648351e-79	-0.904022906498239	0.284	0.422	2.48017755659868e-75	74.6055172267985
Lsp1	2.06843395252583e-79	1.29794166752994	0.267	0.145	4.68293446851849e-75	74.3294819195529
2900026A02Rik	3.41614444039614e-79	-0.806064447148408	0.223	0.369	7.73415101305687e-75	74.1115873523694
Fermt2	3.59916356895719e-79	-0.516656039632655	0.489	0.638	8.14850632011907e-75	74.0889219932701
Eif4ebp1	4.4564509114573e-79	1.50083895015682	0.355	0.227	1.00894048635393e-74	73.9961344504235
Prex2	4.77491988201748e-79	-0.521257243222254	0.406	0.571	1.08104186128876e-74	73.9661574884938
Sox4	6.53071627797761e-79	-1.03910047508663	0.115	0.241	1.47855416533413e-74	73.830162760908
Dock9	9.60769510759481e-79	-0.48271204973777	0.38	0.548	2.17518217235946e-74	73.6625043648531
Cxcl12	1.40328795946852e-78	-0.493629074611521	0.471	0.625	3.17704394023673e-74	73.4979767786036
Tuba1c	1.41660242078868e-78	1.62768634032118	0.168	0.069	3.20718788066558e-74	73.4938755978682
Apbb2	1.66443283312897e-78	-0.46221619730135	0.45	0.619	3.76827593420399e-74	73.4238573032479
Ramp2	2.1263650885676e-78	-0.561239503669872	0.376	0.539	4.81409056051704e-74	73.3174857442307
Ifi205	2.14681285318353e-78	2.92266312465206	0.134	0.048	4.86038429960752e-74	73.3133293906964
Fmnl3	3.25884746194925e-78	-0.995705104108938	0.164	0.298	7.37803065385311e-74	73.1320595447216
Actn4	1.16663718741191e-77	-0.644048039450249	0.476	0.599	2.64126659230056e-73	72.5781877617155
Rac2	1.5758626145386e-77	1.6932085403084	0.149	0.056	3.56775295931539e-73	72.4476052249575
Meox2	2.01184337079348e-77	-0.722016621622466	0.28	0.429	4.55481339147643e-73	72.3415294111635
Anxa3	2.1853253720708e-77	-0.705723006774031	0.386	0.518	4.94757664236828e-73	72.3056074694612
Coro1a	1.07918766381099e-76	1.33517868099681	0.173	0.072	2.44328087086807e-72	71.6120266052097
Myo1d	2.0721526955309e-76	-0.605044222767168	0.329	0.483	4.69135370268197e-72	71.3287018223647
Rapgef4	2.42013602397523e-76	-1.20037008303943	0.105	0.223	5.47918795827992e-72	71.2612838012547
Lpar6	3.24673155400365e-76	-1.44658794359041	0.073	0.177	7.35060023826426e-72	71.1336771956747
Icam2	3.78140627509939e-76	-0.785557347341015	0.201	0.342	8.56110380682501e-72	71.0674702369224
Cdh13	4.37096370100966e-76	-0.387712914144009	0.399	0.575	9.89586181908588e-72	71.0045463776097
Lmcd1	7.16471019230855e-76	-0.588275859803271	0.211	0.359	1.62209038753866e-71	70.7899249493138
Mboat2	1.13359853720558e-75	-1.83245566718951	0.039	0.128	2.56646708823342e-71	70.5906643006572
Cyth4	2.00188533618915e-75	1.74024241079609	0.119	0.037	4.53226840113223e-71	70.3436843791089
Dock6	2.1425662897879e-75	-0.726365600276539	0.203	0.347	4.85077008007981e-71	70.3141893098553
Unc5b	2.28322808161603e-75	-1.67689983747218	0.058	0.157	5.1692283767787e-71	70.2865742802556
S100a16	4.80517667120496e-75	-0.595036695591857	0.37	0.519	1.0878919983608e-70	69.963414217546
Ccm2l	5.50124408352631e-75	-1.00494683192303	0.138	0.265	1.24548166051036e-70	69.9046626629872
Rgcc	5.63240668875042e-75	-0.486363536557795	0.393	0.536	1.2751768743331e-70	69.8944295719208
Uaca	5.99017190845274e-75	-0.816333615013506	0.264	0.4	1.3561749200737e-70	69.8676842913514
Myc	6.4068797737899e-75	2.20215604021489	0.113	0.034	1.45051758078603e-70	69.8384770030267
Gm10076	1.15728584268442e-74	-1.09725978442121	0.134	0.257	2.62009514783752e-70	69.5816829371419
Gpx3	1.20727646886532e-74	1.07349716699853	0.297	0.171	2.73327392551108e-70	69.563316841642
Zfp36	1.81333829878013e-74	1.41769418240217	0.372	0.254	4.10539790843822e-70	69.3866447432792
Rps9	2.08914321400835e-74	0.31164992050746	0.891	0.87	4.72982023651491e-70	69.3251553649225
Gm32688	2.26124024298953e-74	-1.7360584195236	0.051	0.145	5.1194479101283e-70	69.2907768715462
Ctsd	3.06921151996826e-74	0.832211886557858	0.548	0.436	6.94869488120815e-70	69.1580967578726
Cotl1	4.25983328321023e-74	1.3982545297594	0.202	0.096	9.64426255318795e-70	69.0157309750005
Acer2	5.64131146023742e-74	2.22524178644678	0.141	0.054	1.27719291459775e-69	68.8937434994339
Igfbp6	6.479426163023e-74	0.554168362524602	0.243	0.122	1.46694208330841e-69	68.8335870323027
Ncf2	7.12717042094632e-74	1.61325163914195	0.156	0.064	1.61359138330225e-69	68.7922064339539
Cers6	1.22378292242949e-73	1.85896438874119	0.18	0.082	2.77064453638036e-69	68.5574191890467
Robo4	1.48023932743757e-73	-0.922628548963575	0.15	0.279	3.35126183731867e-69	68.4747916389925
Myo18a	1.68934043334784e-73	-1.00269472083562	0.203	0.334	3.82466674109952e-69	68.4174064007213
Prkd1	1.7602506932757e-73	-0.940061992570187	0.227	0.364	3.98520756957618e-69	68.3995490534463
Tecpr1	2.08370095062179e-73	-1.05353769865856	0.135	0.258	4.71749895220774e-69	68.3262881876231
Gbp3	2.32366732355228e-73	-1.82936269712217	0.055	0.15	5.26078282052236e-69	68.2789496266947
Dst	2.70866571655261e-73	-0.479763861714019	0.482	0.632	6.1324191822751e-69	68.2123681665498
Syk	5.9702971240287e-73	1.04224090674181	0.18	0.079	1.3516752688801e-68	67.8691276322648
Zfp827	8.90833778083366e-73	-1.74301772902665	0.042	0.132	2.01684767358074e-68	67.6953269015004
Pitpnm2	1.0417448186424e-72	-1.02720477058768	0.128	0.249	2.35851026940639e-68	67.6273622284126
S100a11	1.58757420119552e-72	1.3835776197366	0.621	0.553	3.59426799150666e-68	67.4443895446746
Gapdh	1.59341869170047e-72	0.849413768245871	0.841	0.778	3.60749991800986e-68	67.442793670105
Nrp1	1.80815522499771e-72	-0.625023586087111	0.491	0.607	4.09366342939482e-68	67.3878878667945
Pygl	3.02378982706581e-72	1.76667048029113	0.135	0.05	6.845860168477e-68	67.1645719758787
Zbtb20	3.92927964896644e-72	-0.390656170187899	0.704	0.824	8.89588912526001e-68	67.0508106385979
Jcad	5.96114260917136e-72	-0.816099654263102	0.253	0.389	1.3496026867164e-67	66.869794065848
Gbp5	7.47547832277421e-72	-1.60931886049991	0.054	0.147	1.69244829227608e-67	66.7714845910164
Tmsb4x	7.63272731393182e-72	-0.423504401062924	0.87	0.922	1.72804946387416e-67	66.7624438303871
Tsfm	7.87943393477757e-72	-1.15827162023723	0.105	0.218	1.78390384283364e-67	66.7486285589578
Shroom4	1.78896440551172e-71	-0.872497169167952	0.157	0.286	4.05021541407853e-67	66.3925218778575
Crip2	1.90128996814816e-71	-0.421275743497142	0.524	0.675	4.30452048788743e-67	66.3660752207639
Cd84	2.343720220495e-71	1.83924975054964	0.118	0.039	5.30618257920067e-67	66.2752178105589
Utrn	3.68552142881999e-71	-0.467285068074784	0.605	0.723	8.34402051484846e-67	66.0786246368113
Sirpa	6.14354355368058e-71	1.32663770053261	0.197	0.096	1.39089826055328e-66	65.8567046360009
Dock4	8.53262349545475e-71	-0.829289293819752	0.369	0.497	1.93178595937096e-66	65.7140409948013
Bcam	9.91579354495311e-71	-0.639776920048414	0.258	0.407	2.24493565857738e-66	65.6487961016652
Pnkd	9.97873176962736e-71	-0.677142883776649	0.252	0.394	2.25918487264363e-66	65.6460482286264
Ctnnd1	1.44437108024899e-70	-0.655501072497659	0.378	0.513	3.27005612568371e-66	65.4854447932524
Anp32a	2.89604581324227e-70	-0.786114228334005	0.406	0.526	6.55664772118049e-66	65.1833181496959
Cuedc1	1.23512480084282e-69	-0.635656604151504	0.257	0.399	2.79632254910815e-65	64.5534127352087
Dennd4a	2.70352147735932e-69	1.65569490435661	0.286	0.174	6.12077262474149e-65	64.2131937534291
H2-Q4	2.89672366990433e-69	-1.29793866311939	0.092	0.198	6.55818238866341e-65	64.1832165093976
Medag	3.11646610391091e-69	1.22942292639264	0.268	0.154	7.05567925925431e-65	64.1514611698125
Klhl4	3.41457464658542e-69	-1.67961131159808	0.044	0.13	7.7305969998694e-65	64.1117869661415
Cytip	4.31619403815624e-69	1.5043639550678	0.131	0.048	9.77186330238572e-65	64.010022616958
Hdac7	5.05838355188309e-69	-0.781946652430181	0.271	0.405	1.14521803614633e-64	63.941111820852
Glul	6.55095799224664e-69	1.06109859740618	0.373	0.254	1.48313688944464e-64	63.8288187629387
Cd38	8.30396437399201e-69	-0.862000635099159	0.221	0.349	1.88001753427179e-64	63.7258381002034
Cd36	8.91130503940496e-69	-0.302555220996042	0.446	0.632	2.01751946092128e-64	63.6951822673965
Tnfrsf21	1.10986435493038e-68	-1.14179554214404	0.107	0.216	2.51273289956239e-64	63.5998536739268
Dock2	1.22545768520366e-68	0.879894203524726	0.166	0.07	2.77443619930109e-64	63.556825257734
Yes1	2.31152968603469e-68	-0.809583655647923	0.223	0.355	5.23330320918255e-64	63.2812241022066
Ncf1	3.61646478075307e-68	1.23995723629972	0.109	0.034	8.18767626362494e-64	63.0868393374434
Cald1	4.1774496463421e-68	-0.539203201490949	0.399	0.552	9.45774599931853e-64	63.0242123537352
Timp3	6.38567692959656e-68	-0.267934683304123	0.516	0.677	1.44571725686066e-63	62.8399166349751
Rarres1	7.67330749380311e-68	-1.7535525466887	0.029	0.105	1.73723681659702e-63	62.760140975375
Itpr1	8.96674709392809e-68	-0.564865939244433	0.362	0.504	2.03007154206532e-63	62.6924886567781
Runx1	1.44016722959196e-67	1.18334518683097	0.227	0.119	3.26053860779621e-63	62.4867106529773
Ier2	1.49210892437308e-67	0.84569097340624	0.421	0.3	3.37813460478065e-63	62.47132304957
Arap3	1.80118875788037e-67	-0.875122654919959	0.213	0.339	4.07789134784116e-63	62.3895643498334
Cdc42ep1	2.99638327224592e-67	-0.82942232171549	0.174	0.302	6.78381172836477e-63	62.1685262135914
Abcg2	4.31479413018891e-67	-0.663284530162147	0.24	0.38	9.7686939107477e-63	62.0101634982334
Tanc2	5.00548541502018e-67	-0.651021491845632	0.267	0.407	1.13324189796057e-62	61.9456773772184
Atf3	1.73142249034277e-66	1.41348921522395	0.15	0.062	3.91994051813602e-62	61.4067205229901
Arglu1	1.83436860952269e-66	-0.522154347582934	0.449	0.581	4.15301053195937e-62	61.3816369675258
Myo1f	1.89629166328726e-66	1.24039100202646	0.12	0.041	4.29320432568235e-62	61.3672184417314
Ptpn6	2.19087713347203e-66	1.62648627346824	0.121	0.042	4.96014583018068e-62	61.3045055548986
Efnb2	2.67398993122038e-66	-0.783171731737937	0.185	0.317	6.05391320428293e-62	61.2179638098696
Ifi211	2.9066332232071e-66	2.03671517233827	0.13	0.05	6.58061761734086e-62	61.1817333441952
Hdac9	4.05396279392047e-66	-0.769535291948929	0.222	0.355	9.17817176543593e-62	61.0372438189357
Plaat3	4.5647188842985e-66	-0.671289436812241	0.231	0.365	1.03345235540518e-61	60.9857095405767
Per2	4.57230498702969e-66	2.09659083011078	0.108	0.035	1.03516984906352e-61	60.9849883859953
Fbxo22	4.89668061637469e-66	-1.10972430273599	0.144	0.257	1.10860849154723e-61	60.9552217991894
Ccnd1	5.18013487693977e-66	-1.20234922690124	0.088	0.191	1.17278253613916e-61	60.9307825097177
Shank3	7.23085364036212e-66	-0.638189115150963	0.223	0.361	1.63706526417798e-61	60.7859340064113
Lama4	1.12358941548326e-65	-0.62888905482369	0.351	0.49	2.5438064366541e-61	60.5945159381067
Slc3a2	2.271415263145e-65	1.15483783211554	0.412	0.308	5.14248415576027e-61	60.2888270377133
Dmd	3.29262519648787e-65	-0.543406129464463	0.208	0.344	7.45450344484855e-61	60.127581280225
F11r	4.61031852532509e-65	-0.728612671722514	0.224	0.356	1.0437761141336e-60	59.9813926458008
Lcp1	5.27237284755586e-65	1.96386692091421	0.186	0.094	1.19366521268665e-60	59.923117462713
Gimap1	6.08860716954183e-65	-0.888258495031412	0.157	0.277	1.37846066318427e-60	59.8606056227434
Inmt	7.29455586812501e-65	2.40578864037272	0.118	0.043	1.6514874485435e-60	59.782124722638
Fgl2	9.37111736872509e-65	1.65382428783811	0.163	0.074	2.12162097227936e-60	59.6733322002417
Flt1	1.06278850722838e-64	-0.169579939868029	0.366	0.563	2.40615318036506e-60	59.6186767280894
Tpm1	5.53235892363934e-64	0.115651213955801	0.668	0.819	1.25252606031195e-59	58.9022132293474
Pi16	5.81150497310069e-64	0.635948466778657	0.143	0.057	1.31572472591e-59	58.8808349637034
Trp53i11	6.25169930563925e-64	-1.04043797129995	0.113	0.221	1.41538472279673e-59	58.8491254963391
Xaf1	1.54867811082884e-63	-1.12263141256304	0.118	0.226	3.5062072429165e-59	58.4551624174507
Sik1	1.73184644758056e-63	0.951212796041482	0.256	0.145	3.92090035732239e-59	58.4066141943779
Bcl6b	1.86447409455621e-63	-1.37277968368897	0.069	0.162	4.22116935007526e-59	58.3745672239347
Abcb1b	2.03448825410963e-63	-0.858276216576907	0.238	0.359	4.6060814073042e-59	58.3366683906378
Tek	2.06546493981556e-63	-0.529482896074849	0.358	0.5	4.67621262374244e-59	58.3301057500297
Thbs1	2.60125647459969e-63	2.37434603482604	0.136	0.055	5.8892446584937e-59	58.2299404032917
Nckap1l	3.03228174348466e-63	1.64049733386049	0.104	0.034	6.86508586724926e-59	58.1633540263166
Smtn	3.60254537013492e-63	-0.910010396637641	0.14	0.255	8.15616271798547e-59	58.0885141184973
Sertad1	3.88037542744623e-63	1.10672913946294	0.219	0.116	8.78516996773826e-59	58.0562498317399
Agap1	4.12992362721171e-63	-0.638275744885954	0.382	0.512	9.35014709200731e-59	58.0291815569623
Ncf4	4.46627517541608e-63	1.97739645307038	0.101	0.033	1.0111646997142e-58	57.9951781002434
Sp100	5.11381767128742e-63	-0.786227965676919	0.34	0.452	1.15776832077947e-58	57.9363783379087
Cabp1	6.0173445650598e-63	-1.72795403008817	0.034	0.109	1.36232680952954e-58	57.8657186967184
Nbea	8.03306409862782e-63	-0.65476089795864	0.298	0.433	1.81868571192934e-58	57.740242345119
1110038F14Rik	8.98534285261065e-63	-0.80157478937762	0.21	0.334	2.03428162183105e-58	57.691588924402
C1qb	9.71313607205687e-63	1.69247696535799	0.102	0.033	2.19905400671368e-58	57.6577641046412
Arhgef12	1.16712347152404e-62	-0.520829298748311	0.469	0.607	2.64236753953044e-58	57.5780067744247
Rps28	1.2091795064001e-62	0.366384717777422	0.873	0.882	2.73758240248983e-58	57.5626327994914
Pik3ap1	1.51532075120898e-62	1.71588759732611	0.109	0.037	3.43068618073712e-58	57.4646190068659
AB124611	3.06049740079385e-62	1.88985461497486	0.101	0.033	6.92896611539729e-58	57.1593315624842
Lmo7	3.22453708662864e-62	-0.552548800742031	0.228	0.368	7.30035196412724e-58	57.1366562011955
Ppm1h	3.40104196445787e-62	-0.826854753107154	0.189	0.306	7.69995900753261e-58	57.1135115868859
Stard13	3.81851595416963e-62	-0.609145188438119	0.262	0.395	8.64512012024005e-58	57.0632289680124
Ucp2	5.02088762625585e-62	1.12824520207506	0.307	0.201	1.13672895858432e-57	56.9443430760543
Fzd6	5.22839500374304e-62	-1.21391152516468	0.074	0.168	1.18370862884742e-57	56.9267551865122
H2-Q6	8.0416207226022e-62	-1.32559104673295	0.066	0.157	1.82062293159714e-57	56.7397799914283
Rps6ka2	8.24823153517349e-62	-1.15900606131247	0.076	0.17	1.86739961956328e-57	56.728762734006
Lratd2	8.77425066626189e-62	-1.75357007736144	0.04	0.118	1.98649035084169e-57	56.7019135401412
St8sia4	9.16666385674931e-62	-0.928351013039449	0.181	0.294	2.07533269716804e-57	56.6829122715003
Dapk1	1.04057005758673e-61	1.37320152683236	0.21	0.111	2.35585061037635e-57	56.6278522525718
Nxpe2	1.17659934609478e-61	-1.35687424731421	0.065	0.156	2.66382091955857e-57	56.5744949747952
Cfap20	1.77239450600548e-61	-0.989532440270915	0.154	0.266	4.0127011615964e-57	56.39656318233
Retreg1	2.27620750951623e-61	1.23342040199871	0.204	0.106	5.15333380154475e-57	56.2879117256791
Rundc3b	2.50488842243723e-61	-1.63596921939307	0.051	0.135	5.67106738839789e-57	56.2463351920306
Cracr2b	2.61279017037844e-61	-0.782742383570028	0.162	0.281	5.91535694573678e-57	56.2280190439546
Sox7	2.67477878785296e-61	-1.06672481934619	0.123	0.231	6.05569917569909e-57	56.2178357070844
Lst1	2.74353827796861e-61	1.52371095581456	0.129	0.051	6.21137066132094e-57	56.2068125536134
Gpsm3	3.12653724939462e-61	1.33501310562698	0.17	0.081	7.07848033262942e-57	56.1500599702754
Steap4	3.68319403738149e-61	0.801848982535199	0.188	0.092	8.33875130063169e-57	56.0788989786005
Rnf149	3.94198691664476e-61	2.07353366115851	0.116	0.044	8.92465837928373e-57	56.0494083989504
Sox18	5.12073260743095e-61	-0.627021745983857	0.222	0.354	1.15933386232237e-56	55.93579147889
Gpx1	5.5240058322527e-61	0.868940933132531	0.494	0.398	1.25063492042201e-56	55.9028694490482
Klf9	5.87719418273382e-61	0.73188371204346	0.627	0.578	1.33059676297094e-56	55.875953537425
Fscn1	6.05057842950045e-61	-0.839254763881573	0.139	0.252	1.3698509564389e-56	55.8633266827103
Tril	6.46506793487467e-61	-1.30835034674795	0.055	0.14	1.46369138045563e-56	55.8345504846809
Grina	7.13771849608873e-61	1.3208513084455	0.403	0.298	1.61597946751449e-56	55.7915641616319
Tent5a	9.51353569242773e-61	1.31787155074059	0.176	0.085	2.15386448076564e-56	55.6667816256003
Zfp979	9.72882512683958e-61	-1.25490217727932	0.087	0.183	2.20260600871648e-56	55.657063180354
Fnbp1l	9.98861586751965e-61	-0.693143742079507	0.206	0.33	2.26142263240645e-56	55.6456182657088
Nr3c1	1.37870116776947e-60	-0.503691405087285	0.504	0.612	3.12137944383008e-56	55.5056534340437
Dpep1	1.47738112332178e-60	1.58952811774008	0.154	0.069	3.3447908632005e-56	55.4756310317967
Gbp8	1.68256360215893e-60	-1.25711254981718	0.08	0.174	3.80932399528783e-56	55.4191520876222
Ece1	2.26819213625126e-60	-0.553180222012321	0.358	0.492	5.13518699647286e-56	55.2894437370603
Cables2	5.1673515355419e-60	-1.46693759282841	0.072	0.161	1.16988838764669e-55	54.9318555698276
Plxna2	5.61101619038031e-60	-0.434256464562538	0.286	0.434	1.2703340655021e-55	54.8960820556378
Irak3	5.63227336238442e-60	1.20042518989199	0.23	0.129	1.27514668924383e-55	54.8944398523557
Gbp9	6.55746702281347e-60	-1.18580820100716	0.081	0.175	1.48461053396497e-55	54.828387462262
Casz1	1.34384596325342e-59	-1.10461533286619	0.103	0.203	3.04246726080573e-55	54.5167740864021
Abhd17a	1.88566578277964e-59	-0.652009995692727	0.24	0.362	4.26914733221311e-55	54.3696588570342
Ctnna1	2.51347554891326e-59	-0.447851067719204	0.479	0.605	5.69050864273962e-55	54.2448489127153
Klf12	4.08553225982776e-59	-0.889259753900628	0.215	0.335	9.24964503625006e-55	54.0338749333967
Cers4	6.80552353955808e-59	-0.813783999463031	0.159	0.275	1.54077052935595e-54	53.8122620369826
Lvrn	6.85891845251769e-59	2.58422878119908	0.126	0.052	1.55285913765e-54	53.8088679380357
B2m	7.47589349097121e-59	-0.508951632990366	0.679	0.739	1.69254228635588e-54	53.7714604721249
Fam57b	7.95844751504827e-59	-1.16805414991992	0.06	0.146	1.80179251740693e-54	53.7442952209781
Crim1	1.53910183838527e-58	-0.537225655740721	0.35	0.488	3.48452656210426e-54	53.4578562205597
Igfbp7	3.4023462234468e-58	-0.301018828809795	0.546	0.68	7.70291184988355e-54	53.1133450720633
Trib2	3.46447757904569e-58	-0.988965091976474	0.109	0.211	7.84357723895945e-54	53.1054858224157
Tmsb10	7.17657278228218e-58	-0.423195968173356	0.523	0.648	1.62477607790869e-53	52.789206483811
Inka1	8.1424638912037e-58	-1.15696087017418	0.067	0.154	1.84345382496852e-53	52.7343677361769
Pde2a	1.32701868526647e-57	-0.72034231031236	0.22	0.34	3.00437030344328e-53	52.522246539434
Ankrd33b	1.51761049295724e-57	1.5762115998023	0.133	0.056	3.4358701560552e-53	52.463963256824
Itgb1	1.77118299079354e-57	-0.415802836398708	0.581	0.691	4.00995829115658e-53	52.3968601445905
Fhod3	1.90519516923605e-57	-1.23004167769096	0.066	0.152	4.31336186315041e-53	52.3651841058288
mt-Co2	1.90645257136288e-57	-0.250025156342472	0.97	0.98	4.31620862156556e-53	52.3648975720973
Tmcc3	1.94363557756688e-57	-0.434714105433935	0.353	0.49	4.40039094761141e-53	52.356508737412
4931406P16Rik	2.33402055513352e-57	-0.505702812743959	0.386	0.515	5.28422253682229e-53	52.277018901035
Exoc4	2.38456081065242e-57	-0.578977006762577	0.426	0.55	5.39864567531707e-53	52.2677151752708
Fam53b	3.30616611862388e-57	-1.27699334797079	0.064	0.149	7.48516009256445e-53	52.1257989065335
Arhgap30	3.92981942980947e-57	1.48166436804925	0.121	0.048	8.89711118908863e-53	52.0507509819274
Stard9	4.22161409330821e-57	-0.915026460858372	0.197	0.31	9.5577343072498e-53	52.0196450464768
Gm26740	5.89680251652473e-57	0.989411597488113	0.151	0.067	1.3350360897412e-52	51.8745069939521
Metrnl	7.8876039651236e-57	1.22281091959936	0.175	0.087	1.78575353770398e-52	51.7481784808345
Erg	8.99559422141893e-57	-0.616304457275953	0.23	0.36	2.03660253172925e-52	51.6910937206905
Slc2a3	9.10990520009134e-57	2.12935189087638	0.108	0.04	2.06248253730068e-52	51.6856097198622
Thrsp	1.13925872272815e-56	-0.697599759494253	0.155	0.272	2.57928174825652e-52	51.5885012150432
Wwtr1	1.41356549868313e-56	-0.445640517686078	0.445	0.584	3.20031228901861e-52	51.4948076408113
Ptprk	1.87610819520184e-56	-0.550590483061992	0.233	0.363	4.24750895393695e-52	51.371865696946
Unc13b	2.0507855232848e-56	-0.867961648827579	0.137	0.245	4.64297842471679e-52	51.333203334436
Bbs9	2.34318717918898e-56	-0.997600443447142	0.181	0.291	5.30497577368385e-52	51.2753165950575
Ckb	3.20282872779439e-56	-1.13278865356432	0.145	0.25	7.2512042397265e-52	51.1395898622238
Bag5	3.43792349285485e-56	-0.832658461506567	0.193	0.307	7.78345878782339e-52	51.1088273697635
Srgap2	3.6302616668373e-56	-0.661242323082877	0.406	0.521	8.21891241371964e-52	51.0851856476631
Ndufa4	4.58240552514991e-56	-0.273762380928927	0.66	0.774	1.03745661089394e-51	50.9840300575492
Synm	7.0108913436959e-56	-0.813734236966942	0.129	0.233	1.58726580021275e-51	50.7993503411091
Gtf2i	1.72227191290259e-55	-0.71467492983633	0.23	0.347	3.89922361081147e-51	50.4090218583855
Cdkn2d	1.80071282178107e-55	1.3190215498254	0.234	0.139	4.07681382851235e-51	50.3896791205557
Evl	1.93697521023229e-55	-0.543270940111908	0.226	0.349	4.3853118759659e-51	50.3579995149104
Gabarap	2.14978001921599e-55	0.515039551388478	0.701	0.65	4.86710196350501e-51	50.3127295553953
Hmox1	2.84480583640116e-55	2.33773485829428	0.152	0.071	6.44064041361223e-51	50.1910709471946
Art3	2.92004293963531e-55	-0.445622970811505	0.128	0.237	6.61097721533435e-51	50.179734339628
Afap1l1	3.22486354562123e-55	-0.556303459312117	0.246	0.374	7.30109106728647e-51	50.1366122345241
mt-Co3	3.39859737281685e-55	-0.244274756982018	0.986	0.99	7.69442445205735e-51	50.1138238601267
9930111J21Rik2	4.61479533730624e-55	-1.08448639782315	0.145	0.245	1.04478966436613e-50	49.9809711323276
Galnt18	4.64652429438413e-55	-0.356478607338827	0.256	0.4	1.05197310024857e-50	49.9779953652802
Psmb10	7.38519458340443e-55	-0.800388240286394	0.216	0.327	1.67200805368276e-50	49.7767616349942
Btg3	7.9339446639966e-55	-0.774750119637366	0.23	0.344	1.79624507192883e-50	49.7456344103606
Pald1	8.40381990198135e-55	-1.08216707686601	0.085	0.176	1.90262482580858e-50	49.7206468407958
Pf4	8.4133777306662e-55	2.28181464885324	0.126	0.052	1.90478871822283e-50	49.7201531898565
Psmb8	8.97725390926087e-55	-0.839544480178353	0.285	0.39	2.03245028505666e-50	49.6919800687054
Eva1b	1.46234615307286e-54	-0.740548358295482	0.201	0.316	3.31075169055696e-50	49.4800733905149
Arap2	1.63067111693008e-54	-0.90407241748197	0.094	0.189	3.6918394087297e-50	49.4327571986048
Lpcat2	2.1890697228547e-54	1.84401699362813	0.113	0.045	4.95605385254303e-50	49.3048639832211
Tiparp	4.11956239165911e-54	1.31120760098547	0.237	0.142	9.32668925471624e-50	49.0302724927568
Slc50a1	4.65891623763456e-54	-0.651224027759878	0.277	0.397	1.05477863620046e-49	48.9768386751188
Tpr	4.68751025620671e-54	-0.613335414042976	0.484	0.588	1.0612523220052e-49	48.9741813465167
Gm26510	4.75513683198404e-54	-1.32979785095592	0.065	0.147	1.07656297876119e-49	48.96796055894
Strbp	5.61145289645982e-54	-0.802267008882277	0.187	0.3	1.2704329357585e-49	48.8960482557602
Ifrd1	7.26310444300122e-54	0.87529163261785	0.4	0.291	1.64436684589548e-49	48.7840012881492
Glipr2	9.40727076788031e-54	1.79955405133382	0.158	0.078	2.1298061018481e-49	48.6716599330545
Schip1	9.78667954653245e-54	-0.553021264798495	0.223	0.348	2.21570424933495e-49	48.6544882094011
Slfn2	9.81954861362112e-54	1.46654483037572	0.174	0.09	2.22314580612382e-49	48.6530320529472
Dgkh	1.19202085087898e-53	-0.640233387599929	0.35	0.462	2.69873520639001e-49	48.5688397253157
Stat1	1.71528756262276e-53	-1.13241827323068	0.15	0.25	3.88341104177793e-49	48.4107866388827
Atp5j	1.82815116021948e-53	-0.365554163459384	0.711	0.811	4.1389342267369e-49	48.3831114750711
Ctbp1	1.99083994929988e-53	-0.680526089056276	0.282	0.397	4.50726164521492e-49	48.3460872305301
Rapgef5	3.09507189832029e-53	-0.563992617437831	0.229	0.356	7.00724277779713e-49	48.1544528353777
Prkcb	4.07517661042583e-53	0.859188165512547	0.138	0.06	9.22619984600407e-49	48.0349771425007
Clstn1	7.09362768344081e-53	-0.652857978426226	0.214	0.33	1.605997307531e-48	47.7942551871554
Tubb6	8.10062150782758e-53	1.36323080480743	0.155	0.075	1.83398070937216e-48	47.7366052367452
Ecscr	8.15820479381547e-53	-0.443021586576651	0.259	0.4	1.84701756531982e-48	47.7335289743566
Cavin3	1.03936451257699e-52	-0.467488674492216	0.377	0.509	2.35312125647432e-48	47.6283556930276
Fryl	1.18735710383285e-52	-0.473261960706458	0.446	0.561	2.68817648307758e-48	47.5705422225562
Npr1	1.19466298116919e-52	-0.846913924943366	0.179	0.285	2.70471698936704e-48	47.567878170996
Ppp1r15a	1.80088203646411e-52	1.13738993344356	0.199	0.109	4.07719693055474e-48	47.3896383114108
Ablim1	1.9941070321464e-52	-0.284522642676572	0.477	0.606	4.51465832077945e-48	47.3453751124635
Kif26a	2.10231464734163e-52	-1.04309283663957	0.086	0.175	4.75964036158145e-48	47.3224258613302
Fmo1	2.38224447134746e-52	-0.639607324458228	0.262	0.377	5.39340148313065e-48	47.2681372497622
Tspan9	2.53139219820741e-52	-0.518380074844713	0.235	0.357	5.73107193674157e-48	47.2417641402189
Dcn	2.79046706117174e-52	1.21075283522833	0.342	0.238	6.31761742649283e-48	47.199446677037
Nlk	3.5945052337174e-52	-0.759085845657658	0.235	0.347	8.1379598491362e-48	47.0894844571888
Antxr2	3.65050893033256e-52	1.07436451038748	0.306	0.201	8.26475221827291e-48	47.0827701622801
Xbp1	4.37024305364928e-52	0.781239728266416	0.409	0.307	9.89423027346198e-48	47.0046179862975
Zswim4	4.40836778581886e-52	1.61443322465875	0.121	0.051	9.9805446670939e-48	47.0008457573641
Gk	4.49837675728832e-52	2.4112163178657	0.112	0.046	1.01843249785008e-47	46.9920677509375
Ly6e	5.34055205990387e-52	-0.508125728004523	0.562	0.643	1.20910098636224e-47	46.9175374245418
Mrtfb	5.47842991642226e-52	-0.51776605927699	0.302	0.427	1.240316533078e-47	46.9064674672358
Kctd12b	5.56136496917884e-52	-1.08447259905012	0.099	0.191	1.25909302902209e-47	46.8999421805368
Ang	7.00695247853668e-52	1.74124676924813	0.103	0.039	1.58637404114071e-47	46.7995944053847
Osmr	8.00055392116046e-52	1.01496206990242	0.35	0.254	1.81132540775073e-47	46.7420035209199
Arhgap28	8.79708269297916e-52	-1.0859820472318	0.09	0.179	1.99165952169048e-47	46.7007849031058
Eif1a	9.54852404855551e-52	1.01206736588249	0.253	0.156	2.16178584459297e-47	46.6651873312514
Tmem245	1.17304013405452e-51	-0.671692013189429	0.227	0.341	2.65576286349943e-47	46.5758107062887
mt-Atp6	1.20252043824588e-51	-0.23667807594833	0.974	0.984	2.72250627218867e-47	46.5650311110308
H2-T22	1.59095911598021e-51	-0.781146632854839	0.188	0.294	3.60193143857919e-47	46.4434645580712
Gfpt2	2.49763356702571e-51	1.83948027244814	0.135	0.062	5.6546423957462e-47	46.2475948550117
Dusp3	2.61033525951012e-51	-0.628562585538348	0.362	0.478	5.90979902753091e-47	46.2284272877682
Calm1	3.65563930204679e-51	-0.370162568964227	0.774	0.836	8.27636737983394e-47	46.0821602396721
2610203C22Rik	4.0089164422484e-51	-1.54637095238377	0.049	0.121	9.07618682525038e-47	46.0420965731286
Scarf1	4.52117152424463e-51	-1.17723739127791	0.085	0.17	1.02359323308898e-46	45.9898725938691
Pik3r3	4.81628995219302e-51	-0.896449965934573	0.115	0.211	1.0904080451765e-46	45.9624109528787
Cep85l	6.01447568662347e-51	-0.454493356167095	0.325	0.447	1.36167729545155e-46	45.8659258038846
Fabp5	7.34658610076314e-51	-0.570179183231024	0.332	0.455	1.66326709321278e-46	45.7790380046624
Ttc23	7.69151167847861e-51	-1.02057215035903	0.095	0.184	1.74135824400756e-46	45.7591118736898
Cbfa2t3	8.14635136839761e-51	-0.569499617920538	0.254	0.375	1.84433394980522e-46	45.7341604393418
Lpcat1	8.69237710175989e-51	-1.07866685908806	0.084	0.171	1.96795417583844e-46	45.7059850184109
Sorbs2	1.0956881670375e-50	-1.01558327324754	0.113	0.207	2.48063801017291e-46	45.6054366060036
Pik3c2b	1.11050518113287e-50	-0.896284419602984	0.091	0.181	2.51418373008481e-46	45.5996029883659
Aldoa	1.20788504135331e-50	0.964443992601837	0.845	0.785	2.73465173362388e-46	45.5630979745576
Ints6l	1.21939879652967e-50	-0.857003321827649	0.178	0.284	2.76071887534316e-46	45.5589778154191
Il17ra	1.22781089918589e-50	1.19844382529807	0.156	0.077	2.77976387575685e-46	45.5559920932226
Rapgef1	1.86736249277432e-50	-0.511047368919916	0.421	0.53	4.22770868364107e-46	45.3738949460207
Inka2	1.89391846487264e-50	-1.04894700590446	0.06	0.139	4.28783140447166e-46	45.3677622992358
Mitf	2.14460389469253e-50	1.24101599908569	0.245	0.153	4.85538321758388e-46	45.3137764871331
Lrrc3b	2.36453264310216e-50	-1.53609179604828	0.039	0.107	5.35330190398329e-46	45.2713782635217
Ppp1r13b	2.94072048150596e-50	-0.737284093870451	0.205	0.315	6.65779117012949e-46	45.1766698311503
Rasa3	3.61322136856155e-50	0.895759729604644	0.243	0.147	8.18033317842335e-46	45.0872290075018
Tnfrsf1b	3.86135782956163e-50	1.12766596354127	0.196	0.109	8.74211412612753e-46	45.0583835282028
Mxd4	4.55458648730053e-50	-0.44415351714261	0.389	0.511	1.03115838072484e-45	44.9866746241518
Esam	6.89289374232218e-50	-0.157844421233603	0.328	0.504	1.56055114326174e-45	44.8067219938218
Arhgap15	9.86275888781472e-50	0.744345544147737	0.187	0.099	2.23292861220125e-45	44.6511251613095
Tmem140	1.13639046677628e-49	-0.608903207849752	0.272	0.385	2.57278801678149e-45	44.5895959957308
Ccl11	1.35373067345129e-49	1.47550840921014	0.147	0.071	3.06484624469373e-45	44.5135913080154
Cd274	1.51441006867517e-49	-1.04020078380282	0.077	0.16	3.42862439548059e-45	44.4648800890772
Scn7a	1.62693911910797e-49	1.5127355396049	0.142	0.069	3.68339016566045e-45	44.433752275764
Hmcn1	1.7478086880901e-49	-1.45571092836328	0.041	0.109	3.957038869836e-45	44.4026296836555
Icam1	2.00265994459139e-49	1.48796448480326	0.127	0.056	4.5340221145549e-45	44.3435163659462
Map1lc3b	2.2462227045529e-49	0.582278182251125	0.669	0.599	5.08544820310778e-45	44.2936707647553
Map3k8	2.34649808601682e-49	1.30710419016526	0.132	0.06	5.31247166674208e-45	44.2747033731789
Dll4	2.36444924438386e-49	-0.837112682755622	0.119	0.215	5.35311308928506e-45	44.2713935816616
Qk	2.41118848222809e-49	-0.368479526200423	0.665	0.762	5.45893072376439e-45	44.2628924170474
Pcdh17	2.58001601577102e-49	-1.10125476187004	0.096	0.183	5.84115625970558e-45	44.233501175575
Plgrkt	4.12879376071868e-49	-0.787825888964065	0.161	0.263	9.34758907426708e-45	44.0293003877112
Rbpms	4.44237124763134e-49	-0.458677111125794	0.441	0.553	1.00575285046373e-44	43.9975087278952
Pear1	7.03729009833107e-49	-0.930895923929671	0.099	0.188	1.59324247826215e-44	43.7977181231584
Rasip1	7.31495288755791e-49	-0.435843552277603	0.244	0.374	1.65610533374311e-44	43.780912044116
Tmtc1	1.23810336822325e-48	-0.573840026584657	0.221	0.335	2.80306602565743e-44	43.5523666723999
Pltp	1.35274919753982e-48	-0.553460876182292	0.189	0.297	3.06262418323016e-44	43.5139062925056
Arid5a	1.35698266996637e-48	1.3870147379863	0.121	0.053	3.07220876480385e-44	43.512549276166
Runx1t1	1.42392667608379e-48	-0.66370054673101	0.189	0.298	3.2237699946537e-44	43.4916359512392
Phlpp1	1.85561537573823e-48	-0.546833337438272	0.348	0.463	4.20111321067135e-44	43.3766356150325
Glis3	1.88096405731871e-48	1.13395067304647	0.155	0.077	4.25850262576957e-44	43.3707430806348
Nuak2	2.12222204190476e-48	1.43121797935515	0.102	0.04	4.80471070287239e-44	43.3183327565758
Lmo1	2.30439109328459e-48	-0.806116402655623	0.142	0.242	5.21714143519632e-44	43.2825673895202
Hmg20b	2.34775719354722e-48	-0.755196266347578	0.2	0.304	5.31532228619092e-44	43.2744703975808
Zbtb46	2.34871946002421e-48	-0.720669793074568	0.173	0.275	5.31750085749482e-44	43.2742924313913
Gadd45g	2.72203742065821e-48	0.938951140273202	0.235	0.142	6.16269272037019e-44	43.2102294862
mt-Cytb	3.54746058285394e-48	-0.255845132275796	0.964	0.974	8.03145075958132e-44	43.095205998934
Oaz2	5.44857196559902e-48	-0.749793210138806	0.247	0.354	1.23355669301162e-43	42.9088408859827
She	5.73542827203601e-48	-0.825615032261657	0.128	0.224	1.29850096078895e-43	42.8865577246907
Nos2	5.81286083715679e-48	-1.15569486382591	0.055	0.127	1.3160316935323e-43	42.8807336516336
Selenof	7.60705680285963e-48	-0.395307879109491	0.516	0.619	1.72223766016742e-43	42.7639069182846
Nfkbia	9.53694950072194e-48	1.0503923563802	0.565	0.497	2.15916536696345e-43	42.665714094484
Cntln	1.11114601789761e-47	-0.707322094998898	0.166	0.267	2.51563458452019e-43	42.5993524432951
Scarb1	1.22711177029526e-47	-0.414548084184718	0.24	0.362	2.77818104794847e-43	42.55623945566
Atp8b1	1.25034921850284e-47	1.04906351605817	0.241	0.151	2.83079063069043e-43	42.548092250486
Cd63	1.47242454058113e-47	0.554367038774416	0.438	0.321	3.33356915987568e-43	42.4770905303567
Ndufa8	1.56103830767298e-47	-0.411991687325737	0.434	0.553	3.53419072857163e-43	42.4517100167616
Lmnb1	1.78199912633189e-47	1.70231256068385	0.152	0.078	4.03444602201541e-43	42.3942160907062
C130074G19Rik	1.8322055977919e-47	-1.03926959638741	0.112	0.203	4.14811347340085e-43	42.382149371811
Tmem88	1.84463161002839e-47	-0.671626437684944	0.185	0.293	4.17624596510428e-43	42.3792139309489
Sqstm1	2.0383898437527e-47	0.774374727927739	0.458	0.366	4.61491460625612e-43	42.335836330689
Spata13	3.51131635245057e-47	-0.749793045374435	0.161	0.26	7.94962022194809e-43	42.0996536184444
Ptpn14	3.85012932020847e-47	-0.816580244716375	0.112	0.205	8.71669278095198e-43	42.0596482604143
Basp1	4.06951630640047e-47	1.72890168716159	0.128	0.059	9.21338491769066e-43	42.0355807844612
Kifc3	4.39760874950562e-47	-0.981651602937172	0.092	0.177	9.95618620888073e-43	42.0019069894506
Lox	6.62441481713928e-47	1.36203312829729	0.121	0.054	1.49976751460033e-42	41.8239760575786
Mospd2	7.16545345706468e-47	-0.793801597677945	0.219	0.322	1.62225866267944e-42	41.7898798980792
Sntb1	8.3492593222578e-47	-1.29259121135696	0.061	0.136	1.89027231055917e-42	41.7234756273324
Acvr2a	9.50019110903625e-47	-0.784263282791424	0.206	0.308	2.15084326708581e-42	41.6673912356933
9530082P21Rik	9.84597260608965e-47	-1.43218853948602	0.043	0.109	2.2291281980187e-42	41.6518649543591
Cd37	1.40630416052987e-46	0.634609966662973	0.114	0.048	3.18387261943962e-42	41.4970443158656
Chst7	1.8120261297348e-46	-1.19456867660221	0.075	0.153	4.1024271577196e-42	41.3869591214952
Tpd52	2.30134188338562e-46	1.89572313199508	0.238	0.157	5.21023802398505e-42	41.2831424359822
Kif1b	2.37732899755828e-46	-0.482104665562219	0.43	0.545	5.38227285047196e-42	41.2690342897661
Sh3glb2	2.53810650036543e-46	-0.965248768722788	0.107	0.194	5.74627311682733e-42	41.2406137361039
Pnrc1	2.89291207131591e-46	0.714633175479877	0.566	0.484	6.54955292945921e-42	41.183788343809
Cdc42bpa	3.35931728536767e-46	-0.327620522525168	0.409	0.54	7.60549433407242e-42	41.118872552869
Aopep	4.11600758613841e-46	-0.489902266660566	0.433	0.539	9.31864117501735e-42	41.0306474109524
Map3k20	4.15114557026127e-46	-0.85593595084787	0.199	0.299	9.39819357107151e-42	41.0269556142202
Aebp1	5.19724154434874e-46	1.37074323888406	0.186	0.106	1.17665548564055e-41	40.9293506761429
Baz1a	7.40525876014955e-46	0.782341920156821	0.268	0.171	1.67655058329786e-41	40.7755833389153
Arhgap5	8.20016393807377e-46	-0.452607141301418	0.354	0.47	1.8565171155799e-41	40.731301042577
Ppp3ca	8.67215217591966e-46	-0.469524270709612	0.622	0.696	1.96337525262821e-41	40.7069966873736
Lgmn	9.68666095750035e-46	1.31271320350695	0.206	0.123	2.19306004077808e-41	40.6589494782077
Efna1	1.14423487999907e-45	-0.619482764208276	0.153	0.254	2.5905477683179e-41	40.5866083951446
Mmrn2	1.55526955867247e-45	-0.413538198255041	0.238	0.363	3.52113028083448e-41	40.4533179058583
Ptprj	1.61044759783647e-45	0.882424247479175	0.252	0.16	3.64605336150177e-41	40.4381769795548
Aldh1l1	2.42997923412439e-45	-1.21979065831178	0.055	0.125	5.50147298605763e-41	40.2595210152203
Arhgap24	2.61390855118806e-45	0.662794284978407	0.318	0.215	5.91788895988976e-41	40.2278331879688
Pdgfra	2.69032991611158e-45	1.20867461699889	0.157	0.082	6.09090693007662e-41	40.2153180365293
Myl1	2.8093579058574e-45	-0.0423455878856123	0.456	0.613	6.36038629886115e-41	40.1965165066206
Rbfox2	3.87344084411981e-45	-0.494055140231898	0.352	0.472	8.76947007108724e-41	40.0570266497532
Mbnl2	4.60119418206989e-45	-0.351527666062043	0.712	0.776	1.04171036282062e-40	39.9822530155031
Nedd9	5.12609977803826e-45	-0.393761984713604	0.294	0.41	1.16054898974786e-40	39.9353365221377
Vwa3a	5.77340749745953e-45	-1.23182434084606	0.049	0.116	1.30709945742484e-40	39.8836913656196
Dlg2	5.99489186743195e-45	-1.03327006397243	0.088	0.169	1.35724351878659e-40	39.8673422235437
Cbx1	7.05008446023745e-45	-0.545339440387062	0.27	0.383	1.59613912179776e-40	39.7969292575994
Noct	7.40999039948207e-45	1.40742100213061	0.107	0.045	1.67762182644274e-40	39.7753059321839
Ctss	9.14738693618853e-45	1.43315557989036	0.109	0.047	2.07096840235308e-40	39.6838265272719
Arhgdib	9.50700793743757e-45	0.78052870191884	0.218	0.129	2.15238659703587e-40	39.6670797209795
Spaar	9.94150411467269e-45	-0.922794026551207	0.091	0.173	2.2507565315619e-40	39.6476714808848
Slc2a1	1.00092545395631e-44	1.81549064162023	0.121	0.056	2.26609522775708e-40	39.6447218438016
Cacng1	1.01640117987742e-44	2.14953566100974	0.108	0.047	2.30113227124247e-40	39.6380584169595
Mllt3	1.05721125331432e-44	-0.593674530909827	0.181	0.286	2.39352627750363e-40	39.6209618002221
Vps13d	1.07156232417309e-44	-0.68311577826291	0.324	0.422	2.42601710192787e-40	39.6151061419498
Sypl	1.18688230914554e-44	-0.514983440708604	0.389	0.491	2.68710154790551e-40	39.5707159208904
Nupr1	1.20097046780656e-44	0.876741827952644	0.198	0.112	2.71899713911406e-40	39.5655912493701
Bambi	1.33623470358548e-44	-1.27430752293761	0.059	0.13	3.02523536891752e-40	39.5192408307816
Eif4ebp2	1.48599084390725e-44	-0.609061238112713	0.285	0.388	3.36428327060601e-40	39.4731074440032
Fcho2	1.51306721309255e-44	-0.54548338812849	0.488	0.581	3.42558417044152e-40	39.4652653569114
Lnx2	2.10398834414962e-44	-0.976303084223248	0.098	0.182	4.76342961115475e-40	39.3220802479362
Inpp1	2.23637245913542e-44	-0.783284523591261	0.168	0.263	5.06314724748258e-40	39.2955794421887
Hoxb3os	2.54276115177485e-44	-1.2504233112236	0.04	0.104	5.75681124761827e-40	39.2398180098121
Nfic	3.40500420485225e-44	-0.499682378371159	0.355	0.464	7.7089295197855e-40	39.1130059249228
Etf1	3.91512550387741e-44	0.749444446234285	0.362	0.263	8.86384414077846e-40	39.0523778890546
Neurl1b	4.27557153725616e-44	-1.20782251295034	0.053	0.121	9.67989396034795e-40	39.0141294002007
Rhobtb1	4.98307615764956e-44	-0.959348907218159	0.1	0.183	1.12816844209186e-39	38.9476260528264
Fam181b	6.13732132389886e-44	-1.15167145017009	0.055	0.123	1.3894895477307e-39	38.8571447158027
Per1	6.81740601352684e-44	0.95233146388487	0.206	0.121	1.54346072146248e-39	38.8115044181217
Rgs3	8.16278176450244e-44	-0.663152988237554	0.227	0.328	1.84805379148335e-39	38.7332853918798
Ripor2	8.42370309570816e-44	1.20300753171247	0.152	0.079	1.90712638086833e-39	38.7196205263063
Neat1	8.80135388617448e-44	0.734017818948948	0.625	0.589	1.9926265198299e-39	38.7005740939622
Calcrl	9.48415249115132e-44	-0.722049317670967	0.216	0.317	2.14721212399666e-39	38.6681250493082
Gm29007	1.02867437481148e-43	-1.19634548388039	0.052	0.12	2.32891878457319e-39	38.6328456561741
Tns1	1.12346546191464e-43	-0.350875291153512	0.471	0.59	2.54352580577475e-39	38.5945638518016
Rps27	1.29285062748413e-43	0.274906794220668	0.917	0.909	2.92701382062407e-39	38.5335752269319
Rab7b	1.5159606434854e-43	1.61668104028882	0.106	0.046	3.43213489685094e-39	38.4644356509496
Lpar4	1.93243164513186e-43	-1.31760526968159	0.046	0.111	4.37502524457852e-39	38.3590194366875
Asah2	2.75493146495627e-43	-0.9709676094188	0.105	0.188	6.237164836661e-39	38.2050127782021
Timp2	2.9792449923457e-43	0.630877246849662	0.37	0.272	6.74501066267067e-39	38.1710173594487
Arhgef5	3.041531888245e-43	-1.35060217241874	0.057	0.125	6.88602819498668e-39	38.1620312033998
Colgalt2	3.71114177469366e-43	-0.922411834271102	0.095	0.177	8.40202497790645e-39	38.0756160317065
Serping1	3.90949944523621e-43	1.10961959067455	0.309	0.223	8.85110674401478e-39	38.0530024216449
H2-D1	3.90971013532892e-43	-0.440906836249898	0.705	0.753	8.85158374638467e-39	38.0529790173497
Myl6	3.96629775624239e-43	-0.317051633536488	0.743	0.806	8.97969812013277e-39	38.0467382632174
Gm26917	5.44641402301005e-43	0.335766843567161	0.198	0.297	1.23306813480947e-38	37.9090129252257
Csrp1	9.44539277679728e-43	-0.400119754860237	0.25	0.365	2.13843692466691e-38	37.6699035551678
Atp2a1	9.47596656410149e-43	1.65613215683886	0.325	0.233	2.14535883011258e-38	37.6685000578361
Gas6	1.14188879561011e-42	-0.172274019359616	0.343	0.467	2.5852362332613e-38	37.5874997658721
Hcls1	1.19195885139585e-42	1.13649631554385	0.143	0.073	2.6985948395602e-38	37.5688623144623
Zfpm1	1.27707356035124e-42	-1.12706907007434	0.061	0.131	2.89129454063521e-38	37.5389076638268
Rnf19b	1.40601913085706e-42	1.10528129866836	0.153	0.081	3.18322731226038e-38	37.4971323475758
Zfp266	1.89228759116864e-42	-0.701886499972146	0.146	0.239	4.2841391064058e-38	37.3681364360279
Arntl	2.97276229572037e-42	-0.753540898028954	0.142	0.233	6.73033383751092e-38	37.1719633933996
Macf1	3.14259947336585e-42	-0.345861112335362	0.558	0.655	7.11484520770029e-38	37.1478345440931
Uba7	4.25269548495339e-42	-1.0157203325147	0.064	0.133	9.62810257793447e-38	37.0164592913931
Ldha	4.94060927205408e-42	0.708859907111447	0.642	0.571	1.11855393919304e-37	36.9513430684032
Gulp1	5.05756252387024e-42	-0.471856139911656	0.266	0.378	1.14503215540422e-37	36.9411823170634
Apc	5.64294284609098e-42	-0.609680852862369	0.316	0.416	1.277562260355e-37	36.893617925894
Lrp1	5.91270919085183e-42	0.796081334556553	0.289	0.198	1.33863736080885e-37	36.873337058186
Klf10	6.37126072799937e-42	0.832625670259692	0.271	0.182	1.44245342881906e-37	36.8408981996165
Gm12216	6.55987768007917e-42	-0.842603083596243	0.13	0.217	1.48515630676992e-37	36.8282278361816
Lurap1l	6.85961099278182e-42	-1.32723935670672	0.057	0.124	1.5530159287658e-37	36.8088240898351
Htra3	7.95565301590774e-42	1.22287426945268	0.21	0.13	1.80115984280151e-37	36.7444477442786
Adgrd1	7.95724199595242e-42	1.57773038496385	0.121	0.057	1.80151958788363e-37	36.7443610114412
Cped1	8.45897742367766e-42	-0.391049610698427	0.427	0.536	1.91511248872062e-37	36.7178057116192
Zfp532	1.01822486051713e-41	-0.798523729852862	0.1	0.182	2.30526108421079e-37	36.6372798811156
Gnb1	1.11976728804039e-41	-0.380487376461609	0.595	0.679	2.53515314012344e-37	36.5959958012609
Nos3	1.3147229164361e-41	-0.606349300439186	0.153	0.249	2.97653268281132e-37	36.5262893444622
Ptms	1.54739422251102e-41	-0.348586113591831	0.557	0.656	3.50330051976496e-37	36.4555226064797
Jarid2	1.6731733817705e-41	-0.422622601775004	0.284	0.396	3.78806453632842e-37	36.4215826306369
Arhgap45	1.776515080035e-41	0.863724784581688	0.121	0.056	4.02203014119924e-37	36.3955546791129
Sdc3	1.97646389136707e-41	-0.676524350662481	0.196	0.294	4.47471425005504e-37	36.3492346929931
Pdk4	1.9814908980735e-41	1.49377857126598	0.118	0.056	4.48609539323841e-37	36.3481314957293
AW554918	2.06325861905398e-41	-0.628531915611138	0.221	0.321	4.6712175135382e-37	36.3305699094774
Fermt3	2.20787507433005e-41	1.53602029475122	0.1	0.043	4.99862916828323e-37	36.3011490809194
Cxcl14	2.31199952723135e-41	1.56199955361985	0.129	0.063	5.23436692965178e-37	36.2811358365419
Nfe2l2	2.53080422431104e-41	0.736849079285843	0.481	0.405	5.7297407638402e-37	36.2418650267901
Ms4a4d	2.69010581246154e-41	1.4888879672621	0.134	0.068	6.09039955941294e-37	36.2153542146321
mt-Nd4	3.05659538229746e-41	-0.235004601531968	0.936	0.956	6.92013194552144e-37	36.1598856248112
Jdp2	4.28737519481145e-41	1.22794578996007	0.224	0.143	9.70661744105311e-37	36.0129320865306
Hoxd3os1	5.14341583397889e-41	-1.10961110075119	0.044	0.106	1.16446934481282e-36	35.9338719399793
Ggta1	7.34387084555303e-41	-0.494769284703569	0.227	0.336	1.66265235943321e-36	35.7791985470298
Spats2l	8.11115254203497e-41	-0.842741642784162	0.111	0.194	1.83636493551672e-36	35.7360410084659
Lrp5	9.23928987648272e-41	-0.680251413372673	0.171	0.266	2.09177522803569e-36	35.6794849844646
mt-Co1	9.78637381306258e-41	-0.215693080905528	0.965	0.979	2.21563503127737e-36	35.6545017768661
Nova2	1.10681983285551e-40	-0.63016139285748	0.151	0.244	2.50584010158488e-36	35.60104664492
Map4k5	1.28903842708627e-40	-0.601776632948863	0.219	0.319	2.91838299892331e-36	35.5348577133323
Dock11	1.30533623457743e-40	0.674952756768157	0.265	0.172	2.95528123508331e-36	35.5294011838071
Cyb5r1	1.91836006826377e-40	-0.834033430680209	0.145	0.233	4.34316719454917e-36	35.3621934517171
Nova1	2.5015118447124e-40	1.68494448757442	0.129	0.065	5.66342281642888e-36	35.2469210138658
Hk2	2.94196961449506e-40	1.0802783640927	0.102	0.044	6.66061920721681e-36	35.1764853945869
Diaph1	2.99465432685975e-40	0.769966964324315	0.415	0.332	6.77989739601046e-36	35.1687768785052
Ppp1r12a	3.57712727026291e-40	-0.513796343811236	0.526	0.615	8.09861613987524e-36	35.0915891853388
Psd3	3.72519307738165e-40	-0.290072112993348	0.291	0.402	8.43383712719206e-36	35.0739747902603
Mmp28	3.7837311362715e-40	-1.24282965889069	0.044	0.105	8.56636729251868e-36	35.0672033086816
Mfap5	5.43218089878339e-40	0.663847298680546	0.176	0.099	1.22984575548456e-35	34.9101493533919
Gm44148	6.00823978765462e-40	-1.04775138571003	0.085	0.159	1.36026548792501e-35	34.8663763205354
Irgm1	6.06809313129311e-40	-1.26225856776083	0.068	0.137	1.37381628492476e-35	34.8620713398951
Peak1	6.23741491818945e-40	-0.41978228616685	0.456	0.549	1.41215073747809e-35	34.8501189428303
Prickle1	7.27650067104728e-40	-0.716969049313808	0.137	0.227	1.6473997519251e-35	34.7832010037509
Ezr	7.32589882863823e-40	1.12850099869688	0.155	0.085	1.6585834948037e-35	34.7802626607621
Trf	9.10258689384363e-40	1.30560166192515	0.136	0.07	2.0608256727662e-35	34.6859587440567
Lyst	9.21862057051086e-40	1.15815708442963	0.287	0.204	2.08709569716366e-35	34.6804576372799
Lrch3	9.83808182141154e-40	-0.498361687985564	0.355	0.459	2.22734172436757e-35	34.6522131473028
Magix	1.03238609963438e-39	-1.21985604185084	0.045	0.106	2.33732212957224e-35	34.6312814290477
Serpinh1	1.03367192161481e-39	-0.304929720729228	0.412	0.533	2.34023323053592e-35	34.6307408581081
Mgp	1.06765382164889e-39	1.44784168263789	0.19	0.114	2.41716825221309e-35	34.6166931185355
Vcl	1.16264212801103e-39	-0.57912079785774	0.307	0.401	2.63222177781697e-35	34.5796775220397
Tnfrsf12a	1.25828923406167e-39	1.2869180618	0.119	0.057	2.84876682591562e-35	34.5453430966933
Gm20559	1.26442035608883e-39	-0.961412856096572	0.139	0.222	2.8626476861851e-35	34.5432320984894
Tagln	1.32327295921913e-39	-1.03116545509781	0.07	0.142	2.99588997967212e-35	34.5234741396036
Nmi	1.40754623873421e-39	-0.729950597515282	0.184	0.274	3.18668468449425e-35	34.496660906893
Myd88	1.78477396628466e-39	1.24733327259249	0.126	0.063	4.04072825966847e-35	34.393540355025
4930402H24Rik	2.13875787239812e-39	-0.55873927437009	0.276	0.38	4.84214782310934e-35	34.3149619563687
Tnfaip1	2.19723736916912e-39	-0.571488047647152	0.253	0.352	4.97454540379888e-35	34.3032466008765
Zeb2	2.20993552451524e-39	0.484349846069409	0.384	0.278	5.00329402750251e-35	34.3007439742764
Sult1a1	2.21398028806156e-39	-0.381986463088243	0.289	0.399	5.01245137217137e-35	34.2999498276187
Capg	2.47837578190357e-39	0.68710097778649	0.3	0.207	5.61104277022968e-35	34.2509564208699
Msi2	2.48857534997759e-39	-0.49063771219082	0.342	0.451	5.63413459234927e-35	34.2491727824804
Itpr2	2.50910198189431e-39	-0.466238417224708	0.374	0.475	5.68060688700872e-35	34.2456052640074
Btg2	2.60436413704767e-39	0.921965193559783	0.477	0.408	5.89628040627592e-35	34.2294218711459
Lamp2	3.04548629183656e-39	0.618101791096856	0.541	0.48	6.89498096471798e-35	34.1614669284627
Pcdh1	3.14724058331694e-39	-0.627168501653279	0.145	0.236	7.12535268062955e-35	34.1471936346934
Tpst1	3.28952147543258e-39	-0.853640822753953	0.144	0.229	7.44747662037936e-35	34.1279908514773
Fbln1	3.31676159232186e-39	1.39418213250764	0.101	0.045	7.50914824501669e-35	34.1244093217798
Cst3	3.47342432929046e-39	-0.0448240128166266	0.779	0.815	7.8638326815136e-35	34.1043657355458
Psme2	4.20374056728159e-39	-0.540067757189173	0.289	0.389	9.51726864432552e-35	34.0214876716677
C430049B03Rik	6.1623146244186e-39	-1.06658978763016	0.074	0.143	1.39514803096837e-34	33.8553797095073
Tjp2	6.62100557685581e-39	-0.602571655028024	0.169	0.261	1.49899566260016e-34	33.8241996237972
Ccser2	6.92103364630321e-39	-0.484565610583941	0.287	0.39	1.56692201752305e-34	33.8049526169342
Ly6c1	7.19380074491239e-39	-0.14087377493571	0.476	0.609	1.62867648864816e-34	33.7881651729954
Unc45b	7.67031545725524e-39	-0.505726677191311	0.239	0.345	1.73655941952259e-34	33.7603103519275
Fam111a	1.0247877998831e-38	0.644869292697608	0.22	0.137	2.32011957893534e-34	33.6344896309999
Sdcbp	1.19991571812195e-38	0.623483214056663	0.484	0.415	2.71660918582809e-34	33.5659728351362
Man1a	1.47618705409e-38	0.779332052001958	0.373	0.285	3.34208749045976e-34	33.4759821851648
Galnt10	1.59137056129264e-38	-0.823815986268938	0.119	0.201	3.60286295076655e-34	33.4433522576826
Zfp982	2.2317635686484e-38	-1.3292351216838	0.051	0.113	5.05271271941999e-34	33.2964753936117
Lrrc36	2.52408674137148e-38	-0.70966324372722	0.099	0.177	5.71453238246502e-34	33.2430193019308
Bmyc	2.98836442384153e-38	-0.637628561649144	0.122	0.205	6.76565705557722e-34	33.1696900199452
Kirrel3	3.09130027448804e-38	-1.39812134527773	0.049	0.11	6.99870382144093e-34	33.1549823850315
Egln1	3.44508789787122e-38	-0.404483214088998	0.353	0.462	7.79967900078045e-34	33.1079232705221
Notch2	3.66899606359207e-38	0.770484624477765	0.298	0.21	8.30660708797244e-34	33.0805763316753
Lama5	4.27892606886017e-38	-0.67882408327599	0.132	0.22	9.68748861989943e-34	33.0137887946604
Sumo2	4.67640859580364e-38	-0.303203010957059	0.602	0.688	1.05873890608994e-33	32.975211127357
Phactr2	4.91498399630352e-38	-0.577609652652957	0.314	0.412	1.11275237676312e-33	32.9536014694211
Tmem123	5.12729807267958e-38	-0.56143981474347	0.262	0.359	1.16082028365466e-33	32.9352350118364
Ifitm2	5.86290725366977e-38	0.582436253030453	0.742	0.735	1.32736220223084e-33	32.8770105534231
Glcci1	6.10514902956437e-38	-0.866722502795587	0.095	0.171	1.38220574029337e-33	32.8594273077405
Coro6	6.12885542890274e-38	-0.8414173913673	0.071	0.141	1.38757286910358e-33	32.8577442004081
Ndufb7	6.22656078206395e-38	-0.341105380105811	0.478	0.581	1.40969336105928e-33	32.8508753455593
Zyx	6.29336908348673e-38	1.15253174951967	0.343	0.262	1.4248187605014e-33	32.8462403751783
Hsd11b1	7.55209355774127e-38	1.06873445821007	0.183	0.108	1.70979398147262e-33	32.767056215982
Sorl1	8.59292545454018e-38	1.57287286957342	0.153	0.088	1.9454383229079e-33	32.7109825332721
Cd151	8.78388958446105e-38	-0.365425712779638	0.32	0.428	1.98867260192198e-33	32.7014367095263
Ptprr	1.74850026454548e-37	-1.18740089912964	0.054	0.116	3.95860459893096e-33	32.4024578751304
Atp2b4	1.75660142964396e-37	-0.551584396128925	0.265	0.362	3.97694563671392e-33	32.4004503456086
Plscr4	1.79826441070742e-37	-0.487784865335762	0.279	0.381	4.0712706258416e-33	32.390270028202
Trim34a	2.06459234504632e-37	-1.04012713258222	0.069	0.136	4.67423706918488e-33	32.3302892647235
Igf2r	2.08193243425219e-37	-0.588185457178116	0.229	0.326	4.71349503114696e-33	32.3266569464051
Ldlrad3	2.20899894487211e-37	-0.624564162757747	0.195	0.286	5.00117361119045e-33	32.300928069053
Sh3pxd2a	2.62422752158932e-37	-0.577044649364853	0.235	0.333	5.94125110887821e-33	32.2261220916402
Rsrp1	2.64174598242828e-37	0.502605687081078	0.614	0.563	5.98091290421764e-33	32.2232325218636
Aldh1a1	2.9346958407189e-37	1.5754359557505	0.196	0.124	6.64415138338759e-33	32.1775604809436
Fndc3b	3.10609905942692e-37	0.659888421581761	0.495	0.422	7.03220827054255e-33	32.1529082753905
Mpzl1	3.2011304308756e-37	-0.613580386380891	0.146	0.234	7.24735929550236e-33	32.1398202075397
Igtp	3.41602773763849e-37	-1.41615909127739	0.057	0.119	7.73388679801354e-33	32.1116021890457
Gstt2	4.40264686549391e-37	-0.751299340551218	0.164	0.25	9.9675925034782e-33	32.0014097252102
Akt3	4.51876197095107e-37	-0.407971782186577	0.413	0.521	1.02304771022332e-32	31.9901041123254
Nbeal1	5.58638862637832e-37	-0.443396757315808	0.44	0.538	1.26475838501205e-32	31.8979924326528
Hoxb7	5.65085240132342e-37	-1.10120378512664	0.056	0.119	1.27935298365962e-32	31.8930096136875
Pced1b	6.1807936904529e-37	-0.768745585054315	0.155	0.241	1.39933169151854e-32	31.8540793300242
Ripor1	6.32091614940524e-37	-0.654373331673624	0.189	0.28	1.43105541622535e-32	31.8443435482843
Ptpn1	6.61978040490051e-37	0.935097828116684	0.326	0.247	1.49871828366948e-32	31.8242799944673
Inf2	7.61465997420776e-37	-0.643556285465396	0.151	0.237	1.72395901816064e-32	31.7634730624082
Coq10b	9.06878735320004e-37	0.752933111768059	0.271	0.187	2.05317345676449e-32	31.6875743588937
Prelp	1.02084892189041e-36	0.872676209581103	0.209	0.133	2.31120195915988e-32	31.6361621030209
Gimap8	1.06114340241191e-36	-0.748172801533832	0.106	0.184	2.40242866306055e-32	31.6193494992678
Pea15a	1.14512783658575e-36	-0.554636188781818	0.291	0.386	2.59256942203014e-32	31.5862696055461
Hacd4	1.40759235287824e-36	-0.783712101815818	0.166	0.249	3.18678908691635e-32	31.4966466787351
Bok	1.44449250513712e-36	-1.12769817418133	0.051	0.111	3.27033103163044e-32	31.4854082846688
Prkch	2.86207148165234e-36	-0.20300896911411	0.338	0.453	6.4797298344609e-32	31.1884431012048
Hip1	3.09467915520278e-36	-0.326612584376318	0.435	0.539	7.00635360737909e-32	31.1545079478265
Flnb	3.26850808067039e-36	-0.40759675763306	0.302	0.408	7.39990229463776e-32	31.1307740144825
Gata2	3.40465462662839e-36	-0.646078298389866	0.124	0.205	7.70813807468667e-32	31.1130505144969
Gas7	3.44298413459602e-36	0.83078067193341	0.184	0.11	7.79491608072539e-32	31.1081885560202
Themis2	3.54097875838432e-36	1.35220031326703	0.117	0.059	8.0167759089821e-32	31.0960002559626
Tubb2a	3.90660724598401e-36	-0.362682287250559	0.295	0.394	8.84455880490779e-32	31.0533238262221
Bcl7a	3.92280727488808e-36	-0.996770193748119	0.061	0.125	8.88123567034661e-32	31.0515266054513
Gimap4	5.18960309762044e-36	-0.61555954988592	0.141	0.227	1.17492614130127e-31	30.9299894333356
S1pr1	7.5315568627524e-36	-0.0836572394125936	0.325	0.471	1.70514447372714e-31	30.768238818147
Sh3tc2	7.85076589598976e-36	-1.16308867130261	0.048	0.106	1.77741339885208e-31	30.7502115502702
Mtss2	7.98928460938253e-36	-0.878486717937032	0.046	0.104	1.8087740355642e-31	30.7426156847915
Ggt5	8.51445420368958e-36	1.08504643515138	0.122	0.063	1.92767243171532e-31	30.7149667635789
Jag1	8.80234975238547e-36	-0.871567995253066	0.121	0.199	1.99285198394007e-31	30.7005249566659
Commd1	9.79120178928851e-36	-0.542614521035542	0.246	0.34	2.21672808509492e-31	30.6542875763421
Acvrl1	1.30249227593875e-35	-0.531216799005804	0.266	0.359	2.94884251272532e-31	30.5303484209649
Casp7	1.41625158924474e-35	-0.899516504624807	0.094	0.165	3.20639359805009e-31	30.4939831672691
Elovl5	1.44143174986023e-35	-0.575559970366177	0.252	0.346	3.26340148168357e-31	30.4863294936182
Akap13	2.05569559162189e-35	0.592851719467252	0.565	0.515	4.65409481943196e-31	30.3321647729323
Phf11d	2.25526511835321e-35	-1.14892214630564	0.068	0.132	5.10592022795166e-31	30.2919259746534
Rps27rt	2.86649640838127e-35	0.760188214426084	0.24	0.16	6.48974786857519e-31	30.1877721755284
Luzp1	2.9310776815992e-35	-0.32672834036565	0.409	0.514	6.6359598711406e-31	30.1780962488977
Atrx	2.95579308645218e-35	-0.384224292837821	0.505	0.591	6.69191554772774e-31	30.1744495484908
Wasf2	3.58195384316373e-35	-0.353165855235767	0.593	0.664	8.10954350092269e-31	30.0910035922266
Psme1	3.6794684847004e-35	-0.478514764060474	0.371	0.464	8.3303166493617e-31	30.079338490015
Ccnl1	4.65992766652161e-35	0.685564233692189	0.364	0.281	1.05500762370049e-30	29.9767444020544
Bicc1	4.8165229605821e-35	0.905377578214291	0.326	0.245	1.09046079827579e-30	29.9623899425553
Helz	5.0393088088578e-35	-0.607335725090527	0.217	0.306	1.14089951432541e-30	29.9427526047455
Cdk2ap2	5.79827966691591e-35	1.04984868801889	0.282	0.204	1.31273051658976e-30	29.8818244187467
Gm4876	6.90567924961615e-35	-1.14034623055159	0.057	0.118	1.5634457821131e-30	29.8059171748223
Wwc2	7.05023896238034e-35	-0.394591804150938	0.333	0.435	1.59617410108291e-30	29.7969197401683
Rel	7.80003686452583e-35	1.05697530324744	0.156	0.09	1.76592834612865e-30	29.7530269222263
Cdc42bpb	8.20254733762077e-35	-0.587838438736904	0.243	0.333	1.85705671723734e-30	29.7311748320669
Zfp423	9.00886061667823e-35	-0.997691377374251	0.084	0.151	2.03960604361595e-30	29.6904537098321
Cd302	9.84174849797188e-35	0.851834593092346	0.228	0.151	2.22817185994083e-30	29.6520513148693
Irs2	1.1352209738582e-34	1.24673517050772	0.126	0.067	2.57014028481497e-30	29.5900431711207
Mtdh	1.142932612757e-34	-0.364591645931958	0.492	0.587	2.58759943528186e-30	29.587102952312
Hoxa7	1.1685357785108e-34	-0.627996284341055	0.122	0.202	2.64556500254844e-30	29.5774815632186
Dclre1c	1.31034353981822e-34	1.12458088474652	0.141	0.078	2.96661777414845e-30	29.5277384055778
Arhgef3	1.69053542299179e-34	-0.515825517254156	0.372	0.463	3.82737219765342e-30	29.4170993022053
Efnb1	1.94681298373707e-34	-0.46043538669916	0.168	0.259	4.40758459518073e-30	29.3557993434943
Dip2b	2.05869889703298e-34	-0.441744142864422	0.362	0.46	4.66089430288267e-30	29.3315307456397
Pop5	2.1681662504456e-34	-0.642806093172292	0.172	0.257	4.90872839100884e-30	29.3090309975496
Tpk1	2.27351014527744e-34	-0.919990773956749	0.085	0.153	5.14722696890813e-30	29.2884266809492
Cldn5	2.85289634896275e-34	0.0157797670408537	0.263	0.388	6.45895733405166e-30	29.1898375842674
Rpsa	2.87044408906805e-34	0.250005093314727	0.852	0.856	6.49868541765006e-30	29.1871744854495
Hif1a	3.32660078361484e-34	0.830334422207545	0.326	0.247	7.53142417410399e-30	29.123122891997
Nedd4	3.52648462571686e-34	-0.244193796865319	0.514	0.638	7.98396119262296e-30	29.0977815826764
Pnp	4.44918577372352e-34	0.679398815787748	0.377	0.294	1.007295659171e-29	28.996843037589
Ston1	4.76615742099198e-34	-0.753056638371953	0.157	0.239	1.07905804011258e-29	28.9669551949624
Rara	5.44179083057311e-34	0.92284296220463	0.187	0.116	1.23202144404175e-29	28.9093817329606
Nox4	5.49223448211015e-34	1.89878179279906	0.13	0.071	1.24344188674974e-29	28.9053745070194
Abcb4	6.03773795264858e-34	-0.924674529134379	0.051	0.108	1.36694387247964e-29	28.8642493174533
Trim24	6.62054181404009e-34	-0.373938137225126	0.22	0.317	1.49889066669868e-29	28.8242300446575
Uqcr11	9.21909598759983e-34	-0.244531078802933	0.596	0.691	2.0872033315926e-29	28.6804352406867
Thap3	9.39868635941546e-34	-0.506751830008643	0.198	0.288	2.12786259177166e-29	28.6720564203441
Bik	9.54039741710091e-34	-1.31337194961078	0.048	0.103	2.15994597523165e-29	28.6655571113269
Tsnax	1.15892353407439e-33	-0.476325965207447	0.213	0.302	2.62380288114441e-29	28.5810687953813
Mical2	1.2402271673396e-33	-0.79237068123596	0.116	0.19	2.80787430685686e-29	28.5516223370908
Caskin2	1.27095120259801e-33	-0.557388433118804	0.142	0.225	2.87743352268189e-29	28.5409947010834
Pla1a	1.33303511742211e-33	0.822521549314065	0.109	0.053	3.01799150584367e-29	28.5202819868833
Cnot6l	1.4477295208217e-33	-0.53753029442377	0.332	0.42	3.27765963514033e-29	28.4844361472436
Hdac2	1.4690718535863e-33	-0.603539072866522	0.174	0.258	3.32597867651939e-29	28.4780805394519
Hmgb1	1.51438463421078e-33	-0.26044927526501	0.737	0.796	3.4285668118532e-29	28.4648873830992
Ybx1	1.94647807356447e-33	-0.145155187961353	0.841	0.912	4.40682635854996e-29	28.3558740615866
Nrp2	1.94746022460278e-33	-0.610935404276088	0.252	0.339	4.4090499485007e-29	28.3556549811838
Myzap	2.35030188615467e-33	-0.687056379132979	0.124	0.2	5.32108347025417e-29	28.2739999283734
Rps2	2.50133621710188e-33	0.208842885618108	0.886	0.885	5.66302519551865e-29	28.2469515061378
Apold1	2.51279225080592e-33	1.48545368327752	0.124	0.067	5.68896165582461e-29	28.244966993411
Ywhaq	2.62467662955789e-33	-0.367443087386351	0.473	0.563	5.94226788931907e-29	28.2260477732273
Dstyk	2.85839673685316e-33	-0.662597351285942	0.174	0.257	6.47141021223554e-29	28.1890010700799
Scmh1	3.04250776091951e-33	-0.546756936542446	0.24	0.33	6.88823757072177e-29	28.1618918827689
Pcmtd1	3.47368773573457e-33	-0.337150728319601	0.427	0.533	7.86442903370307e-29	28.1043328021587
Top2b	3.48416279543075e-33	-0.465913276378189	0.331	0.423	7.88814456885523e-29	28.1030251385231
Slc1a5	3.75563634817106e-33	0.821221446821571	0.213	0.139	8.50276069225927e-29	28.070440043844
Plxdc2	4.21047804484336e-33	0.827677266333947	0.288	0.206	9.53252229352536e-29	28.020792170377
Rarg	4.92042805389448e-33	-0.758091381051395	0.194	0.275	1.11398491140171e-28	27.9531206915136
Chka	5.09058539798285e-33	1.09058898360312	0.136	0.075	1.15250853410332e-28	27.9383558500596
Laptm4a	7.01570628633348e-33	-0.288299839892602	0.632	0.707	1.5883559032259e-28	27.7990521785532
Ncoa3	8.3735888840152e-33	-0.542530534038984	0.315	0.401	1.89578052334104e-28	27.722211942852
Rab8b	8.60891781672511e-33	1.22144121622386	0.325	0.256	1.94905899370656e-28	27.7101750155497
Apopt1	8.6212076258449e-33	-0.495966033214597	0.185	0.271	1.95184140649129e-28	27.7095554730852
Soat1	9.10682477903566e-33	1.12791644117155	0.142	0.081	2.06178512997367e-28	27.6857565969231
Mir100hg	9.93700234720322e-33	-0.630855208160635	0.194	0.282	2.24973733140681e-28	27.6478681850797
Cmah	1.05908825666535e-32	1.04789155130868	0.109	0.054	2.39777581309036e-28	27.6201914249441
Gfod1	1.10818193019573e-32	-0.750591124225395	0.193	0.275	2.50892388996312e-28	27.6005125131256
Ust	1.13479447384491e-32	1.12484747689179	0.18	0.112	2.56917468878488e-28	27.5902063652564
Rarb	1.15250873783426e-32	-0.921220620002453	0.059	0.119	2.60927978245676e-28	27.5834793507723
Gadd45a	1.18162047792249e-32	1.39521388123805	0.154	0.092	2.67518876201651e-28	27.5726455686297
Mb	1.20006722218475e-32	-0.499217213314707	0.172	0.265	2.71695219102628e-28	27.5659180035976
Csgalnact1	1.24566402377928e-32	-0.337934983046192	0.276	0.377	2.82018334983629e-28	27.5497226557822
Sdc4	1.30148388733019e-32	0.992469925226285	0.229	0.154	2.94655952091555e-28	27.5306847816708
Pabpc1	1.59714992444156e-32	0.498822221639601	0.51	0.449	3.61594742893569e-28	27.4417778922147
Tmem246	2.03334260414884e-32	-0.862212240583043	0.05	0.106	4.60348765579298e-28	27.3369130170673
Zfp36l2	2.13122361842896e-32	0.477478782710399	0.495	0.414	4.82509027212316e-28	27.3164945570729
Flt4	2.49370406099273e-32	-0.681390566390329	0.079	0.144	5.64574599408755e-28	27.2482786649506
Ppm1f	2.59246761598054e-32	-0.721510127651423	0.108	0.18	5.86934668257995e-28	27.2314102374135
Angpt2	2.93907463852968e-32	-1.00239134233796	0.048	0.103	6.6540649816312e-28	27.176912962255
Prdx5	2.9924150948697e-32	0.859895042426666	0.427	0.355	6.77482777478501e-28	27.1691017406619
Pcolce2	3.11534642416802e-32	1.05461541907859	0.124	0.067	7.0531443043164e-28	27.1516172305851
2510009E07Rik	3.40787143154047e-32	-0.765226005434475	0.126	0.201	7.71542092100762e-28	27.112640375669
Ndufs8	3.40986314954737e-32	-0.396864871452914	0.243	0.337	7.71993017057524e-28	27.1123866279895
Insig1	3.41287253032796e-32	-0.951286517260241	0.09	0.156	7.72674340866251e-28	27.112003509659
Ctdspl	4.18523593588907e-32	-0.517408398415528	0.15	0.231	9.47537415885286e-28	27.0234036318172
Ifi35	4.2003863047137e-32	-0.71551308970841	0.199	0.28	9.50967459387181e-28	27.0218343436834
Pkp4	4.33075801106466e-32	-0.0460505787823551	0.303	0.425	9.8048361370504e-28	27.0085596600655
Abca6	4.41658337661868e-32	1.3413843206552	0.124	0.067	9.99914476466469e-28	27.0000371439871
Ei24	4.92953679873866e-32	-0.532004206608478	0.213	0.301	1.11604713123443e-27	26.9523174645357
Hspa1a	5.04332983269796e-32	0.374622242430224	0.174	0.105	1.14180987412282e-27	26.9424062056291
Rfc1	5.17971575772318e-32	-0.585456696766625	0.184	0.266	1.17268764754853e-27	26.930817649445
Fzd4	5.47890150322292e-32	-0.404835389924368	0.269	0.364	1.24042330032967e-27	26.9064300844941
Arrdc3	6.6890465278424e-32	1.12771173401923	0.16	0.097	1.51440013390352e-27	26.8197593606439
Atp5k	8.19822697180081e-32	-0.234809359653717	0.544	0.641	1.8560785864157e-27	26.7314036396882
Ebf1	9.02979055124366e-32	-0.351554314724762	0.513	0.628	2.04434458080156e-27	26.6894459006469
Firre	9.88779638653134e-32	-0.815619129440155	0.079	0.143	2.2385971019107e-27	26.6500240628131
Irf8	9.90076913188838e-32	0.940880383683492	0.102	0.05	2.24153413145953e-27	26.6494546438195
Tnfaip6	1.09934939093462e-31	1.09614452981891	0.123	0.067	2.48892702107598e-27	26.6039878373443
Fbxl17	1.13430023017937e-31	-0.395802715688581	0.414	0.511	2.5680557211261e-27	26.5903955572718
Prrc2b	1.31313277535347e-31	-0.483348961478755	0.287	0.376	2.97293260340025e-27	26.5268149361712
Cd24a	1.50193857488948e-31	0.746259683175476	0.158	0.092	3.40038893354979e-27	26.4684714058889
Neurl3	1.51464632923331e-31	1.00480650751776	0.103	0.051	3.42915928938422e-27	26.4648123408128
Lbp	1.67437845149424e-31	1.30474927458557	0.143	0.082	3.79079281418297e-27	26.4212699512939
Dse	1.75726316113997e-31	0.797780712638083	0.163	0.098	3.97844379682088e-27	26.4002867728054
Nrarp	1.79885763343158e-31	-0.595978023812282	0.123	0.198	4.0726136820891e-27	26.3901267840446
Id3	2.14944843123408e-31	-0.146150063374769	0.445	0.565	4.86635124831396e-27	26.3127965473372
Impdh1	2.26214316114022e-31	-0.62932537883725	0.11	0.181	5.12149211682147e-27	26.2906034914276
Atp9a	2.3673068532745e-31	-0.754443584089033	0.105	0.175	5.35958271581348e-27	26.2708690221121
Map6	2.54622913689234e-31	-0.969937377305498	0.077	0.139	5.76466276592425e-27	26.2392260939516
Zdhhc17	2.63794501442013e-31	-0.625643376921339	0.18	0.262	5.97230751264717e-27	26.2238578386551
Arhgef26	2.91786849327271e-31	-1.13148404999223	0.05	0.105	6.60605426876941e-27	26.1800578628986
Amotl1	2.96158151710691e-31	-0.498644782137681	0.223	0.311	6.70502055473003e-27	26.1735998864489
Cd2ap	3.07277320501132e-31	-0.420290673608713	0.364	0.458	6.95675853614562e-27	26.1575930704154
Ppp2r5a	3.74677373486944e-31	-0.362576509908389	0.481	0.567	8.48269573574442e-27	26.071466110348
2410006H16Rik	3.75788541977154e-31	0.647166293156457	0.325	0.244	8.50785259036276e-27	26.0701800434222
Rabgef1	4.21878048452413e-31	0.836182341400245	0.203	0.133	9.55131901696262e-27	26.0199366491249
Midn	4.28851400564369e-31	0.724877285361519	0.271	0.195	9.70919570877733e-27	26.0128167447271
Svep1	4.4936667640438e-31	1.68792380934964	0.159	0.098	1.01736615537952e-26	25.9925227140964
Klhl6	4.56604018326395e-31	-1.14575827257314	0.059	0.115	1.03375149749096e-26	25.9855838483206
Clec3b	4.75815156053732e-31	0.240253024609521	0.165	0.095	1.07724551330565e-26	25.967685306059
Tspan5	5.04236844117186e-31	0.979277423130353	0.236	0.163	1.14159221508131e-26	25.9424890014901
Mfhas1	5.16820334136057e-31	-0.697274690709223	0.156	0.233	1.17008123648403e-26	25.9317839849786
Ext1	5.48969792134708e-31	-0.350586799230617	0.489	0.583	1.24286760939298e-26	25.9055751300649
BC028528	5.59403979063237e-31	-0.690431139848399	0.133	0.207	1.26649060859917e-26	25.897398026283
Crispld2	5.59893434858642e-31	0.709411058193632	0.166	0.1	1.26759873651997e-26	25.8970182023649
Ralgapa1	5.82797046169111e-31	-0.325437242974176	0.504	0.596	1.31945251252687e-26	25.8796062355452
Dusp7	5.83412631041924e-31	-0.801439042345101	0.112	0.18	1.32084619667892e-26	25.8791477500028
Atp5j2	7.0184401996424e-31	-0.224721283224941	0.663	0.752	1.58897486119904e-26	25.7988829736101
Dennd5b	7.09472451500912e-31	-0.268712124878837	0.263	0.363	1.60624563019806e-26	25.7941880408241
Col15a1	7.4619599947318e-31	-0.962687649044084	0.135	0.21	1.68938774280728e-26	25.7722706611244
Herc3	8.07209911115315e-31	-0.895721310492266	0.077	0.139	1.82752323876507e-26	25.7381370918512
Tnnc2	1.06583279007042e-30	0.220602922286646	0.562	0.692	2.41304543671942e-26	25.6174345004158
March3	1.10225598923356e-30	0.790287018824168	0.201	0.13	2.49550755962478e-26	25.6028411101904
Rasgrp2	1.31971440551597e-30	-0.257775192850962	0.198	0.282	2.98783341408817e-26	25.5246436201629
Pelo	1.52654711153959e-30	-0.665437181186534	0.1	0.168	3.45610266052562e-26	25.4614133656614
Flywch1	1.72617335384343e-30	-0.729108424427371	0.146	0.221	3.90805647310152e-26	25.4080391691654
Erh	1.81211360717201e-30	-0.821890235929717	0.084	0.147	4.10262520663743e-26	25.3869381559855
Ntan1	2.25629450735256e-30	-0.429129563047036	0.237	0.327	5.10825076464619e-26	25.2917277913168
Sp140	2.28953775729767e-30	1.14677426397552	0.111	0.058	5.18351348252192e-26	25.2853757675101
Ctsb	2.40095692751541e-30	0.786917087819196	0.516	0.474	5.43576648389489e-26	25.2647392084764
Sept9	2.58052624045906e-30	-0.643334054089347	0.175	0.254	5.8423114083993e-26	25.2334152978683
Trio	2.58865703913356e-30	-0.476321028661953	0.295	0.385	5.86071953659837e-26	25.2320490611849
Entpd1	3.57073829467728e-30	1.12420811699217	0.35	0.282	8.08415149914936e-26	25.0923655562864
Tmem109	4.05091028218746e-30	-0.458743543876909	0.27	0.36	9.1712608788724e-26	25.0375709527604
Egfr	4.23457747916979e-30	0.802030858603383	0.253	0.179	9.5870834128404e-26	25.0183134940141
Dpysl2	4.24543832715492e-30	-0.37032463697848	0.371	0.462	9.61167237267873e-26	25.0172010411518
1110059E24Rik	4.63664320616606e-30	-0.67352692313412	0.16	0.236	1.049736021876e-25	24.9789198996503
Abtb2	4.69544895815973e-30	1.20644064880319	0.14	0.082	1.06304964412736e-25	24.9734464535697
Rap1b	4.80043705022113e-30	0.575954728698185	0.567	0.526	1.08681894817006e-25	24.963842798471
Nek6	4.81964942536944e-30	1.02571107406074	0.107	0.055	1.09116862990364e-25	24.9621081280758
Bicd2	4.8204514787419e-30	-0.684853019328315	0.138	0.211	1.09135021478717e-25	24.9620358617462
Cygb	5.05089223780655e-30	1.33042753608374	0.171	0.11	1.1435220026394e-25	24.9417554746664
Gbf1	5.67562090323801e-30	-0.515997604487692	0.286	0.372	1.28496057249309e-25	24.8911101979447
Ecm1	5.93822490676459e-30	0.646170354015394	0.218	0.146	1.3444141188915e-25	24.871466935265
Sh3bp5	6.39200116238041e-30	-0.468719030776567	0.32	0.404	1.44714906316292e-25	24.8394867322017
Ktn1	8.61991854298735e-30	-0.29062559860155	0.388	0.489	1.95154955813234e-25	24.7096204156612
Fhod1	9.74691998434481e-30	-0.868362266161929	0.078	0.138	2.20670268445567e-25	24.65625617667
Birc3	1.05600243893338e-29	0.964585063595603	0.23	0.16	2.39078952174518e-25	24.6214586562423
Vwa8	1.15295809406085e-29	-0.599683577945472	0.123	0.194	2.61029712495377e-25	24.5833100549669
Pakap.1	1.16914479166347e-29	0.0567240588794493	0.433	0.591	2.6469438083261e-25	24.5772552781897
Strn3	1.42126806052963e-29	-0.317549996532316	0.519	0.61	3.21775088903907e-25	24.4924475810274
Sigirr	1.74527289805622e-29	-0.801674457187997	0.062	0.119	3.95129784119929e-25	24.4032602328055
Bvht	1.93092940254597e-29	-0.684416851718188	0.112	0.181	4.37162416736407e-25	24.359357181822
Gab3	1.99751908351008e-29	-0.867674294537791	0.101	0.166	4.52238320506682e-25	24.3446326403996
Dchs1	2.01253171229938e-29	-0.901808037947273	0.069	0.126	4.55637179664581e-25	24.3413808450311
3222401L13Rik	2.05146163795482e-29	-0.968683684571986	0.052	0.105	4.6445091483297e-25	24.3330601773509
Enpp4	2.18367165698508e-29	-0.697679929302504	0.11	0.179	4.94383263141423e-25	24.3059362402824
Mertk	2.39793558647241e-29	-0.458501602025838	0.14	0.218	5.42892616777353e-25	24.2652860646156
Pfkfb3	2.49556745589103e-29	0.919340496783419	0.173	0.109	5.64996472013728e-25	24.2479542640208
Upp2	2.58102305076289e-29	-0.805092371710537	0.095	0.16	5.84343618692717e-25	24.2333316942981
Lamb2	2.66795559743618e-29	-0.352279837195491	0.332	0.428	6.04025147259552e-25	24.2189449801062
Map3k1	2.68219480631593e-29	-0.53401404435097	0.226	0.307	6.07248904149928e-25	24.2166332602562
Pik3r6	2.81788566259883e-29	-0.886785157467298	0.114	0.18	6.37969314012375e-25	24.1952002101121
Kcnq1ot1	3.1981119506375e-29	-0.519941267818105	0.236	0.32	7.2405254562433e-25	24.1402299152302
Ppib	3.51404622999361e-29	-0.286217056671817	0.537	0.617	7.95580066470554e-25	24.0993161068074
Ubb	3.74545406171121e-29	-0.120292651015552	0.891	0.897	8.47970799571417e-25	24.0716191027001
Nck1	4.01239408576245e-29	-0.424488101877209	0.362	0.45	9.08406021016619e-25	24.0417199958904
Dele1	4.18685844398693e-29	-0.651997790896653	0.079	0.14	9.47904751718642e-25	24.0232352996674
Cirbp	4.36775082910546e-29	-0.363741925676096	0.24	0.329	9.88858787709477e-25	24.0048657226569
Lamtor5	4.46453968829661e-29	-0.440592842886739	0.308	0.395	1.01077178543035e-24	23.9953468894301
Fam102a	4.55951590148367e-29	-0.847455470921102	0.08	0.14	1.0322744000959e-24	23.9862048428182
Ndufs5	4.64159095370258e-29	-0.186649305360031	0.507	0.602	1.05085619191826e-24	23.978456712449
Pgd	5.24747897072703e-29	0.750488991275933	0.175	0.111	1.1880292389726e-24	23.9251728706611
Ppp1r18	5.35848312674257e-29	0.681665818083408	0.239	0.166	1.21316057989452e-24	23.9160817099773
Stard4	6.29218685328739e-29	-0.851995967180361	0.091	0.154	1.42455110358427e-24	23.8463219664971
Vezf1	6.34936999791295e-29	-0.360466719469565	0.305	0.395	1.43749736752749e-24	23.8423929419561
Hhex	7.0430214982406e-29	-1.01766317612651	0.075	0.132	1.59454006720167e-24	23.7973645634414
Ctif	7.68704314079285e-29	-0.566205676826372	0.191	0.27	1.7403465670755e-24	23.7593642590845
Actn3	8.12584077914867e-29	1.52887899687671	0.252	0.183	1.83969035239926e-24	23.7352552691432
Tmem47	8.3241009890381e-29	-0.54458205421583	0.11	0.18	1.88457646391823e-24	23.724786236997
Ddx60	8.43588899205819e-29	-0.885181587244277	0.096	0.159	1.90988526780197e-24	23.7189927212638
Tap1	9.05231518365859e-29	-0.912988916303118	0.088	0.149	2.04944415758031e-24	23.6883639106654
Ppdpf	9.7667696420141e-29	-0.484984743706621	0.192	0.273	2.21119664695199e-24	23.6553726328675
Mvb12b	1.02580180522279e-28	-0.683094669983506	0.12	0.189	2.32241528702439e-24	23.6340601184748
Sfswap	1.0435463461496e-28	-0.552250289398571	0.242	0.322	2.3625889276827e-24	23.626611835697
Acaa2	1.16828093511779e-28	-0.435477490244401	0.217	0.3	2.64498803710668e-24	23.5775762878747
Fkbp3	1.19239983313841e-28	-0.290085927141712	0.318	0.411	2.69959322222536e-24	23.5687016708973
Hivep3	1.211955783491e-28	-0.692411198624974	0.147	0.219	2.74386789382363e-24	23.5616368019903
Tagln2	1.30230338982672e-28	0.601366370899814	0.598	0.576	2.9484148745677e-24	23.5304114064784
Chd6	1.33797326502606e-28	-0.411708129161289	0.299	0.388	3.02917147201901e-24	23.5186761419052
Yeats2	1.40941437271173e-28	-0.73973571664874	0.117	0.184	3.19091413981936e-24	23.4960848815177
Oip5os1	1.586694612845e-28	-0.418054092947408	0.399	0.484	3.59227660348108e-24	23.4446302302618
Cldn15	1.67731256125724e-28	1.17298723108352	0.126	0.072	3.7974356386864e-24	23.4205095780972
Tspan17	1.68211432937791e-28	-0.589948952503613	0.122	0.191	3.8083068417116e-24	23.4192680670382
Vcan	1.6878318811715e-28	1.26495712250522	0.124	0.07	3.82125137897227e-24	23.4177943915423
Gsr	1.81356909832168e-28	1.39528716591238	0.242	0.178	4.10592043860029e-24	23.3865894703117
Mgmt	1.85930232291985e-28	-1.00018032425251	0.064	0.119	4.20946045909054e-24	23.3757735656028
Zfp715	1.92479755640307e-28	-1.11972590234549	0.059	0.112	4.35774166769654e-24	23.3607385188395
Zfp445	2.0539831471479e-28	-0.61278666092214	0.149	0.222	4.65021784514285e-24	23.3325267015773
Gle1	2.0649429782721e-28	-0.681424462957931	0.143	0.214	4.67503090280803e-24	23.3302155140161
Cdk17	2.31676444206302e-28	-0.427749587004457	0.345	0.432	5.24515469683067e-24	23.2802416985116
Palld	2.41598521190969e-28	-1.1927095392988	0.093	0.153	5.46979051976354e-24	23.2620293058152
Tcf12	3.10552704223486e-28	-0.27561169256609	0.517	0.62	7.03091322361972e-24	23.1529882621465
Atp13a3	3.32530761102607e-28	0.634468959782991	0.287	0.21	7.52849643136302e-24	23.1232917511253
Gm15614	3.57873318930587e-28	-1.0279577235268	0.052	0.103	8.10225194058849e-24	23.0913942564985
Parva	3.61580810196416e-28	-0.428038338389647	0.236	0.324	8.18618954284685e-24	23.0869182039298
Eml6	3.63818004411041e-28	-0.919212934662357	0.091	0.152	8.23683961986596e-24	23.0842393901151
Atp7a	3.64935097871649e-28	0.959293129336665	0.2	0.136	8.26213061581413e-24	23.0829079435547
Tmem223	4.40481631893197e-28	-0.422078583751308	0.175	0.254	9.97250414606198e-24	23.0011957744604
Rps6	4.55258325594913e-28	0.312984059500746	0.764	0.754	1.03070484914688e-23	22.9868656807282
Notch1	4.55378589261218e-28	-0.358041442620449	0.296	0.39	1.0309771260874e-23	22.9867509701425
Plcg1	4.92087264849242e-28	-0.554638716883112	0.127	0.197	1.11408556761868e-23	22.9530814517857
Cog5	5.79043380838968e-28	-0.504499495076614	0.248	0.332	1.31095421421942e-23	22.8824124760133
Nckap1	6.08738697714725e-28	-0.336521028113265	0.355	0.455	1.37818441162614e-23	22.8606926666133
Rpl37	7.00185802877941e-28	0.192133188694791	0.925	0.92	1.58522065771566e-23	22.7999102768164
Slc35f1	7.11073476773129e-28	-0.896723758875605	0.054	0.106	1.60987035141436e-23	22.7932090978393
Ssh2	7.80230857417703e-28	-0.2471529586433	0.572	0.651	1.76644266119368e-23	22.7529004552183
Tbl1x	8.11745580207549e-28	-0.371143938771359	0.402	0.493	1.83779199358989e-23	22.7357036448259
Jag2	9.23255507010437e-28	-0.555682801692452	0.126	0.197	2.09025046787163e-23	22.6798016706846
Ppp1r14a	9.61283285608027e-28	-1.00601459785534	0.052	0.103	2.17634535861657e-23	22.662272186437
Prrg1	1.00307384120709e-27	-0.588929983047432	0.16	0.233	2.27095917649285e-23	22.6437906727302
Tpt1	1.37410035671608e-27	0.137087253133182	0.981	0.981	3.1109632076052e-23	22.5071051251268
Ccnd2	1.40601416882441e-27	-0.5488848968931	0.232	0.313	3.18321607821846e-23	22.4971338802628
Sgk1	1.56224588258482e-27	-0.348396035312301	0.358	0.445	3.53692467817203e-23	22.4513741887582
Tshz2	1.61236023437598e-27	-0.196701758321205	0.516	0.622	3.65038357062722e-23	22.4376614988711
Leprot	1.74916865080655e-27	-0.507683831536388	0.226	0.304	3.96011782542602e-23	22.4022918923141
Dlc1	1.81850021188504e-27	-0.172163304811055	0.451	0.567	4.11708447970774e-23	22.3854102214906
Fam13c	1.8593880718219e-27	-0.436152843973401	0.164	0.242	4.20965459460479e-23	22.3757535368986
Mrpl27	1.99106149159448e-27	-0.593898289672062	0.143	0.214	4.5077632169699e-23	22.3460389045745
Fam217b	2.02133269219785e-27	-1.02756497032533	0.07	0.126	4.57629721513593e-23	22.3394857773309
Tnfrsf1a	2.04874070987422e-27	0.495094255717065	0.394	0.318	4.63834896715524e-23	22.3336365802326
Eva1a	2.09558455938635e-27	-0.732047198646376	0.097	0.16	4.74440344245071e-23	22.3238183876496
Gbp2	2.18176099149431e-27	-0.862175526000086	0.155	0.224	4.93950688474312e-23	22.3063164049072
Pkm	2.18303638879208e-27	0.438853244771231	0.599	0.545	4.94239438422526e-23	22.3060626025076
Slit3	2.18948005298774e-27	1.39908782203877	0.198	0.139	4.95698283996425e-23	22.3047825845287
Slc39a14	2.19982471830948e-27	1.04626887557999	0.187	0.125	4.98040316225267e-23	22.3027354997996
Gpc4	2.29686245311965e-27	-0.730411276965217	0.094	0.156	5.20009659386289e-23	22.2839885890975
Ctsc	2.30038577225531e-27	1.28405285706885	0.11	0.06	5.20807338838601e-23	22.2833229046345
Mmp14	2.3949241682714e-27	0.958752749956651	0.185	0.123	5.42210831696646e-23	22.2658318108074
Fam89a	2.42714128271965e-27	-0.729939983729894	0.071	0.128	5.49504786407728e-23	22.2600285203444
Tcf3	2.58094618490906e-27	-0.575753475808127	0.168	0.242	5.84326216263412e-23	22.2333446282831
Snapc3	2.60151812328664e-27	-0.561038060501148	0.162	0.236	5.88983703112096e-23	22.2298967217603
Cyp2d22	2.67907376272531e-27	-0.457816323136439	0.212	0.294	6.06542299881011e-23	22.2171389063154
Gm12185	3.08898849223874e-27	-1.00102549437472	0.067	0.122	6.99346994642852e-23	22.1553072871061
Mfng	3.3816580712293e-27	-0.880504610656799	0.066	0.12	7.65607387326313e-23	22.1159938847145
Fgfr1	3.43854271870285e-27	0.796190357164173	0.297	0.23	7.78486071514325e-23	22.1087491533188
Lnx1	3.56660264243942e-27	-0.123883714588638	0.248	0.35	8.07478838248286e-23	22.0928688504859
Cdc42se2	3.84772124991131e-27	-0.468516728259775	0.28	0.365	8.7112409097992e-23	22.0599199756591
Car4	3.90092027973951e-27	-0.324154056620319	0.172	0.252	8.83168351333025e-23	22.0539565024406
Scara5	4.17745145231551e-27	1.02147367011806	0.141	0.085	9.45775008804232e-23	22.0242121659833
Scai	4.19420637320456e-27	-0.610019009266128	0.131	0.201	9.49568322893513e-23	22.0224737816504
Gm26532	4.58674235381951e-27	0.836821465676324	0.255	0.186	1.03843846890474e-22	21.9836192318268
Rnf213	4.94541979145153e-27	-0.692945799494588	0.19	0.261	1.11964304078463e-22	21.9509204149433
Vamp5	5.07184902807509e-27	-0.25807471156291	0.278	0.37	1.1482666199562e-22	21.939957259907
Cfdp1	5.39735645036038e-27	-0.416807093481751	0.315	0.403	1.22196150036159e-22	21.9129424769445
Rnf7	5.45298198485986e-27	-0.33614654011297	0.349	0.438	1.23455512137227e-22	21.9084895145831
Smg6	5.60397551485486e-27	-0.41409535123837	0.338	0.424	1.26874005656314e-22	21.8966273484051
Kdm7a	5.8848849469207e-27	0.657364977326439	0.355	0.286	1.33233795198285e-22	21.8753856009425
Mical3	6.16716876603262e-27	-0.613739000261296	0.124	0.192	1.39624700862979e-22	21.8550377443236
Gm47283	7.0170293951843e-27	0.648468530691275	0.246	0.174	1.58865545506972e-22	21.7989702816391
Zbtb38	7.28318971679641e-27	-0.453208756832066	0.197	0.277	1.64891415188271e-22	21.7828019546248
Fbxl20	7.88903125122857e-27	-0.55896688437007	0.237	0.315	1.78607667527815e-22	21.7480999010267
Pparg	8.00897844962999e-27	-0.36940890700424	0.193	0.274	1.81323272099623e-22	21.7415464524085
Cdkal1	8.31590038659183e-27	-0.459534152367905	0.256	0.338	1.88271984752439e-22	21.7252142990625
Pik3cd	8.55780733189545e-27	0.784379905677946	0.105	0.056	1.93748757994113e-22	21.7127610728115
Sox13	9.45263677556646e-27	-0.672434961704962	0.113	0.179	2.14007696598825e-22	21.6695706073504
Ndfip2	9.56181559817293e-27	-0.463438897690395	0.243	0.324	2.16479505142635e-22	21.6645832135128
Fry	1.12675334298115e-26	-0.110546685379769	0.489	0.605	2.55096956850933e-22	21.5932947222241
Nol7	1.14367098848111e-26	-0.2562678354554	0.347	0.44	2.58927111792122e-22	21.5868224729902
Dag1	1.36330915753186e-26	-0.637285614887605	0.307	0.386	3.08653193265214e-22	21.5105292255484
Kalrn	1.44678728728978e-26	-0.0269164842769172	0.258	0.357	3.27552641842405e-22	21.4847188934601
Slc7a11	1.54305956997221e-26	0.73510314664093	0.166	0.104	3.49348686641707e-22	21.4567408851142
Glrx	1.56698424405279e-26	1.28620542153812	0.106	0.058	3.54765232853551e-22	21.4500589478022
Ndufa5	1.6850983462976e-26	-0.187505159944086	0.467	0.565	3.81506265601777e-22	21.4184983250907
Msrb3	1.8315424713725e-26	-0.569535712189759	0.188	0.263	4.14661215518733e-22	21.3823065835747
Prickle3	1.83448670995243e-26	-0.722821352426996	0.081	0.139	4.1532779113323e-22	21.3816090076525
Marc2	2.07095248459013e-26	-0.398635175283593	0.315	0.399	4.68863642511205e-22	21.3289534428187
Lrrc8c	2.21086522372731e-26	-0.168494670483169	0.346	0.452	5.00539886651862e-22	21.3005613090686
Gamt	2.22107249545107e-26	-0.719000482997753	0.076	0.133	5.02850812970123e-22	21.2985608434015
Frmd4a	2.72714614984203e-26	-0.586860139720978	0.162	0.234	6.17425888324236e-22	21.209415164746
Pik3cb	2.80440005538769e-26	-0.705356843114127	0.108	0.171	6.34916172539773e-22	21.1972836104665
Papss1	2.84605348066068e-26	-0.688407472763084	0.13	0.197	6.44346508021577e-22	21.1908805207595
Dars	3.02496115152358e-26	-0.497571278828067	0.174	0.247	6.84851204704938e-22	21.1644037759456
Gnaq	3.10541540336655e-26	-0.394570718758719	0.494	0.571	7.03066047322187e-22	21.1530038746385
Slc10a7	3.2253051976427e-26	-0.564067142728482	0.194	0.268	7.30209096746308e-22	21.1365527610301
Gnb4	3.23370658788762e-26	-0.45367903789622	0.166	0.241	7.32111171497758e-22	21.1354229660699
Chmp2b	3.34901086815847e-26	-0.496693009358508	0.188	0.263	7.58216060551077e-22	21.1202070205759
Stk40	3.50479102614494e-26	0.691152519998589	0.223	0.156	7.93484688319215e-22	21.1004614493031
Plin2	3.56236233051711e-26	0.984716449082124	0.236	0.172	8.06518831629075e-22	21.0933854876958
Cfh	3.6018839168098e-26	1.31923484398402	0.158	0.101	8.15466518765739e-22	21.0885938654193
Gphn	3.79195674605395e-26	-0.277088481470812	0.549	0.626	8.58499007306614e-22	21.066260202683
Eda	3.80849001731695e-26	-0.489716370311546	0.165	0.238	8.62242139920557e-22	21.0643707559106
Il1rap	4.21598445246472e-26	2.04769136897925	0.157	0.103	9.54498880038013e-22	21.0202245768498
Smdt1	4.25595520300668e-26	-0.245896408516701	0.498	0.591	9.63548257960713e-22	21.0161265294349
Btrc	4.28051496802446e-26	-0.549431989830567	0.18	0.252	9.69108588760738e-22	21.0136275574617
Snrk	4.47769916558696e-26	-0.156891294583501	0.42	0.529	1.01375109108889e-21	20.9940686653543
Phkb	4.5268696451928e-26	-0.565764838219572	0.171	0.244	1.02488328767165e-21	20.989325588663
Zfyve9	4.68147375267186e-26	-0.412463816321464	0.231	0.312	1.05988565760491e-21	20.9747409846878
Arhgap42	5.19346088053024e-26	1.0003636654099	0.187	0.128	1.17579954335205e-21	20.9296667128148
Gm2000	5.33810067791188e-26	0.647796274370461	0.323	0.252	1.20854599347925e-21	20.9177368170526
Fkbp1a	5.39801010058633e-26	-0.223470759140767	0.53	0.623	1.22210948677275e-21	20.9128898846244
Rapgef3	6.01725762143623e-26	-0.420745820226928	0.189	0.266	1.36230712549316e-21	20.8657249718134
Snx18	6.30143049832645e-26	0.891833404200941	0.25	0.185	1.42664386482111e-21	20.8456844269178
Abca3	6.42367400964177e-26	-0.505494801666186	0.133	0.2	1.4543197957829e-21	20.8373400843486
Dapp1	7.25278314571112e-26	1.01897070900054	0.103	0.056	1.642030104189e-21	20.7846188849977
Asap2	9.40225935620382e-26	-0.358400834257641	0.242	0.326	2.12867151824454e-21	20.6718913506895
Gab1	9.69902320604913e-26	-0.452347616614958	0.211	0.289	2.19585885384952e-21	20.6583955790509
Cox7a2	9.73169445124634e-26	-0.20708810902606	0.67	0.742	2.20325562376217e-21	20.6569351126772
Abca9	9.93189671027168e-26	0.765023766988068	0.158	0.1	2.24858141520551e-21	20.648091383153
Mir22hg	1.1138501534325e-25	0.884855137267167	0.141	0.086	2.52175674737117e-21	20.5982968084725
Zscan26	1.16706824262114e-25	-0.507642334694173	0.167	0.24	2.64224250129425e-21	20.5780273259566
Rreb1	1.22849478189381e-25	-0.240687329962348	0.252	0.34	2.78131218620759e-21	20.5557502613559
Notch3	1.22979378554393e-25	-0.830942085348142	0.088	0.146	2.78425313047146e-21	20.5552912833684
Adam9	1.23916895753039e-25	0.714207414870076	0.219	0.155	2.80547851984879e-21	20.5519930521243
Lrba	1.31265617125462e-25	-0.425354896392841	0.277	0.359	2.97185357172046e-21	20.526972592812
Tmco1	1.32064851513706e-25	-0.367274272391999	0.306	0.385	2.98994823827031e-21	20.5243363300796
U2surp	1.36499166215312e-25	-0.389919894958565	0.316	0.399	3.09034112311466e-21	20.5099935789216
Cox16	1.36499286780394e-25	-0.388924872766605	0.313	0.397	3.09034385270812e-21	20.5099931953242
Pbrm1	1.37708618204437e-25	-0.335618448406361	0.445	0.526	3.11772311614846e-21	20.506162456969
Eogt	1.56244110145616e-25	-0.85878692231764	0.104	0.164	3.53736665369674e-21	20.4513199225363
Grap	1.58836707278537e-25	-0.622040532893385	0.12	0.185	3.59606305278608e-21	20.4441727020231
Arpc1b	1.6604919127851e-25	0.444232534980572	0.576	0.541	3.75935369054547e-21	20.4248868127203
Ndufa13	2.04580408301476e-25	-0.184398905791433	0.611	0.683	4.63170044394541e-21	20.3342595364456
Sptssa	2.07234063337226e-25	-0.353339707073314	0.308	0.393	4.6917791939548e-21	20.3286624349844
Rplp0	2.08224558333476e-25	0.211243135482408	0.885	0.876	4.71420400066989e-21	20.3265916279109
Vegfc	2.53469424238002e-25	-1.46770861896957	0.076	0.129	5.73854776474837e-21	20.2411979991619
Rps27a	2.60588168890154e-25	0.181376210933392	0.911	0.905	5.89971614367308e-21	20.2291688833074
Lsm6	2.79331347431344e-25	-0.33781449454123	0.234	0.316	6.32406170584564e-21	20.1990039011722
Agrn	2.88816589962023e-25	-0.827391601470714	0.064	0.116	6.53880759674021e-21	20.1845014414877
Lncppara	3.09349944316643e-25	-0.543266792986752	0.165	0.237	7.0036827393288e-21	20.1546735353013
Map2k3	3.39765390063181e-25	0.466695475695831	0.257	0.185	7.69228843103042e-21	20.1139444397668
Arid1b	3.7064641655498e-25	-0.362095660835938	0.433	0.514	8.39143487080476e-21	20.0761637718063
Txn1	3.72349935632645e-25	0.482689600255778	0.625	0.591	8.43000254272308e-21	20.07417229438
Pgm5	3.89412757369057e-25	-0.651302379376617	0.105	0.167	8.81630482683546e-21	20.0547134023485
Npepps	3.97132698005664e-25	0.523901962227456	0.366	0.294	8.99108428284824e-21	20.0461879312187
Rras	4.04156204315457e-25	-0.327158818928596	0.387	0.472	9.15009646570194e-21	20.0385743273214
Clec14a	4.04549880673093e-25	-0.444454427064061	0.147	0.219	9.15900929843882e-21	20.0381515000756
Chn2	4.29055214006812e-25	-0.697984819241139	0.118	0.182	9.71381004511423e-21	20.012610393468
Ahsa1	4.29227065280055e-25	-0.573627324620831	0.127	0.192	9.71770075794043e-21	20.0124364785161
2700081O15Rik	4.35034330781745e-25	-0.857979499211974	0.083	0.138	9.84917724889871e-21	20.0066000467803
Serpinf1	5.30032019101015e-25	-0.0123429519062006	0.188	0.12	1.1999924912447e-20	19.92082147147
Ikzf1	5.48459840544823e-25	0.18666909783919	0.107	0.057	1.24171307899348e-20	19.9059787444214
Cp	5.63976605092613e-25	1.15143420485229	0.182	0.124	1.27684303392968e-20	19.8938624885535
Atp5g3	5.69917265943621e-25	-0.352985915093517	0.407	0.493	1.29029269009636e-20	19.8893117631307
Sgpl1	5.70279828088448e-25	0.918893358871047	0.155	0.099	1.29111353079225e-20	19.8890355674712
Bach1	5.889033989931e-25	0.702162515604851	0.199	0.136	1.33327729532038e-20	19.8750795165251
Blmh	6.25066746905226e-25	-0.543269556105433	0.168	0.238	1.41515111499343e-20	19.8491971821159
Uqcrb	6.55272656082481e-25	-0.12073388137604	0.627	0.719	1.48353729337074e-20	19.8287015318537
Ceacam1	6.79666352726122e-25	-0.652224973690739	0.126	0.19	1.53876462257194e-20	19.8128278070276
Rps16	6.88914694531342e-25	0.202356564757933	0.909	0.906	1.55970286841896e-20	19.8069581291436
Smim10l1	6.92139102388823e-25	-0.311650427861662	0.311	0.4	1.5670029278083e-20	19.8049301920893
Nr4a1	7.07622525568801e-25	0.949371142499235	0.183	0.123	1.60205739788777e-20	19.7953219282397
Dmxl2	7.27486788841049e-25	1.445351357311	0.132	0.081	1.64703008993614e-20	19.7832984665413
Morrbid	7.45299379914469e-25	0.666899075920443	0.185	0.123	1.68735779612636e-20	19.7727928175843
Snx24	7.97221212496978e-25	1.01023093654533	0.167	0.11	1.80490882509316e-20	19.743544731575
Rhog	8.22251413107661e-25	0.897349795589875	0.237	0.175	1.86157719927574e-20	19.7301189489571
Mxi1	8.42505077291703e-25	0.656710998954743	0.269	0.201	1.90743149498842e-20	19.7195510506904
Naxe	8.65808941171722e-25	-0.433234371339595	0.158	0.229	1.96019144281278e-20	19.707701511043
Zc3hc1	9.24856873430833e-25	-0.979346148195274	0.052	0.1	2.09387596144741e-20	19.6790490489487
Skap2	9.97613647105914e-25	0.672606415920036	0.391	0.327	2.25859729704779e-20	19.6461611959324
Rab27a	1.04661463296627e-24	0.926621878513377	0.126	0.075	2.36953552903564e-20	19.625336775064
Mpdz	1.19813006330276e-24	-0.391485251052752	0.249	0.333	2.71256646331746e-20	19.5666196119274
Prkce	1.20524934823845e-24	-0.437450390783289	0.36	0.438	2.72868452441184e-20	19.5640466721817
Gpr146	1.23271979327032e-24	0.888021561320725	0.2	0.14	2.790877611964e-20	19.5542592081599
Mboat7	1.23961634552899e-24	1.09903529753779	0.102	0.057	2.80649140627764e-20	19.55183628329
Wasl	1.27975066063353e-24	-0.390187286099136	0.33	0.41	2.89735549567431e-20	19.5379982150697
Ell	1.3187167128785e-24	0.94291126449222	0.16	0.104	2.98557463795691e-20	19.5249720671894
Copz2	1.32236779954045e-24	-0.398077668779785	0.169	0.242	2.99384069815958e-20	19.5237713121262
Lims1	1.33337419237245e-24	-0.332981720181025	0.447	0.525	3.01875917153122e-20	19.520171532438
Tia1	1.33906063822792e-24	-0.548661355703744	0.19	0.263	3.03163328494802e-20	19.5183233333683
Tap2	1.39033791600398e-24	-0.531487464902843	0.207	0.277	3.14772504183301e-20	19.5020032108841
Arl4a	1.58909575467983e-24	0.66000026293949	0.285	0.22	3.59771278859512e-20	19.4439735100586
Ndufaf2	1.74652935149975e-24	-0.57108649485934	0.132	0.196	3.95414245179543e-20	19.4029476888629
Tle5	1.76149575970022e-24	-0.292526335136537	0.612	0.695	3.9880263999613e-20	19.3992419754056
Fau	1.9071021011687e-24	0.157458338692829	0.934	0.933	4.31767915704594e-20	19.3647496328451
Map4k2	1.95325615418075e-24	-0.557146594536354	0.115	0.178	4.42217193306522e-20	19.3543643761558
Itga4	1.97327978309631e-24	0.718364613193199	0.104	0.057	4.46750542893004e-20	19.3499349110656
Dnm3	1.99463976020136e-24	-0.142678151021049	0.315	0.412	4.51586441709588e-20	19.3452591056733
P4ha1	2.05663540526773e-24	0.703334943310445	0.288	0.22	4.65622255752615e-20	19.3319662695103
Ankmy2	2.07409066612441e-24	-0.818766888961213	0.063	0.113	4.69574126810566e-20	19.3282958404081
Galnt15	2.33250066452558e-24	0.969659370575441	0.325	0.272	5.28078150448591e-20	19.2773018013354
Rpl9-ps6	2.42933780613467e-24	0.83984874276897	0.127	0.076	5.5000207930889e-20	19.2596356686318
Glce	2.50080677702291e-24	-0.541448344870075	0.16	0.228	5.66182654317986e-20	19.2470434398974
Dut	2.50335785709205e-24	-0.658432373580298	0.064	0.115	5.6676021884564e-20	19.2466006406796
Ndufa11	2.54997541748958e-24	-0.311680931980333	0.402	0.488	5.77314434519641e-20	19.2385875837557
Cmklr1	2.68198145187333e-24	0.967890062644913	0.1	0.054	6.07200600704122e-20	19.2166678074644
Map4	2.93551193008748e-24	-0.295982980039036	0.484	0.564	6.64599900971805e-20	19.177439727769
Rsu1	2.96659166392647e-24	-0.307995779893636	0.437	0.51	6.71636352712952e-20	19.1728658054533
Plekho2	3.05208200428809e-24	0.676797898658928	0.204	0.142	6.90991365770824e-20	19.160527379285
Wnk1	3.10846469186787e-24	-0.274008453554963	0.589	0.667	7.03756406238886e-20	19.1525776387743
Tln1	3.75883320698337e-24	-0.24790866824677	0.421	0.51	8.50999838061036e-20	19.0700705225584
Adamts2	3.96741673313299e-24	0.579667807133511	0.139	0.084	8.9822314838131e-20	19.0466157567942
Aig1	4.33272034458508e-24	-0.539471178973198	0.215	0.287	9.80927886014063e-20	19.0083629190801
Tmem184b	4.38872878506268e-24	-0.496179433913325	0.204	0.278	9.93608196938191e-20	19.0027848343672
Map3k4	4.45904567382907e-24	-0.631618340730739	0.1	0.159	1.0095279405549e-19	18.9958816566501
Sipa1	4.7886648584014e-24	-0.655003025264171	0.185	0.253	1.08415372394208e-19	18.9649091341016
Raph1	5.69252287040912e-24	-0.494346038309685	0.249	0.324	1.28878717786063e-19	18.8898187933617
Chst15	5.70748929455379e-24	-0.978564079679473	0.065	0.115	1.29217557628698e-19	18.8886784719199
Msrb1	6.5626886509547e-24	0.981204310201388	0.307	0.244	1.48579271057614e-19	18.8280417766673
Ptch1	7.0816277339182e-24	-0.622825791384832	0.101	0.16	1.60328051895908e-19	18.7949904843972
F3	7.154441881372e-24	0.841724306156346	0.109	0.062	1.61976564194262e-19	18.7905478174166
Efhd2	7.58555814825413e-24	0.839507399540802	0.211	0.152	1.71737036476473e-19	18.7651360356321
Snx3	8.31182903244493e-24	-0.281435617909862	0.53	0.6	1.88179809294553e-19	18.7254269759266
Rplp1	8.53261027262261e-24	0.172803793808837	0.937	0.95	1.93178296572176e-19	18.7140416678191
Rgl1	8.63530953663317e-24	-0.272391918148299	0.31	0.391	1.95503407909375e-19	18.7088456678163
Tasor	9.31628621232549e-24	-0.334243554698096	0.317	0.394	2.10920719847049e-19	18.6758807551432
Kidins220	9.93671408899885e-24	-0.504971460002852	0.252	0.328	2.24967206974934e-19	18.6478807835232
Tspan6	1.07152358712895e-23	-0.403045821402233	0.14	0.209	2.42592940125995e-19	18.6151218420059
Acss1	1.15058560737107e-23	-0.562832820012216	0.09	0.146	2.6049258150881e-19	18.5842046403325
Arhgef2	1.18874516275981e-23	-0.373044333278047	0.312	0.388	2.6913190484882e-19	18.5700348147652
Heg1	1.24501952653543e-23	-0.171543343502865	0.453	0.55	2.81872420807621e-19	18.5499474146463
Elp4	1.28024713232584e-23	-0.522463414901354	0.153	0.22	2.89847950758569e-19	18.5378297657689
Cnn3	1.33319860799993e-23	-0.293355311545812	0.358	0.448	3.01836164851183e-19	18.5202287259443
Ppm1l	1.42260823243963e-23	-0.801729464153875	0.104	0.161	3.22078503824333e-19	18.4920382599118
Abca8a	1.43255547838071e-23	0.884621070555587	0.241	0.178	3.24330560305392e-19	18.4890121276555
Mill2	1.55946713351935e-23	-0.616982500483222	0.147	0.212	3.53063359028781e-19	18.4521473512483
Rps3	1.59843239906461e-23	0.228369617249687	0.842	0.831	3.61885095148229e-19	18.4414293036787
Copg2	1.8889984901142e-23	-0.657634533890858	0.144	0.207	4.27669258161856e-19	18.3688919666955
Clk1	1.95325326368858e-23	0.501607791516727	0.49	0.432	4.42216538899094e-19	18.3543650188394
Scpep1	1.95396941897309e-23	0.824425787218797	0.165	0.11	4.42378676455507e-19	18.3542058150689
Ifi27	2.00465149281597e-23	-0.320890718157294	0.332	0.413	4.53853097973535e-19	18.3430846957408
Mageh1	2.0732539064119e-23	-0.771856436746682	0.066	0.116	4.69384684411655e-19	18.3284710851337
Smoc2	2.28843087056873e-23	0.546325082009668	0.138	0.086	5.1810074909676e-19	18.2855857797871
Stk25	2.61157550425709e-23	-0.480628905523398	0.188	0.26	5.91260694163806e-19	18.2282209910756
Btg1	2.80559119563177e-23	0.684563325371922	0.52	0.471	6.35185846691034e-19	18.1970991874898
Pwwp3a	2.90757234566984e-23	-0.616680509136659	0.108	0.167	6.58274379059652e-19	18.181593047915
Rpl23	3.04879510457545e-23	0.179960295396306	0.927	0.931	6.90247211675882e-19	18.1609953390621
Disp1	3.19265059669586e-23	-0.679968010434463	0.084	0.138	7.22816095091943e-19	18.1409721854805
Spr	3.19958037432245e-23	-0.472574973977446	0.181	0.251	7.24384996746603e-19	18.140030553247
Afg1l	3.63217721109103e-23	-0.743861132845484	0.108	0.166	8.22324920591008e-19	18.084956548229
Git2	3.68493587749563e-23	-0.449473643219012	0.321	0.393	8.34269482665011e-19	18.0786936424914
Dtnbp1	3.88129178462278e-23	0.632088670934655	0.299	0.234	8.78724460038597e-19	18.0561472844762
Plod1	4.22552740511676e-23	-0.434476114489184	0.235	0.309	9.56659404518433e-19	18.0192426547692
Pcsk6	4.60075831312871e-23	0.602918793229787	0.121	0.072	1.04161168209234e-18	17.982294157962
Bend7	4.66798042551014e-23	-0.645534590799352	0.087	0.142	1.05683076833549e-18	17.9759945512567
Ppl	4.91887992666253e-23	1.18741095765553	0.1	0.056	1.1136344153964e-18	17.9532573562305
Ttc7b	5.0708080370912e-23	-0.402200212955314	0.267	0.344	1.14803093959745e-18	17.9400464074821
Hras	5.40752990922646e-23	-0.340240474294981	0.294	0.371	1.22426477144887e-18	17.9121246472689
Cyp2j6	6.13808521283432e-23	-0.86251793358541	0.073	0.123	1.38966249218569e-18	17.8570906641917
Ago2	6.26299914359819e-23	0.617152593960859	0.311	0.246	1.41794300611063e-18	17.8483412251678
Map1b	6.29084523533532e-23	-0.629700133563222	0.216	0.286	1.42424736127992e-18	17.8464145764931
Rtl8a	7.00644244037337e-23	-0.358196984544086	0.18	0.254	1.58625856850053e-18	17.7996260189603
Pkn2	7.1577910799817e-23	-0.38964509416314	0.398	0.47	1.62052390050786e-18	17.7903445593358
Polr2m	7.28335024301958e-23	-0.390218203032438	0.274	0.351	1.64895049501963e-18	17.7827923825984
Rgs5	7.73898297222331e-23	-0.269048922181599	0.177	0.25	1.75210574491136e-18	17.7564396863839
Dnajc17	7.85582716616632e-23	-0.730179545885205	0.057	0.103	1.77855927042005e-18	17.7499316573899
Fam149b	8.20959333038365e-23	-0.684771568789838	0.102	0.158	1.85865192999886e-18	17.7308019330007
Akap7	8.59938011032466e-23	-0.561124577647666	0.154	0.22	1.9468996569775e-18	17.7106564313993
Ndufs4	9.09632476188119e-23	-0.243814192367128	0.375	0.457	2.0594079260899e-18	17.686257620112
Micu2	9.30899779253253e-23	-0.525947088162838	0.177	0.244	2.10755710022936e-18	17.6762206501653
Rgs2	1.03159590389513e-22	0.745011839741772	0.11	0.064	2.33553312641857e-18	17.6316139684452
Fam49b	1.14367423360489e-22	0.783654877408778	0.266	0.205	2.58927846488147e-18	17.5868212406976
Cox6a1	1.21747061130573e-22	-0.320633419899577	0.46	0.534	2.75635346399617e-18	17.5596650909661
Rex1bd	1.24837364445835e-22	-0.210698441309426	0.261	0.342	2.82631793105371e-18	17.5487789861761
Yaf2	1.26495443237538e-22	-0.44701485674225	0.195	0.265	2.86385683489785e-18	17.543048696339
Rnf144b	1.29813666977184e-22	-0.669268019183647	0.088	0.142	2.93898142036345e-18	17.5318031594392
Fhl1	1.37426573475569e-22	-0.626308124193276	0.225	0.298	3.11133762348688e-18	17.5070528593312
Grb10	1.43068187187294e-22	-0.257442683085462	0.324	0.409	3.23906375792035e-18	17.4895805032277
Sema6b	1.51061256965494e-22	0.906809909706131	0.11	0.064	3.42002685769879e-18	17.465970483387
Carhsp1	1.51126272654797e-22	0.686722015185907	0.211	0.151	3.42149881290461e-18	17.4657836063469
Atrnl1	1.52882918209793e-22	0.496258638098788	0.403	0.34	3.46126926826972e-18	17.4607646135996
Grrp1	1.52918357162533e-22	1.16540104066124	0.201	0.15	3.46207160615976e-18	17.4606639538383
Thsd1	1.66635814949687e-22	-0.651512279551049	0.101	0.158	3.77263485046092e-18	17.4233552276917
Hmgxb4	1.82281418462073e-22	-0.544742709804251	0.116	0.176	4.12685131398134e-18	17.3843811780043
Hprt	1.87927135549252e-22	-0.435889558014521	0.253	0.325	4.25467034883506e-18	17.3711340833415
Sulf1	1.94087296642759e-22	0.517442177050056	0.258	0.192	4.39413639599206e-18	17.3571264665081
Gm4258	2.02329674632708e-22	-0.755459782503612	0.078	0.129	4.58074383368452e-18	17.3390639943466
Cyp4b1	2.04732801321718e-22	-0.47299002230335	0.116	0.176	4.63515062192369e-18	17.3339361486376
St6galnac4	2.11521387422436e-22	-0.843141896332938	0.082	0.133	4.78884421124395e-18	17.3197692910212
Pmp22	2.1360889324111e-22	-0.123250784601645	0.312	0.237	4.83610534297872e-18	17.3155042476425
Spidr	2.38941756871385e-22	0.695698982691184	0.234	0.172	5.40964137556815e-18	17.2668315248702
Tmem176a	2.40431165980075e-22	0.753257058477165	0.24	0.179	5.44336159778891e-18	17.264132814919
Uqcrc2	2.53193774243002e-22	-0.221460330277774	0.348	0.43	5.73230704886157e-18	17.2416705548318
Ndufb3	2.66124941838303e-22	-0.298376106122962	0.369	0.448	6.02506868321919e-18	17.2200379979526
Reep3	2.67898371789754e-22	-0.381182641369988	0.494	0.551	6.06521913732003e-18	17.2171535033861
Tmem255b	2.69007043421594e-22	-0.46076962498983	0.112	0.172	6.09031946306489e-18	17.2153599261836
Coa3	2.87749204024638e-22	-0.352865052214682	0.257	0.331	6.51464197911781e-18	17.186109446531
B4galt5	2.96525314139755e-22	0.870791451459651	0.124	0.076	6.71333311212406e-18	17.1730618028124
Rps20	2.98987592819362e-22	0.21284642863769	0.895	0.926	6.76907910143037e-18	17.1694704108379
Hspa1b	2.99815791044079e-22	0.501636742543473	0.157	0.102	6.78782950923796e-18	17.1682690744461
Dpp8	3.06352410681102e-22	-0.402845341387393	0.229	0.301	6.93581857782016e-18	17.1589022753476
Ctsh	3.10188601331759e-22	0.536511783117823	0.169	0.112	7.02266993415103e-18	17.1534977429671
Arhgef7	3.59895530368501e-22	-0.466014825526156	0.182	0.251	8.14803480754285e-18	17.0889471244078
Sh3tc1	3.66491873893494e-22	-0.796282821429014	0.069	0.117	8.2973760249487e-18	17.0810592278718
Med27	3.74197928601057e-22	-0.644590911509685	0.148	0.21	8.47184110352792e-18	17.0720221983808
Pola2	3.81430450848217e-22	-0.836720501533658	0.091	0.143	8.63558540720363e-18	17.063708216232
Samd9l	3.90975346036882e-22	-0.428340663512199	0.224	0.294	8.85168183427502e-18	17.0529742047879
Pcnx	4.10443704616908e-22	-0.363005437358352	0.235	0.311	9.29244547252679e-18	17.0318699786369
Lum	4.16901843101487e-22	0.138781151312314	0.14	0.087	9.43865772781767e-18	17.0250897623598
Tom1l2	4.34293111613133e-22	-0.429196978599354	0.284	0.358	9.83239604692134e-18	17.0073406364755
Znfx1	4.46785538771097e-22	-0.594841955203239	0.158	0.221	1.01152245977776e-17	16.9950244697402
Ell2	4.48833805995612e-22	1.24590644488782	0.157	0.106	1.01615973677406e-17	16.9930380171046
Por	4.56740291955905e-22	0.622098948015916	0.258	0.195	1.03406002098817e-17	16.9854542523181
Chp1	4.58529989199948e-22	0.701681226654624	0.299	0.237	1.03811189554868e-17	16.9837558324218
Nfkb2	4.6746782191236e-22	0.803291545387343	0.103	0.059	1.05834714880958e-17	16.9753718558514
Rbck1	5.05405941987493e-22	-0.492274140240475	0.171	0.237	1.14423905265969e-17	16.9414832339299
Kmt5b	5.38002086524626e-22	-0.479893158118516	0.242	0.312	1.21803672389175e-17	16.914339617497
Parp12	6.41104579545411e-22	-0.716995997629066	0.112	0.168	1.45146076809081e-17	16.8381946983317
Klhl13	6.98081092561703e-22	-0.60871406068308	0.094	0.148	1.5804555935597e-17	16.8012177021293
Mesd	7.08715192714992e-22	-0.546843706198456	0.204	0.272	1.60453119630674e-17	16.7946518346594
Fkbp4	8.71794266360738e-22	-0.291623605719997	0.255	0.332	1.97374221904071e-17	16.704709569072
Myl9	9.19424855016183e-22	-0.444483898390632	0.108	0.166	2.08157787175664e-17	16.6816073375317
Syn3	9.28743321959098e-22	-0.789013227086697	0.063	0.109	2.1026748809154e-17	16.6772278734573
Fam43a	9.63848426643757e-22	-0.488549636982309	0.207	0.273	2.18215283792147e-17	16.6611148347095
Arhgef10	1.07604013645223e-21	-0.524753860842089	0.137	0.198	2.43615486892785e-17	16.6132951066045
Tbc1d22a	1.096632718977e-21	-0.587501967056388	0.183	0.247	2.48277647576393e-17	16.6050623781949
Ccny	1.15153900516584e-21	-0.204717718303775	0.419	0.507	2.60708430769546e-17	16.5838449244224
Dnmt3a	1.15580822352978e-21	-0.482372145573188	0.175	0.241	2.61674981807142e-17	16.5822377973544
Edem1	1.35783629810327e-21	0.704616638475305	0.187	0.13	3.07414137890581e-17	16.5122761632947
2310040G24Rik	1.37362495027334e-21	-0.516592485193965	0.083	0.135	3.10988688741884e-17	16.5072554068134
Fam135a	1.46268858089134e-21	-0.611080537966323	0.12	0.179	3.311526947138e-17	16.4799717065855
Notch4	1.47976507216434e-21	-0.353647699518326	0.129	0.192	3.35018812338006e-17	16.4749308053059
Phf14	1.49807941669092e-21	-0.424511837490182	0.258	0.329	3.39165179938824e-17	16.4695887405446
Fam3c	1.60745414703007e-21	-0.463073460193018	0.159	0.224	3.63927618887607e-17	16.4389849840529
Dennd6a	1.70402518305197e-21	-0.352344765910307	0.241	0.313	3.85791301442965e-17	16.4136475687551
Mtpap	1.80328016494527e-21	-0.590507109027936	0.131	0.19	4.08262629343609e-17	16.3890603717612
Numa1	1.90454092768795e-21	-0.378107517009043	0.244	0.318	4.31188066028551e-17	16.3653332676026
Clmn	2.00523657496265e-21	-0.722702478254623	0.099	0.154	4.53985560571544e-17	16.3429579600588
Msx1	2.06660258884525e-21	-0.761690533360906	0.077	0.127	4.67878826114564e-17	16.329866608387
Terf1	2.10462590236994e-21	-0.55408447875961	0.147	0.209	4.76487304296555e-17	16.3219486663738
H3f3b	2.12606733795189e-21	-0.172119682994345	0.762	0.801	4.81341645312308e-17	16.3175465618695
Ankrd44	2.12988848787653e-21	-0.353808852874947	0.319	0.396	4.82206753655245e-17	16.3167667113068
Tmem38a	2.28797505235891e-21	1.29108386962957	0.166	0.116	5.17997551854058e-17	16.2856722928007
Arhgef6	2.40231552697629e-21	-0.592213525746234	0.137	0.197	5.43884235307432e-17	16.264493529194
Tbx3	2.41210403105012e-21	-0.455734888211604	0.12	0.181	5.46100352629747e-17	16.2627275430303
Uhrf1bp1l	2.62427806196134e-21	0.595307350793655	0.17	0.115	5.94136553228048e-17	16.2261137275814
Ldhb	2.85023415415014e-21	-0.546489279539612	0.102	0.158	6.45293012499592e-17	16.1902430375882
Rtp4	3.08420964905141e-21	-0.685861252707468	0.089	0.141	6.98265064545238e-17	16.1559796859481
Dynll1	3.26330729295027e-21	-0.267633314850469	0.613	0.683	7.38812771123941e-17	16.1314656059487
Serpinb9	3.6132245523536e-21	-0.489906141384887	0.087	0.139	8.18034038652855e-17	16.0872286248231
Orc6	3.78561620169514e-21	-0.604115122897665	0.078	0.128	8.5706350806378e-17	16.0669869958367
Ssh1	3.85013393664274e-21	-0.628334861333359	0.135	0.194	8.71670323255916e-17	16.059647739681
Gsn	3.92127473354148e-21	0.663013632268806	0.477	0.423	8.87776599673791e-17	16.0516963064457
Prpf8	4.07846830968161e-21	-0.537126062584525	0.202	0.269	9.23365225311916e-17	16.0346264853616
Rpl39	4.77554610374733e-21	0.205746363169218	0.885	0.885	1.08118363788839e-16	15.9661005353268
Atp5h	4.91512152046305e-21	-0.219803961865473	0.702	0.763	1.11278351223284e-16	15.9535893177746
5330438D12Rik	4.99488507052493e-21	-0.667202791111744	0.089	0.142	1.13084197996684e-16	15.9465980776767
Cbx6	5.14725151688926e-21	-0.54342282118082	0.153	0.215	1.16533774342373e-16	15.9335481872153
Aamdc	5.287520475925e-21	-0.347993288314637	0.151	0.216	1.19709463574942e-16	15.9218715152919
Bcar1	5.30088434265724e-21	-0.798207626856748	0.075	0.123	1.2001202151776e-16	15.9207752488079
Myl12b	5.78030700632704e-21	-0.285492939875511	0.564	0.628	1.30866150623244e-16	15.8831726720022
Zkscan3	5.92932890130342e-21	-0.478556420771838	0.197	0.265	1.3424000632551e-16	15.872118036051
Dgkd	5.9978457675659e-21	-0.499404740280297	0.226	0.293	1.35791228177692e-16	15.8671282836422
March2	6.69289665383434e-21	-0.272609586307023	0.319	0.393	1.51527180242809e-16	15.8195094584441
Gpr180	7.30883101274425e-21	-0.643542573017172	0.087	0.138	1.6547193412853e-16	15.781275656793
Acacb	7.34681327737556e-21	-0.512041781303102	0.074	0.123	1.66331852599783e-16	15.7790245752923
Aff1	8.03466806194272e-21	0.509888602389138	0.398	0.339	1.81904884922383e-16	15.7401556381199
Synpo	8.20628856247787e-21	0.930601147970329	0.132	0.086	1.85790373054499e-16	15.730976793236
Qser1	8.21497784068683e-21	-0.449480191277244	0.186	0.253	1.8598709831315e-16	15.7305171811893
Mgst3	8.37225903747378e-21	-0.165609429928881	0.187	0.259	1.89547944608406e-16	15.7222809205494
Pag1	8.37781977356073e-21	0.935708827472411	0.142	0.093	1.89673839673415e-16	15.7219925640451
Lama3	8.51007210813167e-21	-0.832723817863869	0.08	0.13	1.92668032528101e-16	15.7151903374895
G6pdx	8.53139029600515e-21	0.894197477773268	0.101	0.059	1.93150676301557e-16	15.7141037668693
Stim2	8.55274500860782e-21	-0.30130705712152	0.356	0.428	1.93634146994881e-16	15.7130180533098
Mapk3	8.91546692458898e-21	-0.384739915273361	0.359	0.43	2.01846171172695e-16	15.6949794843232
Ldb2	1.06240183705698e-20	-0.262049897489181	0.291	0.376	2.40527775909699e-16	15.6188347644969
Jpt1	1.09550348468534e-20	0.550188358176817	0.234	0.174	2.48021988932762e-16	15.6055098141382
Rgs12	1.09691897595934e-20	-0.529107681760375	0.099	0.154	2.48342456157196e-16	15.604949027934
Ninj1	1.19146916775137e-20	1.1167644640418	0.182	0.129	2.6974861957891e-16	15.5690407691132
Kif5b	1.22350039353762e-20	-0.256562578969205	0.521	0.594	2.77000489096916e-16	15.5575194641056
Gpatch2	1.27854982713339e-20	-0.598369022113137	0.134	0.192	2.89463680862998e-16	15.5384059196405
Zbtb18	1.28154006757571e-20	-0.831701065378098	0.068	0.113	2.9014067129914e-16	15.5373913884578
Tnxb	1.52868950149433e-20	0.477172360867173	0.223	0.163	3.46095303138315e-16	15.4608042944792
Hnrnpd	1.54326599140804e-20	-0.300719134682253	0.35	0.424	3.49395420454781e-16	15.4566827916377
Klhl2	1.6218107970154e-20	0.766213368219904	0.305	0.246	3.67177964444286e-16	15.4351233901271
Large1	1.66117035218347e-20	-0.350598524435818	0.285	0.357	3.76088967734337e-16	15.4247094060681
Rab3a	1.66232826072429e-20	-0.714975231171739	0.058	0.102	3.76351118227979e-16	15.4244067892364
Mtln	1.84185571463657e-20	-0.223823484231593	0.174	0.242	4.1699613379372e-16	15.3798679715966
Cpped1	1.87772045650467e-20	-0.570246640712638	0.095	0.147	4.25115911352657e-16	15.371492639838
Sash1	1.9277266900317e-20	-0.228910167705709	0.415	0.501	4.36437322623176e-16	15.3600781171208
Jade2	2.0827924828195e-20	0.956010095613582	0.122	0.076	4.71544218110336e-16	15.3264775759258
Ephx1	2.10560422991498e-20	-0.397202908672646	0.198	0.268	4.76708797652752e-16	15.3217468331017
Ugcg	2.23893246307484e-20	0.649799922784412	0.256	0.196	5.06894309640144e-16	15.2950825841085
Sesn3	2.33532301606126e-20	-0.632114794511631	0.072	0.12	5.2871713083627e-16	15.2767766178961
Lasp1	2.3956231122692e-20	-0.416981645346116	0.293	0.359	5.42369072617748e-16	15.2657050831056
Eif1	2.45993083895451e-20	0.264706674571744	0.938	0.927	5.56928341939301e-16	15.254200680414
Ctcf	2.5235104499912e-20	-0.338400466765761	0.297	0.368	5.71322765878007e-16	15.2431184699738
Akr1a1	2.53290537737617e-20	-0.266130581099514	0.469	0.545	5.73449777437966e-16	15.2415046114796
Kat14	3.13808968738106e-20	-0.706381279412871	0.075	0.122	7.10463505223072e-16	15.1484582258115
Stk17b	3.16133811013673e-20	0.917318143597859	0.226	0.174	7.15726948134956e-16	15.1452526306749
Parp14	3.30936881433228e-20	-0.55523028148224	0.223	0.286	7.49241099564829e-16	15.1253784074518
Tsc22d4	3.38784274927703e-20	0.423734592694061	0.352	0.286	7.6700759843632e-16	15.1152003336486
B230219D22Rik	3.50830263974348e-20	-0.282115182631439	0.393	0.471	7.94279717637924e-16	15.1000265272534
Csnk1g2	3.57852629734294e-20	-0.446263609929634	0.221	0.287	8.10178353718443e-16	15.0914193644432
Heyl	3.59934923547031e-20	-0.806755785114475	0.057	0.1	8.14892666910478e-16	15.0888995903254
Ppp1r2	3.61060730543128e-20	-0.220851404394043	0.619	0.676	8.17441493949641e-16	15.0875433209479
Uba2	3.92587567347165e-20	-0.48266683806313	0.229	0.293	8.88818252473981e-16	15.0511870354496
Hmgn3	4.17438595957568e-20	-0.531713147174436	0.12	0.177	9.45080981247934e-16	15.0245309764619
Rap1gap2	4.36884777296693e-20	0.912512592645538	0.121	0.075	9.89107135799714e-16	15.0047566649583
Ndufb8	4.37309518030666e-20	-0.146130848009403	0.489	0.574	9.90068748821428e-16	15.0043346476276
Cmip	4.47414474570363e-20	0.657425309934138	0.467	0.424	1.0129463704273e-15	14.9944135473782
Pou2f1	4.91877395539104e-20	-0.428462037778178	0.2	0.266	1.11361042350053e-15	14.9532667126764
Dram2	5.30635349605479e-20	-0.40073306413843	0.281	0.35	1.2013584315068e-15	14.9203273992569
Cbfa2t2	5.37230718472334e-20	-0.524802556033239	0.153	0.214	1.21629034662137e-15	14.9149627401259
Vim	5.5271881436438e-20	0.434718565660342	0.673	0.659	1.25135539572096e-15	14.9026193294108
Hmg20a	5.81600578882983e-20	-0.442102350786175	0.199	0.264	1.31674371059107e-15	14.8804987473674
Pgk1	5.81664227972204e-20	0.544778153134823	0.376	0.314	1.31688781212907e-15	14.8804512217342
mt-Nd5	5.82530122576582e-20	-0.213553707921712	0.578	0.643	1.31884819751338e-15	14.8798051898792
Nucks1	5.89494625584173e-20	-0.27031130212914	0.385	0.462	1.33461583232257e-15	14.8746437274925
Txnrd1	5.93458024389288e-20	0.562724643741072	0.243	0.182	1.34358896721735e-15	14.8717335709931
Pja2	6.02383482738044e-20	-0.352253172464517	0.276	0.349	1.36379620491893e-15	14.8652505224154
Serp1	6.25402461610017e-20	0.482603983618224	0.261	0.2	1.41591117308508e-15	14.8489639911724
Smc1a	6.29157153712882e-20	-0.320471603665358	0.342	0.418	1.42441179600597e-15	14.8463644384525
Ndufaf3	7.26764163837749e-20	-0.655175997104792	0.085	0.134	1.64539406692866e-15	14.7837300730349
Acbd6	7.58934088699227e-20	-0.304390953618143	0.206	0.274	1.71822677681505e-15	14.7649195172104
Filip1l	7.81339108190297e-20	-0.587466646267931	0.306	0.374	1.76895174094283e-15	14.7522840149863
4930523C07Rik	1.01582218698956e-19	-0.329537859456502	0.289	0.36	2.29982143134437e-15	14.6383058832835
Rabgap1	1.03085711600162e-19	-0.337739177934018	0.28	0.354	2.33386051062767e-15	14.6319251042782
Ddr2	1.05386974499898e-19	1.0249095153849	0.197	0.147	2.38596110267769e-15	14.6223366407286
Trim12a	1.08155655912482e-19	-0.518187889986089	0.19	0.252	2.4486440498586e-15	14.6110743420364
Fam124a	1.09329529718031e-19	0.938457407360784	0.139	0.092	2.47522055281622e-15	14.6063860974967
Mapkap1	1.25977872982231e-19	-0.409175910548486	0.23	0.298	2.85213904431772e-15	14.5448293060614
Rbm26	1.28575154361999e-19	-0.394100257573735	0.292	0.361	2.91094149475566e-15	14.5359665230944
Exosc7	1.44648353574798e-19	-0.556184782379322	0.108	0.16	3.27483872493342e-15	14.4848100827244
Tinagl1	1.45736775870849e-19	0.0106928140855209	0.314	0.426	3.29948060571603e-15	14.481554420069
Taok2	1.51152053679063e-19	-0.550786095117344	0.164	0.223	3.42208249529399e-15	14.4657095252394
Zfp950	1.55405433411011e-19	-0.524834402271825	0.164	0.225	3.51837901242528e-15	14.4536573785969
Knop1	1.57880005897826e-19	-0.455495532715209	0.2	0.264	3.57440333352677e-15	14.4467964435366
Vgll4	1.74883804422569e-19	-0.391043724874077	0.265	0.337	3.95936933212696e-15	14.4023739851325
Anapc4	1.76023069832234e-19	-0.569395731450195	0.129	0.185	3.98516230100178e-15	14.3995539866909
Tmem241	1.77862492904512e-19	-0.578703224476161	0.093	0.143	4.02680683935816e-15	14.3950392024295
Tm2d3	1.78166022233439e-19	-0.572856384542269	0.114	0.168	4.03367874336507e-15	14.3942986935153
Aldh3a2	1.81830197662572e-19	-0.585071586034944	0.126	0.181	4.11663567508064e-15	14.3854575666443
Nt5dc1	1.94289374129738e-19	-0.600640068308536	0.142	0.199	4.39871143029726e-15	14.3566745282119
Mkln1	1.94570087066249e-19	-0.288689092210465	0.433	0.507	4.40506677117987e-15	14.3560475042473
Qsox1	1.94613954820076e-19	0.824966542927651	0.19	0.138	4.40605993712653e-15	14.35594959929
Crot	1.99825265983501e-19	-0.674572794221237	0.1	0.151	4.52404402186646e-15	14.3444731777606
Vdac2	2.09874791749556e-19	-0.194278344625958	0.454	0.532	4.75156528520994e-15	14.3231632992707
Atf7	2.12317371623365e-19	-0.352661684613533	0.367	0.442	4.80686529355299e-15	14.3181380482658
Brd9	2.12661436922191e-19	-0.463931610573166	0.165	0.226	4.8146549319184e-15	14.3174348334686
Nav3	2.27225225796641e-19	-0.5541079557127	0.097	0.148	5.14437911203595e-15	14.2886670338244
Hmox2	2.37680896655595e-19	-0.449112110087927	0.199	0.263	5.38109550028267e-15	14.2691293003011
Ephb4	2.48183967790284e-19	-0.318446734722759	0.19	0.258	5.61888503077203e-15	14.250349854008
Pdpn	2.48376655667277e-19	1.27208549511873	0.129	0.085	5.62324748430715e-15	14.2500128023694
Ogn	2.49616632833453e-19	0.43840000465882	0.205	0.149	5.65132056734938e-15	14.2478500569417
Chrnb1	2.75055178842269e-19	-0.540227342874136	0.067	0.112	6.22724924898897e-15	14.2057037510613
Rbpj	2.77293066611535e-19	1.0214045181553	0.333	0.282	6.27791502808514e-15	14.2021845667952
Trps1	2.77564990578551e-19	0.695629087636617	0.347	0.294	6.28407138669839e-15	14.2017588900431
Ldlrad4	3.01152844900355e-19	-0.207177971156696	0.341	0.425	6.81810040854404e-15	14.1663366073084
Cited2	3.27823066004342e-19	0.651720690931355	0.231	0.174	7.4219142143383e-15	14.1294840697198
Nav1	3.33531369265818e-19	-0.252032455741496	0.476	0.551	7.55115020017813e-15	14.1219868910802
Spsb1	3.35096267971557e-19	0.89058480063706	0.136	0.09	7.58657950687604e-15	14.1199539864387
Zfp280d	3.41026957731397e-19	-0.356670780758171	0.275	0.348	7.72085032303882e-15	14.1123348667281
Fcgrt	3.58360115901824e-19	-0.154904106750398	0.36	0.442	8.1132730240173e-15	14.0908039091042
Mrpl18	3.6811725585319e-19	-0.343395566135457	0.237	0.305	8.33417467251623e-15	14.0791374015851
Mtmr10	3.68676455536773e-19	-0.524401445706912	0.153	0.212	8.34683495335253e-15	14.0784781739621
Als2cl	4.08412425549862e-19	-0.529759238165552	0.066	0.11	9.24645731444888e-15	14.0340246308817
Rpl6	4.17473021356444e-19	0.170674426148731	0.866	0.881	9.45158920350989e-15	14.0244951624656
Ern1	4.21263815895433e-19	0.811002036799233	0.14	0.093	9.53741279187261e-15	14.0205694201177
Igfbp5	4.21517493889646e-19	-0.707738510668607	0.156	0.215	9.54315606166158e-15	14.0203079739866
Mat2a	4.2182885637124e-19	0.444773435202975	0.525	0.483	9.55020530824487e-15	14.0199872919472
Dbi	4.26165632579735e-19	-0.369669480792099	0.461	0.544	9.6483899216052e-15	14.0155451536513
Pcm1	4.57212950215536e-19	-0.303714525533314	0.33	0.404	1.03513011928797e-14	13.9850050545193
Thsd4	4.8574409587838e-19	-1.22981389162153	0.06	0.101	1.09972463306865e-14	13.9587160469418
Tmem131	4.87916727612144e-19	-0.343119666103856	0.285	0.355	1.10464347131389e-14	13.9567778698755
Rps26	4.90248853646387e-19	0.227204560911826	0.829	0.834	1.10992340465542e-14	13.9547069906577
Prkcd	4.96458602991845e-19	0.672066037188652	0.164	0.113	1.12398227717354e-14	13.9492405366196
Lrrcc1	4.98039793526401e-19	-0.730793014545625	0.067	0.111	1.12756209254377e-14	13.9478595330805
Igfbp3	5.147309890214e-19	0.0750993079709992	0.163	0.227	1.16535095914445e-14	13.9335432620491
Snap23	5.3780981445062e-19	0.715875138363335	0.315	0.258	1.2176014199162e-14	13.914494854117
Spry1	5.44842989191075e-19	-0.255040846236191	0.272	0.35	1.23352452752859e-14	13.9088522105322
Atg4a	5.49485254655407e-19	-0.646598599502073	0.1	0.151	1.24403461653984e-14	13.9051675347874
Fibp	5.69429607712813e-19	-0.474401609251522	0.153	0.212	1.28918863186181e-14	13.8896835327761
Enox2	5.75425619588051e-19	-0.44406582717098	0.179	0.241	1.30276360274735e-14	13.8851343834713
Arap1	5.80436369503625e-19	0.694790650784554	0.12	0.076	1.31410794055621e-14	13.8813689604516
Pigyl	6.19464566453761e-19	-0.584311656266457	0.094	0.144	1.40246777845132e-14	13.8531071078269
Dynlt3	6.21426029845804e-19	-0.355878030198134	0.259	0.329	1.4069085315709e-14	13.8517341367695
Birc6	6.38807083377036e-19	-0.291301248513641	0.448	0.522	1.44625923676561e-14	13.8397538543403
Atraid	6.54680771345881e-19	-0.361559641776416	0.295	0.364	1.48219726632707e-14	13.8290939920544
Aldh2	6.57550157723685e-19	-0.144067422376662	0.556	0.621	1.48869355708642e-14	13.827194691209
Zmynd8	6.62815986572909e-19	-0.430923457157941	0.181	0.243	1.50061539360107e-14	13.8237306027868
Traf7	6.69622118911748e-19	-0.519586081049571	0.141	0.197	1.5160244772162e-14	13.8192937866762
Erf	6.70296919175962e-19	0.756517480624444	0.119	0.075	1.51755222501438e-14	13.8188563541932
Bcl2l11	7.11237440204847e-19	1.19325620800434	0.138	0.093	1.61024156462377e-14	13.7931089672517
Mif	7.3497990555231e-19	0.567398226366558	0.429	0.376	1.66399450617043e-14	13.7788481119058
Sec22a	7.61784303671252e-19	-0.607285162536852	0.092	0.141	1.72467966351171e-14	13.7632915575694
Ccn1	7.69815327452957e-19	-0.624847298619686	0.115	0.168	1.74286190135349e-14	13.7587370235935
Aarsd1	8.46170996469331e-19	-0.448576785039554	0.125	0.18	1.91573113600657e-14	13.7176654422001
Polr2i	8.51698957278662e-19	-0.338687467173862	0.219	0.286	1.92824643927889e-14	13.7148374619377
Rgp1	8.52825654386129e-19	-0.792339024021753	0.064	0.106	1.9307972815302e-14	13.7142633213187
Smox	8.69590046283422e-19	0.70374846778262	0.166	0.117	1.96875186478567e-14	13.7058090175059
Myl12a	8.96548823732477e-19	-0.134148309998327	0.666	0.725	2.02978653693033e-14	13.6925496323862
Hadh	9.14220813040179e-19	-0.313503452740409	0.139	0.197	2.06979592072297e-14	13.6840724733224
Hoxb6	9.19704923178456e-19	-0.742729396437956	0.059	0.101	2.08221194607602e-14	13.6814750662153
Atxn7	9.41743118800531e-19	-0.427438552195426	0.247	0.311	2.1321064209644e-14	13.6711911219325
Hmgn1	9.75422019166641e-19	-0.325169271713074	0.319	0.388	2.20835545139327e-14	13.6559310223584
Tsn	9.97373135423008e-19	-0.29047702840829	0.307	0.379	2.25805277859769e-14	13.6462659113101
Foxo1	1.05133898660302e-18	-0.316606583350846	0.284	0.357	2.38023146566924e-14	13.623380807912
Med28	1.05787428663464e-18	-0.352357302037529	0.256	0.322	2.39502738494082e-14	13.6206895164621
Plk2	1.06901394309859e-18	-0.515106355524674	0.17	0.228	2.42024756717521e-14	13.6161402077555
Lifr	1.16161275178609e-18	0.129261645933435	0.281	0.364	2.62989127004372e-14	13.5800622065658
Mrps14	1.25655700723922e-18	-0.212767814322288	0.311	0.385	2.8448450643896e-14	13.5459413811188
Ddt	1.27626924100119e-18	-0.263526194087027	0.208	0.275	2.88947356162668e-14	13.5391812749274
Nsd1	1.3105610062415e-18	-0.289985291136936	0.436	0.506	2.96711011813076e-14	13.5276663354462
Sbf2	1.31618808618658e-18	-0.165552131132942	0.432	0.524	2.97984982712642e-14	13.5258056221297
Slc12a7	1.41096787484896e-18	-0.692781509679384	0.114	0.165	3.19443126865805e-14	13.4956064517058
Hnrnpr	1.49968459955673e-18	-0.353133435292444	0.295	0.363	3.39528593339644e-14	13.4691236458114
Fam53a	1.55372514411531e-18	-0.385383148876175	0.116	0.17	3.51763372627706e-14	13.4537493834511
Mrpl58	1.55729444567304e-18	-0.458817732117797	0.145	0.202	3.52571462500377e-14	13.4527528428597
Stmn2	1.57625837026304e-18	-0.662464921312111	0.094	0.143	3.56864895027553e-14	13.4474961717016
Gse1	1.67319970235162e-18	-0.57791101003687	0.195	0.255	3.78812412612406e-14	13.4215757988326
Naa20	1.67817024145604e-18	-0.312873811068759	0.242	0.31	3.79937742665648e-14	13.4202875618882
Smagp	1.68564575762925e-18	-0.489282039284137	0.142	0.198	3.81630199527263e-14	13.4183572656003
Cyc1	1.72411489975715e-18	-0.277468426235573	0.316	0.392	3.90339613305019e-14	13.4085573724523
Ahnak2	1.77375128858697e-18	0.975898183027431	0.106	0.066	4.0157729173609e-14	13.3962308535138
Dicer1	1.78289875063685e-18	-0.444844089926122	0.187	0.248	4.03648277144184e-14	13.3939968968369
Nampt	1.79309643164809e-18	0.610108460293049	0.249	0.192	4.05957032125127e-14	13.3915199311974
H2-T23	1.81144555246982e-18	-0.53635354316241	0.292	0.346	4.10111273079167e-14	13.3870982927247
Fam171a1	2.05150993352318e-18	-0.620122107918933	0.149	0.204	4.64461848949649e-14	13.3330499532981
Selenow	2.21668313593165e-18	-0.113316529365632	0.748	0.828	5.01857061974926e-14	13.2994199602157
Zfp644	2.26369096054386e-18	-0.30956573858258	0.308	0.381	5.1249963346713e-14	13.2903064408737
Flot1	2.34191942816588e-18	0.593614090857207	0.221	0.166	5.30210558536756e-14	13.275551628039
Rps18	2.37681609520545e-18	0.220337236396773	0.826	0.862	5.38111163954513e-14	13.2691279977444
Itfg1	2.45856973832357e-18	-0.584431175502431	0.196	0.254	5.56620188756457e-14	13.2544410457445
Rhoq	2.54937751470037e-18	0.672192754613294	0.239	0.185	5.77179069328164e-14	13.2386894264353
Laptm4b	2.56400459509339e-18	-0.544816924213947	0.09	0.139	5.80490640329143e-14	13.2362047783133
Card10	2.57820035931411e-18	-0.518507533894531	0.154	0.21	5.83704561348713e-14	13.2338069128902
Tmem43	2.58161036658323e-18	0.649635102496056	0.159	0.11	5.84476586994443e-14	13.2332328811536
Mdh1	2.69873796336019e-18	-0.433477344297076	0.312	0.38	6.10994274904747e-14	13.2139628591338
Nup98	2.71083513071159e-18	0.728642845074311	0.321	0.267	6.13733073593105e-14	13.2120204722971
Nsd3	3.07407298959966e-18	0.467264382187492	0.48	0.438	6.95970124845364e-14	13.1574094024775
Nt5c2	3.08642507446656e-18	0.773959823896905	0.238	0.183	6.98766636859229e-14	13.1556678389121
Pgrmc1	3.24806278069079e-18	-0.34047895780669	0.272	0.341	7.35361413548395e-14	13.1334991625045
Ilk	3.29915194320291e-18	-0.306773516882409	0.273	0.337	7.46927999941138e-14	13.1267212599454
Kif13a	3.32982591032506e-18	-0.365624598297406	0.24	0.306	7.53872586097593e-14	13.1227020491311
H2afv	3.45582301211041e-18	-0.188236310095264	0.387	0.464	7.82398329941796e-14	13.1065720852371
Arhgap27	3.46821032508762e-18	-0.525301107514372	0.109	0.16	7.85202817599838e-14	13.1050181506591
Pds5b	3.53033361226886e-18	-0.371334253473672	0.258	0.325	7.99267529817671e-14	13.0973078298519
Dpysl3	3.57825778921374e-18	-0.445203719711501	0.191	0.253	8.1011756347799e-14	13.0914519521523
Slain2	3.58799335764766e-18	-0.43782702148893	0.248	0.31	8.1232169617143e-14	13.0902719471083
Fbxl4	3.70567408756952e-18	-0.632137282902031	0.075	0.12	8.38964613425738e-14	13.0762563568328
Fam107b	3.75463359157984e-18	0.546255913341365	0.13	0.085	8.50049045133676e-14	13.0705560161487
Dusp22	4.04473555642911e-18	-0.478496947355009	0.145	0.201	9.15728129975551e-14	13.0382334446474
Pkia	4.26609714820547e-18	-0.504743669672413	0.111	0.163	9.65844394353719e-14	13.0150928364385
Cyhr1	4.29405077146702e-18	-0.356026436996621	0.197	0.26	9.72173094660133e-14	13.0122564023957
Axl	4.39651887493643e-18	0.876156841762315	0.181	0.132	9.95371873285608e-14	13.0020146354922
Snrnp40	4.42306050176085e-18	-0.477972226866806	0.141	0.196	1.00138089759866e-13	12.9994006974854
Peg13	4.54830664217968e-18	-0.577204986031487	0.097	0.146	1.02973662378948e-13	12.9872738407915
Tmem176b	5.17872637818366e-18	0.745217949029856	0.3	0.25	1.17246365202078e-13	12.930900612128
Itm2b	5.23157515546068e-18	-0.141141753781263	0.845	0.857	1.1844286151963e-13	12.926491108821
Camk2g	5.42923775767336e-18	-0.371455523725208	0.201	0.262	1.22917942833725e-13	12.9103847167482
Npr2	5.4863426052924e-18	-0.616769067827143	0.073	0.118	1.2421079658382e-13	12.9058406530082
Lrrk2	5.57126758435943e-18	-0.416195649848634	0.177	0.237	1.26133498109897e-13	12.8991695596418
Lncpint	5.74458110717951e-18	0.703620712553388	0.497	0.471	1.30057316266544e-13	12.8858652119047
Uvssa	5.93079234967528e-18	-0.600727506209568	0.094	0.142	1.34273138796648e-13	12.8720108588068
Dgkz	6.01866682826342e-18	-0.59539586483717	0.114	0.165	1.36262616991884e-13	12.8656232744732
Hcfc1r1	6.40199524842847e-18	-0.259755882216431	0.305	0.372	1.44941172424421e-13	12.8388082300096
Cab39l	6.51763244203647e-18	-0.429870870771509	0.199	0.26	1.47559198487706e-13	12.8310337124403
Hnrnph3	7.16441949799788e-18	-0.277115787557696	0.292	0.363	1.62202457434672e-13	12.789942570333
Ifi27l2a	7.41917919121317e-18	0.3304161890941	0.194	0.139	1.67970216889066e-13	12.7747677170086
Rassf2	7.74425346140288e-18	0.774407173471163	0.106	0.066	1.75329898366161e-13	12.7561440189418
Smarcd1	7.81981057925711e-18	-0.638245786715916	0.089	0.135	1.77040511514381e-13	12.7519273442935
Papss2	7.90450689285862e-18	-0.301634508807226	0.229	0.293	1.78958036054319e-13	12.747248794979
Agpat4	8.57162215713216e-18	0.564173464274867	0.195	0.143	1.94061525637472e-13	12.7120605586848
Mylip	8.68667700850394e-18	0.825155494944397	0.341	0.296	1.96666367472529e-13	12.7062699037816
Mrln	8.87895608944095e-18	-0.42696613640437	0.075	0.121	2.01019565864943e-13	12.6967616692779
Klhdc10	9.31483868726322e-18	-0.496654801185223	0.177	0.235	2.10887947879639e-13	12.6759482392218
Fut8	9.41749828203561e-18	-0.432141219646394	0.181	0.239	2.13212161105286e-13	12.6711880278336
Ptpra	9.45533605920884e-18	-0.28752747676851	0.365	0.436	2.14068808380488e-13	12.6694466084416
Klf3	9.51959784331765e-18	0.499198130442077	0.496	0.457	2.15523695172712e-13	12.6665049755402
Ifngr1	9.79520595338492e-18	0.471201654480715	0.533	0.494	2.21763462784635e-13	12.6541100056085
Emc8	1.00415779653631e-17	-0.515248260445783	0.121	0.173	2.27341325135821e-13	12.6433216129017
Gtf3c2	1.02016116767025e-17	-0.46363360110226	0.163	0.22	2.30964488360545e-13	12.6364547893487
Azin1	1.1045827175992e-17	0.50451251067476	0.248	0.193	2.5007752726446e-13	12.6019253335536
Slco3a1	1.17610272639397e-17	-0.40355431009998	0.243	0.308	2.66269657255594e-13	12.5746783207457
C1s1	1.26948013744597e-17	0.601696434241486	0.191	0.14	2.87410303117767e-13	12.5414976672839
Adcy6	1.26955415742238e-17	-0.550083802024935	0.067	0.11	2.87427061240427e-13	12.5414723454776
Znrf1	1.27512071632343e-17	-0.292080570914656	0.315	0.379	2.88687330175624e-13	12.5395722758891
Ctla2b	1.27576662106312e-17	1.2096981838168	0.163	0.117	2.88833563008691e-13	12.5393523423263
Rpl38	1.29982377625776e-17	0.169130283833422	0.891	0.896	2.94280102944758e-13	12.5312391007051
Ubr3	1.31337843933352e-17	-0.296119192641822	0.329	0.4	2.9734887866511e-13	12.5267336949332
Tbc1d19	1.31515190604939e-17	-0.643977936246029	0.085	0.13	2.97750391529582e-13	12.5261476587653
Mcf2l	1.38569333654129e-17	0.00868445662819139	0.256	0.346	3.13720971392947e-13	12.503456448928
Exoc6b	1.38972807384622e-17	-0.341158194671107	0.379	0.45	3.14634435918783e-13	12.5021937467125
Polr2e	1.40719908219026e-17	-0.38240184485248	0.243	0.307	3.18589872207875e-13	12.4967680342918
Ctso	1.41096649820986e-17	-0.50375483242258	0.135	0.189	3.19442815194712e-13	12.4956068754341
Arfgap1	1.43244611401716e-17	-0.486007099626724	0.11	0.16	3.24305800213486e-13	12.4890452838951
Mospd1	1.48738249334456e-17	-0.205713854045639	0.165	0.226	3.36743396493208e-13	12.472700911996
0610012G03Rik	1.55692337829927e-17	-0.260503809925954	0.272	0.341	3.52487452846954e-13	12.4528563375557
Actb	1.56100657383964e-17	-0.023643474178229	0.844	0.893	3.53411888317294e-13	12.4517188454808
Zfp160	1.57213863823436e-17	-0.52251248745856	0.094	0.141	3.55932187696259e-13	12.4486327360569
Ccdc28b	1.65089000066279e-17	-0.375219298143798	0.165	0.225	3.73761496150056e-13	12.4274054404394
Xrn1	1.68668271258197e-17	-0.391355515889753	0.294	0.358	3.81864966128557e-13	12.4180901837711
E130307A14Rik	1.70264863816686e-17	-0.431718324102644	0.12	0.172	3.85479651680978e-13	12.413998542116
Nfe2l1	1.72616519119438e-17	-0.346461997983006	0.306	0.371	3.90803799286408e-13	12.408041222842
Hsp90aa1	1.72752538904525e-17	0.400752373286041	0.493	0.451	3.91111748079846e-13	12.407699138664
Gja1	1.74673955639245e-17	-0.487806286671937	0.25	0.31	3.9546183556725e-13	12.4028954221595
Mmp2	1.79793129456108e-17	0.434853070022848	0.191	0.137	4.07051645088628e-13	12.3903504857279
Plau	1.82980648883331e-17	1.04612632557701	0.107	0.067	4.14268189071862e-13	12.3827184141334
Rilpl2	1.96869208402559e-17	0.994105656330446	0.122	0.08	4.45711887823393e-13	12.3509457824558
Rpl14	2.03733430957273e-17	0.209641428140669	0.796	0.821	4.61252487687266e-13	12.3360612785327
Polr2g	2.11330284072466e-17	-0.385710539495653	0.183	0.243	4.78451763140063e-13	12.3201618406627
Slc25a4	2.21057288630693e-17	0.143211954929019	0.643	0.732	5.00473701459888e-13	12.3006187385861
Ndufab1	2.34213586736737e-17	-0.219329933855121	0.382	0.456	5.30259560371972e-13	12.2755114925816
Fbxl5	2.3695010545907e-17	1.23404994553292	0.244	0.196	5.36455038759333e-13	12.2704666711574
Cbx3	2.3994606973096e-17	-0.277189396046972	0.363	0.435	5.43237901870894e-13	12.2650099368146
Elk4	2.42232857929501e-17	-0.384489313182044	0.292	0.353	5.4841519035239e-13	12.2608905243514
Edf1	2.51783909838941e-17	-0.188698093786255	0.441	0.514	5.70038771875363e-13	12.2440956042593
Dgat1	2.65295157100458e-17	1.2281474385679	0.117	0.077	6.00628235675438e-13	12.2213942553708
Rnpepl1	2.96861356608777e-17	-0.428794649484597	0.171	0.227	6.72094111362272e-13	12.1725699097087
Stab1	3.00669273662801e-17	-0.31595542018314	0.121	0.174	6.80715235572582e-13	12.1670345290325
Ube2e3	3.01754355867984e-17	-0.352180295241893	0.242	0.305	6.83171861685116e-13	12.1654700295652
Tprgl	3.2382627611847e-17	-0.23119989480804	0.476	0.538	7.33142689132215e-13	12.1348114918364
Zbtb4	3.28351487939453e-17	-0.418738588040071	0.197	0.259	7.43387768694921e-13	12.1287845888308
Sox6	3.2974711433255e-17	-0.574777303246824	0.064	0.105	7.46547466848894e-13	12.1269425738262
Tle3	3.34278884441333e-17	0.618729460573209	0.201	0.15	7.56807394375178e-13	12.1210146333179
Irgm2	3.54716682669321e-17	-0.921109850564499	0.087	0.13	8.03078569563344e-13	12.0952419632412
Tbck	3.5785794214939e-17	-0.350861643191769	0.166	0.224	8.1019038102622e-13	12.0914129172769
Cdc42ep2	3.67444344005353e-17	-0.486385456751982	0.198	0.255	8.31893994828119e-13	12.0799320107216
Coq7	3.8565974662461e-17	-0.602331075691879	0.083	0.128	8.73133666358118e-13	12.0589192658957
Cetn2	3.87418643644329e-17	-0.422602916145453	0.147	0.202	8.77115809210761e-13	12.05694306116
Dpy30	4.36886364702425e-17	-0.373056812085277	0.152	0.209	9.8911072968629e-13	12.0047550869672
Mapkapk2	4.47120551786777e-17	0.658852981515375	0.297	0.245	1.01228092924526e-12	11.9946989449173
Emp3	4.47680621542661e-17	0.479969533001931	0.323	0.265	1.01354892717258e-12	11.9941552817138
Rcbtb1	4.57992722411349e-17	-0.598640748764656	0.078	0.121	1.0368955235393e-12	11.9842650004443
Ubr1	4.78715858326254e-17	-0.317227231238697	0.252	0.317	1.08381270325064e-12	11.9650457629755
Thbs2	4.99596251320339e-17	1.15077623199027	0.122	0.082	1.13108591298925e-12	11.9465044064626
Fgd4	5.23399378883859e-17	0.757813871340043	0.164	0.117	1.18497619379306e-12	11.9262903745553
Akap8l	5.46472634165184e-17	-0.371120662367904	0.175	0.233	1.23721404374998e-12	11.9075551589174
Wdr33	5.63283848272903e-17	-0.310052486019709	0.38	0.445	1.27527463248985e-12	11.894396279127
Pvr	5.73205483453628e-17	0.799563907850531	0.103	0.064	1.29773721453901e-12	11.8868132411488
Zfp395	5.83378727016998e-17	-0.60309814931462	0.088	0.134	1.32076943796648e-12	11.8791729890155
Cd44	5.90827559764428e-17	1.54569544265127	0.283	0.243	1.33763359530666e-12	11.8736628322547
Ssbp3	5.91876791640864e-17	-0.388649942705515	0.211	0.272	1.34000905627492e-12	11.8728922665032
Mylk	5.95507180022037e-17	-0.688989360186911	0.16	0.215	1.34822825556989e-12	11.8702365753507
Igfbp4	6.04573295086091e-17	0.722370556141848	0.269	0.214	1.36875394007491e-12	11.8636746176603
Entpd2	6.18782338826843e-17	0.467885847521622	0.135	0.089	1.40092321510397e-12	11.8535856678338
Rpl37a	6.27810883720681e-17	0.131690286243794	0.934	0.939	1.42136384074362e-12	11.8472947371314
Pggt1b	6.60815656397357e-17	-0.451472681610929	0.173	0.23	1.49608664608362e-12	11.8250432535128
Rbm10	6.60972416684118e-17	-0.498567515518289	0.113	0.163	1.49644155137284e-12	11.8249402413443
Rps8	6.70251502658366e-17	0.144877931788972	0.912	0.94	1.51744940201854e-12	11.818885781169
Il17rd	6.80836249415039e-17	-0.395317502095007	0.141	0.196	1.54141326867565e-12	11.8120809068734
Ubald2	6.88072370490549e-17	0.458542842660495	0.295	0.237	1.5577958467906e-12	11.8074894583591
Mtif2	7.02057292052549e-17	-0.538648450046155	0.11	0.159	1.58945770920697e-12	11.7987510228938
Tmem14c	7.03934590586493e-17	-0.320054446211045	0.305	0.368	1.59370791308782e-12	11.7975912709938
Fnip1	7.130599293456e-17	0.484183903284632	0.345	0.29	1.61436768003844e-12	11.7919975456819
Zfp386	7.37199518945148e-17	-0.504442549678662	0.108	0.157	1.66901971089181e-12	11.7775385343327
Gpr4	7.59324654573406e-17	-0.530656621325038	0.073	0.116	1.71911101795419e-12	11.7646960762344
Iqgap1	7.74500674678449e-17	0.587628087281349	0.544	0.52	1.75346952747201e-12	11.7561017770683
Spice1	7.84728924867825e-17	-0.679052555355166	0.071	0.113	1.77662628590076e-12	11.7504039166179
Ank3	8.12255827285523e-17	-0.407682400273445	0.116	0.164	1.83894719297442e-12	11.7354307417402
Dtymk	8.63054136404136e-17	-0.501248638309394	0.098	0.145	1.95395456481896e-12	11.7090855391218
Gnl3	8.84039486082865e-17	0.628890878663465	0.172	0.123	2.00146539649161e-12	11.6986519140488
Procr	8.87348413418878e-17	0.968289384373531	0.127	0.085	2.00895680798034e-12	11.6970294003635
Wbp1l	9.27746206928595e-17	0.563506378188274	0.248	0.194	2.10041741248634e-12	11.6776943900634
Bet1	9.39799766095872e-17	-0.382318358855657	0.166	0.223	2.12770667044105e-12	11.6720882448872
Dnaja4	9.71815316602006e-17	-0.372991551478192	0.066	0.107	2.20018987678694e-12	11.6575398378676
Tbc1d14	9.85136046392362e-17	0.804295657337968	0.143	0.099	2.23034800903231e-12	11.6516273671714
Stimate	1.01925287968246e-16	-0.549887329922619	0.144	0.197	2.30758851960109e-12	11.6368416303511
Stx8	1.08624218668547e-16	-0.314134727187123	0.275	0.341	2.45925231065591e-12	11.6091969118858
Nr2f6	1.13698162995903e-16	-0.519111450436528	0.114	0.163	2.57412641022724e-12	11.5893701295699
Myo5a	1.19250018327833e-16	0.687357172037947	0.159	0.113	2.69982041494215e-12	11.5686651230238
Rxra	1.22092929236714e-16	-0.690570621439488	0.088	0.132	2.76418391791921e-12	11.5584330640909
Srsf9	1.25817965034343e-16	-0.335493417329084	0.239	0.302	2.84851872837753e-12	11.5453809208082
Rpl12	1.36335447441445e-16	0.197528476141986	0.781	0.794	3.08663453007433e-12	11.5105147896848
Zmym4	1.38427140599344e-16	-0.361499796761729	0.228	0.29	3.13399046316915e-12	11.5039023294371
Ttc14	1.39818132806161e-16	-0.323496617453353	0.3	0.366	3.16548252673148e-12	11.4995600794147
Gng2	1.40819040848689e-16	0.481546644915469	0.148	0.101	3.18814308481432e-12	11.4964621955724
Plscr3	1.41878651571952e-16	-0.435484985647421	0.146	0.2	3.212132671589e-12	11.4932065252398
Anapc11	1.42957697163084e-16	-0.26360169508663	0.279	0.345	3.23656226377222e-12	11.4899160337712
Atxn7l3b	1.46139858466304e-16	-0.272785838621963	0.371	0.433	3.30860639567712e-12	11.4803548950804
Rhbdd1	1.4643886069142e-16	-0.412145667012078	0.119	0.169	3.31537580605374e-12	11.4794672361144
Idnk	1.47696059688953e-16	-0.560856445044561	0.149	0.2	3.3438387913579e-12	11.4757546683477
Ppp6r3	1.47974652822471e-16	-0.344185580001593	0.345	0.409	3.35014613990074e-12	11.4749362477786
Mafg	1.50389448045165e-16	0.441346429279321	0.209	0.157	3.40481710374254e-12	11.4679062120827
Ttc7	1.51323823305235e-16	0.682800708543304	0.12	0.079	3.42597135963053e-12	11.465216271962
Nadk	1.54470107865913e-16	0.651707607616548	0.268	0.217	3.49720324208428e-12	11.4562791276705
Ptcd2	1.54877836856944e-16	-0.607682560980676	0.089	0.133	3.50643422644122e-12	11.455134303168
Mtmr2	1.63434141602204e-16	-0.476993696312968	0.136	0.188	3.70014896587389e-12	11.4317807911344
Atox1	1.65320669433787e-16	-0.195614136212231	0.545	0.612	3.74285995598095e-12	11.4267964222798
4632427E13Rik	1.67186461033986e-16	-0.429008689486779	0.177	0.234	3.78510147780944e-12	11.4219224726601
Pkig	1.70640552820823e-16	0.435632504975406	0.33	0.271	3.86330211586344e-12	11.4130413280649
Cuta	1.81334265891882e-16	-0.273925884875661	0.268	0.333	4.10540777979221e-12	11.3866436990274
Inpp5a	1.88436192596225e-16	-0.467843576580141	0.253	0.308	4.26619540037854e-12	11.3699592568653
H2-M3	1.96896492205614e-16	-0.658578060625452	0.095	0.14	4.4577365835351e-12	11.3508855984168
Ttc3	2.02695476009055e-16	-0.291139615151773	0.307	0.375	4.58902557684501e-12	11.3382795217667
Plekhg5	2.12159530709044e-16	-0.241002392238004	0.141	0.196	4.80329177525276e-12	11.3184610314053
Mysm1	2.18514686582163e-16	-0.405272540274007	0.227	0.288	4.94717250422017e-12	11.3056429458467
Pid1	2.20782653223661e-16	0.758592721979823	0.229	0.177	4.99851926898369e-12	11.301158629374
Erap1	2.32999085918039e-16	-0.613835062560215	0.138	0.188	5.27509930518439e-12	11.2777693602411
Ace	2.40689263895474e-16	0.390129244917669	0.245	0.188	5.44920493459353e-12	11.2636668587706
Slc39a9	2.63251869008472e-16	-0.614536770351948	0.087	0.131	5.9600223143518e-12	11.2247521142561
Rps13	2.63976705961802e-16	0.161620726399666	0.862	0.861	5.97643262297519e-12	11.2235579722753
Rpl32	2.66154017090712e-16	0.188884069659569	0.874	0.899	6.02572694693372e-12	11.219990552073
Vwf	2.67974441255898e-16	-0.242836189951765	0.115	0.167	6.06694135003353e-12	11.2170302034209
Dhx30	2.68791280770732e-16	-0.44646152384448	0.142	0.194	6.08543459664937e-12	11.215708400805
Fam126b	2.71536940256287e-16	-0.579925489035383	0.11	0.157	6.14759632740234e-12	11.2112946575251
Sema6d	2.75094003163791e-16	-0.448578841183822	0.135	0.187	6.22812823162823e-12	11.2056424542742
Ccnt2	2.79051051795207e-16	-0.317142055697103	0.216	0.278	6.31771581264348e-12	11.1994399136915
Zeb1	2.8315813845994e-16	-0.0871390333863273	0.464	0.554	6.41070025473305e-12	11.1930945289592
Guk1	2.86658556099225e-16	-0.34709545189774	0.177	0.235	6.48994971008646e-12	11.1877586684872
AC149090.1	2.90859953246023e-16	-0.274642818294003	0.248	0.312	6.58506934148995e-12	11.1814396475104
Ndufa9	2.95850735287989e-16	-0.258314262302147	0.183	0.241	6.69806064692008e-12	11.1740509245024
Gcn1	3.01736656251896e-16	-0.504829894955385	0.14	0.191	6.83131789754292e-12	11.1654955041636
Scoc	3.22551909675626e-16	-0.396708689576765	0.165	0.221	7.30257523505616e-12	11.1365239599961
Wdr83os	3.32481782393678e-16	-0.28677306728581	0.234	0.297	7.52738755339287e-12	11.1233557234015
Dpm3	3.33125687093557e-16	-0.27273298658396	0.358	0.425	7.54196555579813e-12	11.1225154553514
Pam	3.44007448061818e-16	-0.267610848372316	0.394	0.468	7.78832862411955e-12	11.1085557319555
Dis3l2	3.54087095990682e-16	-0.435764645758873	0.212	0.271	8.01653185322903e-12	11.0960134774474
Specc1l	3.81351796380194e-16	-0.455332161734847	0.186	0.242	8.63380467004759e-12	11.0637977809844
Zfp560	4.22129680408612e-16	-0.367219456228986	0.112	0.161	9.55701596445098e-12	11.0196776885264
Gnpda2	4.51768325048154e-16	-0.493975986845353	0.124	0.174	1.02280348790902e-11	10.9902077996357
Cwf19l2	4.65709700455248e-16	-0.355492765235096	0.239	0.299	1.05436676183068e-11	10.9770082933618
Fra10ac1	4.8074503096078e-16	-0.584640868877644	0.083	0.126	1.08840675009521e-11	10.9632087734707
Commd3	4.9049330514476e-16	-0.322316782263746	0.233	0.294	1.11047684284774e-11	10.954490493512
Dock1	5.23598594956831e-16	-0.0914817259351	0.418	0.503	1.18542721898226e-11	10.9261251050048
Mmd	5.2907539101726e-16	-0.497516811305648	0.082	0.125	1.19782668526308e-11	10.9216060159025
Id2	5.32961644990099e-16	-0.466136909868114	0.138	0.189	1.20662516425758e-11	10.9184276216814
Amotl2	5.60362410037437e-16	-0.344152706432927	0.192	0.252	1.26866049632476e-11	10.8966545830272
Ndufc2	5.77585021349936e-16	-0.151438643076899	0.478	0.559	1.30765248833625e-11	10.8835076554385
Gcnt2	5.78770218634771e-16	0.778905983046722	0.289	0.245	1.31033577498912e-11	10.8826174016424
Rassf1	5.83299763057703e-16	0.471461194627582	0.354	0.299	1.32059066356264e-11	10.8792317774686
Tut4	6.03674020188932e-16	-0.281032669204009	0.306	0.372	1.36671798170774e-11	10.8643210915945
D1Ertd622e	6.04213712964061e-16	0.743436054343718	0.107	0.069	1.36793984615063e-11	10.8639329998814
Hist3h2a	6.0705652661478e-16	-0.580424475645966	0.09	0.134	1.37437597625586e-11	10.8618944448041
Smc6	6.07172129642105e-16	-0.230985902615194	0.354	0.421	1.37463770150973e-11	10.8618117490832
Ybx3	6.29577809164534e-16	0.733974223172404	0.595	0.565	1.42536415994850e-11	10.846074165514
Cox5b	6.34744807217234e-16	-0.152247890929639	0.632	0.693	1.43706224353982e-11	10.8425244208425
Cyb5b	6.57201254002419e-16	-0.384718200284211	0.209	0.266	1.48790363906148e-11	10.8274251940448
Lmna	6.65613536890154e-16	0.597012741798648	0.463	0.425	1.50694904751931e-11	10.8219014316637
Coro2b	6.77079450584953e-16	-0.468840914618937	0.148	0.2	1.53290787612433e-11	10.8144839443583
Gnai2	7.00448103217906e-16	-0.156369547830769	0.689	0.754	1.58581450568534e-11	10.7997476139091
Snrpc	7.1513174683918e-16	-0.270711627739464	0.226	0.287	1.6190582748439e-11	10.7907375193827
Lsm8	7.20168550790877e-16	-0.459305841273655	0.159	0.213	1.63046159899055e-11	10.7876894253419
Irak4	7.51658321278912e-16	0.54277524060607	0.155	0.109	1.70175443937546e-11	10.7691031077757
Rbms2	7.68432318196137e-16	-0.319560643552754	0.276	0.339	1.73973076839606e-11	10.7595179556524
Slc9a9	7.89047787036954e-16	0.62042476771358	0.171	0.124	1.78640418985166e-11	10.7480202713365
mt-Nd6	7.94359756361275e-16	-0.538201311377437	0.095	0.141	1.79843048840193e-11	10.7451063435485
Itga5	8.16427153395889e-16	0.517112415516375	0.227	0.174	1.84839107528829e-11	10.7332061370817
Atp2b1	8.43649165336951e-16	0.499386999000103	0.54	0.514	1.91002171032286e-11	10.7189616963021
Acadm	8.53825353354804e-16	-0.213771483575993	0.236	0.301	1.93306059999528e-11	10.7137545309528
Rnf187	8.71670346857453e-16	-0.274624698676008	0.281	0.344	1.97346166528527e-11	10.7047713054057
Fam219a	9.02098418801309e-16	-0.458586588951447	0.209	0.264	2.04235082016616e-11	10.6898696558946
Ifi30	9.04399810568118e-16	0.737030260474021	0.147	0.105	2.04756117112622e-11	10.688763114776
Herc1	9.11124251714336e-16	-0.316401979453962	0.418	0.479	2.06278530588126e-11	10.6855459709232
Lama2	9.50230819344894e-16	0.590566497214052	0.266	0.211	2.15132257499684e-11	10.6672944654667
Tmpo	9.53710089790851e-16	-0.328877028304904	0.309	0.373	2.15919964328649e-11	10.6657072001997
Klhl5	9.64075277877083e-16	-0.452432955954274	0.189	0.244	2.18266642911372e-11	10.6610126312467
Nudcd3	1.01320417056403e-15	-0.322216377611847	0.303	0.369	2.29389424215697e-11	10.639426608713
G3bp2	1.036560522905e-15	-0.343090573846711	0.281	0.342	2.34677302385691e-11	10.6295289126397
Ankrd50	1.07384269501199e-15	-0.67114359288652	0.066	0.105	2.43117986150715e-11	10.6141829103584
Smad5	1.1039112074257e-15	-0.453222994135954	0.166	0.219	2.49925497361179e-11	10.6021894349564
Stk10	1.11026881936726e-15	-0.254415938136754	0.184	0.241	2.51364860704748e-11	10.5996954341626
Kbtbd2	1.12301535277431e-15	-0.520511089641852	0.149	0.2	2.54250675868103e-11	10.5947378839297
Exoc7	1.23767611066215e-15	-0.386528441029781	0.115	0.163	2.8020987145391e-11	10.5525165691129
Uqcc3	1.26820665475887e-15	-0.238376375107465	0.217	0.278	2.87121986637408e-11	10.5419335497198
Vti1a	1.31550443360959e-15	-0.295957404690162	0.366	0.432	2.97830203769211e-11	10.5260312613684
Babam1	1.32132467697934e-15	-0.315312069563097	0.167	0.221	2.99147906868123e-11	10.524114031561
Tnfsf12	1.32277444819256e-15	-0.302444325464577	0.276	0.341	2.99476135070795e-11	10.5236377803532
Scfd1	1.35416066491433e-15	-0.370610539623405	0.193	0.249	3.06581974536605e-11	10.5134533830414
Camkk2	1.47410307613552e-15	0.702990461307181	0.151	0.107	3.33736936437082e-11	10.4765957250111
Rack1	1.48079282873694e-15	0.186537080855111	0.785	0.8	3.35251496426042e-11	10.4746292749585
Bcas2	1.49088400405947e-15	-0.285348185214043	0.245	0.308	3.37536138519065e-11	10.4716797223316
C1ra	1.49584241535657e-15	0.759399356550726	0.129	0.088	3.38658722836729e-11	10.4702377337855
Ttc5	1.49799410869389e-15	-0.542655526751863	0.113	0.16	3.39145866208296e-11	10.4696134721088
Clcn3	1.57084352954339e-15	-0.432376500291977	0.17	0.225	3.55638975088623e-11	10.4489906500124
Bnc2	1.60635625051012e-15	0.67806954054989	0.18	0.133	3.63679055115491e-11	10.43928170997
Egr1	1.63515156234601e-15	0.475439745481415	0.263	0.21	3.70198313715136e-11	10.431565563827
Tbc1d15	1.67046891824688e-15	0.551649010006209	0.241	0.191	3.78194163091093e-11	10.4222851781797
Marf1	1.71345452246159e-15	-0.347555212669912	0.235	0.296	3.87926103885304e-11	10.4112509953628
Eef1a1	1.78059358410477e-15	0.228528243845037	0.816	0.845	4.03126387441319e-11	10.3945587733054
Ppp1r12b	1.80435836313008e-15	-0.409662906642869	0.238	0.297	4.0850673341265e-11	10.3888007806007
Dusp16	1.82969967872736e-15	0.838789005442744	0.24	0.19	4.14244007263875e-11	10.3827437656631
Mkrn1	1.83822207640276e-15	0.738996871342796	0.207	0.159	4.16173478097585e-11	10.3807255999602
Adgra3	1.88213827050577e-15	-0.609179428825963	0.082	0.123	4.26116104442507e-11	10.3704720519569
Enpp2	1.89674767533043e-15	0.439637621508759	0.155	0.11	4.29423673694809e-11	10.3671140170222
Id1	1.9160733077667e-15	-0.0840794914060417	0.334	0.416	4.3379899687838e-11	10.3627114565881
Ifitm3	2.07390286285188e-15	0.273357974406912	0.745	0.747	4.69531608149665e-11	10.3283351663735
Setd5	2.1758307103937e-15	-0.265018114240382	0.402	0.466	4.92608072833134e-11	10.3074984752453
Fubp3	2.18920472414259e-15	-0.508911256969854	0.093	0.136	4.95635949545883e-11	10.3048372008368
Iqgap2	2.20261553944e-15	0.514573523712192	0.158	0.112	4.98672158129215e-11	10.3021848786402
Ptpn4	2.20946069676487e-15	-0.344826051567433	0.135	0.186	5.00221901747567e-11	10.300837297012
Sgf29	2.21898470783622e-15	-0.452752737729263	0.129	0.177	5.0237813785412e-11	10.2989692681879
Gemin7	2.34965574047117e-15	-0.384592160331621	0.228	0.286	5.31962059642674e-11	10.274119341155
Nap1l4	2.39350924283664e-15	-0.413593262794377	0.263	0.32	5.41890492578215e-11	10.2660884685799
Rps23	2.4353961651555e-15	0.149591239208934	0.895	0.902	5.51373691791205e-11	10.2585539596348
Rtl8b	2.50835728264825e-15	-0.452518627359477	0.125	0.174	5.67892088791564e-11	10.2457341813572
Krit1	2.55141218592032e-15	-0.369285510646572	0.252	0.311	5.77639718892361e-11	10.2383429520334
Rgl2	2.63699533300879e-15	-0.519461313018353	0.126	0.173	5.9701574339319e-11	10.2240142163101
Dido1	2.67625648747843e-15	-0.43299078100657	0.185	0.239	6.05904468765117e-11	10.2175958444124
Sh3glb1	2.68637389449313e-15	-0.189438438194423	0.724	0.774	6.08195049713244e-11	10.215957119034
Hotairm1	2.74506836244578e-15	-0.425023570178348	0.115	0.162	6.21483477257724e-11	10.2065704130098
Wbp1	2.90698125758966e-15	-0.556065528046971	0.073	0.112	6.58140556718299e-11	10.1816813457655
Tbl1xr1	2.91714736314287e-15	0.486823740477124	0.23	0.177	6.60442163015545e-11	10.1801652089094
Mrrf	3.04047547468606e-15	-0.49022733861731	0.1	0.144	6.88363647468924e-11	10.16218207286
Gna12	3.05690931781463e-15	-0.344256780826104	0.201	0.259	6.92084269553233e-11	10.1598410217661
Eef1b2	3.07550479423042e-15	0.258708810697606	0.666	0.64	6.96294285413767e-11	10.1572071691264
Map2k5	3.08172595081726e-15	-0.342087555391342	0.229	0.288	6.97702755265029e-11	10.1563295619656
Herc6	3.12581674649375e-15	-0.543811467992332	0.138	0.186	7.07684911406185e-11	10.1501600639156
Dhx36	3.17741069250398e-15	-0.36110109797106	0.229	0.287	7.19365780782901e-11	10.143050224803
Pfdn1	3.19100965457742e-15	-0.156354789961121	0.282	0.351	7.22444585796328e-11	10.1411954593061
Pfdn4	3.23027429588946e-15	-0.450679982898504	0.109	0.155	7.31334100589374e-11	10.1358841758544
Ccser1	3.26087221519678e-15	-0.739594612840111	0.083	0.124	7.38261469520551e-11	10.1317897971759
Zfp704	3.29148822861918e-15	-0.484729733158595	0.143	0.194	7.45192934959382e-11	10.1277312712244
Ech1	3.30764086973937e-15	-0.0333210978514487	0.364	0.436	7.48849892908994e-11	10.1256052279809
Commd10	3.36535886858362e-15	-0.614423103285684	0.149	0.198	7.61917247847332e-11	10.1180921950054
As3mt	3.53251783288144e-15	-0.516157451261095	0.094	0.138	7.99762037364358e-11	10.0970392145492
Rpl30	3.54755807296333e-15	0.138231168151717	0.916	0.914	8.03167147718898e-11	10.0951940639642
Sh2d3c	3.62873191450028e-15	-0.302245583825867	0.231	0.292	8.21544905442863e-11	10.0853686931504
Dlg1	3.83940520949819e-15	-0.310609167881174	0.3	0.361	8.6924133943039e-11	10.060859627658
Smad3	4.02690120505974e-15	0.646070119387013	0.151	0.108	9.11690432825524e-11	10.0401526026128
Nedd8	4.08574066875163e-15	-0.189304440409773	0.502	0.561	9.25011687405369e-11	10.0338527799706
Neu1	4.29765675126765e-15	0.716128069106608	0.126	0.086	9.72989488486997e-11	10.0118918515269
Hint2	4.44537325971965e-15	-0.382190142274897	0.135	0.185	1.00643250600053e-10	9.99721534472405
Tax1bp3	4.49925691109851e-15	-0.37684418674608	0.206	0.262	1.0186317646727e-10	9.99198278505462
Mall	4.55257337789484e-15	-0.501528698826971	0.086	0.128	1.03070261275539e-10	9.986866623048
Gdpd5	4.64183056814383e-15	-0.543400709985195	0.07	0.109	1.05091044062776e-10	9.97843429329474
Pcdh7	4.65345700109656e-15	0.709009476584309	0.179	0.133	1.05354266504826e-10	9.97734787218703
Slc35a3	4.6971501696285e-15	-0.568588410253307	0.122	0.168	1.06343479840389e-10	9.97328913252332
4930503L19Rik	4.72891150339822e-15	-0.571633078526985	0.09	0.133	1.07062556436936e-10	9.97036239075644
Atpaf1	4.76164719986873e-15	-0.638933136923814	0.076	0.115	1.07803692605028e-10	9.96736636298488
Pcmtd2	4.79533602348123e-15	-0.294670191737857	0.161	0.215	1.08566407571615e-10	9.96430453260261
Prkd2	4.83131875860739e-15	-0.329621390802521	0.201	0.258	1.09381056694871e-10	9.96105788536314
Rubcn	5.13932208118493e-15	-0.580059352966274	0.113	0.158	1.16354251918027e-10	9.9342177417215
Kctd2	5.70125788929979e-15	-0.531915687378435	0.108	0.153	1.29076478613747e-10	9.88915289126534
Ext2	5.82931379133547e-15	-0.412995351698983	0.197	0.25	1.31975664235835e-10	9.87950614350975
Mdp1	6.05753434812058e-15	-0.387693234930253	0.115	0.161	1.3714257764145e-10	9.86282769208125
Abl1	6.06066584465252e-15	-0.485216068117544	0.174	0.226	1.37213474722933e-10	9.86260323767836
Myef2	6.1180176157473e-15	-0.488864598730845	0.129	0.177	1.38511918820519e-10	9.85851285435932
Ctdspl2	6.21440150671801e-15	-0.353697801341104	0.197	0.254	1.40694050112096e-10	9.85172426829462
Lrp6	6.61147618317437e-15	-0.25755671192186	0.286	0.352	1.49683820787068e-10	9.82482513968788
Sh3pxd2b	6.80217486428284e-15	0.725733020993268	0.118	0.08	1.54001238927364e-10	9.81247578528592
Scaper	6.8771668031573e-15	-0.356244326095571	0.24	0.299	1.55699056423481e-10	9.8077140193607
Gm11808	7.07289935214646e-15	-0.386545479968062	0.145	0.195	1.60130441332596e-10	9.79552609939827
Acsl1	7.33618220061339e-15	-0.579629206752716	0.099	0.142	1.66091165021887e-10	9.77965346859792
Nbdy	7.40544240325927e-15	-0.377301049006355	0.164	0.218	1.6765921600979e-10	9.77557256897426
Zc3h12c	7.46668610046959e-15	-0.620337285630201	0.091	0.133	1.69045773314631e-10	9.77199568351448
5730455P16Rik	7.47160484539524e-15	-0.646160129679239	0.064	0.101	1.69157133699748e-10	9.7717096824098
Gt(ROSA)26Sor	7.62428597603984e-15	-0.453280134661305	0.114	0.16	1.72613834497542e-10	9.7629243997844
Sox17	7.69986218023203e-15	-0.0603331762258313	0.202	0.27	1.74324879760453e-10	9.75864062567497
Fopnl	7.71163752167302e-15	-0.457797415105141	0.12	0.166	1.74591473490677e-10	9.75797696971618
Sucla2	8.22978054762758e-15	-0.26975014992487	0.221	0.279	1.86322231598288e-10	9.72973532285778
Camk1d	8.23624522014962e-15	0.316702687035577	0.613	0.583	1.86468591784187e-10	9.72939430896803
Maf	8.30040108688449e-15	0.762431854355429	0.203	0.156	1.87921080607065e-10	9.72602449888937
Thsd7a	8.56184912158261e-15	0.699674522584619	0.193	0.145	1.9384026411263e-10	9.71255600713211
Rps15a	9.34144873688594e-15	0.144881845150878	0.874	0.889	2.11490399403098e-10	9.6747093426194
Ppia	9.40292060024788e-15	-0.126687177898326	0.762	0.811	2.12882122389612e-10	9.67186080861121
Kmt2a	9.50746454304383e-15	-0.283589756453905	0.332	0.396	2.15248997254512e-10	9.66705886304665
Fam204a	9.5310868539074e-15	-0.322056383210308	0.147	0.198	2.15783806372463e-10	9.66598115032486
Xpo4	9.82107973048087e-15	-0.464628137700712	0.136	0.185	2.22349245098087e-10	9.65296434069353
Serinc3	9.94278552384636e-15	-0.0629132416075264	0.676	0.731	2.25104664259882e-10	9.64761550614856
[truncated: 5,079 more rows]
