# Supplementary material for: Single‐Cell RNA‐Sequencing Reveals Cachectic Satellite Cell Population in Muscle of Male Mice With Cancer Cachexia
Source: J Cachexia Sarcopenia Muscle. 2026 Mar 27;17(2):e70260. doi: 10.1002/jcsm.70260 (PMC13140835; doi:10.1002/jcsm.70260)
Supplement: Supplementary file 17 — Data S4: Supporting Information. [file JCSM-17-e70260-s002.xlsx]

## Sheet: DEGs_LLC_ECs_subclusters
p_val	avg_log2FC	pct.1	pct.2	p_val_adj	cluster	gene
0	2.48808	0.747	0.273	0	Capillary	Bmp6
0	1.99166	0.867	0.429	0	Capillary	Ccdc85a
0	1.96654	0.833	0.407	0	Capillary	Lpl
0	2.2356	0.884	0.488	0	Capillary	Timp4
0	2.06813	0.946	0.55	0	Capillary	Aqp1
0	1.64888	0.876	0.543	0	Capillary	Rgcc
0	1.42141	0.942	0.658	0	Capillary	Gpihbp1
3.70586e-285	2.50244	0.643	0.218	8.39007e-281	Capillary	Gm12002
3.54138e-271	2.10267	0.696	0.311	8.01769e-267	Capillary	Slc28a2
3.45374e-268	1.4224	0.883	0.657	7.81926e-264	Capillary	Kdr
6.65811e-248	1.95376	0.686	0.314	1.5074e-243	Capillary	Car8
5.12477e-244	1.22059	0.903	0.703	1.16025e-239	Capillary	Col4a2
8.76306e-240	1.18877	0.927	0.794	1.98396e-235	Capillary	Col4a1
2.28174e-239	1.85977	0.753	0.436	5.16587e-235	Capillary	Xdh
1.86263e-227	2.55462	0.581	0.208	4.217e-223	Capillary	Hdac9
7.76713e-227	1.17633	0.858	0.572	1.75848e-222	Capillary	Cd300lg
9.86538e-226	3.16312	0.46	0.097	2.23352e-221	Capillary	Adh1
7.59747e-215	1.79061	0.688	0.336	1.72007e-210	Capillary	Stxbp6
1.09361e-213	1.15254	0.882	0.651	2.47592e-209	Capillary	Ablim3
2.16615e-213	2.48809	0.503	0.131	4.90416e-209	Capillary	Car4
2.0418e-207	1.23331	0.906	0.798	4.62265e-203	Capillary	Lims2
1.26525e-196	1.27488	0.927	0.859	2.86453e-192	Capillary	Gng11
4.58647e-192	1.29389	0.835	0.601	1.03838e-187	Capillary	Tcf15
5.37255e-191	1.49951	0.736	0.435	1.21634e-186	Capillary	Tcim
2.76768e-178	1.09637	0.92	0.85	6.26603e-174	Capillary	Tspan13
2.13309e-171	1.20095	0.823	0.616	4.82932e-167	Capillary	C1qtnf9
2.45068e-170	1.07256	0.873	0.668	5.54833e-166	Capillary	Tshz2
4.65815e-165	0.801328	0.919	0.782	1.0546e-160	Capillary	Cxcl12
2.40137e-157	1.44526	0.706	0.433	5.43669e-153	Capillary	Lnx1
1.38555e-152	2.21284	0.445	0.142	3.13687e-148	Capillary	Cdh23
8.13698e-149	1.0831	0.87	0.767	1.84221e-144	Capillary	Ppp1r2
7.52728e-144	0.903383	0.928	0.869	1.70418e-139	Capillary	Nrp1
1.18503e-140	1.30749	0.662	0.378	2.6829e-136	Capillary	Fmo1
9.71699e-137	1.41558	0.694	0.465	2.19993e-132	Capillary	Lama4
6.11307e-136	1.39766	0.673	0.44	1.384e-131	Capillary	Sult1a1
1.55884e-131	1.63061	0.57	0.303	3.52922e-127	Capillary	Abcb1b
9.90253e-125	0.956731	0.909	0.839	2.24193e-120	Capillary	Adgrl4
1.88281e-124	0.407201	0.951	0.819	4.26268e-120	Capillary	Igfbp7
2.75332e-124	0.541157	0.977	0.935	6.23352e-120	Capillary	Cd36
9.74516e-122	0.647539	0.98	0.961	2.2063e-117	Capillary	Sptbn1
8.02141e-121	2.69458	0.319	0.077	1.81605e-116	Capillary	Slc1a1
4.50007e-118	1.8291	0.477	0.231	1.01882e-113	Capillary	Spry1
1.68165e-117	1.23871	0.743	0.566	3.80725e-113	Capillary	Ssh2
2.43416e-117	1.0988	0.755	0.567	5.51095e-113	Capillary	Jup
4.59328e-117	3.08779	0.276	0.056	1.03992e-112	Capillary	Tnfrsf21
6.1232e-117	1.45378	0.619	0.41	1.38629e-112	Capillary	Dhrs3
7.0042e-116	1.46648	0.597	0.365	1.58575e-111	Capillary	Arhgap18
4.16826e-114	1.12182	0.712	0.497	9.43694e-110	Capillary	Mcf2l
1.17041e-113	0.665318	0.97	0.967	2.6498e-109	Capillary	Cav1
1.74578e-113	0.861025	0.908	0.853	3.95244e-109	Capillary	Afdn
1.17501e-112	1.48915	0.562	0.332	2.66022e-108	Capillary	Spred2
2.63953e-108	0.73572	0.942	0.901	5.97589e-104	Capillary	Sparcl1
2.50601e-105	0.749601	0.965	0.939	5.67361e-101	Capillary	Ybx1
1.39512e-103	1.05208	0.734	0.547	3.15854e-99	Capillary	Clic5
5.88471e-103	1.54532	0.517	0.3	1.3323e-98	Capillary	Sh2d3c
8.73553e-100	2.12848	0.359	0.144	1.97772e-95	Capillary	Trp53i11
1.4129e-99	1.26589	0.667	0.498	3.19881e-95	Capillary	Smco4
2.71094e-96	1.55088	0.449	0.215	6.13757e-92	Capillary	Kcna5
5.38777e-96	0.991137	0.784	0.647	1.21979e-91	Capillary	Hspg2
8.26014e-95	1.61438	0.435	0.205	1.8701e-90	Capillary	St8sia4
8.86821e-94	0.770428	0.763	0.54	2.00776e-89	Capillary	Ctla2a
1.36427e-93	2.65546	0.269	0.071	3.08871e-89	Capillary	Cadm1
3.60591e-93	0.891084	0.859	0.791	8.16378e-89	Capillary	Itga6
5.59018e-93	1.20382	0.632	0.443	1.26562e-88	Capillary	Itpr2
3.48065e-91	2.26889	0.293	0.09	7.88019e-87	Capillary	Fam102b
3.94575e-90	1.67517	0.395	0.178	8.93319e-86	Capillary	Jam3
1.06393e-89	0.964308	0.803	0.688	2.40873e-85	Capillary	AW112010
1.83532e-89	0.972522	0.779	0.66	4.15517e-85	Capillary	Kank3
2.63069e-89	0.895866	0.806	0.681	5.95588e-85	Capillary	Rasal2
6.57968e-89	2.63909	0.255	0.063	1.48964e-84	Capillary	Dlg2
6.69233e-87	1.05234	0.734	0.585	1.51514e-82	Capillary	Dock4
1.82365e-86	0.513231	0.996	0.996	4.12875e-82	Capillary	Tmsb4x
1.92923e-86	0.990745	0.703	0.536	4.36779e-82	Capillary	Dgkh
8.51969e-86	0.97859	0.742	0.606	1.92886e-81	Capillary	Ppp2r5a
1.84562e-85	1.22491	0.616	0.445	4.17848e-81	Capillary	Cyth1
2.90428e-85	0.982126	0.729	0.585	6.57528e-81	Capillary	Ctnnbip1
4.74451e-85	0.996182	0.749	0.638	1.07416e-80	Capillary	Gimap6
5.91334e-85	1.06011	0.625	0.419	1.33878e-80	Capillary	Cdkn1c
6.17695e-85	1.23295	0.565	0.365	1.39846e-80	Capillary	Eepd1
6.98514e-84	1.40109	0.499	0.3	1.58144e-79	Capillary	Mtss1
1.00648e-83	1.93879	0.315	0.112	2.27868e-79	Capillary	Itgb5
2.72366e-83	1.74905	0.354	0.139	6.16637e-79	Capillary	Ncald
1.15817e-82	1.38478	0.527	0.325	2.62209e-78	Capillary	Prkd1
1.4909e-82	1.76032	0.368	0.17	3.3754e-78	Capillary	Tspan15
1.19764e-81	0.794127	0.849	0.742	2.71145e-77	Capillary	Dach1
2.52145e-80	1.37257	0.479	0.279	5.70857e-76	Capillary	Sdc3
2.6253e-79	1.16906	0.549	0.335	5.94367e-75	Capillary	Hecw2
2.76435e-79	0.518671	0.976	0.967	6.25849e-75	Capillary	Flt1
6.60546e-78	0.958333	0.631	0.435	1.49548e-73	Capillary	2025-09-04
7.95054e-76	2.07788	0.284	0.106	1.8e-71	Capillary	Chek2
4.0233e-75	1.20099	0.552	0.383	9.10875e-71	Capillary	Tmem204
4.24931e-75	1.51892	0.442	0.259	9.62045e-71	Capillary	Psd3
8.0275e-75	1.02121	0.664	0.516	1.81743e-70	Capillary	Lyn
1.70512e-74	1.62952	0.369	0.177	3.86038e-70	Capillary	Rasgrp2
3.32058e-74	1.10031	0.613	0.449	7.51779e-70	Capillary	Gstm1
4.80964e-74	0.854645	0.818	0.728	1.0889e-69	Capillary	Fry
7.80801e-72	0.617309	0.828	0.676	1.76773e-67	Capillary	Myo10
1.12132e-71	1.99101	0.273	0.1	2.53866e-67	Capillary	Pcdh12
1.28593e-70	1.86374	0.313	0.135	2.91135e-66	Capillary	Cd247
2.59984e-70	0.640537	0.927	0.883	5.88605e-66	Capillary	Sparc
2.92275e-70	0.795914	0.851	0.811	6.61711e-66	Capillary	Qk
2.21588e-68	0.752106	0.858	0.79	5.01674e-64	Capillary	Pitpnc1
3.21589e-68	0.604757	0.873	0.808	7.28078e-64	Capillary	Itga1
3.2683e-67	1.57941	0.374	0.201	7.39943e-63	Capillary	St5
8.81286e-66	1.76395	0.289	0.119	1.99523e-61	Capillary	Spaar
2.00337e-65	1.08409	0.62	0.476	4.53563e-61	Capillary	Sgk1
6.80738e-65	1.95097	0.304	0.131	1.54119e-60	Capillary	Cyp26b1
9.67416e-65	0.675921	0.898	0.864	2.19023e-60	Capillary	Tspan7
2.49741e-62	0.794322	0.818	0.773	5.65414e-58	Capillary	Marcks
5.72807e-62	0.683069	0.883	0.838	1.29683e-57	Capillary	Fli1
6.58024e-62	0.747153	0.835	0.799	1.48977e-57	Capillary	Cav2
7.29185e-62	0.698283	0.915	0.903	1.65088e-57	Capillary	Plcb4
9.73599e-62	1.31366	0.398	0.218	2.20423e-57	Capillary	Kcnb1
3.86796e-61	1.35576	0.4	0.232	8.75707e-57	Capillary	Prag1
7.80903e-61	0.544607	0.947	0.942	1.76797e-56	Capillary	Adgrf5
7.86003e-61	1.42818	0.362	0.193	1.77951e-56	Capillary	Tspan6
1.98462e-60	0.886162	0.666	0.534	4.49319e-56	Capillary	Ets2
4.36121e-59	1.24297	0.467	0.309	9.87377e-55	Capillary	AU020206
1.81064e-58	1.58543	0.325	0.166	4.09928e-54	Capillary	Bbs9
1.30885e-57	1.45481	0.319	0.155	2.96323e-53	Capillary	Dgkd
4.57193e-57	1.24351	0.443	0.295	1.03508e-52	Capillary	Pxdn
3.01933e-56	1.52184	0.325	0.166	6.83576e-52	Capillary	Dapk2
6.53565e-56	0.794224	0.665	0.529	1.47967e-51	Capillary	Ptp4a3
2.05762e-55	0.656655	0.84	0.774	4.65845e-51	Capillary	Itpkb
2.28261e-55	0.759103	0.775	0.674	5.16784e-51	Capillary	Pdzd2
5.32595e-55	0.522935	0.944	0.947	1.2058e-50	Capillary	Cdh5
1.2896e-54	1.05927	0.517	0.364	2.91965e-50	Capillary	Ric1
1.1012e-52	1.10985	0.517	0.397	2.49311e-48	Capillary	Egln1
1.42741e-52	0.649855	0.639	0.472	3.23165e-48	Capillary	Scarb1
3.14806e-52	0.820637	0.71	0.611	7.12721e-48	Capillary	Dlc1
3.43017e-52	0.731657	0.646	0.481	7.7659e-48	Capillary	Aqp7
1.41032e-51	0.818011	0.653	0.527	3.19296e-47	Capillary	Pim3
2.02248e-51	0.84206	0.663	0.562	4.57889e-47	Capillary	Tacc1
4.6037e-51	1.48947	0.321	0.177	1.04228e-46	Capillary	Ldlrad3
5.442e-51	1.64673	0.272	0.134	1.23207e-46	Capillary	Gm32688
3.10257e-50	0.44921	0.965	0.956	7.02422e-46	Capillary	Ly6c1
1.93681e-49	0.90705	0.591	0.471	4.38493e-45	Capillary	Cd38
3.59081e-48	1.03152	0.483	0.334	8.12959e-44	Capillary	Vav3
3.22962e-47	0.656734	0.822	0.755	7.31186e-43	Capillary	Prkch
5.02742e-47	0.993229	0.593	0.491	1.13821e-42	Capillary	Rassf9
1.40119e-46	0.465547	0.918	0.888	3.1723e-42	Capillary	Mgll
2.26161e-46	0.839624	0.492	0.338	5.1203e-42	Capillary	Thrsp
3.28102e-46	0.768873	0.64	0.514	7.42823e-42	Capillary	Gda
1.38882e-45	1.53365	0.264	0.129	3.1443e-41	Capillary	Synm
1.49798e-45	0.587117	0.932	0.941	3.39143e-41	Capillary	Cavin2
1.78009e-45	1.44438	0.291	0.158	4.03012e-41	Capillary	Hrct1
3.57119e-45	0.74162	0.708	0.613	8.08517e-41	Capillary	Ext1
7.01719e-45	0.77215	0.714	0.638	1.58869e-40	Capillary	Plxna2
8.23653e-45	0.497753	0.95	0.953	1.86475e-40	Capillary	Tcf4
9.08613e-45	0.708061	0.69	0.593	2.0571e-40	Capillary	Afap1l1
2.09096e-44	0.750422	0.565	0.406	4.73393e-40	Capillary	Pde2a
2.25294e-44	0.691122	0.803	0.758	5.10065e-40	Capillary	Cd200
6.92517e-44	1.03427	0.463	0.342	1.56786e-39	Capillary	Cmtm8
2.83803e-43	0.807613	0.705	0.638	6.42529e-39	Capillary	Ctsl
6.71718e-43	0.872913	0.597	0.501	1.52077e-38	Capillary	Tmem140
8.09186e-43	0.450933	0.606	0.397	1.832e-38	Capillary	Fmo2
1.94385e-42	1.35594	0.306	0.175	4.40088e-38	Capillary	Grap
3.07456e-42	0.797185	0.635	0.541	6.9608e-38	Capillary	Dusp3
1.05923e-41	0.943776	0.519	0.402	2.3981e-37	Capillary	Mdfic
1.20913e-41	0.747538	0.728	0.671	2.73746e-37	Capillary	Palmd
1.72883e-41	0.773123	0.705	0.624	3.91408e-37	Capillary	Syne1
2.49635e-41	1.23916	0.334	0.202	5.65175e-37	Capillary	Dcbld1
2.57654e-41	0.903564	0.386	0.226	5.83329e-37	Capillary	Aplnr
5.06165e-40	0.996083	0.43	0.297	1.14596e-35	Capillary	Pcdh19
9.4063e-40	0.752703	0.658	0.565	2.12959e-35	Capillary	Sorbs1
1.37611e-39	0.726733	0.697	0.636	3.11551e-35	Capillary	Reep3
1.40034e-39	0.682058	0.722	0.659	3.17037e-35	Capillary	Nxpe4
1.42958e-39	0.93921	0.497	0.384	3.23656e-35	Capillary	Lipe
1.68273e-39	1.02431	0.388	0.259	3.8097e-35	Capillary	Fscn1
3.79289e-39	1.15231	0.367	0.255	8.58709e-35	Capillary	Stard8
4.66511e-39	1.0762	0.425	0.308	1.05618e-34	Capillary	Ntf3
6.75037e-39	1.36775	0.282	0.166	1.52828e-34	Capillary	Smtn
9.66478e-39	0.761704	0.689	0.636	2.18811e-34	Capillary	Mprip
2.31621e-38	0.642854	0.632	0.513	5.2439e-34	Capillary	Rasgrp3
6.74522e-38	0.616167	0.71	0.615	1.52712e-33	Capillary	Rftn1
8.46291e-38	1.14207	0.402	0.291	1.916e-33	Capillary	Fam117b
3.72232e-37	1.20817	0.319	0.2	8.42733e-33	Capillary	Inf2
7.86106e-37	1.29537	0.259	0.137	1.77974e-32	Capillary	Dipk2a
9.53721e-37	1.09583	0.379	0.27	2.15923e-32	Capillary	Gstt2
9.61868e-37	1.2828	0.274	0.161	2.17767e-32	Capillary	Dok4
1.0342e-36	0.923618	0.541	0.447	2.34143e-32	Capillary	Epb41
1.12894e-36	0.747767	0.698	0.646	2.55592e-32	Capillary	Fcho2
1.31617e-36	0.808574	0.646	0.548	2.97982e-32	Capillary	9530026P05Rik
2.49945e-36	0.866608	0.567	0.486	5.65876e-32	Capillary	Hipk1
2.76574e-36	0.821833	0.616	0.53	6.26163e-32	Capillary	Oxr1
4.98184e-36	0.714697	0.713	0.633	1.12789e-31	Capillary	Rflnb
1.12039e-35	0.789255	0.531	0.413	2.53655e-31	Capillary	Tmtc1
2.5586e-35	0.828319	0.453	0.327	5.79268e-31	Capillary	Mgat4a
2.79727e-35	0.852629	0.57	0.494	6.33301e-31	Capillary	Cdc42ep3
4.44267e-34	0.700997	0.626	0.534	1.00582e-29	Capillary	Adgrl2
6.9833e-34	0.612512	0.722	0.657	1.58102e-29	Capillary	Ushbp1
8.74654e-34	0.57812	0.796	0.769	1.98022e-29	Capillary	Tjp1
1.26483e-33	1.06754	0.32	0.197	2.86357e-29	Capillary	Itpripl1
1.85547e-33	0.836238	0.495	0.39	4.20079e-29	Capillary	Rgl1
2.1017e-33	0.95892	0.359	0.229	4.75825e-29	Capillary	Samd5
2.15763e-33	0.75651	0.543	0.438	4.88488e-29	Capillary	Myo1b
3.00063e-33	0.557629	0.848	0.821	6.79342e-29	Capillary	Etl4
9.4959e-33	0.796603	0.495	0.374	2.14987e-28	Capillary	Gngt2
1.14079e-31	0.991758	0.33	0.215	2.58274e-27	Capillary	Cyp4b1
1.77709e-31	0.863297	0.525	0.448	4.02333e-27	Capillary	Smad1
3.24863e-31	0.729135	0.597	0.524	7.35491e-27	Capillary	Sh3bp5
4.47949e-31	0.830373	0.511	0.411	1.01416e-26	Capillary	Ptprk
2.28459e-30	1.21989	0.321	0.229	5.17232e-26	Capillary	Prickle2
2.28566e-30	0.5832	0.735	0.679	5.17473e-26	Capillary	Myo1d
2.97678e-30	0.966024	0.358	0.251	6.73944e-26	Capillary	Efr3b
2.98509e-30	0.369114	0.882	0.842	6.75824e-26	Capillary	Cdh13
3.00631e-30	0.960202	0.396	0.306	6.80629e-26	Capillary	Bag5
3.64353e-30	0.890164	0.483	0.403	8.24896e-26	Capillary	Myo6
4.07478e-30	0.874	0.472	0.377	9.2253e-26	Capillary	Atp8a1
7.17654e-30	0.812199	0.513	0.437	1.62477e-25	Capillary	Cnot6l
1.57664e-29	1.10896	0.301	0.201	3.56952e-25	Capillary	BC028528
1.65874e-29	0.778532	0.483	0.382	3.75539e-25	Capillary	Papss2
2.47113e-29	1.10958	0.334	0.243	5.59463e-25	Capillary	Tsnax
3.0171e-29	0.726741	0.552	0.46	6.83073e-25	Capillary	Filip1
1.15264e-28	0.815192	0.461	0.365	2.60958e-24	Capillary	Fam43a
1.58791e-28	0.644204	0.794	0.759	3.59502e-24	Capillary	Acta1
1.84882e-28	0.937536	0.369	0.266	4.18574e-24	Capillary	Mmp15
2.86372e-28	0.255713	0.856	0.822	6.48346e-24	Capillary	Plpp3
2.94276e-28	0.773419	0.515	0.429	6.6624e-24	Capillary	Susd6
2.97246e-28	0.732663	0.548	0.478	6.72964e-24	Capillary	Ndel1
5.18769e-28	0.448183	0.844	0.828	1.17449e-23	Capillary	Jam2
4.70292e-27	0.529806	0.689	0.628	1.06474e-22	Capillary	Klf6
4.88036e-27	0.472637	0.906	0.915	1.10491e-22	Capillary	Cavin1
6.09839e-27	0.524219	0.731	0.669	1.38068e-22	Capillary	Mcc
7.67684e-27	1.02444	0.333	0.229	1.73804e-22	Capillary	Rsad2
1.63504e-26	0.645987	0.645	0.594	3.70173e-22	Capillary	Nbeal1
2.04366e-26	0.992475	0.349	0.264	4.62684e-22	Capillary	Tbc1d22a
4.55363e-26	0.702745	0.556	0.492	1.03094e-21	Capillary	Yes1
4.79489e-26	0.678009	0.654	0.611	1.08556e-21	Capillary	Asap1
5.4402e-26	0.736265	0.489	0.414	1.23166e-21	Capillary	Fcgrt
5.91444e-26	0.835599	0.374	0.27	1.33903e-21	Capillary	Ercc1
1.07731e-25	1.05207	0.293	0.204	2.43903e-21	Capillary	Arhgap27
1.07738e-25	1.1721	0.253	0.17	2.43919e-21	Capillary	Rhobtb1
1.36481e-25	0.683625	0.58	0.518	3.08994e-21	Capillary	Prr13
2.17855e-25	0.606959	0.572	0.493	4.93223e-21	Capillary	Tubb2a
3.24849e-25	0.718433	0.581	0.517	7.35458e-21	Capillary	Zfp366
3.506e-25	0.629723	0.592	0.521	7.93759e-21	Capillary	Dipk2b
7.04292e-25	0.856876	0.424	0.33	1.59452e-20	Capillary	Agmo
1.95818e-24	0.906231	0.389	0.315	4.43332e-20	Capillary	1110038F14Rik
1.97546e-24	1.00549	0.269	0.172	4.47245e-20	Capillary	Coro2b
2.09934e-24	0.821715	0.421	0.345	4.75291e-20	Capillary	Cyp2d22
2.779e-24	0.568957	0.695	0.667	6.29166e-20	Capillary	Ccdc85b
3.57583e-24	0.55374	0.737	0.716	8.09568e-20	Capillary	Picalm
3.63166e-24	0.32463	0.889	0.872	8.22208e-20	Capillary	Kitl
5.66107e-24	0.744864	0.439	0.346	1.28167e-19	Capillary	4930523C07Rik
5.9508e-24	0.917664	0.366	0.291	1.34726e-19	Capillary	Acvr2a
6.01943e-24	0.755354	0.439	0.354	1.3628e-19	Capillary	Cdc42ep1
7.46205e-24	0.650095	0.602	0.558	1.68941e-19	Capillary	Tprgl
9.40187e-24	0.602037	0.652	0.607	2.12858e-19	Capillary	Serpinh1
1.19981e-23	0.931116	0.337	0.262	2.71637e-19	Capillary	Cyb5r1
1.91302e-23	1.24365	0.253	0.178	4.33108e-19	Capillary	Cd274
2.48253e-23	1.03329	0.273	0.188	5.62046e-19	Capillary	Stx3
2.79063e-23	0.581557	0.691	0.652	6.318e-19	Capillary	Mef2a
2.95746e-23	0.818554	0.373	0.288	6.6957e-19	Capillary	Dgke
3.43492e-23	1.10812	0.256	0.179	7.77666e-19	Capillary	Tsfm
5.08126e-23	0.637837	0.464	0.359	1.1504e-18	Capillary	Gja1
6.44755e-23	0.500966	0.825	0.83	1.45972e-18	Capillary	Pakap.1
1.84762e-22	0.739456	0.49	0.421	4.18302e-18	Capillary	Zfp608
2.23783e-22	0.733785	0.494	0.432	5.06646e-18	Capillary	Ncoa3
2.28498e-22	0.569939	0.685	0.662	5.17319e-18	Capillary	Myct1
3.16537e-22	0.651526	0.669	0.622	7.1664e-18	Capillary	Mylpf
4.44058e-22	0.564494	0.76	0.75	1.00535e-17	Capillary	Wnk1
4.48829e-22	0.599581	0.609	0.557	1.01615e-17	Capillary	Abcb1a
1.68497e-21	0.553094	0.657	0.618	3.81477e-17	Capillary	Mxd4
1.85886e-21	0.427925	0.826	0.809	4.20847e-17	Capillary	Hspb1
1.99904e-21	0.884819	0.334	0.248	4.52582e-17	Capillary	Tmtc2
2.01589e-21	0.498127	0.746	0.734	4.56397e-17	Capillary	Fermt2
2.21494e-21	0.753843	0.329	0.235	5.01462e-17	Capillary	Vwa1
2.2208e-21	0.685332	0.5	0.424	5.02789e-17	Capillary	Cdkn1a
3.98558e-21	0.878994	0.337	0.265	9.02336e-17	Capillary	Inpp5a
4.34993e-21	0.371251	0.906	0.9	9.84824e-17	Capillary	Cyyr1
5.7065e-21	0.811669	0.367	0.284	1.29195e-16	Capillary	Magi3
1.05219e-20	0.583316	0.656	0.624	2.38216e-16	Capillary	Limch1
2.35778e-20	0.592279	0.666	0.641	5.338e-16	Capillary	Srgap2
3.8436e-20	0.507417	0.697	0.664	8.70192e-16	Capillary	Hspa12b
6.74209e-20	0.751838	0.602	0.567	1.52641e-15	Capillary	Tnnt3
8.23055e-20	0.674686	0.487	0.428	1.8634e-15	Capillary	Evl
1.00772e-19	0.971875	0.254	0.179	2.28147e-15	Capillary	Lnx2
1.2208e-19	0.688941	0.493	0.438	2.76388e-15	Capillary	Robo4
1.87159e-19	0.863705	0.309	0.231	4.23728e-15	Capillary	Ttll7
2.69436e-19	0.774123	0.377	0.306	6.10003e-15	Capillary	Apol10b
2.98896e-19	0.655286	0.483	0.432	6.76701e-15	Capillary	Wasl
3.80597e-19	0.697652	0.634	0.597	8.61672e-15	Capillary	Tnnc2
4.89027e-19	0.417493	0.836	0.839	1.10716e-14	Capillary	Cd93
6.82143e-19	0.46319	0.796	0.784	1.54437e-14	Capillary	Sema6a
6.96185e-19	0.5351	0.728	0.725	1.57616e-14	Capillary	Tie1
9.73115e-19	0.55957	0.647	0.617	2.20313e-14	Capillary	Arhgef15
1.4381e-18	0.739411	0.402	0.333	3.25586e-14	Capillary	Ankrd44
1.54225e-18	0.500912	0.66	0.615	3.49165e-14	Capillary	Dysf
1.82974e-18	0.4545	0.754	0.745	4.14254e-14	Capillary	Anxa3
2.72052e-18	0.567628	0.625	0.588	6.15925e-14	Capillary	Sbf2
3.37603e-18	0.301849	0.957	0.961	7.64333e-14	Capillary	Egfl7
3.75749e-18	0.626559	0.537	0.498	8.50695e-14	Capillary	Adipor1
3.85946e-18	0.651188	0.421	0.346	8.73782e-14	Capillary	Efnb1
5.30663e-18	0.759549	0.356	0.286	1.20142e-13	Capillary	Palm
2.08922e-17	0.552862	0.62	0.587	4.72998e-13	Capillary	Slc43a3
2.37589e-17	0.467388	0.768	0.763	5.37902e-13	Capillary	Sptan1
2.53661e-17	0.685562	0.44	0.392	5.74288e-13	Capillary	Tmem123
3.23951e-17	0.4154	0.797	0.783	7.33424e-13	Capillary	Slfn5
3.56094e-17	0.668945	0.478	0.424	8.06196e-13	Capillary	Mylip
4.54551e-17	0.930763	0.253	0.186	1.0291e-12	Capillary	Dpysl3
4.59657e-17	0.590815	0.481	0.425	1.04066e-12	Capillary	Mospd2
5.6637e-17	0.366949	0.778	0.734	1.28226e-12	Capillary	Fabp5
5.67773e-17	0.484394	0.624	0.58	1.28544e-12	Capillary	Meox2
6.12431e-17	0.919561	0.274	0.212	1.38654e-12	Capillary	Cnst
6.48147e-17	0.465832	0.724	0.708	1.4674e-12	Capillary	Arhgap29
6.67832e-17	0.748022	0.344	0.284	1.51197e-12	Capillary	Phf20
8.17064e-17	0.589356	0.553	0.512	1.84983e-12	Capillary	Rin3
1.02736e-16	0.591063	0.609	0.586	2.32595e-12	Capillary	Unc45b
1.07913e-16	0.773682	0.312	0.239	2.44315e-12	Capillary	N4bp3
1.44443e-16	0.630828	0.508	0.462	3.27018e-12	Capillary	Nedd9
1.78799e-16	0.87224	0.262	0.196	4.04802e-12	Capillary	Kifc3
1.84242e-16	0.891299	0.25	0.188	4.17125e-12	Capillary	Gnb4
2.05401e-16	0.865669	0.268	0.208	4.65028e-12	Capillary	Plgrkt
2.42894e-16	0.87288	0.269	0.198	5.49913e-12	Capillary	Ints6l
4.69649e-16	0.637242	0.49	0.449	1.06328e-11	Capillary	Lrrc8a
4.85296e-16	0.565748	0.63	0.613	1.09871e-11	Capillary	Rassf3
5.27674e-16	0.595026	0.51	0.467	1.19465e-11	Capillary	Dpysl2
9.30686e-16	0.569455	0.644	0.635	2.10707e-11	Capillary	Dab2ip
9.88156e-16	0.5853	0.559	0.534	2.23718e-11	Capillary	Pkn2
1.35325e-15	0.562927	0.657	0.651	3.06375e-11	Capillary	Tpr
1.75175e-15	0.533717	0.548	0.508	3.96597e-11	Capillary	Myadm
2.01673e-15	0.685729	0.526	0.487	4.56587e-11	Capillary	Ckm
2.31544e-15	0.691631	0.365	0.302	5.24215e-11	Capillary	Plekho1
3.38966e-15	0.369605	0.527	0.421	7.67419e-11	Capillary	Nrp2
5.79291e-15	0.798456	0.276	0.213	1.31152e-10	Capillary	Sipa1
5.94429e-15	0.399473	0.752	0.732	1.34579e-10	Capillary	Snrk
6.12744e-15	0.385429	0.659	0.6	1.38725e-10	Capillary	Cd34
6.51786e-15	0.597284	0.445	0.4	1.47564e-10	Capillary	Hras
6.95008e-15	0.371711	0.74	0.723	1.5735e-10	Capillary	Ets1
6.99626e-15	0.590222	0.541	0.513	1.58395e-10	Capillary	Sec14l1
9.97447e-15	0.539707	0.609	0.588	2.25822e-10	Capillary	Sash1
1.54912e-14	0.699402	0.355	0.297	3.5072e-10	Capillary	Nck2
1.65788e-14	0.608267	0.573	0.544	3.75343e-10	Capillary	Tnni2
1.70348e-14	0.822452	0.253	0.197	3.85667e-10	Capillary	Bicd2
2.35841e-14	0.684269	0.295	0.233	5.33944e-10	Capillary	Ecm2
3.13308e-14	0.6403	0.455	0.426	7.0933e-10	Capillary	Fez2
3.31969e-14	0.434262	0.737	0.708	7.51579e-10	Capillary	Auts2
3.82556e-14	0.622087	0.44	0.392	8.66107e-10	Capillary	Ttc7b
6.43016e-14	0.394092	0.43	0.354	1.45579e-09	Capillary	Pltp
6.73448e-14	0.410342	0.818	0.833	1.52469e-09	Capillary	Wasf2
6.92803e-14	0.589819	0.519	0.489	1.56851e-09	Capillary	Ifi203
8.98365e-14	0.754868	0.256	0.196	2.0339e-09	Capillary	Mospd1
9.38567e-14	0.674131	0.401	0.361	2.12492e-09	Capillary	Plod1
1.18581e-13	0.541001	0.507	0.464	2.68467e-09	Capillary	Ebf3
1.38221e-13	0.699277	0.325	0.275	3.12933e-09	Capillary	Pitpnm2
1.67406e-13	0.582088	0.479	0.437	3.79008e-09	Capillary	Rapgef3
3.55092e-13	0.490952	0.543	0.51	8.03929e-09	Capillary	Prkce
3.65678e-13	0.487719	0.664	0.655	8.27894e-09	Capillary	Erg
3.70443e-13	0.337198	0.839	0.847	8.38683e-09	Capillary	Ehd2
5.07324e-13	0.525992	0.494	0.462	1.14858e-08	Capillary	Irf2bpl
6.73328e-13	0.359151	0.775	0.755	1.52441e-08	Capillary	Rapgef2
7.95096e-13	0.652756	0.347	0.295	1.8001e-08	Capillary	Fbxl20
8.3101e-13	0.649595	0.297	0.239	1.88141e-08	Capillary	Amotl2
1.1419e-12	0.46783	0.633	0.627	2.58526e-08	Capillary	Ostf1
1.37969e-12	0.670009	0.332	0.286	3.12362e-08	Capillary	Zfp979
1.38856e-12	0.588393	0.5	0.478	3.1437e-08	Capillary	Pea15a
1.67965e-12	0.290033	0.906	0.912	3.80272e-08	Capillary	Ptprg
1.87566e-12	0.599125	0.427	0.389	4.2465e-08	Capillary	Lamc1
1.9382e-12	0.383604	0.26	0.196	4.38808e-08	Capillary	Lgals1
2.25371e-12	0.399558	0.671	0.636	5.10241e-08	Capillary	Arhgef3
2.8412e-12	0.607621	0.465	0.442	6.43247e-08	Capillary	Myo18a
4.00414e-12	0.545726	0.517	0.498	9.06537e-08	Capillary	Plxnd1
5.20286e-12	0.672655	0.326	0.278	1.17793e-07	Capillary	Rarg
5.36141e-12	0.562807	0.509	0.484	1.21382e-07	Capillary	Hpcal1
7.13774e-12	0.745597	0.274	0.219	1.61598e-07	Capillary	Lrmda
9.00442e-12	0.438458	0.644	0.637	2.0386e-07	Capillary	Ifngr1
1.09045e-11	0.437937	0.573	0.539	2.46877e-07	Capillary	Bcl2l1
1.1164e-11	0.418705	0.61	0.571	2.52752e-07	Capillary	Adarb1
1.216e-11	0.479634	0.453	0.403	2.75304e-07	Capillary	Rnf144a
1.31035e-11	0.531991	0.448	0.414	2.96663e-07	Capillary	Pnkd
1.4678e-11	0.361316	0.721	0.717	3.32309e-07	Capillary	Gpx4
1.88925e-11	0.561092	0.413	0.374	4.27726e-07	Capillary	Phldb2
2.08581e-11	0.439295	0.683	0.687	4.72228e-07	Capillary	Klf9
2.14929e-11	0.602396	0.547	0.533	4.86599e-07	Capillary	Myl1
3.15844e-11	0.546318	0.423	0.394	7.15071e-07	Capillary	Trim25
4.49755e-11	0.557626	0.455	0.426	1.01825e-06	Capillary	Zbtb46
5.45859e-11	0.512272	0.557	0.538	1.23583e-06	Capillary	Herc1
6.63562e-11	0.358375	0.678	0.66	1.5023e-06	Capillary	Pdgfb
6.9069e-11	0.258242	0.922	0.933	1.56372e-06	Capillary	Serinc3
7.61693e-11	0.427965	0.671	0.671	1.72447e-06	Capillary	Rap1a
8.30511e-11	0.695054	0.28	0.235	1.88028e-06	Capillary	Tmem243
8.31408e-11	0.533595	0.437	0.409	1.88231e-06	Capillary	N4bp1
1.24241e-10	0.575383	0.328	0.265	2.81281e-06	Capillary	Nes
1.84828e-10	0.365846	0.798	0.817	4.18451e-06	Capillary	Rbms1
1.97504e-10	1.11814	0.45	0.424	4.47149e-06	Capillary	Hba-a2
2.11537e-10	0.63612	0.335	0.296	4.7892e-06	Capillary	Tecpr1
2.252e-10	0.620595	0.321	0.285	5.09853e-06	Capillary	Gimap8
2.47014e-10	0.689451	0.26	0.217	5.5924e-06	Capillary	Crem
2.59434e-10	0.325357	0.358	0.291	5.87358e-06	Capillary	Rgs5
2.85112e-10	0.474267	0.569	0.554	6.45493e-06	Capillary	Mndal
3.29346e-10	0.580655	0.363	0.323	7.45638e-06	Capillary	Map3k5
3.67071e-10	0.435248	0.648	0.659	8.31049e-06	Capillary	Sypl
4.37922e-10	0.562718	0.292	0.23	9.91454e-06	Capillary	Lrrc36
4.55476e-10	0.421826	0.557	0.53	1.0312e-05	Capillary	Dennd5b
4.89625e-10	0.457888	0.551	0.536	1.10851e-05	Capillary	Epn2
5.2743e-10	0.616694	0.332	0.297	1.1941e-05	Capillary	Map4k5
5.3208e-10	0.544962	0.392	0.359	1.20463e-05	Capillary	Sox7
6.67036e-10	0.44013	0.613	0.615	1.51017e-05	Capillary	Mbd2
7.10033e-10	0.677747	0.25	0.208	1.60751e-05	Capillary	Gstm2
8.13871e-10	1.24857	0.485	0.47	1.8426e-05	Capillary	Hba-a1
8.15245e-10	0.484034	0.451	0.421	1.84572e-05	Capillary	Elk4
9.40246e-10	0.699353	0.296	0.264	2.12872e-05	Capillary	Anks1
9.53035e-10	0.580647	0.318	0.279	2.15767e-05	Capillary	Mpdz
9.58316e-10	0.505632	0.486	0.47	2.16963e-05	Capillary	Grb10
1.17255e-09	0.595392	0.332	0.298	2.65466e-05	Capillary	Max
1.27235e-09	0.408684	0.637	0.636	2.8806e-05	Capillary	Adgrg1
1.30416e-09	0.577372	0.421	0.404	2.95263e-05	Capillary	Ctbp1
2.34488e-09	0.539676	0.435	0.417	5.3088e-05	Capillary	Ripor1
3.00608e-09	0.312719	0.826	0.831	6.80576e-05	Capillary	Magi1
4.46194e-09	0.519066	0.403	0.365	0.000101018	Capillary	Ppm1h
4.65349e-09	0.528847	0.462	0.443	0.000105355	Capillary	Fam168a
4.73575e-09	0.320784	0.497	0.446	0.000107217	Capillary	Pparg
4.86276e-09	0.397134	0.7	0.706	0.000110093	Capillary	Atxn1
6.83593e-09	0.583347	0.304	0.267	0.000154766	Capillary	Abi3
7.53746e-09	0.617077	0.307	0.281	0.000170648	Capillary	Snx13
8.44668e-09	0.398233	0.646	0.636	0.000191233	Capillary	Tubb4b
8.57635e-09	0.474338	0.482	0.465	0.000194169	Capillary	Tmem256
8.77196e-09	0.408003	0.524	0.492	0.000198597	Capillary	Csgalnact1
1.08134e-08	0.337507	0.781	0.802	0.000244815	Capillary	Ctnna1
1.36121e-08	0.63766	0.265	0.229	0.000308178	Capillary	Add3
1.41376e-08	0.543177	0.372	0.351	0.000320075	Capillary	Herpud1
1.53829e-08	0.435684	0.581	0.585	0.000348268	Capillary	Arap3
1.56231e-08	0.967324	0.796	0.807	0.000353707	Capillary	Hbb-bs
3.10851e-08	0.597998	0.265	0.231	0.000703768	Capillary	Mlxip
3.53922e-08	0.606907	0.284	0.251	0.000801279	Capillary	Pik3r6
3.78796e-08	0.594355	0.315	0.289	0.000857593	Capillary	Knop1
4.07051e-08	0.417083	0.505	0.489	0.000921564	Capillary	Rnf130
4.50961e-08	0.450922	0.398	0.351	0.00102098	Capillary	Trpm3
6.52813e-08	0.466711	0.384	0.363	0.00147797	Capillary	Jarid2
8.84917e-08	0.538318	0.268	0.24	0.00200345	Capillary	Ddt
1.27562e-07	0.390143	0.6	0.598	0.00288801	Capillary	Jcad
1.30729e-07	0.511647	0.369	0.348	0.0029597	Capillary	Tpst2
1.34037e-07	0.58376	0.259	0.223	0.00303461	Capillary	Mapk12
1.49999e-07	0.265642	0.628	0.592	0.00339597	Capillary	Selenop
1.68546e-07	0.512009	0.395	0.376	0.00381588	Capillary	Nlk
1.87511e-07	0.369062	0.661	0.66	0.00424526	Capillary	Shank3
1.9865e-07	0.431629	0.427	0.405	0.00449744	Capillary	Gatad2a
2.62484e-07	0.37264	0.605	0.602	0.00594263	Capillary	Igf1r
2.66829e-07	0.562047	0.283	0.256	0.006041	Capillary	Impdh1
2.81098e-07	0.444978	0.478	0.467	0.00636406	Capillary	Tmcc1
2.89343e-07	0.310146	0.684	0.69	0.00655073	Capillary	Zfp36l1
3.23797e-07	0.338697	0.645	0.648	0.00733076	Capillary	Lmo7
3.8983e-07	0.44565	0.499	0.499	0.00882575	Capillary	Tnfaip1
4.87159e-07	0.512735	0.318	0.298	0.0110293	Capillary	Tax1bp3
4.96091e-07	0.564062	0.263	0.244	0.0112315	Capillary	Rtl8b
5.66439e-07	0.363918	0.556	0.549	0.0128242	Capillary	Rhob
6.62253e-07	0.274988	0.723	0.733	0.0149934	Capillary	Tanc1
7.1116e-07	0.50451	0.338	0.313	0.0161007	Capillary	Camta1
9.28067e-07	0.314057	0.765	0.782	0.0210114	Capillary	Wwtr1
9.69717e-07	0.353603	0.592	0.572	0.0219544	Capillary	Cep85l
9.77639e-07	0.528386	0.311	0.284	0.0221337	Capillary	Gbp9
1.11433e-06	0.379098	0.618	0.627	0.0252284	Capillary	Ddx3x
1.13932e-06	0.509684	0.358	0.345	0.0257943	Capillary	Rtl8a
1.19376e-06	0.376341	0.678	0.697	0.0270267	Capillary	Plekhg1
1.44337e-06	0.538948	0.253	0.223	0.0326779	Capillary	Sesn1
1.45838e-06	0.441533	0.422	0.413	0.0330177	Capillary	Tmem245
1.48529e-06	0.518395	0.294	0.269	0.033627	Capillary	Kansl1l
1.75345e-06	0.275906	0.686	0.665	0.039698	Capillary	Pkp4
1.93669e-06	0.276475	0.833	0.859	0.0438467	Capillary	Mbnl2
1.95573e-06	0.518439	0.301	0.28	0.0442778	Capillary	Siah1a
2.27515e-06	0.367651	0.555	0.547	0.0515095	Capillary	Tuba1a
2.39941e-06	0.418794	0.369	0.347	0.0543226	Capillary	Hes1
2.42532e-06	0.306009	0.565	0.546	0.0549093	Capillary	Agap1
3.2308e-06	0.531274	0.253	0.233	0.0731453	Capillary	Zfp266
4.05818e-06	0.44647	0.538	0.557	0.0918772	Capillary	Oip5os1
4.30298e-06	0.512203	0.277	0.257	0.0974195	Capillary	Trib2
4.36167e-06	0.370538	0.355	0.322	0.0987481	Capillary	Sybu
5.14853e-06	0.282705	0.795	0.82	0.116563	Capillary	Elk3
6.41781e-06	0.463553	0.329	0.305	0.145299	Capillary	B4galt4
6.45789e-06	0.428147	0.372	0.356	0.146207	Capillary	Vezf1
6.70883e-06	0.474143	0.386	0.379	0.151888	Capillary	Chd9
7.50241e-06	0.250017	0.898	0.929	0.169854	Capillary	App
8.42597e-06	0.256344	0.813	0.839	0.190764	Capillary	Atp5j
9.37742e-06	0.523246	0.504	0.51	0.212305	Capillary	Iigp1
1.0594e-05	0.265317	0.737	0.75	0.239848	Capillary	Lrrc8c
1.08635e-05	0.494263	0.263	0.244	0.245949	Capillary	Plscr3
1.21698e-05	0.416768	0.322	0.298	0.275525	Capillary	Hacd4
1.25744e-05	0.499927	0.369	0.368	0.284685	Capillary	Galnt1
1.3761e-05	0.489874	0.323	0.311	0.311549	Capillary	Fbxo22
1.5424e-05	0.497184	0.262	0.246	0.3492	Capillary	Cfap20
1.69226e-05	0.416565	0.465	0.475	0.383128	Capillary	Vapa
1.70955e-05	0.426649	0.484	0.498	0.387042	Capillary	Slk
1.71842e-05	0.434995	0.409	0.41	0.38905	Capillary	Gimap4
1.77066e-05	0.522864	0.304	0.291	0.400878	Capillary	Ppm1f
1.97367e-05	0.423129	0.306	0.288	0.446838	Capillary	Pon2
2.00251e-05	0.355333	0.529	0.541	0.453369	Capillary	Sppl2a
2.08652e-05	0.52271	0.253	0.239	0.472387	Capillary	Apopt1
2.4986e-05	0.297481	0.833	0.862	0.565683	Capillary	Hmgb1
2.86179e-05	0.393899	0.594	0.627	0.64791	Capillary	Mtdh
2.95245e-05	0.367195	0.45	0.447	0.668435	Capillary	Cdc42bpb
3.06132e-05	0.507673	0.273	0.261	0.693082	Capillary	Ctla2b
3.10994e-05	0.407895	0.394	0.395	0.70409	Capillary	Rad21
3.27972e-05	0.502883	0.269	0.256	0.742528	Capillary	Gle1
3.34536e-05	0.356766	0.517	0.525	0.757389	Capillary	Lrch3
3.444e-05	0.448531	0.384	0.383	0.779722	Capillary	Cuedc1
3.7075e-05	0.284465	0.783	0.82	0.839379	Capillary	Son
4.1442e-05	0.388492	0.425	0.424	0.938246	Capillary	Fas
4.49821e-05	0.366354	0.323	0.3	1	Capillary	H1f0
4.93162e-05	0.278935	0.783	0.808	1	Capillary	Ppp3ca
4.95343e-05	0.365316	0.405	0.4	1	Capillary	Eif4ebp2
5.42035e-05	0.435952	0.284	0.262	1	Capillary	Mfhas1
6.01801e-05	0.458773	0.315	0.304	1	Capillary	Vps13c
6.17159e-05	0.320635	0.559	0.565	1	Capillary	Ndufa8
6.46682e-05	0.324474	0.558	0.571	1	Capillary	Rsu1
7.46864e-05	0.388674	0.414	0.403	1	Capillary	Sh3rf1
7.52036e-05	0.465482	0.304	0.295	1	Capillary	Cdc37l1
7.63215e-05	0.446209	0.32	0.311	1	Capillary	Ctif
7.70877e-05	0.376554	0.423	0.421	1	Capillary	Lamtor5
8.21276e-05	0.343675	0.526	0.539	1	Capillary	Tmem88
8.40449e-05	0.315575	0.638	0.658	1	Capillary	Rock2
8.69191e-05	0.473723	0.316	0.311	1	Capillary	Lipa
9.3582e-05	0.357554	0.522	0.538	1	Capillary	Tln1
9.47967e-05	0.294287	0.696	0.726	1	Capillary	Nr3c1
9.71574e-05	0.388422	0.345	0.318	1	Capillary	Rapgef4
0.00010079	0.296763	0.525	0.53	1	Capillary	Klhl24
0.000100814	0.363812	0.479	0.487	1	Capillary	Drap1
0.000101096	0.335287	0.508	0.511	1	Capillary	Znrf1
0.000102682	0.463761	0.308	0.3	1	Capillary	Zdhhc17
0.000103181	0.334746	0.508	0.513	1	Capillary	Dennd5a
0.000115172	0.304216	0.694	0.719	1	Capillary	Arhgef12
0.000136285	0.360763	0.77	0.806	1	Capillary	Tpm1
0.000138599	0.415763	0.39	0.397	1	Capillary	Eva1b
0.000141696	0.427322	0.298	0.286	1	Capillary	Bag3
0.00014764	0.387749	0.419	0.424	1	Capillary	Lbr
0.000151729	0.462269	0.41	0.419	1	Capillary	Zbtb16
0.000155427	0.325605	0.431	0.422	1	Capillary	Tspan2
0.000156566	0.440521	0.252	0.235	1	Capillary	Pgm2l1
0.000158694	0.439366	0.264	0.251	1	Capillary	Cpeb4
0.000164978	0.441166	0.258	0.244	1	Capillary	Spred1
0.000172507	0.339471	0.55	0.571	1	Capillary	Hdac7
0.000192356	0.289426	0.588	0.6	1	Capillary	Kif1b
0.00023209	0.402006	0.399	0.405	1	Capillary	Pkd2
0.000233019	0.332552	0.59	0.613	1	Capillary	Tbl1x
0.000234866	0.373413	0.342	0.332	1	Capillary	Btbd3
0.000264426	1.00247	0.405	0.425	1	Capillary	Hbb-bt
0.00026925	0.409415	0.285	0.277	1	Capillary	Qser1
0.000277931	0.329081	0.517	0.526	1	Capillary	Enah
0.000293971	0.464902	0.265	0.253	1	Capillary	Ubxn2a
0.000397545	0.5302	0.351	0.36	1	Capillary	Tpm2
0.000423577	0.476147	0.258	0.254	1	Capillary	Kdm6b
0.000463234	0.428533	0.312	0.31	1	Capillary	Mxra7
0.00047254	0.375785	0.359	0.36	1	Capillary	Cdc42ep2
0.000479726	0.374435	0.421	0.423	1	Capillary	4930402H24Rik
0.000490883	0.307956	0.493	0.505	1	Capillary	Ndufb8
0.00049474	0.388146	0.434	0.447	1	Capillary	2025-03-02
0.000561677	0.385326	0.431	0.445	1	Capillary	Thra
0.000601193	0.400722	0.304	0.299	1	Capillary	Csnk1e
0.00070334	0.379342	0.363	0.363	1	Capillary	Phactr4
0.000706959	0.352486	0.501	0.522	1	Capillary	Rab5c
0.000725988	0.399514	0.28	0.273	1	Capillary	Rusc2
0.000737047	0.402061	0.275	0.266	1	Capillary	Dstyk
0.000801799	0.351249	0.393	0.394	1	Capillary	Ifi35
0.000872658	0.361184	0.319	0.316	1	Capillary	5031425E22Rik
0.000882773	0.335659	0.437	0.446	1	Capillary	Prnp
0.000945244	0.422011	0.342	0.349	1	Capillary	Vamp3
0.00102141	0.366542	0.49	0.516	1	Capillary	Cracr2b
0.00102186	0.380126	0.325	0.323	1	Capillary	Marf1
0.00105484	0.366218	0.475	0.494	1	Capillary	Wipf1
0.00108121	0.355506	0.489	0.511	1	Capillary	Cds2
0.00108839	0.479094	0.254	0.253	1	Capillary	Atrn
0.00110543	0.485058	0.255	0.258	1	Capillary	Flywch1
0.00117489	0.402422	0.324	0.327	1	Capillary	Helz
0.00124352	0.252023	0.752	0.79	1	Capillary	Tns1
0.00128027	0.370723	0.365	0.37	1	Capillary	Lcorl
0.00132511	0.437456	0.254	0.253	1	Capillary	Fam174a
0.0014144	0.3768	0.28	0.272	1	Capillary	Rnaseh2c
0.00142799	0.407958	0.367	0.382	1	Capillary	Cnot2
0.00148505	0.339116	0.422	0.435	1	Capillary	Cebpg
0.00148596	0.354742	0.339	0.332	1	Capillary	Hmgb2
0.00156136	0.285093	0.555	0.563	1	Capillary	Jak1
0.00167365	0.403663	0.307	0.308	1	Capillary	Mtus1
0.00170881	0.339271	0.37	0.373	1	Capillary	Nmi
0.00174514	0.263822	0.666	0.692	1	Capillary	Sgms1
0.00184872	0.304538	0.443	0.452	1	Capillary	Cyba
0.00185335	0.343936	0.374	0.383	1	Capillary	Caskin2
0.00195757	0.331464	0.288	0.273	1	Capillary	Deptor
0.00198228	0.3956	0.351	0.359	1	Capillary	Mef2d
0.00198236	0.268542	0.671	0.706	1	Capillary	Baz2b
0.00205822	0.435034	0.317	0.324	1	Capillary	Bvht
0.00206251	0.302275	0.604	0.639	1	Capillary	Tmem50a
0.00225178	0.25806	0.641	0.668	1	Capillary	Arglu1
0.00239573	0.381377	0.309	0.312	1	Capillary	Slc10a7
0.00248519	0.274412	0.409	0.408	1	Capillary	S100a1
0.00249384	0.380291	0.3	0.297	1	Capillary	Fam76a
0.00283788	0.320685	0.495	0.514	1	Capillary	Plscr4
0.00290568	0.337701	0.37	0.374	1	Capillary	Slc12a6
0.00290845	0.339514	0.303	0.298	1	Capillary	Trim12a
0.00313454	0.386155	0.364	0.378	1	Capillary	Crebrf
0.00368638	0.313542	0.394	0.399	1	Capillary	Cask
0.00377043	0.288489	0.609	0.646	1	Capillary	Rap1b
0.00384177	0.40202	0.368	0.384	1	Capillary	Lrp5
0.00391268	0.338919	0.482	0.511	1	Capillary	Phactr2
0.00439692	0.353422	0.264	0.258	1	Capillary	Pop5
0.00455054	0.252336	0.583	0.606	1	Capillary	Irf2
0.0046334	0.386539	0.252	0.248	1	Capillary	Iws1
0.0046341	0.276583	0.517	0.541	1	Capillary	Phf20l1
0.00486357	0.370658	0.381	0.399	1	Capillary	Tet3
0.00495527	0.275778	0.581	0.602	1	Capillary	Akt3
0.00511694	0.395092	0.437	0.466	1	Capillary	Zhx3
0.00551537	0.346753	0.39	0.403	1	Capillary	Rnf125
0.00554771	0.332346	0.298	0.293	1	Capillary	Mysm1
0.00586612	0.430974	0.295	0.308	1	Capillary	Csnk1g2
0.00618857	0.298427	0.455	0.473	1	Capillary	Rab6a
0.00623034	0.359799	0.322	0.327	1	Capillary	Cttnbp2nl
0.0075363	0.267816	0.631	0.667	1	Capillary	Rtn3
0.00807149	0.284914	0.255	0.249	1	Capillary	Gm26532
0.0082839	0.340713	0.265	0.264	1	Capillary	Yaf2
0.00881988	0.366437	0.276	0.28	1	Capillary	Rnf19a
0.00885442	0.404977	0.27	0.276	1	Capillary	Elmsan1
0.00905593	0.261297	0.672	0.716	1	Capillary	Ptbp3
0.00927639	0.43064	0.252	0.261	1	Capillary	Smad5
0.00934153	0.335504	0.342	0.353	1	Capillary	Stard9
0.00940168	0.324439	0.299	0.308	1	Capillary	Zfp652
0.00940505	0.269297	0.592	0.626	1	Capillary	Tax1bp1
0.00940729	0.362872	0.269	0.277	1	Capillary	Pttg1
0.00950513	0.334048	0.277	0.276	1	Capillary	Cnn2
0.00959829	0.371002	0.278	0.286	1	Capillary	Stk25
0	5.53764	0.877	0.053	0	Arterial	Fbln5
0	5.73117	0.785	0.033	0	Arterial	Col8a1
0	3.28397	0.841	0.17	0	Arterial	Sema3g
0	2.75931	0.845	0.206	0	Arterial	Stmn2
0	4.41368	0.739	0.1	0	Arterial	Vegfc
0	4.08203	0.717	0.081	0	Arterial	Fn1
0	3.11018	0.67	0.104	0	Arterial	St8sia6
0	4.81615	0.609	0.053	0	Arterial	Igfbp4
0	3.24846	0.609	0.084	0	Arterial	Eps8l2
0	5.20901	0.541	0.024	0	Arterial	Gja4
0	5.81972	0.5	0.016	0	Arterial	Gja5
0	2.82045	0.725	0.246	0	Arterial	Cdk19
0	5.08417	0.505	0.037	0	Arterial	Clu
0	7.35579	0.433	0.006	0	Arterial	Nebl
0	5.39645	0.408	0.013	0	Arterial	Mannr
0	2.52118	0.906	0.556	0	Arterial	Arl15
0	2.05847	0.913	0.621	0	Arterial	Bsg
0	1.68313	0.988	0.825	0	Arterial	Tm4sf1
3.02551e-306	5.66102	0.359	0.009	6.84975e-302	Arterial	Chrm3
2.65097e-296	2.58854	0.704	0.17	6.00181e-292	Arterial	Alpl
1.39644e-291	6.87543	0.292	0.002	3.16155e-287	Arterial	Gper1
2.33682e-289	3.39467	0.534	0.074	5.29055e-285	Arterial	Fbn1
6.71717e-289	3.89555	0.467	0.051	1.52077e-284	Arterial	Atp2a3
1.52889e-284	6.7282	0.291	0.004	3.46142e-280	Arterial	Bmx
2.73689e-270	2.36174	0.699	0.231	6.19632e-266	Arterial	Pdcd4
1.08454e-269	1.81708	0.918	0.562	2.45539e-265	Arterial	Ldb2
3.34019e-269	2.56649	0.703	0.208	7.5622e-265	Arterial	Rbp7
4.51483e-268	5.21964	0.329	0.011	1.02216e-263	Arterial	Plcg2
1.8608e-266	3.56336	0.504	0.068	4.21284e-262	Arterial	Edn1
2.43637e-266	5.06217	0.368	0.027	5.51594e-262	Arterial	S100a4
1.0113e-261	3.05371	0.545	0.113	2.28959e-257	Arterial	Amd1
7.9761e-260	3.83908	0.471	0.077	1.80579e-255	Arterial	Sulf1
8.17017e-258	3.33974	0.503	0.069	1.84973e-253	Arterial	Palld
5.29882e-255	7.44799	0.254	0.004	1.19965e-250	Arterial	Pcsk5
4.26191e-254	3.18246	0.534	0.09	9.64897e-250	Arterial	Apba1
1.98854e-251	2.81092	0.597	0.15	4.50206e-247	Arterial	Glul
2.71986e-251	2.20561	0.713	0.257	6.15777e-247	Arterial	2025-09-11
4.09124e-247	1.67039	0.875	0.466	9.26257e-243	Arterial	Tsc22d1
1.2475e-245	3.00639	0.537	0.126	2.82434e-241	Arterial	Jag1
4.69826e-237	2.72558	0.57	0.108	1.06369e-232	Arterial	Frmd4b
4.4272e-230	1.53432	0.924	0.66	1.00232e-225	Arterial	Cldn5
8.40348e-230	2.65693	0.669	0.185	1.90255e-225	Arterial	Eln
6.34716e-226	2.11483	0.709	0.226	1.437e-221	Arterial	Sorbs2
2.75373e-224	5.05823	0.285	0.016	6.23444e-220	Arterial	Htra1
1.46045e-221	4.49001	0.329	0.02	3.30646e-217	Arterial	Tgfb2
3.79419e-217	5.02762	0.283	0.014	8.59004e-213	Arterial	Specc1
1.5732e-215	2.39458	0.601	0.133	3.56172e-211	Arterial	Hey1
2.2519e-215	2.07691	0.68	0.234	5.0983e-211	Arterial	Prdm16
6.03249e-214	4.7612	0.287	0.014	1.36575e-209	Arterial	Alox12
3.81746e-210	4.71889	0.294	0.016	8.64274e-206	Arterial	Tmem100
4.45916e-210	1.36137	0.917	0.636	1.00955e-205	Arterial	Fbln2
1.17683e-207	4.98583	0.271	0.008	2.66434e-203	Arterial	Tox2
4.48276e-198	1.55213	0.845	0.499	1.0149e-193	Arterial	Sox17
1.27629e-196	2.4665	0.561	0.127	2.88951e-192	Arterial	Lrrc3b
1.30143e-196	4.67165	0.272	0.011	2.94643e-192	Arterial	Tmem178
5.47359e-196	5.28961	0.263	0.015	1.23922e-191	Arterial	Igf2
1.8632e-193	2.93746	0.444	0.067	4.21829e-189	Arterial	Crispld1
3.85609e-193	4.63301	0.267	0.014	8.7302e-189	Arterial	Syt15
3.54942e-187	3.61935	0.341	0.035	8.0359e-183	Arterial	Rnf152
6.44657e-187	2.62901	0.489	0.094	1.4595e-182	Arterial	Sh3kbp1
9.04731e-178	3.03284	0.404	0.07	2.04831e-173	Arterial	Emp3
1.42332e-174	2.35362	0.531	0.157	3.22239e-170	Arterial	Azin1
1.52484e-174	4.3744	0.258	0.016	3.45223e-170	Arterial	Bicd1
5.85588e-174	2.18045	0.578	0.198	1.32577e-169	Arterial	Nhsl2
3.3209e-173	1.91983	0.638	0.234	7.51852e-169	Arterial	Msrb3
7.13073e-170	1.92213	0.631	0.244	1.6144e-165	Arterial	Ace
3.63226e-168	1.09646	0.962	0.818	8.22345e-164	Arterial	Crip1
6.47756e-160	2.43327	0.453	0.097	1.46652e-155	Arterial	Shtn1
1.68635e-159	1.06829	0.952	0.783	3.81789e-155	Arterial	Mast4
1.92724e-158	3.91228	0.259	0.02	4.36328e-154	Arterial	Trpv4
5.49947e-157	2.94748	0.37	0.067	1.24508e-152	Arterial	Pld1
1.23301e-155	1.78411	0.644	0.236	2.79153e-151	Arterial	Arhgef28
3.15818e-155	1.82793	0.635	0.245	7.15011e-151	Arterial	Slco3a1
3.51233e-152	3.99733	0.252	0.02	7.95191e-148	Arterial	Cd24a
5.03094e-146	1.92546	0.575	0.194	1.139e-141	Arterial	Atp13a3
1.85584e-144	1.86694	0.566	0.195	4.20161e-140	Arterial	Eogt
3.17369e-143	1.64622	0.671	0.294	7.18523e-139	Arterial	Pik3r3
8.44925e-143	1.71324	0.686	0.339	1.91291e-138	Arterial	Igfbp3
3.60506e-139	2.60743	0.421	0.104	8.16185e-135	Arterial	Ifi27l2a
2.16864e-138	1.08362	0.901	0.666	4.90979e-134	Arterial	Foxp1
9.60517e-136	2.98747	0.324	0.044	2.17461e-131	Arterial	Cdk6
4.42981e-135	1.63804	0.631	0.253	1.00291e-130	Arterial	Chn2
2.91105e-133	1.12427	0.898	0.691	6.59061e-129	Arterial	Ltbp4
4.60385e-133	2.0809	0.478	0.134	1.04231e-128	Arterial	Lama3
4.15273e-131	2.56032	0.369	0.076	9.40179e-127	Arterial	Plat
2.27655e-130	1.69778	0.594	0.236	5.15411e-126	Arterial	Cyth3
3.3465e-130	1.95056	0.513	0.186	7.57648e-126	Arterial	Ptprr
1.25011e-125	2.35501	0.46	0.163	2.83025e-121	Arterial	Gadd45g
5.79054e-125	1.97185	0.518	0.205	1.31098e-120	Arterial	Fchsd2
3.924e-122	1.30507	0.783	0.524	8.88394e-118	Arterial	Cd2ap
6.04383e-121	1.62716	0.661	0.375	1.36832e-116	Arterial	Tanc2
2.23961e-119	1.76825	0.524	0.19	5.07049e-115	Arterial	Abr
2.59249e-117	3.4866	0.277	0.054	5.8694e-113	Arterial	Hspa1a
1.00444e-115	1.12915	0.806	0.504	2.27404e-111	Arterial	Arhgap5
1.44757e-113	0.841258	0.98	0.922	3.2773e-109	Arterial	Cst3
5.7197e-113	2.61881	0.336	0.092	1.29494e-108	Arterial	Emp2
8.43847e-113	1.43207	0.661	0.331	1.91047e-108	Arterial	Klf12
2.42582e-112	1.17555	0.791	0.514	5.49207e-108	Arterial	Lima1
4.35055e-112	1.5679	0.567	0.243	9.84964e-108	Arterial	Itprid2
7.88224e-112	1.4599	0.603	0.258	1.78454e-107	Arterial	Tm6sf1
3.919e-111	1.41114	0.638	0.301	8.87261e-107	Arterial	Mpzl1
1.20147e-109	1.70617	0.501	0.193	2.72013e-105	Arterial	Fstl1
1.66839e-108	1.73681	0.485	0.162	3.77722e-104	Arterial	St6galnac2
1.06178e-106	1.06723	0.89	0.657	2.40387e-102	Arterial	Pdgfd
2.65515e-106	1.14497	0.862	0.681	6.01125e-102	Arterial	St6galnac3
4.56582e-105	0.818438	0.955	0.852	1.0337e-100	Arterial	Utrn
3.98176e-104	1.59676	0.627	0.385	9.01471e-100	Arterial	Nudt4
1.26641e-103	2.6737	0.297	0.048	2.86714e-99	Arterial	Slc35f1
7.77865e-102	2.31414	0.331	0.074	1.76109e-97	Arterial	Ankrd33b
1.22051e-101	1.19832	0.73	0.416	2.76323e-97	Arterial	Entpd1
1.15558e-100	1.67352	0.482	0.159	2.61624e-96	Arterial	Btnl9
1.29844e-100	1.56244	0.512	0.188	2.93967e-96	Arterial	Sipa1l2
1.5585e-100	2.06186	0.374	0.101	3.52843e-96	Arterial	Bcar3
1.69903e-100	0.927238	0.916	0.77	3.84661e-96	Arterial	Heg1
5.18003e-99	1.32525	0.616	0.283	1.17276e-94	Arterial	Epha4
6.79312e-99	1.48761	0.554	0.211	1.53796e-94	Arterial	Atp8b1
8.17693e-99	0.972573	0.832	0.586	1.85126e-94	Arterial	Icam2
4.9862e-98	1.13235	0.713	0.403	1.12888e-93	Arterial	Atp1b3
7.70099e-98	0.89354	0.881	0.667	1.7435e-93	Arterial	Clic4
1.17353e-93	0.976146	0.798	0.503	2.65686e-89	Arterial	Efnb2
3.04296e-92	2.24899	0.317	0.084	6.88927e-88	Arterial	Enpp3
4.35178e-92	1.94353	0.376	0.106	9.85244e-88	Arterial	Atp11a
3.65614e-91	1.94717	0.375	0.11	8.27751e-87	Arterial	Synpo
7.85085e-91	2.09765	0.334	0.088	1.77743e-86	Arterial	Fgfr3
2.74135e-89	0.824168	0.955	0.846	6.20641e-85	Arterial	Mecom
7.12765e-89	1.17514	0.662	0.37	1.6137e-84	Arterial	Ccnd2
3.34265e-87	0.782537	0.942	0.803	7.56775e-83	Arterial	Ebf1
2.45137e-86	1.39736	0.529	0.242	5.54991e-82	Arterial	Tgfbr2
1.12478e-85	1.93873	0.351	0.101	2.54651e-81	Arterial	Lrrc32
1.41147e-85	1.27941	0.57	0.276	3.19557e-81	Arterial	Mcam
2.20279e-85	2.05894	0.333	0.08	4.98712e-81	Arterial	Smad6
2.36113e-85	1.84694	0.369	0.101	5.34559e-81	Arterial	Spint2
2.16057e-79	2.11003	0.302	0.078	4.89154e-75	Arterial	Marveld1
1.52407e-78	1.83213	0.354	0.102	3.45049e-74	Arterial	Itpr3
5.66498e-78	1.0839	0.667	0.377	1.28255e-73	Arterial	Gfod1
6.2581e-78	1.39124	0.524	0.26	1.41683e-73	Arterial	Sox13
1.03802e-77	1.33127	0.527	0.24	2.35007e-73	Arterial	Nuak1
2.76954e-76	0.93966	0.882	0.71	6.27023e-72	Arterial	Vim
1.42993e-75	1.05883	0.652	0.372	3.23736e-71	Arterial	Gcnt2
1.77705e-74	1.52957	0.535	0.318	4.02323e-70	Arterial	Adamts1
2.19028e-74	0.839996	0.865	0.687	4.9588e-70	Arterial	Cd9
2.72415e-74	1.21004	0.549	0.266	6.16747e-70	Arterial	Vwf
6.28786e-74	1.85566	0.326	0.098	1.42357e-69	Arterial	Car7
7.71436e-74	0.87883	0.813	0.595	1.74653e-69	Arterial	Rdx
8.21871e-74	1.21706	0.608	0.337	1.86072e-69	Arterial	Gulp1
1.5768e-72	0.99442	0.709	0.461	3.56987e-68	Arterial	Numb
7.73606e-72	1.74714	0.384	0.151	1.75144e-67	Arterial	Emp1
1.8564e-71	1.12392	0.665	0.41	4.20288e-67	Arterial	Fxyd5
1.4318e-70	1.07681	0.624	0.361	3.24159e-66	Arterial	Smad7
3.73477e-69	1.73267	0.36	0.14	8.45552e-65	Arterial	Zfp704
1.45889e-66	0.749273	0.831	0.614	3.30293e-62	Arterial	Clec2d
6.56733e-66	1.33289	0.49	0.263	1.48684e-61	Arterial	Atp2a2
7.87696e-66	1.02948	0.619	0.365	1.78334e-61	Arterial	She
1.53993e-65	1.11274	0.683	0.48	3.4864e-61	Arterial	Ctsd
2.13778e-65	1.31219	0.455	0.192	4.83993e-61	Arterial	Usp46
4.89995e-65	1.63888	0.348	0.109	1.10935e-60	Arterial	Crybg1
1.1714e-63	1.09668	0.563	0.296	2.65206e-59	Arterial	Clstn1
1.99795e-63	0.628114	0.927	0.793	4.52336e-59	Arterial	S100a6
1.56584e-62	1.42622	0.393	0.154	3.54505e-58	Arterial	Fam129b
3.99991e-62	1.91674	0.279	0.086	9.0558e-58	Arterial	Avpi1
4.47336e-62	1.41388	0.441	0.221	1.01277e-57	Arterial	Zyx
3.52843e-61	1.54653	0.34	0.115	7.98836e-57	Arterial	Sms
7.04177e-61	0.797436	0.734	0.498	1.59426e-56	Arterial	Rgs3
7.97816e-61	1.10752	0.517	0.249	1.80625e-56	Arterial	Ucp2
8.1755e-61	1.39234	0.576	0.399	1.85093e-56	Arterial	Slc6a6
4.15048e-60	1.36489	0.43	0.186	9.39668e-56	Arterial	Plxna4
4.3241e-60	0.623053	0.886	0.718	9.78975e-56	Arterial	Actn4
4.35179e-60	1.49409	0.342	0.113	9.85244e-56	Arterial	Pmp22
4.95848e-59	0.7048	0.804	0.576	1.1226e-54	Arterial	Iqgap1
1.42619e-58	1.09053	0.516	0.258	3.2289e-54	Arterial	Nfix
1.71879e-58	0.930591	0.637	0.385	3.89133e-54	Arterial	Plec
1.36901e-57	1.70978	0.295	0.092	3.09945e-53	Arterial	Kcnq1
6.44286e-57	1.99815	0.259	0.072	1.45866e-52	Arterial	Creb5
7.6448e-57	0.809051	0.729	0.503	1.73078e-52	Arterial	Camk2d
1.10452e-56	0.641629	0.862	0.667	2.50064e-52	Arterial	Rasgrf2
1.99966e-56	1.77971	0.268	0.083	4.52724e-52	Arterial	Lap3
8.35785e-56	1.16018	0.487	0.247	1.89222e-51	Arterial	Ptpn14
2.63696e-55	0.456422	0.983	0.944	5.97008e-51	Arterial	Itm2b
9.49699e-55	1.02235	0.532	0.269	2.15012e-50	Arterial	Ephx1
1.41462e-54	1.57573	0.309	0.108	3.20271e-50	Arterial	Kank2
1.86367e-54	1.07756	0.516	0.276	4.21934e-50	Arterial	Itm2c
7.10787e-54	1.27358	0.457	0.256	1.60922e-49	Arterial	Lrpap1
8.08924e-54	1.52721	0.319	0.108	1.8314e-49	Arterial	Msx1
8.80984e-54	1.2797	0.388	0.15	1.99455e-49	Arterial	Prom1
1.50117e-53	0.489578	0.971	0.911	3.39864e-49	Arterial	Rps27
2.33967e-53	0.974532	0.553	0.3	5.29701e-49	Arterial	Socs2
4.60672e-53	0.387113	0.983	0.941	1.04296e-48	Arterial	Ptprb
5.6356e-53	1.66051	0.28	0.096	1.2759e-48	Arterial	Sfxn3
8.48981e-53	1.21081	0.432	0.206	1.92209e-48	Arterial	Tpst1
1.68576e-52	1.27312	0.491	0.276	3.81656e-48	Arterial	Depp1
1.79688e-52	1.51767	0.305	0.103	4.06813e-48	Arterial	Chd3
1.50135e-51	0.681098	0.842	0.678	3.39907e-47	Arterial	Nxn
4.68876e-51	0.991908	0.535	0.292	1.06154e-46	Arterial	Tmem176b
8.90833e-51	0.920558	0.581	0.353	2.01685e-46	Arterial	Jag2
7.56565e-50	1.14108	0.424	0.202	1.71286e-45	Arterial	Pmepa1
1.3262e-49	0.606471	0.84	0.673	3.00251e-45	Arterial	Mmrn2
1.9349e-49	1.25571	0.373	0.153	4.3806e-45	Arterial	Fam189a2
3.35154e-49	1.21156	0.384	0.166	7.58788e-45	Arterial	Fam181b
6.48999e-49	1.48786	0.299	0.106	1.46933e-44	Arterial	Clmn
2.88384e-48	0.56007	0.919	0.8	6.529e-44	Arterial	Fryl
4.57752e-48	0.63322	0.878	0.721	1.03635e-43	Arterial	Plcb1
5.40248e-48	1.52737	0.312	0.139	1.22312e-43	Arterial	Nepn
5.55837e-48	1.64902	0.256	0.081	1.25841e-43	Arterial	Fam20a
2.17761e-46	1.18119	0.471	0.282	4.93011e-42	Arterial	Sat1
4.52833e-46	0.674253	0.738	0.534	1.02521e-41	Arterial	Acvrl1
5.08352e-46	0.632315	0.775	0.565	1.15091e-41	Arterial	Mrtfb
8.7091e-46	0.414588	0.968	0.909	1.97174e-41	Arterial	Epas1
1.36292e-45	1.03834	0.464	0.243	3.08566e-41	Arterial	Fzd6
1.52372e-45	0.626315	0.762	0.548	3.44971e-41	Arterial	Notch1
3.00408e-45	0.871693	0.74	0.572	6.80123e-41	Arterial	Jund
2.49004e-44	1.25395	0.371	0.182	5.63744e-40	Arterial	Aggf1
3.03464e-44	1.46567	0.336	0.161	6.87041e-40	Arterial	Fam135a
4.34806e-44	0.911972	0.524	0.306	9.84401e-40	Arterial	Swap70
6.97361e-44	0.67305	0.81	0.652	1.57883e-39	Arterial	Tspo
2.06364e-43	1.05718	0.451	0.251	4.67208e-39	Arterial	Cemip2
2.94076e-43	0.568608	0.836	0.668	6.65787e-39	Arterial	Map4k3
7.48326e-43	0.554598	0.817	0.636	1.69421e-38	Arterial	Map4
8.93941e-43	0.695069	0.709	0.515	2.02388e-38	Arterial	Tapbp
2.51731e-42	1.55203	0.259	0.098	5.69919e-38	Arterial	Il20rb
2.99526e-42	1.23171	0.325	0.137	6.78127e-38	Arterial	Iffo2
4.49231e-42	0.707932	0.712	0.511	1.01706e-37	Arterial	Hspa5
9.79482e-42	1.03976	0.417	0.203	2.21755e-37	Arterial	Unc5b
9.83786e-42	1.08448	0.523	0.337	2.22729e-37	Arterial	Ier2
1.44641e-41	1.457	0.3	0.14	3.27468e-37	Arterial	Dap
1.92947e-41	1.15593	0.385	0.182	4.36832e-37	Arterial	Dbndd2
2.49316e-41	0.894357	0.478	0.254	5.64452e-37	Arterial	Aig1
6.80816e-41	1.20728	0.343	0.149	1.54137e-36	Arterial	Syt7
9.28201e-41	0.9092	0.509	0.304	2.10145e-36	Arterial	Zfyve9
1.04345e-40	0.957962	0.484	0.287	2.36238e-36	Arterial	Trim47
1.77794e-40	0.550487	0.753	0.543	4.02525e-36	Arterial	Mapk3
2.79861e-40	0.744457	0.637	0.428	6.33604e-36	Arterial	Btg1
6.90237e-40	0.929475	0.476	0.262	1.5627e-35	Arterial	Slc12a7
9.11069e-40	0.68363	0.711	0.52	2.06266e-35	Arterial	Cmip
1.21165e-39	1.25206	0.33	0.155	2.74319e-35	Arterial	Pgrmc2
2.48359e-39	0.689975	0.67	0.463	5.62286e-35	Arterial	Pdlim5
2.90825e-39	1.60202	0.344	0.203	6.58427e-35	Arterial	Junb
1.17531e-38	0.818034	0.575	0.374	2.6609e-34	Arterial	Smarca2
1.56005e-38	1.29728	0.292	0.122	3.53194e-34	Arterial	Tpgs2
2.91619e-38	0.458535	0.908	0.778	6.60225e-34	Arterial	Podxl
6.21063e-38	0.524849	0.875	0.719	1.40609e-33	Arterial	Id1
6.28756e-38	0.89827	0.468	0.26	1.4235e-33	Arterial	Pced1b
8.38922e-38	1.27041	0.313	0.135	1.89932e-33	Arterial	Ifi47
2.80897e-37	1.03905	0.377	0.191	6.35952e-33	Arterial	Orai1
3.60402e-37	0.869988	0.457	0.244	8.15951e-33	Arterial	Cecr2
1.5446e-36	0.723864	0.627	0.434	3.49697e-32	Arterial	Tnks2
1.86668e-36	1.27639	0.277	0.108	4.22617e-32	Arterial	Tpd52
2.66019e-36	0.865364	0.451	0.25	6.02267e-32	Arterial	Slc44a2
3.65049e-36	0.464467	0.829	0.647	8.26471e-32	Arterial	Ehd1
4.92344e-36	1.25231	0.354	0.187	1.11467e-31	Arterial	Fut8
5.46894e-36	0.579403	0.98	0.947	1.23817e-31	Arterial	Malat1
9.50749e-36	1.16516	0.322	0.148	2.1525e-31	Arterial	Ppme1
1.33694e-35	0.485947	0.865	0.725	3.02683e-31	Arterial	Tagln2
4.2535e-35	1.22646	0.306	0.139	9.62993e-31	Arterial	Maoa
1.07384e-34	0.348962	0.947	0.857	2.43117e-30	Arterial	Rps28
1.61988e-34	0.907859	0.424	0.221	3.6674e-30	Arterial	Tmem176a
1.99066e-34	0.554461	0.732	0.554	4.50686e-30	Arterial	Rtn4
2.01225e-34	0.65987	0.678	0.486	4.55573e-30	Arterial	Slc3a2
8.55705e-34	0.329027	0.979	0.935	1.93732e-29	Arterial	H2-D1
1.58842e-33	1.19469	0.303	0.138	3.59619e-29	Arterial	Agrn
2.66e-33	1.04861	0.4	0.236	6.02225e-29	Arterial	Akap12
5.03421e-33	0.647866	0.67	0.487	1.13975e-28	Arterial	Samd12
6.48106e-33	1.23469	0.29	0.13	1.46731e-28	Arterial	Thsd7a
9.38462e-33	1.15516	0.305	0.141	2.12468e-28	Arterial	Plscr1
9.87904e-33	0.588941	0.801	0.685	2.23662e-28	Arterial	Aldh2
1.2212e-32	0.781298	0.477	0.279	2.7648e-28	Arterial	Cd59a
2.41294e-32	0.662008	0.582	0.384	5.4629e-28	Arterial	Crybg3
3.80395e-32	0.344132	0.975	0.923	8.61214e-28	Arterial	H2-K1
6.55328e-32	0.67526	0.572	0.374	1.48366e-27	Arterial	Fndc3b
7.95247e-32	0.629517	0.767	0.609	1.80044e-27	Arterial	Klf4
1.01477e-31	0.858339	0.506	0.338	2.29744e-27	Arterial	Plk2
1.60954e-31	0.832965	0.442	0.251	3.644e-27	Arterial	Tmem44
1.70525e-31	0.730051	0.516	0.324	3.86067e-27	Arterial	Diaph1
1.81955e-31	0.462765	0.84	0.678	4.11946e-27	Arterial	Ece1
9.62117e-31	0.564289	0.651	0.458	2.17823e-26	Arterial	Rpl22l1
1.57731e-30	0.805211	0.46	0.276	3.57104e-26	Arterial	Xpr1
1.68341e-30	0.709446	0.564	0.386	3.81124e-26	Arterial	Unc13b
2.95348e-30	0.924316	0.406	0.224	6.68669e-26	Arterial	Isg15
4.49927e-30	0.570578	0.683	0.501	1.01863e-25	Arterial	Lamb2
4.60498e-30	0.966044	0.336	0.17	1.04257e-25	Arterial	Fbxo7
5.81268e-30	0.672758	0.545	0.363	1.31599e-25	Arterial	Lmo1
8.68205e-30	0.89848	0.52	0.357	1.96562e-25	Arterial	Pbx1
1.30874e-29	0.680191	0.541	0.354	2.96299e-25	Arterial	Rexo2
1.3538e-29	0.774905	0.516	0.342	3.065e-25	Arterial	Rabgap1
1.36008e-29	1.01067	0.332	0.168	3.07921e-25	Arterial	Ptpre
2.14572e-29	0.559548	0.649	0.459	4.85791e-25	Arterial	Osmr
3.69539e-29	0.550297	0.768	0.63	8.36637e-25	Arterial	Elmo1
1.41705e-28	1.03174	0.35	0.199	3.20821e-24	Arterial	Mllt3
1.49806e-28	0.899863	0.601	0.465	3.39161e-24	Arterial	Jun
1.82264e-28	0.736006	0.543	0.373	4.12646e-24	Arterial	Atp1a1
2.25414e-28	0.871326	0.354	0.181	5.10338e-24	Arterial	Capg
2.32497e-28	0.97169	0.355	0.199	5.26374e-24	Arterial	Id2
3.2534e-28	0.657419	0.546	0.36	7.36569e-24	Arterial	Tcf7l2
5.49085e-28	0.346612	0.972	0.929	1.24313e-23	Arterial	Pecam1
7.60596e-28	1.23009	0.302	0.178	1.72199e-23	Arterial	Lmo2
8.20089e-28	0.43057	0.853	0.741	1.85668e-23	Arterial	Atox1
8.71794e-28	0.380322	0.856	0.743	1.97374e-23	Arterial	Rpl5
9.67994e-28	0.78082	0.42	0.243	2.19154e-23	Arterial	Card19
9.7208e-28	0.892478	0.358	0.196	2.20079e-23	Arterial	Stk24
1.17818e-27	1.01704	0.315	0.162	2.6674e-23	Arterial	Lysmd2
1.22887e-27	0.370533	0.961	0.909	2.78216e-23	Arterial	Ptprm
1.66884e-27	0.841015	0.364	0.197	3.77825e-23	Arterial	Hyal2
2.3318e-27	0.46572	0.721	0.532	5.27918e-23	Arterial	Ano6
2.45839e-27	0.774414	0.414	0.233	5.56579e-23	Arterial	Mertk
3.4124e-27	0.541649	0.713	0.561	7.72568e-23	Arterial	Calr
5.74477e-27	0.534871	0.741	0.599	1.30062e-22	Arterial	Itpr1
5.75875e-27	0.575448	0.549	0.358	1.30378e-22	Arterial	Oaz2
7.16328e-27	0.948234	0.309	0.155	1.62177e-22	Arterial	Osbpl1a
8.59375e-27	0.742094	0.434	0.259	1.94562e-22	Arterial	Ccdc50
1.06179e-26	0.490621	0.715	0.538	2.4039e-22	Arterial	Adam15
1.55049e-26	0.468482	0.566	0.351	3.51031e-22	Arterial	Il6st
1.77625e-26	0.876109	0.33	0.167	4.02142e-22	Arterial	P4ha2
2.49126e-26	0.621306	0.529	0.343	5.64021e-22	Arterial	Gata2
4.99781e-26	0.943665	0.314	0.158	1.1315e-21	Arterial	Stk17b
5.19305e-26	0.618272	0.52	0.339	1.17571e-21	Arterial	Spata13
7.78021e-26	0.464442	0.797	0.659	1.76144e-21	Arterial	Sox18
8.45114e-26	1.03974	0.275	0.132	1.91334e-21	Arterial	Agpat3
9.4114e-26	0.987115	0.288	0.145	2.13074e-21	Arterial	Sp110
1.23725e-25	0.805236	0.401	0.231	2.80113e-21	Arterial	Kctd12b
2.13401e-25	0.467588	0.726	0.577	4.8314e-21	Arterial	Psmb8
2.43547e-25	0.326883	0.898	0.801	5.5139e-21	Arterial	Rpl3
2.44577e-25	0.562309	0.615	0.445	5.53723e-21	Arterial	Csrp1
2.90949e-25	0.618884	0.499	0.324	6.58708e-21	Arterial	Filip1l
3.2704e-25	0.662871	0.445	0.264	7.4042e-21	Arterial	Fam171a1
5.91876e-25	0.471307	0.728	0.563	1.34001e-20	Arterial	Pdia3
6.44939e-25	0.381552	0.832	0.683	1.46014e-20	Arterial	Tinagl1
6.53748e-25	0.40962	0.81	0.662	1.48009e-20	Arterial	Mbnl1
6.85224e-25	0.532593	0.76	0.638	1.55135e-20	Arterial	Pls3
7.23428e-25	0.269909	0.965	0.914	1.63784e-20	Arterial	Rps23
7.80346e-25	1.03098	0.269	0.135	1.7667e-20	Arterial	Bcl9l
8.78344e-25	0.622873	0.478	0.297	1.98857e-20	Arterial	Chst11
8.89302e-25	0.414618	0.796	0.653	2.01338e-20	Arterial	Adipor2
9.10027e-25	0.56099	0.576	0.402	2.0603e-20	Arterial	Herc2
1.20961e-24	0.372153	0.844	0.703	2.73856e-20	Arterial	Diaph2
1.84094e-24	0.420208	0.915	0.836	4.16789e-20	Arterial	Klf2
1.91035e-24	0.901774	0.297	0.147	4.32504e-20	Arterial	Hist1h2bc
2.28205e-24	0.615687	0.542	0.379	5.16657e-20	Arterial	Dll4
2.74409e-24	0.466878	0.68	0.516	6.21262e-20	Arterial	Btbd7
3.57198e-24	0.574453	0.562	0.391	8.08696e-20	Arterial	Ccnd3
4.008e-24	0.967112	0.274	0.129	9.07412e-20	Arterial	Dipk1a
4.88967e-24	0.609089	0.506	0.333	1.10702e-19	Arterial	Esyt2
5.02037e-24	0.642208	0.466	0.286	1.13661e-19	Arterial	Rai14
6.16387e-24	0.66859	0.445	0.283	1.3955e-19	Arterial	Nenf
8.56668e-24	0.944558	0.264	0.122	1.9395e-19	Arterial	Tob1
1.11831e-23	0.924088	0.286	0.144	2.53186e-19	Arterial	Mcfd2
1.19965e-23	0.939194	0.292	0.147	2.71602e-19	Arterial	Irf7
1.46317e-23	0.801247	0.35	0.196	3.31261e-19	Arterial	Frmd4a
2.85668e-23	0.570565	0.585	0.433	6.46753e-19	Arterial	Efna1
3.65596e-23	0.676822	0.499	0.346	8.2771e-19	Arterial	Tulp4
6.97477e-23	0.40287	0.927	0.853	1.57909e-18	Arterial	Actg1
1.06041e-22	0.255176	0.968	0.925	2.40078e-18	Arterial	Rps16
1.10761e-22	0.547107	0.55	0.386	2.50763e-18	Arterial	Il10rb
1.37793e-22	0.774251	0.388	0.237	3.11964e-18	Arterial	Sos1
1.41224e-22	0.90703	0.289	0.152	3.1973e-18	Arterial	Crtc3
1.85148e-22	0.374498	0.83	0.694	4.19175e-18	Arterial	Cdc42bpa
2.87298e-22	0.415711	0.761	0.63	6.50442e-18	Arterial	Anxa5
3.39533e-22	0.927539	0.268	0.132	7.68703e-18	Arterial	Tnfrsf1b
3.89416e-22	0.686353	0.374	0.21	8.81637e-18	Arterial	Fhl1
5.57326e-22	0.720877	0.367	0.209	1.26179e-17	Arterial	Pkig
7.06041e-22	0.311008	0.862	0.751	1.59848e-17	Arterial	Rps6
7.19533e-22	0.292669	0.91	0.82	1.62902e-17	Arterial	Rpsa
7.44986e-22	0.569402	0.563	0.406	1.68665e-17	Arterial	Tmem109
8.20792e-22	0.525738	0.533	0.356	1.85827e-17	Arterial	Plaat3
8.35569e-22	0.734562	0.396	0.241	1.89173e-17	Arterial	Ncoa7
8.73289e-22	0.419358	0.77	0.621	1.97713e-17	Arterial	Rapgef5
1.19822e-21	0.702765	0.403	0.25	2.71278e-17	Arterial	Pik3c2b
1.21542e-21	0.858486	0.284	0.142	2.75171e-17	Arterial	Cldn15
1.26924e-21	0.813843	0.329	0.186	2.87356e-17	Arterial	Lgals3bp
1.68225e-21	0.443282	0.644	0.471	3.80862e-17	Arterial	Adcy4
1.99177e-21	0.68172	0.376	0.223	4.50936e-17	Arterial	Mylk
3.69644e-21	0.488321	0.554	0.387	8.36875e-17	Arterial	Senp6
4.51605e-21	0.32631	0.835	0.702	1.02243e-16	Arterial	Nfia
6.0347e-21	0.766373	0.348	0.207	1.36626e-16	Arterial	Sh3bp4
6.26239e-21	0.560489	0.504	0.337	1.4178e-16	Arterial	Notch4
6.3174e-21	0.289675	0.908	0.833	1.43026e-16	Arterial	Rps3
8.21861e-21	0.879789	0.25	0.118	1.86069e-16	Arterial	Sik1
8.2472e-21	0.948532	0.27	0.142	1.86717e-16	Arterial	Sema3f
8.32251e-21	0.449938	0.65	0.491	1.88422e-16	Arterial	Cnn3
9.33858e-21	0.715712	0.373	0.219	2.11425e-16	Arterial	Stx6
1.00897e-20	0.583045	0.475	0.31	2.2843e-16	Arterial	Dennd3
1.11997e-20	0.25101	0.991	0.98	2.5356e-16	Arterial	Tpt1
1.38414e-20	0.95656	0.25	0.124	3.13368e-16	Arterial	Lgmn
1.52588e-20	0.741296	0.374	0.23	3.45459e-16	Arterial	Flna
1.60849e-20	0.761833	0.322	0.174	3.64161e-16	Arterial	Foxn2
1.70253e-20	0.529501	0.544	0.383	3.85453e-16	Arterial	Phf21a
1.83166e-20	0.285592	0.895	0.793	4.14687e-16	Arterial	Laptm4a
1.95453e-20	0.438115	0.65	0.5	4.42506e-16	Arterial	Cyb5r3
2.26349e-20	0.696665	0.367	0.222	5.12454e-16	Arterial	Fam126a
2.60708e-20	0.648263	0.442	0.292	5.90243e-16	Arterial	Arhgap23
2.7678e-20	0.767569	0.31	0.176	6.26629e-16	Arterial	Wwp2
3.30406e-20	0.791365	0.339	0.199	7.4804e-16	Arterial	Fbxo34
3.76792e-20	0.747457	0.309	0.17	8.53056e-16	Arterial	Ctbp2
5.87969e-20	0.567399	0.475	0.313	1.33116e-15	Arterial	Phactr1
8.3505e-20	0.573731	0.504	0.344	1.89055e-15	Arterial	Ackr3
1.19011e-19	0.530689	0.556	0.398	2.69442e-15	Arterial	Fyn
1.44072e-19	0.881169	0.269	0.145	3.26179e-15	Arterial	Stt3b
1.48139e-19	0.494339	0.551	0.391	3.35386e-15	Arterial	Ppp1r16b
1.9951e-19	0.688112	0.369	0.222	4.51691e-15	Arterial	Tacc2
3.17066e-19	0.805647	0.286	0.158	7.17836e-15	Arterial	Pqlc1
3.27327e-19	0.272812	0.844	0.718	7.41068e-15	Arterial	Arpc2
4.39395e-19	0.894488	0.258	0.139	9.94791e-15	Arterial	Socs5
4.79504e-19	0.635725	0.391	0.246	1.0856e-14	Arterial	Map3k20
5.85555e-19	0.379776	0.707	0.567	1.3257e-14	Arterial	Tmed10
6.40336e-19	0.402676	0.641	0.482	1.44972e-14	Arterial	H2-Q7
6.96295e-19	0.422223	0.634	0.479	1.57641e-14	Arterial	Skap2
8.15912e-19	0.846873	0.293	0.168	1.84723e-14	Arterial	Oasl2
8.47552e-19	0.731601	0.61	0.498	1.91886e-14	Arterial	Btg2
9.48567e-19	0.282443	0.866	0.763	2.14756e-14	Arterial	Rpl12
1.00026e-18	0.379808	0.688	0.541	2.26459e-14	Arterial	Gsk3b
1.09746e-18	0.55457	0.517	0.376	2.48465e-14	Arterial	Atp2b4
1.12263e-18	0.611952	0.45	0.308	2.54163e-14	Arterial	Ier5
1.22832e-18	0.378874	0.68	0.52	2.78092e-14	Arterial	Gls
1.63835e-18	0.697013	0.359	0.218	3.70923e-14	Arterial	Mical2
1.70328e-18	0.325461	0.86	0.76	3.85622e-14	Arterial	Tek
1.99594e-18	0.46764	0.522	0.365	4.5188e-14	Arterial	Ubxn4
2.02715e-18	0.781641	0.307	0.173	4.58946e-14	Arterial	Pdlim7
3.03731e-18	0.483191	0.505	0.346	6.87647e-14	Arterial	9930111J21Rik2
3.94484e-18	0.480787	0.557	0.414	8.93112e-14	Arterial	Lrrc58
4.10144e-18	0.602131	0.421	0.276	9.28567e-14	Arterial	Irak2
4.12939e-18	0.521436	0.464	0.305	9.34893e-14	Arterial	Zcchc14
4.22686e-18	0.61824	0.418	0.275	9.56962e-14	Arterial	H2-Q6
4.35858e-18	0.762944	0.274	0.143	9.86781e-14	Arterial	Ppp1r14b
5.81633e-18	0.592092	0.416	0.271	1.31682e-13	Arterial	Vps36
7.49329e-18	0.71584	0.358	0.229	1.69648e-13	Arterial	Itga5
7.93428e-18	0.635994	0.385	0.247	1.79632e-13	Arterial	Arl6ip5
8.65383e-18	0.292946	0.806	0.684	1.95923e-13	Arterial	Rpl4
1.01246e-17	0.658877	0.327	0.189	2.29221e-13	Arterial	Gars
1.13623e-17	0.749558	0.304	0.18	2.57241e-13	Arterial	Glod4
1.14839e-17	0.556178	0.486	0.343	2.59995e-13	Arterial	Smpdl3a
1.75487e-17	0.344694	0.417	0.238	3.97303e-13	Arterial	Ehd4
1.97394e-17	0.826469	0.269	0.151	4.46899e-13	Arterial	St3gal2
2.81454e-17	0.726659	0.301	0.174	6.37212e-13	Arterial	Ak3
3.16487e-17	0.525121	0.435	0.287	7.16526e-13	Arterial	2025-09-09
3.4447e-17	0.784447	0.26	0.139	7.7988e-13	Arterial	Snx10
3.54623e-17	0.537288	0.529	0.39	8.02867e-13	Arterial	Lmna
5.2144e-17	0.327404	0.784	0.66	1.18054e-12	Arterial	Hsp90b1
5.60589e-17	0.516538	0.448	0.299	1.26917e-12	Arterial	Aida
6.01433e-17	0.30611	0.854	0.746	1.36164e-12	Arterial	Tmod3
7.82808e-17	0.500415	0.525	0.382	1.77228e-12	Arterial	Rb1
9.96923e-17	0.767372	0.275	0.157	2.25703e-12	Arterial	Snx4
1.01941e-16	0.625395	0.352	0.215	2.30795e-12	Arterial	Ddah2
1.19123e-16	0.748259	0.327	0.212	2.69694e-12	Arterial	Tnfaip8
1.25672e-16	0.555859	0.409	0.266	2.84521e-12	Arterial	Sav1
1.72594e-16	0.548694	0.406	0.264	3.90752e-12	Arterial	Kif26a
1.78627e-16	0.41902	0.599	0.453	4.04411e-12	Arterial	Ldlrad4
2.09673e-16	0.551226	0.358	0.215	4.74699e-12	Arterial	Ifih1
2.41557e-16	0.424485	0.592	0.455	5.46886e-12	Arterial	Rps6ka3
2.51352e-16	0.605502	0.417	0.29	5.69062e-12	Arterial	Strbp
2.79298e-16	0.296109	0.96	0.922	6.32332e-12	Arterial	Ptma
3.63089e-16	0.54662	0.377	0.232	8.22034e-12	Arterial	Bcl7c
4.44177e-16	0.647742	0.306	0.176	1.00562e-11	Arterial	Esyt1
4.83462e-16	0.449574	0.531	0.385	1.09456e-11	Arterial	Tap2
5.87577e-16	0.574396	0.387	0.252	1.33028e-11	Arterial	Dab2
6.91886e-16	0.466802	0.499	0.358	1.56643e-11	Arterial	Adgre5
1.40428e-15	0.520644	0.404	0.262	3.17928e-11	Arterial	Rnh1
1.72184e-15	0.269522	0.826	0.728	3.89825e-11	Arterial	Rpl10
1.958e-15	0.554734	0.382	0.25	4.4329e-11	Arterial	Ankrd13a
2.68869e-15	0.707418	0.27	0.15	6.08719e-11	Arterial	Ppa1
2.91278e-15	0.324339	0.716	0.59	6.59455e-11	Arterial	Calm2
3.29227e-15	0.320857	0.713	0.583	7.45369e-11	Arterial	Psme1
4.49062e-15	0.516636	0.435	0.304	1.01668e-10	Arterial	Dag1
5.95079e-15	0.277941	0.745	0.601	1.34726e-10	Arterial	Nck1
7.54763e-15	0.2636	0.785	0.661	1.70878e-10	Arterial	Ppib
1.26135e-14	0.363648	0.714	0.6	2.8557e-10	Arterial	Klf3
1.52303e-14	0.361335	0.595	0.448	3.44815e-10	Arterial	Hsp90aa1
1.64786e-14	0.475702	0.428	0.289	3.73076e-10	Arterial	Sh2b3
1.92114e-14	0.622669	0.305	0.18	4.34946e-10	Arterial	Phf11d
2.14663e-14	0.5784	0.364	0.241	4.85996e-10	Arterial	Mall
2.17147e-14	0.483346	0.434	0.3	4.9162e-10	Arterial	Tln2
2.47951e-14	0.451386	0.436	0.294	5.61361e-10	Arterial	Ceacam1
2.68004e-14	0.351704	0.621	0.475	6.06761e-10	Arterial	Ggta1
2.963e-14	0.644027	0.296	0.179	6.70823e-10	Arterial	Usp6nl
3.09037e-14	0.38548	0.565	0.43	6.99659e-10	Arterial	Ccser2
3.76012e-14	0.448962	0.457	0.328	8.51292e-10	Arterial	Hspa4
3.77295e-14	0.494401	0.387	0.254	8.54196e-10	Arterial	Kdm6a
4.21742e-14	0.580673	0.399	0.278	9.54823e-10	Arterial	Tcf7l1
4.25836e-14	0.357776	0.663	0.549	9.64092e-10	Arterial	Rrbp1
4.57755e-14	0.461625	0.577	0.458	1.03636e-09	Arterial	Stard13
4.58494e-14	0.672303	0.297	0.186	1.03803e-09	Arterial	Dnmt3a
5.4373e-14	0.278722	0.771	0.643	1.231e-09	Arterial	Gnaq
5.72472e-14	0.494046	0.382	0.252	1.29608e-09	Arterial	Thsd1
6.58449e-14	0.266944	0.779	0.647	1.49073e-09	Arterial	Luc7l2
6.79396e-14	0.488153	0.429	0.305	1.53815e-09	Arterial	Parva
6.96797e-14	0.51433	0.377	0.245	1.57755e-09	Arterial	Plekha1
7.27581e-14	0.610708	0.287	0.168	1.64724e-09	Arterial	Fkbp2
7.91821e-14	0.608089	0.293	0.175	1.79268e-09	Arterial	Slc25a32
8.94709e-14	0.44246	0.508	0.382	2.02562e-09	Arterial	Nfic
9.45105e-14	0.617697	0.282	0.168	2.13972e-09	Arterial	Bcr
1.42374e-13	0.571798	0.273	0.149	3.22334e-09	Arterial	Acer2
1.51872e-13	0.595212	0.289	0.173	3.43838e-09	Arterial	Gm12185
2.09197e-13	0.505463	0.347	0.216	4.73621e-09	Arterial	Sncg
2.45453e-13	0.324026	0.613	0.483	5.55706e-09	Arterial	Kalrn
5.12776e-13	0.398744	0.516	0.38	1.16093e-08	Arterial	Trim30a
5.98501e-13	0.604174	0.304	0.194	1.35501e-08	Arterial	Lpcat3
6.18882e-13	0.28219	0.602	0.454	1.40115e-08	Arterial	Smc1a
6.34651e-13	0.331078	0.665	0.542	1.43685e-08	Arterial	Myo1e
6.37111e-13	0.629399	0.279	0.175	1.44242e-08	Arterial	Smurf1
6.68358e-13	0.507184	0.371	0.252	1.51316e-08	Arterial	Acyp2
7.99792e-13	0.33184	0.563	0.423	1.81073e-08	Arterial	Sema7a
8.2776e-13	0.321875	0.732	0.609	1.87405e-08	Arterial	Maml2
9.06745e-13	0.346057	0.533	0.399	2.05287e-08	Arterial	Vdac3
1.08704e-12	0.298933	0.679	0.546	2.46105e-08	Arterial	Sncaip
1.55763e-12	0.523369	0.308	0.193	3.52648e-08	Arterial	Hdgfl3
1.60655e-12	0.365901	0.63	0.516	3.63724e-08	Arterial	Ifnar2
1.77791e-12	0.302579	0.83	0.74	4.02519e-08	Arterial	Rapgef1
1.80848e-12	0.648836	0.28	0.176	4.0944e-08	Arterial	Pkn3
2.15326e-12	0.33908	0.625	0.504	4.87499e-08	Arterial	Rbfox2
2.32544e-12	0.318509	0.568	0.436	5.2648e-08	Arterial	Atp6v0e
2.46397e-12	0.462213	0.444	0.317	5.57842e-08	Arterial	Ogt
2.8304e-12	0.430409	0.392	0.262	6.40803e-08	Arterial	Herc6
2.88608e-12	0.435819	0.455	0.331	6.53408e-08	Arterial	Cdk14
3.82025e-12	0.252204	0.636	0.498	8.64905e-08	Arterial	Eef1g
3.9926e-12	0.449859	0.417	0.301	9.03924e-08	Arterial	Trak1
4.19291e-12	0.359081	0.472	0.335	9.49274e-08	Arterial	Ube2n
4.42871e-12	0.366086	0.564	0.44	1.00266e-07	Arterial	Nos3
5.4278e-12	0.365109	0.573	0.452	1.22885e-07	Arterial	Adam10
6.39206e-12	0.317837	0.525	0.395	1.44716e-07	Arterial	Ubr5
6.72114e-12	0.329448	0.715	0.612	1.52167e-07	Arterial	Flnb
7.039e-12	0.669184	0.271	0.17	1.59363e-07	Arterial	Daam1
7.26516e-12	0.263867	0.687	0.561	1.64483e-07	Arterial	Uaca
9.42983e-12	0.534589	0.316	0.205	2.13491e-07	Arterial	Hip1r
1.04296e-11	0.406462	0.437	0.312	2.36125e-07	Arterial	Kctd10
1.08743e-11	0.43662	0.454	0.341	2.46193e-07	Arterial	Zbtb7a
1.3146e-11	0.409049	0.363	0.233	2.97626e-07	Arterial	Eml1
1.43632e-11	0.459975	0.368	0.249	3.25184e-07	Arterial	Enpp4
1.51398e-11	0.299368	0.612	0.487	3.42765e-07	Arterial	Cpd
1.66759e-11	0.573907	0.274	0.171	3.77543e-07	Arterial	Prdx4
1.76113e-11	0.453969	0.371	0.257	3.9872e-07	Arterial	Npepps
2.28176e-11	0.519438	0.329	0.218	5.16591e-07	Arterial	Psmg4
2.57595e-11	0.347485	0.43	0.298	5.83196e-07	Arterial	Tpi1
2.6721e-11	0.433687	0.408	0.291	6.04963e-07	Arterial	P4hb
3.04352e-11	0.370062	0.457	0.329	6.89053e-07	Arterial	Ascc3
3.736e-11	0.334431	0.494	0.366	8.4583e-07	Arterial	Bcap31
4.12575e-11	0.260519	0.653	0.53	9.3407e-07	Arterial	Eif3a
4.26329e-11	0.446111	0.351	0.232	9.65209e-07	Arterial	Ypel2
5.0461e-11	0.314214	0.624	0.505	1.14244e-06	Arterial	Ppp1cb
6.69015e-11	0.302905	0.529	0.396	1.51465e-06	Arterial	Tmco1
1.06864e-10	0.467534	0.361	0.25	2.41941e-06	Arterial	Zfp609
1.12451e-10	0.606325	0.261	0.169	2.5459e-06	Arterial	Dnajb9
1.21136e-10	0.552048	0.251	0.155	2.74253e-06	Arterial	Mgat5
1.27435e-10	0.491394	0.281	0.178	2.88513e-06	Arterial	Tmem47
1.33689e-10	0.406837	0.411	0.299	3.02671e-06	Arterial	Tlk1
1.50354e-10	0.358683	0.486	0.367	3.40401e-06	Arterial	Timm10b
1.54912e-10	0.410413	0.387	0.273	3.5072e-06	Arterial	Pacsin2
1.85114e-10	0.260644	0.907	0.854	4.19098e-06	Arterial	Apbb2
1.92289e-10	0.468782	0.32	0.212	4.35343e-06	Arterial	Rtp4
1.98483e-10	0.311907	0.529	0.408	4.49367e-06	Arterial	Zfp148
2.22073e-10	0.464715	0.319	0.212	5.02774e-06	Arterial	Camk1
2.27218e-10	0.356323	0.395	0.268	5.14423e-06	Arterial	Ccnl1
2.35206e-10	0.330319	0.496	0.377	5.32506e-06	Arterial	Hnrnpab
2.75776e-10	0.461717	0.348	0.241	6.24358e-06	Arterial	Arl4a
3.00659e-10	0.30428	0.598	0.479	6.80693e-06	Arterial	Psme2
3.10822e-10	0.430291	0.34	0.229	7.03701e-06	Arterial	Fgfr2
3.95108e-10	0.47943	0.3	0.193	8.94525e-06	Arterial	Trim8
4.35615e-10	0.458672	0.333	0.232	9.86233e-06	Arterial	Sh3glb2
4.48421e-10	0.384399	0.376	0.26	1.01523e-05	Arterial	Herc4
5.55035e-10	0.516762	0.261	0.165	1.2566e-05	Arterial	Suclg2
7.60239e-10	0.347473	0.511	0.396	1.72118e-05	Arterial	Samd9l
8.17039e-10	0.502276	0.253	0.153	1.84978e-05	Arterial	Tmem238
9.00795e-10	0.477655	0.332	0.237	2.0394e-05	Arterial	Gm12216
9.43468e-10	0.349199	0.407	0.292	2.13601e-05	Arterial	Npdc1
1.02659e-09	0.301869	0.473	0.352	2.32419e-05	Arterial	Ppp2r2a
1.02702e-09	0.555077	0.26	0.171	2.32517e-05	Arterial	Dusp16
1.04247e-09	0.480061	0.298	0.197	2.36015e-05	Arterial	Nampt
1.19441e-09	0.461053	0.369	0.265	2.70415e-05	Arterial	Stim1
1.24037e-09	0.537193	0.267	0.172	2.80819e-05	Arterial	Limk2
1.31633e-09	0.29983	0.519	0.404	2.98017e-05	Arterial	Btbd9
1.33187e-09	0.290627	0.487	0.363	3.01535e-05	Arterial	Mob2
1.49668e-09	0.345027	0.665	0.575	3.38849e-05	Arterial	Plpp1
1.64774e-09	0.396691	0.332	0.22	3.73048e-05	Arterial	Furin
1.72001e-09	0.443939	0.343	0.241	3.8941e-05	Arterial	Klf10
1.7362e-09	0.321869	0.416	0.297	3.93075e-05	Arterial	Nucb1
2.08761e-09	0.284405	0.549	0.431	4.72634e-05	Arterial	Tmpo
2.17757e-09	0.339082	0.459	0.35	4.93002e-05	Arterial	Clec14a
2.44344e-09	0.291423	0.547	0.426	5.53194e-05	Arterial	Tmed5
2.57041e-09	0.346602	0.429	0.32	5.8194e-05	Arterial	Ap2b1
2.63495e-09	0.33112	0.442	0.334	5.96553e-05	Arterial	Eea1
2.80848e-09	0.452401	0.333	0.237	6.3584e-05	Arterial	Larp1b
3.12945e-09	0.412019	0.338	0.238	7.08508e-05	Arterial	Atp9a
3.33975e-09	0.3226	0.344	0.234	7.5612e-05	Arterial	Tnks1bp1
3.48281e-09	0.308395	0.461	0.342	7.88509e-05	Arterial	Hnrnpa1
4.37244e-09	0.312758	0.502	0.399	9.8992e-05	Arterial	Msi2
4.93143e-09	0.380418	0.398	0.3	0.000111648	Arterial	Rin2
5.8569e-09	0.264598	0.543	0.425	0.0001326	Arterial	Rap1gds1
6.03427e-09	0.387444	0.401	0.294	0.000136616	Arterial	Mcmbp
6.67652e-09	0.297266	0.497	0.389	0.000151156	Arterial	Uqcc2
6.72176e-09	0.763221	0.281	0.214	0.000152181	Arterial	Zfp36
6.90209e-09	0.484534	0.251	0.161	0.000156263	Arterial	Acacb
6.91295e-09	0.512262	0.253	0.161	0.000156509	Arterial	Tob2
7.04731e-09	0.27771	0.535	0.418	0.000159551	Arterial	Epb41l2
7.31486e-09	0.329685	0.375	0.262	0.000165608	Arterial	Tmbim1
7.54513e-09	0.447412	0.319	0.224	0.000170822	Arterial	Vps13a
8.35832e-09	0.341721	0.384	0.278	0.000189232	Arterial	Hmgn1
9.75038e-09	0.362284	0.353	0.25	0.000220749	Arterial	Ppp2r2d
9.81546e-09	0.291474	0.547	0.436	0.000222222	Arterial	Zfr
1.06528e-08	0.334718	0.423	0.312	0.000241179	Arterial	Tmem255b
1.14358e-08	0.432367	0.348	0.257	0.000258907	Arterial	Man1a
1.15383e-08	0.338861	0.43	0.323	0.000261227	Arterial	Xaf1
1.32535e-08	0.455117	0.299	0.207	0.000300058	Arterial	Yipf1
1.39418e-08	0.439215	0.286	0.193	0.000315642	Arterial	Eif2ak2
2.06952e-08	0.49908	0.267	0.183	0.00046854	Arterial	Fam13b
2.29777e-08	0.309009	0.449	0.338	0.000520214	Arterial	Fat4
2.95575e-08	0.41312	0.295	0.203	0.000669181	Arterial	Gnpda2
3.04751e-08	0.321973	0.318	0.209	0.000689957	Arterial	Cables2
3.87258e-08	0.419426	0.344	0.248	0.000876752	Arterial	B3gnt2
3.9241e-08	0.431979	0.315	0.226	0.000888416	Arterial	Casp7
3.98713e-08	0.403441	0.316	0.225	0.000902686	Arterial	Hotairm1
4.48702e-08	0.421845	0.277	0.187	0.00101586	Arterial	Kctd12
4.48951e-08	0.461888	0.262	0.176	0.00101642	Arterial	Tlnrd1
5.5136e-08	0.264643	0.491	0.383	0.00124828	Arterial	Parvb
5.59815e-08	0.324785	0.353	0.248	0.00126742	Arterial	Dicer1
5.80413e-08	0.289217	0.489	0.394	0.00131406	Arterial	Anxa7
6.49321e-08	0.266803	0.459	0.354	0.00147006	Arterial	Vgll4
6.65506e-08	0.29202	0.477	0.369	0.0015067	Arterial	Pcdh1
7.50654e-08	0.322752	0.441	0.343	0.00169948	Arterial	Elavl1
7.64765e-08	0.440534	0.285	0.202	0.00173143	Arterial	Ncstn
8.22944e-08	0.41508	0.284	0.193	0.00186314	Arterial	Acox1
9.27397e-08	0.423468	0.274	0.188	0.00209963	Arterial	Plp2
1.01331e-07	0.464215	0.266	0.183	0.00229413	Arterial	Ifnar1
1.01349e-07	0.265992	0.442	0.336	0.00229454	Arterial	Cers4
1.07138e-07	0.354353	0.305	0.21	0.00242561	Arterial	Ick
1.08552e-07	0.327928	0.315	0.219	0.00245762	Arterial	Rfxap
1.21669e-07	0.318364	0.421	0.324	0.00275459	Arterial	Tnrc18
1.34726e-07	0.379182	0.252	0.161	0.00305019	Arterial	Usp1
1.51282e-07	0.288842	0.372	0.271	0.00342503	Arterial	Arl2bp
1.55584e-07	0.37707	0.324	0.235	0.00352241	Arterial	Clcn3
1.77283e-07	0.301812	0.36	0.259	0.00401369	Arterial	Cdk9
1.92994e-07	0.42836	0.279	0.198	0.00436939	Arterial	Yeats2
1.9746e-07	0.407071	0.29	0.204	0.00447051	Arterial	Nfatc1
2.03012e-07	0.299596	0.407	0.307	0.0045962	Arterial	Copb1
2.1518e-07	0.250567	0.495	0.385	0.00487167	Arterial	Asap2
2.15848e-07	0.473801	0.251	0.176	0.00488681	Arterial	Smim12
2.15911e-07	0.297483	0.454	0.363	0.00488821	Arterial	Grasp
2.25292e-07	0.330779	0.399	0.306	0.0051006	Arterial	Runx1t1
2.29853e-07	0.353297	0.404	0.312	0.00520387	Arterial	Mtmr10
2.30881e-07	0.29307	0.444	0.336	0.00522715	Arterial	Ogdh
2.38703e-07	0.28823	0.46	0.361	0.00540424	Arterial	Ghr
2.4632e-07	0.260801	0.485	0.381	0.00557668	Arterial	Nfkb1
2.50467e-07	0.349862	0.325	0.236	0.00567058	Arterial	Magt1
2.50573e-07	0.320452	0.462	0.372	0.00567297	Arterial	Clock
2.63246e-07	0.272743	0.353	0.248	0.00595989	Arterial	Cdk2ap1
2.83696e-07	0.263825	0.385	0.277	0.00642287	Arterial	Rsrc1
2.93851e-07	0.324431	0.404	0.31	0.0066528	Arterial	Shoc2
2.98807e-07	0.308913	0.308	0.215	0.00676499	Arterial	Rspry1
3.04842e-07	0.380385	0.259	0.171	0.00690163	Arterial	Trmt112
3.15218e-07	0.268804	0.488	0.397	0.00713653	Arterial	Manf
3.16704e-07	0.357553	0.32	0.23	0.00717018	Arterial	Tmem164
3.281e-07	0.424178	0.28	0.2	0.00742819	Arterial	Nhlrc2
3.44933e-07	0.367173	0.332	0.237	0.00780929	Arterial	Ppp1r9b
3.82662e-07	0.296145	0.427	0.329	0.00866348	Arterial	Aff1
3.86818e-07	0.334553	0.34	0.246	0.00875755	Arterial	B4galt1
3.93619e-07	0.302656	0.314	0.22	0.00891153	Arterial	Uap1
4.16489e-07	0.391267	0.253	0.169	0.00942932	Arterial	Rps27rt
4.88424e-07	0.328217	0.297	0.209	0.0110579	Arterial	Itpripl2
5.09476e-07	0.307921	0.31	0.212	0.0115345	Arterial	Pkd1
5.45037e-07	0.301058	0.358	0.265	0.0123396	Arterial	Atl3
5.53378e-07	0.27541	0.453	0.35	0.0125285	Arterial	Erc1
5.62518e-07	0.358563	0.338	0.255	0.0127354	Arterial	Pik3cb
5.6803e-07	0.367406	0.304	0.217	0.0128602	Arterial	Ube2w
6.08226e-07	0.254931	0.488	0.391	0.0137702	Arterial	Tor1aip1
6.38008e-07	0.341914	0.337	0.246	0.0144445	Arterial	Nsf
7.1153e-07	0.256165	0.332	0.232	0.016109	Arterial	Gbp3
7.20711e-07	0.391692	0.302	0.22	0.0163169	Arterial	Ccnyl1
8.05087e-07	0.316122	0.329	0.237	0.0182272	Arterial	Bbip1
8.44336e-07	0.412389	0.293	0.217	0.0191158	Arterial	Cers2
8.51645e-07	0.320597	0.328	0.24	0.0192812	Arterial	Plscr2
8.64277e-07	0.379816	0.274	0.189	0.0195672	Arterial	Ago2
9.58722e-07	0.371149	0.312	0.221	0.0217055	Arterial	Srcap
1.00657e-06	0.40682	0.351	0.269	0.0227887	Arterial	Gse1
1.18394e-06	0.36918	0.279	0.201	0.0268043	Arterial	Btaf1
1.19658e-06	0.267339	0.489	0.392	0.0270906	Arterial	Smg6
1.22199e-06	0.362209	0.382	0.301	0.0276658	Arterial	Kcnq1ot1
1.2714e-06	0.306259	0.283	0.196	0.0287846	Arterial	Stk11
1.4065e-06	0.305685	0.335	0.248	0.0318432	Arterial	Gspt1
1.4212e-06	0.270236	0.43	0.335	0.032176	Arterial	Nrbp1
1.52808e-06	0.32299	0.343	0.258	0.0345957	Arterial	Nrip1
1.68325e-06	0.320351	0.295	0.215	0.0381089	Arterial	Rbbp7
1.88717e-06	0.316775	0.416	0.329	0.0427255	Arterial	Wars
2.31179e-06	0.418387	0.25	0.178	0.0523388	Arterial	Scamp1
2.41264e-06	0.374629	0.252	0.178	0.0546221	Arterial	Gpatch2
2.45292e-06	0.440769	0.267	0.202	0.0555341	Arterial	Golim4
2.47673e-06	0.385496	0.281	0.205	0.0560732	Arterial	Sema6d
2.5156e-06	0.416917	0.296	0.224	0.0569532	Arterial	Dusp6
2.51978e-06	0.353838	0.281	0.206	0.0570478	Arterial	Dbnl
2.87821e-06	0.319216	0.263	0.181	0.0651627	Arterial	Als2cl
3.05527e-06	0.272087	0.403	0.312	0.0691712	Arterial	Prrg1
3.17273e-06	0.259223	0.37	0.284	0.0718306	Arterial	Synj2bp
3.24599e-06	0.251217	0.423	0.328	0.0734893	Arterial	Hdgf
3.26572e-06	0.29041	0.349	0.261	0.0739359	Arterial	Cyb5b
3.30536e-06	0.258818	0.383	0.286	0.0748334	Arterial	Banf1
3.69841e-06	0.314014	0.352	0.269	0.0837319	Arterial	Tcp1
3.74004e-06	0.367185	0.274	0.2	0.0846744	Arterial	Prkag1
3.74312e-06	0.311176	0.301	0.223	0.0847442	Arterial	Specc1l
4.11135e-06	0.26553	0.38	0.29	0.0930809	Arterial	Xrn2
4.39886e-06	0.347267	0.3	0.223	0.0995902	Arterial	H13
4.62805e-06	0.301446	0.266	0.189	0.104779	Arterial	Arhgef5
7.41309e-06	0.273987	0.361	0.28	0.167832	Arterial	Scaper
7.51975e-06	0.278222	0.342	0.257	0.170247	Arterial	Hmox2
7.74085e-06	0.299915	0.268	0.191	0.175253	Arterial	Gsr
8.27814e-06	0.254617	0.328	0.238	0.187417	Arterial	2025-03-05
8.31844e-06	0.333522	0.264	0.182	0.188329	Arterial	Ergic1
8.61063e-06	0.308657	0.272	0.195	0.194945	Arterial	St3gal4
8.64958e-06	0.324291	0.27	0.189	0.195827	Arterial	Zfp277
8.72328e-06	0.273179	0.296	0.216	0.197495	Arterial	Cnpy2
9.25268e-06	0.332348	0.314	0.24	0.209481	Arterial	Far1
1.01599e-05	0.406643	0.266	0.198	0.23002	Arterial	Cradd
1.02566e-05	0.381799	0.31	0.239	0.23221	Arterial	Ppp2r3a
1.36865e-05	0.25097	0.357	0.271	0.309863	Arterial	Mgat2
1.46675e-05	0.263623	0.29	0.205	0.332073	Arterial	Prdx5
1.48061e-05	0.293435	0.276	0.198	0.335209	Arterial	Acat1
1.48396e-05	0.290411	0.299	0.225	0.33597	Arterial	Galnt10
1.54447e-05	0.311528	0.302	0.23	0.349667	Arterial	Gclm
1.61244e-05	0.309211	0.299	0.223	0.365055	Arterial	Stt3a
1.63091e-05	0.258767	0.331	0.246	0.369239	Arterial	Prcp
2.02805e-05	0.315916	0.285	0.214	0.45915	Arterial	Sdf2
2.18421e-05	0.266114	0.332	0.249	0.494504	Arterial	Rmnd5a
2.24082e-05	0.301913	0.32	0.243	0.507321	Arterial	C1galt1
2.27166e-05	0.25331	0.292	0.21	0.514305	Arterial	Nadk
2.30875e-05	0.305352	0.267	0.195	0.522701	Arterial	Tal1
2.60604e-05	0.251636	0.318	0.238	0.590008	Arterial	Usp32
2.70739e-05	0.324918	0.275	0.206	0.612953	Arterial	Phc3
3.18742e-05	0.268125	0.324	0.242	0.721631	Arterial	Naa15
3.74049e-05	0.259759	0.535	0.462	0.846846	Arterial	Slc38a2
4.30317e-05	0.296111	0.265	0.194	0.974237	Arterial	Tcf20
4.87525e-05	0.3241	0.253	0.191	1	Arterial	Uggt1
5.18293e-05	0.280591	0.306	0.236	1	Arterial	Larp1
5.24521e-05	0.316276	0.266	0.2	1	Arterial	Rab5if
7.14388e-05	0.294086	0.262	0.195	1	Arterial	Zfp326
7.8513e-05	0.320682	0.255	0.192	1	Arterial	Ywhag
7.96009e-05	0.269979	0.299	0.223	1	Arterial	Xpo1
8.09118e-05	0.286173	0.272	0.201	1	Arterial	Pcf11
8.21264e-05	0.29317	0.279	0.213	1	Arterial	Wsb2
9.21987e-05	0.311842	0.256	0.188	1	Arterial	Aebp2
0.000106519	0.335402	0.256	0.193	1	Arterial	Arl5b
0.000107464	0.250191	0.269	0.202	1	Arterial	Spag7
0.00013586	0.301764	0.27	0.204	1	Arterial	Rab8b
0.000179741	0.259328	0.293	0.226	1	Arterial	Rcn2
0.000212655	0.282013	0.274	0.209	1	Arterial	Agps
0.000216051	0.279162	0.304	0.242	1	Arterial	Tia1
0.00023809	0.283671	0.252	0.189	1	Arterial	Eml6
0.000267079	0.255144	0.303	0.242	1	Arterial	Hdac1
0.000287594	0.254449	0.262	0.2	1	Arterial	Dusp22
0.000321591	0.254615	0.26	0.196	1	Arterial	Bcl2
0.000473631	0.273271	0.286	0.223	1	Arterial	Tmf1
0.000665386	0.254721	0.251	0.192	1	Arterial	Cops4
0.00114026	0.253553	0.26	0.204	1	Arterial	Spin1
0.00183104	0.282393	0.27	0.22	1	Arterial	Rcor1
2.02822e-134	10.4671	0.907	0.007	4.59188e-130	Arteriolar	Cfd
2.71294e-104	6.99587	0.933	0.079	6.1421e-100	Arteriolar	Car3
7.42127e-52	10.3232	0.347	0.001	1.68018e-47	Arteriolar	Cidec
1.88774e-51	6.83488	0.467	0.019	4.27385e-47	Arteriolar	Scd1
2.83457e-47	9.94103	0.333	0.001	6.41748e-43	Arteriolar	Retn
3.15359e-47	4.86934	0.773	0.125	7.13973e-43	Arteriolar	Ifi27l2a
1.44238e-45	7.16572	0.44	0.007	3.26554e-41	Arteriolar	Hp
4.13128e-36	1.10809	1	0.995	9.35322e-32	Arteriolar	Fabp4
2.16991e-35	3.22648	0.853	0.491	4.91268e-31	Arteriolar	Dbi
1.10685e-33	9.16953	0.267	0.002	2.50592e-29	Arteriolar	Adipoq
1.43951e-29	4.31447	0.427	0.038	3.25906e-25	Arteriolar	Angptl4
1.03468e-28	7.01872	0.293	0.007	2.34252e-24	Arteriolar	Cdo1
4.37979e-24	6.51161	0.267	0.01	9.91585e-20	Arteriolar	Fasn
3.1578e-20	4.28867	0.373	0.052	7.14926e-16	Arteriolar	Mgst1
1.55245e-18	2.95523	0.6	0.25	3.51474e-14	Arteriolar	Lgals1
1.1594e-17	2.43709	0.547	0.181	2.62487e-13	Arteriolar	Btnl9
1.07341e-14	1.75827	0.733	0.489	2.4302e-10	Arteriolar	Pparg
2.11758e-12	2.31329	0.413	0.162	4.79421e-08	Arteriolar	Plin2
3.01243e-12	2.71074	0.52	0.207	6.82014e-08	Arteriolar	Gsn
7.80055e-12	2.0463	0.613	0.321	1.76604e-07	Arteriolar	Pnpla2
1.1729e-11	3.61086	0.253	0.047	2.65545e-07	Arteriolar	Mt1
6.5209e-10	2.69382	0.36	0.138	1.47633e-05	Arteriolar	Chpt1
1.69185e-09	2.06803	0.373	0.164	3.83036e-05	Arteriolar	Cxcl9
2.03722e-09	1.81288	0.64	0.427	4.61227e-05	Arteriolar	Scp2
6.64487e-09	2.96553	0.267	0.084	0.00015044	Arteriolar	Cebpb
9.63091e-09	2.18481	0.307	0.068	0.000218044	Arteriolar	Tmem182
9.71419e-09	2.14635	0.413	0.225	0.000219929	Arteriolar	Sncg
1.58578e-08	2.45496	0.267	0.06	0.00035902	Arteriolar	Csf2rb
1.96545e-08	0.892916	0.92	0.776	0.000444979	Arteriolar	Apoe
4.04172e-08	1.47765	0.707	0.471	0.000915046	Arteriolar	Thrsp
6.69472e-08	0.728174	0.987	0.954	0.00151568	Arteriolar	Fth1
2.07469e-07	1.95359	0.373	0.21	0.00469711	Arteriolar	Prdx5
6.92967e-07	1.23739	0.52	0.315	0.0156888	Arteriolar	Cyp4b1
1.12508e-06	1.53617	0.387	0.152	0.0254718	Arteriolar	Cldn15
1.13511e-06	0.702169	0.973	0.875	0.0256988	Arteriolar	Ftl1
1.28757e-06	1.6125	0.4	0.222	0.0291506	Arteriolar	Mdh1
1.30339e-06	1.40473	0.613	0.384	0.0295088	Arteriolar	Ech1
1.50051e-06	2.02312	0.293	0.114	0.0339716	Arteriolar	Dnajc15
1.8993e-06	0.985551	0.667	0.456	0.0430002	Arteriolar	Car4
2.71354e-06	1.02801	0.827	0.72	0.0614346	Arteriolar	Gpx4
6.37879e-06	1.15361	0.48	0.257	0.144416	Arteriolar	Lpar6
6.95025e-06	1.93791	0.413	0.265	0.157354	Arteriolar	Etfb
1.04847e-05	1.83272	0.32	0.174	0.237373	Arteriolar	Eci1
1.80927e-05	1.5454	0.413	0.238	0.409619	Arteriolar	1810058I24Rik
1.80964e-05	0.541441	0.96	0.972	0.409702	Arteriolar	Cd36
2.07856e-05	1.69526	0.293	0.142	0.470586	Arteriolar	Chchd10
3.2591e-05	2.02249	0.253	0.128	0.73786	Arteriolar	Hadh
4.39659e-05	1.69062	0.4	0.276	0.995389	Arteriolar	Acadl
4.58148e-05	1.94665	0.28	0.14	1	Arteriolar	Mmd
5.64187e-05	0.966694	0.787	0.699	1	Arteriolar	Atp5b
7.47692e-05	1.05451	0.533	0.363	1	Arteriolar	Tgfbr3
8.13859e-05	1.09147	0.573	0.392	1	Arteriolar	Romo1
0.000144748	0.360645	1	0.996	1	Arteriolar	mt-Co1
0.000230878	1.61842	0.48	0.323	1	Arteriolar	Mpc1
0.000232786	0.837205	0.56	0.42	1	Arteriolar	4930402H24Rik
0.000323931	1.04396	0.36	0.182	1	Arteriolar	Ccser1
0.000389655	0.59303	0.787	0.683	1	Arteriolar	Pkp4
0.000391306	0.502559	0.92	0.915	1	Arteriolar	Mgll
0.000431946	0.901293	0.547	0.411	1	Arteriolar	Efnb1
0.000443092	1.01899	0.44	0.26	1	Arteriolar	Acyp2
0.000451215	1.31456	0.333	0.209	1	Arteriolar	Prdx6
0.000452014	1.10887	0.613	0.487	1	Arteriolar	Ndufb1-ps
0.000481594	0.751146	0.76	0.68	1	Arteriolar	Cldn5
0.000498352	1.37423	0.307	0.157	1	Arteriolar	Hist1h2bc
0.000516318	1.41444	0.293	0.145	1	Arteriolar	Bnip3
0.000539807	1.34826	0.32	0.196	1	Arteriolar	Ufm1
0.000574296	1.17845	0.427	0.283	1	Arteriolar	Map1lc3a
0.000628908	1.28437	0.4	0.285	1	Arteriolar	Aco2
0.000802356	1.43698	0.293	0.159	1	Arteriolar	Ppa1
0.000811091	1.06904	0.36	0.197	1	Arteriolar	Nectin2
0.000814315	0.88058	0.6	0.442	1	Arteriolar	Micos10
0.000831227	0.722498	0.573	0.42	1	Arteriolar	Tmem245
0.000862294	1.38142	0.293	0.165	1	Arteriolar	Cat
0.000955146	1.26564	0.36	0.247	1	Arteriolar	Hadhb
0.0009604	0.641999	0.907	0.854	1	Arteriolar	Chchd2
0.00102646	0.787702	0.453	0.266	1	Arteriolar	Arhgef28
0.00142641	1.14398	0.36	0.228	1	Arteriolar	Etfa
0.00143761	1.13856	0.28	0.145	1	Arteriolar	Hdac3
0.00147225	0.983132	0.4	0.245	1	Arteriolar	Rbp7
0.00166829	0.964116	0.36	0.199	1	Arteriolar	Art3
0.00173758	0.777452	0.467	0.302	1	Arteriolar	Tmem167
0.001764	1.17813	0.347	0.214	1	Arteriolar	Anxa6
0.00180704	1.33157	0.28	0.175	1	Arteriolar	Mgst3
0.00200588	0.898147	0.573	0.447	1	Arteriolar	Ifi27
0.0021251	1.17188	0.453	0.341	1	Arteriolar	Timm13
0.00253239	0.470854	0.88	0.783	1	Arteriolar	Serf2
0.00277805	1.26439	0.293	0.175	1	Arteriolar	Dynll2
0.00333793	0.569559	0.827	0.772	1	Arteriolar	Fabp5
0.003681	0.607663	0.68	0.555	1	Arteriolar	Cyb5a
0.00384911	0.697057	0.627	0.484	1	Arteriolar	Top1
0.00402845	0.920865	0.52	0.4	1	Arteriolar	Atp5g3
0.00432069	0.638825	0.84	0.834	1	Arteriolar	Txnip
0.00436604	0.779449	0.667	0.581	1	Arteriolar	Ldha
0.00492763	1.28912	0.333	0.251	1	Arteriolar	Pgam1
0.00506273	0.421043	0.813	0.723	1	Arteriolar	Atp5h
0.00626355	1.03618	0.28	0.164	1	Arteriolar	Ckb
0.00630947	1.29028	0.307	0.221	1	Arteriolar	Lamtor4
0.00641887	1.03764	0.307	0.208	1	Arteriolar	Mrpl12
0.00683194	1.14406	0.28	0.175	1	Arteriolar	Hint2
0.00691961	0.315116	0.907	0.861	1	Arteriolar	Rplp0
0.00738359	0.564586	0.587	0.447	1	Arteriolar	Tasor
0.00781031	1.13015	0.253	0.154	1	Arteriolar	Mcfd2
0.00795568	0.841758	0.667	0.587	1	Arteriolar	Uqcrq
0.00855329	1.10957	0.267	0.171	1	Arteriolar	Fam49b
0.00884166	0.714188	0.32	0.171	1	Arteriolar	Slco2b1
0.00893425	1.00606	0.453	0.344	1	Arteriolar	Mrps14
0.00981671	0.895551	0.453	0.374	1	Arteriolar	Cycs
0.00996389	0.794543	0.32	0.193	1	Arteriolar	Vps35l
0	7.08111	0.935	0.041	0	Venous	Plvap
0	6.39286	0.859	0.041	0	Venous	Lrg1
0	4.12492	0.933	0.221	0	Venous	Ehd4
0	4.29462	0.772	0.104	0	Venous	Rasa4
0	6.47896	0.6	0.013	0	Venous	Slco2a1
0	8.67607	0.448	0.002	0	Venous	Selp
2.12815812552242e-318	2.94739	0.881	0.345	4.81814999618276e-314	Venous	Il6st
1.65669e-307	5.58219	0.604	0.057	3.75074e-303	Venous	Tagln
7.3618e-295	9.17209	0.4	0.001	1.66671e-290	Venous	Ackr1
9.54445e-284	5.58712	0.515	0.019	2.16086e-279	Venous	Prss23
1.23632e-281	4.84166	0.579	0.026	2.79903e-277	Venous	Bgn
8.35954e-256	7.38617	0.401	0.006	1.8926e-251	Venous	Lbp
5.1392e-254	3.36123	0.718	0.119	1.16352e-249	Venous	Nr2f2
1.22184e-253	4.06084	0.627	0.061	2.76624e-249	Venous	Timp2
4.63159e-248	3.22405	0.758	0.267	1.04859e-243	Venous	Vwf
7.54027e-246	3.29123	0.801	0.196	1.70712e-241	Venous	Eln
5.58538e-240	7.44453	0.392	0.007	1.26453e-235	Venous	Cmah
2.35654e-236	6.25802	0.403	0.007	5.3352e-232	Venous	Plekha7
4.70147e-215	5.8359	0.392	0.007	1.06441e-210	Venous	Ret
1.88395e-213	5.21781	0.427	0.013	4.26526e-209	Venous	Cysltr1
2.67576e-213	3.11527	0.673	0.107	6.05791e-209	Venous	Ptgs1
2.48147e-202	4.71183	0.439	0.019	5.61805e-198	Venous	Chp2
6.59143e-192	5.06721	0.405	0.011	1.4923e-187	Venous	Myof
1.635e-185	2.54013	0.74	0.214	3.70165e-181	Venous	Tmem176a
3.15848e-185	3.22986	0.588	0.081	7.1508e-181	Venous	Pdia5
2.21921e-182	3.68151	0.53	0.054	5.0243e-178	Venous	Ctnnal1
3.53397e-182	3.12963	0.597	0.101	8.0009e-178	Venous	Spint2
8.49494e-182	8.4559	0.255	0.001	1.92325e-177	Venous	Nt5e
1.49526e-181	4.26734	0.481	0.04	3.38526e-177	Venous	Tll1
1.70809e-181	3.12673	0.631	0.112	3.86712e-177	Venous	Pgm5
3.97491e-179	4.87342	0.387	0.015	8.99921e-175	Venous	Csf2rb2
1.28708e-177	3.50459	0.539	0.061	2.91396e-173	Venous	Arrb1
2.25562e-176	3.05137	0.649	0.12	5.10672e-172	Venous	Thsd7a
1.95597e-173	3.07831	0.618	0.073	4.42833e-169	Venous	Emp3
9.26224e-172	2.75841	0.693	0.199	2.09697e-167	Venous	Zfp521
4.87388e-171	4.53508	0.425	0.016	1.10345e-166	Venous	Vcam1
9.64932e-169	6.35679	0.293	0.004	2.18461e-164	Venous	Carmil1
1.1486e-166	3.77354	0.49	0.042	2.60042e-162	Venous	Csf2rb
6.93302e-166	4.60545	0.392	0.017	1.56964e-161	Venous	Itgb4
5.83015e-156	2.14646	0.763	0.291	1.31995e-151	Venous	Tmem176b
4.33241e-154	6.5054	0.257	0.002	9.80859e-150	Venous	Adgrg6
1.44862e-153	5.11572	0.336	0.011	3.27967e-149	Venous	Rbp1
4.07152e-150	4.68341	0.353	0.016	9.21793e-146	Venous	Itih5
2.10307e-149	4.67334	0.349	0.015	4.76136e-145	Venous	Igf1
9.6003e-149	4.02891	0.414	0.031	2.17351e-144	Venous	Setbp1
2.93625e-148	3.94892	0.416	0.028	6.64766e-144	Venous	Myrip
1.83516e-147	7.30851	0.25	0.006	4.1548e-143	Venous	Pcdh7
2.01502e-147	2.85332	0.579	0.108	4.562e-143	Venous	Tspan5
3.6466e-147	3.27054	0.514	0.053	8.25589e-143	Venous	Lhx6
3.74946e-146	2.69462	0.646	0.228	8.48879e-142	Venous	Insr
4.10135e-146	4.81649	0.335	0.031	9.28547e-142	Venous	Cpe
1.14763e-144	3.15173	0.528	0.059	2.59824e-140	Venous	Scn1b
1.50213e-144	3.83011	0.423	0.027	3.40081e-140	Venous	Lhfpl2
3.27082e-144	4.42571	0.365	0.019	7.40513e-140	Venous	Fam167b
4.63901e-144	4.89587	0.322	0.013	1.05027e-139	Venous	Cfb
1.00387e-142	4.40704	0.36	0.021	2.27275e-138	Venous	Lepr
1.94738e-141	1.33757	0.976	0.858	4.40888e-137	Venous	Rpl39
6.88908e-137	3.5619	0.425	0.045	1.55969e-132	Venous	Hs3st1
1.76022e-135	2.63817	0.597	0.16	3.98513e-131	Venous	Il1r1
2.29308e-135	4.0225	0.398	0.032	5.19154e-131	Venous	Mctp1
4.2583e-134	2.67699	0.568	0.13	9.6408e-130	Venous	Acer3
1.26236e-131	4.52611	0.315	0.013	2.85799e-127	Venous	Gpr182
1.81644e-131	2.13722	0.729	0.243	4.11243e-127	Venous	Sorbs2
1.13058e-128	4.67666	0.3	0.014	2.55964e-124	Venous	Sgip1
9.93726e-126	4.64323	0.302	0.015	2.2498e-121	Venous	Amigo2
5.03724e-122	3.09834	0.467	0.07	1.14043e-117	Venous	Prkag2
4.54109e-121	1.91018	0.732	0.272	1.0281e-116	Venous	Hif1a
1.52333e-120	1.09466	0.984	0.931	3.44882e-116	Venous	Rpl23
2.72436e-119	1.19296	0.962	0.833	6.16795e-115	Venous	Rps3
7.78349e-116	0.938812	0.995	0.959	1.76218e-111	Venous	Eef1a1
2.22099e-115	1.61902	0.799	0.416	5.02833e-111	Venous	Ndrg1
8.96617e-113	2.63913	0.505	0.117	2.02994e-108	Venous	Lgmn
1.2485e-110	1.02083	0.978	0.872	2.8266e-106	Venous	Rps18
1.64829e-110	3.30092	0.403	0.053	3.73173e-106	Venous	Zfpm2
6.41825e-110	1.72157	0.805	0.386	1.45309e-105	Venous	Calcrl
6.61813e-110	1.13739	0.967	0.856	1.49834e-105	Venous	Rplp0
1.00767e-109	2.54478	0.521	0.11	2.28137e-105	Venous	Exoc3l2
8.55356e-109	3.97301	0.311	0.016	1.93653e-104	Venous	Plxnb2
5.7433e-108	1.07856	0.969	0.861	1.30028e-103	Venous	Rps9
1.68038e-106	3.321	0.385	0.039	3.80438e-102	Venous	Mgst1
5.53445e-106	4.55169	0.278	0.019	1.253e-101	Venous	Prkg1
6.42109e-106	1.2869	0.908	0.728	1.45373e-101	Venous	Rpl10
9.54207e-106	2.61626	0.486	0.081	2.16032e-101	Venous	Bace2
1.5769e-104	2.1048	0.6	0.163	3.5701e-100	Venous	Col15a1
3.60169e-104	4.16111	0.293	0.017	8.15424e-100	Venous	P3h2
8.6992e-103	1.18743	0.935	0.763	1.9695e-98	Venous	Rpl12
1.38709e-102	1.29868	0.91	0.701	3.14037e-98	Venous	Rpl36a
1.65598e-101	2.48741	0.503	0.111	3.74913e-97	Venous	2200002D01Rik
2.4308e-100	2.64631	0.463	0.084	5.50334e-96	Venous	Icam1
2.90523e-100	2.86748	0.429	0.052	6.57743e-96	Venous	Eps8
8.80219e-99	2.70535	0.434	0.076	1.99282e-94	Venous	Mras
6.29554e-98	2.54047	0.463	0.074	1.42531e-93	Venous	Lfng
1.80515e-97	1.11153	0.944	0.752	4.08687e-93	Venous	Rps6
2.11037e-96	2.44641	0.477	0.055	4.77787e-92	Venous	Clu
7.54591e-96	0.950977	0.982	0.926	1.70839e-91	Venous	Rps16
1.04892e-95	0.813791	0.993	0.954	2.37476e-91	Venous	Rplp1
1.6587e-95	1.53141	0.758	0.353	3.75531e-91	Venous	Actn1
1.28379e-94	1.25762	0.926	0.715	2.9065e-90	Venous	Vim
1.81993e-93	1.02219	0.964	0.863	4.12032e-89	Venous	Rps2
2.2519e-93	1.45788	0.799	0.413	5.0983e-89	Venous	Fxyd5
3.08313e-93	3.51929	0.311	0.026	6.9802e-89	Venous	Snx24
3.75269e-93	2.63193	0.441	0.086	8.49608e-89	Venous	Slfn2
4.68505e-93	1.29653	0.872	0.584	1.06069e-88	Venous	Eef1b2
7.33268e-93	3.98933	0.268	0.019	1.66012e-88	Venous	Rbms3
5.48652e-92	0.909733	0.982	0.915	1.24215e-87	Venous	Rps23
8.35405e-92	1.10274	0.967	0.859	1.89136e-87	Venous	Rps28
3.68045e-91	3.97371	0.269	0.018	8.33254e-87	Venous	Ctsh
2.02226e-90	0.93762	0.978	0.889	4.5784e-86	Venous	Rps15a
7.74576e-90	3.55139	0.297	0.028	1.75364e-85	Venous	Lrrc1
1.22142e-89	3.78533	0.269	0.018	2.7653e-85	Venous	Tnfrsf11a
1.57197e-88	1.91677	0.588	0.184	3.55895e-84	Venous	St3gal4
2.53602e-88	1.04497	0.94	0.822	5.74154e-84	Venous	Rpsa
2.3387e-87	2.22195	0.508	0.139	5.29482e-83	Venous	Csrp2
3.3938e-87	2.41787	0.474	0.093	7.68356e-83	Venous	Fbn1
1.44338e-86	1.09239	0.901	0.689	3.26781e-82	Venous	Myh9
1.56829e-86	3.77731	0.286	0.025	3.55061e-82	Venous	Cp
3.40006e-86	0.933699	0.986	0.942	7.69773e-82	Venous	Rps20
5.18342e-86	1.81679	0.615	0.209	1.17353e-81	Venous	Sncg
4.19255e-85	3.4163	0.291	0.025	9.49194e-81	Venous	Golm1
4.95161e-85	0.920378	0.986	0.946	1.12104e-80	Venous	Rps8
3.4279e-84	3.31482	0.306	0.026	7.76075e-80	Venous	Dock11
3.07154e-83	2.11027	0.512	0.114	6.95396e-79	Venous	Synpo
2.11955e-82	2.57513	0.436	0.085	4.79866e-78	Venous	Kirrel3
2.35742e-82	0.911657	0.976	0.897	5.33719e-78	Venous	Rps4x
5.53535e-82	0.897665	0.984	0.919	1.2532e-77	Venous	Rps27a
2.48136e-81	1.39471	0.792	0.424	5.6178e-77	Venous	Entpd1
6.8522e-81	0.764867	0.995	0.935	1.55134e-76	Venous	Rps14
1.19236e-80	2.38604	0.439	0.094	2.6995e-76	Venous	Lgals3
1.41295e-80	1.34937	0.769	0.347	3.19892e-76	Venous	Tgfbr3
2.13962e-80	2.40711	0.436	0.091	4.8441e-76	Venous	Psen2
3.27352e-80	2.47162	0.427	0.094	7.41126e-76	Venous	Tbc1d8
6.28782e-80	1.34409	0.781	0.435	1.42356e-75	Venous	Vamp5
6.7652e-80	2.27519	0.458	0.095	1.53164e-75	Venous	Emp2
2.84479e-78	0.897739	0.978	0.874	6.44061e-74	Venous	Rps7
9.69325e-78	1.83922	0.55	0.122	2.19455e-73	Venous	Tmem252
1.19587e-77	2.1729	0.49	0.127	2.70745e-73	Venous	2025-03-03
8.53398e-77	0.920863	0.962	0.846	1.93209e-72	Venous	Rps13
3.20232e-76	0.745212	0.993	0.916	7.25005e-72	Venous	Rpl26
7.05319e-76	0.908315	0.966	0.862	1.59684e-71	Venous	Rpl6
1.59485e-75	0.912229	0.984	0.911	3.61074e-71	Venous	Rpl30
4.9017e-75	1.4107	0.729	0.398	1.10975e-70	Venous	Lifr
1.44966e-74	0.848694	0.989	0.941	3.28202e-70	Venous	Rps12
6.59114e-74	1.26357	0.846	0.603	1.49223e-69	Venous	Dnm3
2.34464e-72	1.34847	0.738	0.413	5.30827e-68	Venous	Atp1b3
2.88679e-72	0.694812	0.989	0.996	6.53568e-68	Venous	mt-Co1
8.68511e-72	0.986048	0.904	0.684	1.96631e-67	Venous	Rpl4
9.91143e-72	1.63495	0.609	0.22	2.24395e-67	Venous	Atp8b1
6.24734e-71	1.04637	0.879	0.593	1.4144e-66	Venous	Abcg2
9.20571e-71	1.84071	0.519	0.136	2.08417e-66	Venous	Sema3f
1.23332e-70	0.842667	0.982	0.92	2.79224e-66	Venous	Rps11
1.68755e-70	1.68171	0.599	0.247	3.82062e-66	Venous	Nuak1
3.83947e-70	0.757584	0.991	0.951	8.69255e-66	Venous	Rps24
6.30308e-70	1.18909	0.783	0.435	1.42702e-65	Venous	Gpx1
7.04078e-70	3.17573	0.268	0.025	1.59403e-65	Venous	Fam124a
2.47395e-69	1.71848	0.552	0.179	5.60103e-65	Venous	Capg
3.61214e-69	3.04397	0.278	0.034	8.17789e-65	Venous	Cd55
7.0197e-69	3.15941	0.271	0.031	1.58926e-64	Venous	Serping1
1.77799e-68	1.02603	0.899	0.721	4.02537e-64	Venous	Rpl23a
1.91745e-68	0.854825	0.955	0.802	4.34111e-64	Venous	Rpl3
2.8856e-68	0.81357	0.991	0.952	6.533e-64	Venous	Fth1
1.72688e-67	1.12402	0.877	0.677	3.90965e-63	Venous	Tmsb10
2.56547e-67	0.824611	0.962	0.859	5.80822e-63	Venous	Rplp2
2.87809e-67	0.823354	0.971	0.905	6.51599e-63	Venous	Rpl32
5.02594e-66	0.895447	0.94	0.817	1.13787e-61	Venous	Rpl22
3.53441e-65	2.85077	0.291	0.037	8.00191e-61	Venous	Nqo1
1.06408e-64	0.785996	0.964	0.874	2.40908e-60	Venous	Rpl7
1.13388e-64	1.04209	0.899	0.692	2.56711e-60	Venous	Cd9
1.44479e-63	0.706351	0.982	0.919	3.271e-59	Venous	Rps19
1.02056e-62	0.782223	0.948	0.811	2.31055e-58	Venous	Rpl14
2.71837e-62	1.08852	0.805	0.502	6.15438e-58	Venous	Gas5
2.77489e-62	0.731162	0.991	0.945	6.28234e-58	Venous	Rpl37a
3.68968e-62	2.60132	0.309	0.054	8.35344e-58	Venous	Procr
4.99765e-62	1.80375	0.542	0.199	1.13147e-57	Venous	Junb
6.87431e-62	0.858723	0.958	0.851	1.55634e-57	Venous	Rps25
4.56107e-61	0.878165	0.917	0.744	1.03263e-56	Venous	Rpl5
1.11673e-60	2.18798	0.371	0.081	2.52827e-56	Venous	Zfp462
1.06972e-59	1.12714	0.738	0.394	2.42185e-55	Venous	Grrp1
1.96063e-59	0.852324	0.924	0.744	4.43887e-55	Venous	Rpl10a
2.12421e-59	1.22396	0.776	0.461	4.8092e-55	Venous	Pam
4.59198e-59	0.702974	0.991	0.936	1.03962e-54	Venous	Rpl35a
1.34925e-58	1.78246	0.36	0.053	3.05471e-54	Venous	Mgp
2.57289e-58	0.724035	0.975	0.896	5.82502e-54	Venous	Rpl17
2.64905e-58	1.86706	0.463	0.159	5.99745e-54	Venous	Slco2b1
2.93838e-58	1.62891	0.501	0.156	6.65249e-54	Venous	Zfp423
1.22208e-57	0.795093	0.929	0.775	2.76678e-53	Venous	Rack1
2.30554e-57	2.43709	0.316	0.057	5.21974e-53	Venous	Il13ra1
5.10334e-56	0.777091	0.978	0.919	1.1554e-51	Venous	Rpl37
6.03342e-56	1.00601	0.83	0.569	1.36597e-51	Venous	Fmo2
2.20178e-55	0.761878	0.962	0.888	4.98483e-51	Venous	Rps5
2.25005e-55	1.01702	0.926	0.809	5.0941e-51	Venous	Ebf1
2.44489e-55	1.70146	0.486	0.155	5.53522e-51	Venous	Emp1
5.06222e-55	1.03275	0.758	0.438	1.14609e-50	Venous	Tnfrsf1a
1.00438e-54	0.700724	0.984	0.906	2.27391e-50	Venous	Rpl18a
3.79462e-54	2.30378	0.316	0.057	8.59101e-50	Venous	Slc27a3
5.2474e-54	1.69377	0.41	0.082	1.18801e-49	Venous	Igfbp4
7.15168e-54	0.733603	0.987	0.946	1.61914e-49	Venous	Rps21
7.48096e-54	0.670101	0.975	0.923	1.69369e-49	Venous	Rpl28
7.81933e-54	1.87225	0.392	0.095	1.7703e-49	Venous	Sulf1
8.62859e-54	0.73266	0.969	0.899	1.95351e-49	Venous	Rps10
2.44492e-53	0.810026	0.931	0.843	5.5353e-49	Venous	Rpl15
4.27748e-53	0.692108	0.98	0.903	9.68421e-49	Venous	Rps3a1
5.36985e-53	0.900912	0.819	0.501	1.21573e-48	Venous	Nrp2
6.92086e-53	0.974035	0.875	0.675	1.56688e-48	Venous	Foxp1
1.13404e-52	1.04489	0.729	0.39	2.56746e-48	Venous	Plec
1.2791e-52	0.800322	0.89	0.698	2.89589e-48	Venous	Rpl7a
2.2914e-52	0.661302	0.975	0.897	5.18774e-48	Venous	Rpl13a
2.36663e-52	1.90427	0.409	0.108	5.35805e-48	Venous	Meox1
3.78889e-52	0.661117	0.975	0.879	8.57804e-48	Venous	Rpl11
6.30391e-52	0.633643	0.993	0.98	1.42721e-47	Venous	Tpt1
8.97871e-52	2.1043	0.338	0.081	2.03278e-47	Venous	Pde4d
9.44763e-52	2.46682	0.28	0.048	2.13894e-47	Venous	Kcnc2
1.20073e-51	0.754995	0.92	0.728	2.71846e-47	Venous	Naca
2.07016e-51	2.13561	0.344	0.079	4.68683e-47	Venous	Klhl3
2.72561e-51	2.06539	0.363	0.097	6.17077e-47	Venous	Klk8
3.76868e-51	0.576007	0.998	0.96	8.5323e-47	Venous	Rpl41
3.83048e-51	1.85952	0.385	0.103	8.6722e-47	Venous	Prpf40b
5.6767e-51	0.702031	0.976	0.913	1.2852e-46	Venous	Rps27
2.02507e-50	1.45631	0.519	0.203	4.58476e-46	Venous	Fstl1
4.00305e-50	0.810917	0.904	0.71	9.0629e-46	Venous	Nme2
2.64064e-49	0.604862	0.984	0.957	5.97842e-45	Venous	Rpl13
3.0837e-49	1.97719	0.351	0.084	6.9815e-45	Venous	Marveld1
3.46598e-49	2.31125	0.295	0.051	7.84697e-45	Venous	Ntn1
3.65356e-49	2.14942	0.313	0.066	8.27166e-45	Venous	Dusp23
6.69816e-49	0.710048	0.939	0.782	1.51646e-44	Venous	Emcn
1.80625e-48	1.72352	0.412	0.128	4.08934e-44	Venous	Dipk1a
2.45932e-48	1.35504	0.566	0.252	5.56789e-44	Venous	Ptpn14
4.40706e-48	0.788083	0.861	0.579	9.97758e-44	Venous	Tgm2
8.69291e-48	2.11925	0.316	0.064	1.96808e-43	Venous	AU021092
9.49586e-48	0.667869	0.973	0.894	2.14986e-43	Venous	Ppia
1.18121e-47	1.33118	0.562	0.251	2.67426e-43	Venous	Man1a
1.6973e-47	0.709912	0.926	0.776	3.84268e-43	Venous	Cox6c
1.56518e-45	0.811007	0.87	0.676	3.54357e-41	Venous	Rpl35
3.33822e-45	0.678773	0.966	0.882	7.55774e-41	Venous	Rpl38
4.35062e-45	0.687311	0.89	0.677	9.8498e-41	Venous	Mmrn2
4.6241e-45	1.43469	0.467	0.151	1.0469e-40	Venous	Ints3
6.00904e-45	1.40886	0.514	0.229	1.36045e-40	Venous	Ypel2
2.2506e-44	1.76921	0.383	0.116	5.09535e-40	Venous	Bmp4
2.58916e-44	1.1658	0.637	0.347	5.86185e-40	Venous	Grina
7.83394e-44	1.17055	0.568	0.246	1.7736e-39	Venous	Eid1
1.53248e-43	1.83371	0.36	0.097	3.46954e-39	Venous	Rfk
1.61975e-43	0.779816	0.935	0.809	3.66711e-39	Venous	Rps26
3.93153e-43	1.33902	0.51	0.191	8.90098e-39	Venous	Plxna4
7.05056e-43	1.75018	0.353	0.072	1.59625e-38	Venous	Scd2
7.92886e-43	1.11661	0.604	0.285	1.79509e-38	Venous	Spns2
1.54126e-42	1.78565	0.34	0.081	3.48941e-38	Venous	Tbl1xr1
1.73337e-42	0.690818	0.96	0.903	3.92436e-38	Venous	Rpl34
2.24507e-42	0.619481	0.966	0.868	5.08285e-38	Venous	Rpl24
6.35784e-42	1.90899	0.327	0.085	1.43941e-37	Venous	Nfkbiz
1.21011e-41	0.591722	0.973	0.877	2.73968e-37	Venous	Rps15
3.18452e-40	1.42469	0.436	0.142	7.20976e-36	Venous	Rab27a
6.13379e-40	1.07541	0.591	0.251	1.38869e-35	Venous	Msrb3
8.01313e-40	0.572124	0.989	0.941	1.81417e-35	Venous	Rpl27a
1.77006e-39	1.84577	0.331	0.092	4.00742e-35	Venous	Palld
2.59299e-39	1.50706	0.447	0.168	5.87053e-35	Venous	Ier3
2.76399e-39	1.04667	0.599	0.26	6.25768e-35	Venous	Ace
3.04124e-39	1.14676	0.561	0.265	6.88537e-35	Venous	Fam171a1
7.47182e-39	2.06218	0.268	0.052	1.69162e-34	Venous	Itga3
8.55306e-39	2.11158	0.264	0.046	1.93641e-34	Venous	Isyna1
1.69849e-38	0.956473	0.685	0.388	3.84538e-34	Venous	Lmna
1.9426e-38	0.886891	0.727	0.434	4.39805e-34	Venous	Pkm
4.50177e-38	1.22738	0.51	0.205	1.0192e-33	Venous	Cebpd
5.21317e-38	0.716429	0.817	0.583	1.18026e-33	Venous	Iqgap1
8.04628e-38	0.651832	0.939	0.865	1.82168e-33	Venous	Rpl18
8.72733e-38	1.67603	0.367	0.12	1.97587e-33	Venous	Itga9
2.27743e-37	0.856209	0.741	0.455	5.15611e-33	Venous	Zfp36l2
2.43633e-37	0.704119	0.83	0.605	5.51584e-33	Venous	Cavin3
8.873e-37	2.36314	0.271	0.082	2.00885e-32	Venous	Fos
1.20996e-36	2.12337	0.25	0.058	2.73934e-32	Venous	Foxc1
1.24445e-36	1.69258	0.327	0.087	2.81743e-32	Venous	Wls
2.62186e-36	1.40289	0.41	0.142	5.9359e-32	Venous	Ppp1r14b
2.73829e-36	1.12117	0.523	0.233	6.1995e-32	Venous	Eif3i
3.28931e-36	0.909087	0.667	0.374	7.44699e-32	Venous	Atp1a1
3.51449e-36	0.668504	0.872	0.667	7.95681e-32	Venous	Rpl31
5.13276e-36	0.903664	0.638	0.334	1.16206e-31	Venous	Sntb2
6.5494e-36	0.592969	0.939	0.828	1.48278e-31	Venous	Rpl29
7.96666e-36	1.94999	0.278	0.051	1.80365e-31	Venous	Ptprj
8.54579e-36	0.571938	0.975	0.918	1.93477e-31	Venous	Rpl9
1.52741e-35	0.703331	0.788	0.488	3.45807e-31	Venous	Slc3a2
2.08995e-35	1.5246	0.362	0.121	4.73164e-31	Venous	St6gal1
5.48319e-35	0.713944	0.799	0.556	1.2414e-30	Venous	Serpinb6a
5.58429e-34	0.816102	0.807	0.601	1.26428e-29	Venous	Itpr1
6.9972e-34	1.82328	0.289	0.078	1.58417e-29	Venous	Nav2
7.27518e-34	1.2433	0.436	0.172	1.6471e-29	Venous	Ccser1
2.11406e-33	1.32336	0.396	0.138	4.78624e-29	Venous	Tes
2.75669e-33	1.24051	0.434	0.151	6.24115e-29	Venous	Sbno2
3.02239e-33	1.66881	0.309	0.084	6.84268e-29	Venous	Ankrd33b
4.57194e-33	0.577231	0.92	0.777	1.03509e-28	Venous	Rps17
6.57697e-33	0.705618	0.861	0.715	1.48903e-28	Venous	Gapdh
1.90218e-32	0.722968	0.767	0.541	4.30654e-28	Venous	Npm1
2.3387e-32	0.730671	0.792	0.56	5.29482e-28	Venous	Cpne8
3.37051e-32	1.36218	0.4	0.148	7.63084e-28	Venous	Acer2
3.43607e-32	1.46077	0.349	0.111	7.77926e-28	Venous	Cited2
4.3749e-32	0.869572	0.646	0.359	9.90478e-28	Venous	Ctsz
6.55652e-32	0.804751	0.68	0.398	1.4844e-27	Venous	Mfge8
1.66479e-31	0.687102	0.807	0.583	3.76907e-27	Venous	Rpl36al
3.00617e-31	0.509215	0.864	0.634	6.80597e-27	Venous	Bsg
5.84084e-31	1.15116	0.432	0.156	1.32237e-26	Venous	Pqlc1
7.28664e-31	1.47945	0.333	0.112	1.6497e-26	Venous	Dll1
1.33109e-30	1.61848	0.28	0.071	3.01358e-26	Venous	Cadps2
1.89928e-30	0.615798	0.897	0.771	4.29997e-26	Venous	Apoe
1.95439e-30	0.489111	0.966	0.906	4.42473e-26	Venous	Rpl36
2.39518e-30	1.5397	0.325	0.113	5.42268e-26	Venous	Hmgn3
2.81741e-30	1.00631	0.541	0.276	6.37861e-26	Venous	Tcf7l1
3.02929e-30	1.40074	0.354	0.119	6.85831e-26	Venous	Ninj1
3.80279e-30	1.32967	0.358	0.118	8.60952e-26	Venous	Shb
4.44521e-30	1.46338	0.325	0.1	1.00639e-25	Venous	Bhlhe40
4.63108e-30	1.32034	0.356	0.114	1.04848e-25	Venous	Adk
4.90183e-30	0.745266	0.698	0.425	1.10977e-25	Venous	Sptlc2
5.53519e-30	0.516873	0.967	0.917	1.25317e-25	Venous	Rpl19
7.26775e-30	0.994743	0.508	0.238	1.64542e-25	Venous	Arl4a
1.39703e-29	0.641675	0.772	0.505	3.16287e-25	Venous	Sh3bgrl
1.41428e-29	1.39784	0.354	0.124	3.20192e-25	Venous	Nmt2
2.25569e-29	1.3479	0.342	0.11	5.10688e-25	Venous	Lrrc32
6.43413e-29	1.21743	0.38	0.131	1.45669e-24	Venous	Hsd3b7
8.63452e-29	0.998097	0.521	0.243	1.95486e-24	Venous	Abca1
1.01394e-28	1.09688	0.517	0.264	2.29556e-24	Venous	Gse1
1.1731e-28	1.29071	0.38	0.149	2.65589e-24	Venous	Fkbp5
1.24645e-28	1.02425	0.492	0.242	2.82195e-24	Venous	Prcp
2.05588e-28	0.702464	0.792	0.58	4.65451e-24	Venous	Ldb2
2.12562e-28	1.67413	0.255	0.064	4.8124e-24	Venous	Ecm1
2.48504e-28	0.485406	0.955	0.859	5.62613e-24	Venous	Rpl27
3.39765e-28	0.952792	0.539	0.283	7.69227e-24	Venous	Cd59a
3.69078e-28	0.696788	0.685	0.416	8.35593e-24	Venous	Pabpc1
3.70487e-28	0.670786	0.745	0.498	8.38783e-24	Venous	Eef1g
3.81401e-28	0.591763	0.852	0.661	8.63492e-24	Venous	Anxa2
4.44283e-28	0.713148	0.776	0.537	1.00586e-23	Venous	Rhoj
4.45245e-28	1.06495	0.445	0.176	1.00804e-23	Venous	Aprt
4.4598e-28	1.43854	0.304	0.082	1.0097e-23	Venous	Odc1
4.84106e-28	1.60393	0.269	0.075	1.09602e-23	Venous	Fxyd6
5.07177e-28	0.719405	0.682	0.408	1.14825e-23	Venous	Lrrfip1
6.8323e-28	0.766557	0.622	0.33	1.54683e-23	Venous	Foxo1
6.95685e-28	0.703726	0.796	0.572	1.57503e-23	Venous	Mrtfb
1.21805e-27	1.05365	0.43	0.165	2.75766e-23	Venous	Tmem189
1.38871e-27	0.464508	0.911	0.779	3.14403e-23	Venous	Eef2
1.51307e-27	0.654416	0.727	0.493	3.42559e-23	Venous	Cnn3
1.72947e-27	0.400035	0.984	0.987	3.91553e-23	Venous	mt-Nd4
2.2586e-27	0.566693	0.846	0.637	5.11347e-23	Venous	Uqcrh
2.9174e-27	0.644902	0.783	0.539	6.60499e-23	Venous	Cox7a2l
3.29542e-27	1.11171	0.441	0.2	7.46082e-23	Venous	Hyal2
3.34414e-27	1.40577	0.298	0.087	7.57113e-23	Venous	Cpne2
4.89163e-27	1.12235	0.421	0.177	1.10746e-22	Venous	Lmo2
5.76899e-27	0.680047	0.731	0.497	1.3061e-22	Venous	Ctsb
5.83219e-27	1.16373	0.374	0.141	1.32041e-22	Venous	Slc29a1
8.41532e-27	0.556682	0.828	0.615	1.90523e-22	Venous	Selenop
3.04348e-26	0.765069	0.624	0.367	6.89044e-22	Venous	Xbp1
3.68213e-26	1.17164	0.405	0.177	8.33635e-22	Venous	Gadd45g
4.04199e-26	1.09065	0.412	0.168	9.15107e-22	Venous	2410006H16Rik
5.70808e-26	0.782209	0.615	0.347	1.29231e-21	Venous	Clec14a
5.72777e-26	0.930396	0.49	0.216	1.29677e-21	Venous	Nhsl2
7.85289e-26	0.54791	0.893	0.727	1.7779e-21	Venous	Fkbp1a
1.25816e-25	0.804704	0.658	0.432	2.84848e-21	Venous	Oat
1.33249e-25	0.866792	0.546	0.289	3.01677e-21	Venous	Rai14
1.50659e-25	1.52866	0.26	0.072	3.41091e-21	Venous	Tiparp
1.78302e-25	1.611	0.25	0.069	4.03676e-21	Venous	Tbc1d4
1.79677e-25	0.824866	0.55	0.273	4.06788e-21	Venous	Ube2e2
1.87741e-25	0.812584	0.991	0.993	4.25047e-21	Venous	Gm42418
3.49741e-25	0.479523	0.982	0.961	7.91814e-21	Venous	Rps29
5.45244e-25	1.02275	0.416	0.171	1.23443e-20	Venous	Mical3
6.45018e-25	1.03635	0.409	0.168	1.46032e-20	Venous	Ndst1
1.56756e-24	0.952058	0.456	0.206	3.54896e-20	Venous	Tmed3
1.73487e-24	0.384155	0.993	0.998	3.92774e-20	Venous	mt-Atp6
1.74321e-24	0.711156	0.832	0.701	3.94664e-20	Venous	Stox2
1.97676e-24	0.580772	0.819	0.602	4.47539e-20	Venous	Rdx
2.80735e-24	0.476247	0.982	0.939	6.35585e-20	Venous	Ifitm3
4.04064e-24	0.884149	0.485	0.23	9.14802e-20	Venous	Snhg8
4.91149e-24	1.00237	0.403	0.167	1.11196e-19	Venous	Bcr
6.74968e-24	0.794191	0.591	0.34	1.52813e-19	Venous	Plk2
8.0154e-24	0.492587	0.794	0.548	1.81469e-19	Venous	Rrbp1
8.4636e-24	0.657052	0.693	0.443	1.91616e-19	Venous	Etv6
1.26871e-23	1.05731	0.387	0.143	2.87236e-19	Venous	Ehbp1l1
2.34949e-23	0.435452	0.971	0.915	5.31924e-19	Venous	Rpl21
2.36746e-23	0.54175	0.785	0.571	5.35993e-19	Venous	Tubb5
2.68229e-23	0.903644	0.523	0.304	6.0727e-19	Venous	Mustn1
4.43773e-23	0.430648	0.855	0.643	1.0047e-18	Venous	Cd34
5.53912e-23	0.953455	0.468	0.234	1.25406e-18	Venous	Ralgapa2
7.85935e-23	0.765924	0.55	0.289	1.77936e-18	Venous	P4hb
1.05836e-22	1.22109	0.322	0.115	2.39612e-18	Venous	Zfas1
1.46521e-22	0.672984	0.624	0.353	3.31724e-18	Venous	Mrpl52
2.15752e-22	0.706282	0.595	0.331	4.88463e-18	Venous	Nop10
9.39536e-22	0.866923	0.497	0.253	2.12711e-17	Venous	Tgfbr2
9.93154e-22	0.878675	0.47	0.243	2.2485e-17	Venous	Ccnd1
3.0953e-21	0.749436	0.519	0.274	7.00776e-17	Venous	Tm6sf1
3.966e-21	0.935804	0.414	0.188	8.97902e-17	Venous	Pip4k2a
3.978e-21	0.450581	0.741	0.468	9.00619e-17	Venous	Gngt2
4.25241e-21	0.890359	0.452	0.221	9.62745e-17	Venous	Gab1
5.50628e-21	1.41603	0.262	0.094	1.24662e-16	Venous	Edn1
6.42978e-21	0.560795	0.684	0.435	1.4557e-16	Venous	Ephb4
7.09358e-21	0.548433	0.872	0.742	1.60599e-16	Venous	S100a10
7.86977e-21	0.58402	0.678	0.434	1.78172e-16	Venous	Npr1
8.59287e-21	0.916612	0.564	0.361	1.94543e-16	Venous	Pbx1
9.69019e-21	0.724279	0.559	0.306	2.19386e-16	Venous	Atpif1
1.01145e-20	0.404039	0.989	0.956	2.28993e-16	Venous	Fau
2.81127e-20	1.24376	0.266	0.086	6.36471e-16	Venous	Mxra8
3.14645e-20	1.18664	0.3	0.119	7.12357e-16	Venous	Pde9a
3.77556e-20	1.13277	0.316	0.124	8.54788e-16	Venous	Mast2
6.13054e-20	0.564473	0.698	0.463	1.38795e-15	Venous	Rpl22l1
9.42819e-20	0.632806	0.608	0.366	2.13454e-15	Venous	Nsa2
1.16041e-19	0.714177	0.485	0.237	2.62716e-15	Venous	Gm2000
1.34572e-19	0.639645	0.599	0.357	3.04671e-15	Venous	Piezo1
1.39992e-19	0.757683	0.472	0.229	3.16942e-15	Venous	Itga5
1.72392e-19	0.535449	0.676	0.45	3.90296e-15	Venous	Eif3e
3.46973e-19	0.472939	0.414	0.137	7.85548e-15	Venous	Vegfc
7.80791e-19	0.602311	0.846	0.687	1.76771e-14	Venous	Crim1
1.00819e-18	0.416206	0.846	0.651	2.28254e-14	Venous	mt-Nd5
1.24277e-18	0.422046	0.87	0.708	2.81364e-14	Venous	Btf3
1.28836e-18	0.726879	0.456	0.232	2.91685e-14	Venous	Flna
1.56577e-18	0.678795	0.537	0.29	3.5449e-14	Venous	Npdc1
1.58714e-18	0.541299	0.696	0.471	3.59329e-14	Venous	H2-T23
1.6306e-18	0.81022	0.403	0.174	3.69167e-14	Venous	Pkn3
2.46556e-18	1.24359	0.253	0.085	5.58203e-14	Venous	Prelid2
2.48263e-18	0.40736	0.94	0.855	5.62067e-14	Venous	Actg1
2.51264e-18	0.632608	0.59	0.38	5.68862e-14	Venous	Fndc3b
3.56947e-18	0.593529	0.571	0.342	8.08128e-14	Venous	Hnrnpa1
3.94139e-18	0.529611	0.671	0.43	8.92331e-14	Venous	Eef1d
7.95537e-18	0.694001	0.51	0.285	1.8011e-13	Venous	Itm2c
8.30635e-18	0.502478	0.722	0.528	1.88056e-13	Venous	Atp5g2
9.44928e-18	1.01707	0.306	0.116	2.13932e-13	Venous	Fosl2
1.11216e-17	0.715759	0.526	0.311	2.51794e-13	Venous	Socs2
1.41491e-17	1.1521	0.259	0.091	3.20335e-13	Venous	Casp4
1.47869e-17	0.655837	0.526	0.285	3.34775e-13	Venous	Tcn2
1.52538e-17	0.413324	0.846	0.676	3.45345e-13	Venous	Pkp4
1.65506e-17	0.556948	0.627	0.398	3.74706e-13	Venous	Schip1
2.42513e-17	0.609165	0.62	0.412	5.4905e-13	Venous	Arhgap26
2.54208e-17	0.76554	0.472	0.257	5.75528e-13	Venous	Cemip2
3.06811e-17	0.631039	0.535	0.3	6.94619e-13	Venous	Tln2
3.47388e-17	0.686493	0.544	0.337	7.86487e-13	Venous	Esyt2
4.60952e-17	1.11442	0.262	0.099	1.04359e-12	Venous	Ralgds
5.024e-17	0.670838	0.486	0.254	1.13743e-12	Venous	Nrip1
7.15537e-17	0.783671	0.38	0.174	1.61997e-12	Venous	Pdlim7
7.75507e-17	0.691418	0.49	0.271	1.75575e-12	Venous	Tceal9
1.09411e-16	0.419641	0.703	0.472	2.47706e-12	Venous	Ybx3
1.20107e-16	1.09094	0.26	0.099	2.71922e-12	Venous	D16Ertd472e
1.27281e-16	0.483868	0.7	0.486	2.88164e-12	Venous	Ctsd
1.27423e-16	0.411112	0.758	0.536	2.88485e-12	Venous	Pde2a
1.28903e-16	0.424635	0.769	0.573	2.91836e-12	Venous	Ldha
1.6563e-16	0.677447	0.497	0.273	3.74985e-12	Venous	Chn2
2.01235e-16	0.584005	0.508	0.276	4.55597e-12	Venous	Hmgn1
2.11827e-16	0.388382	0.886	0.729	4.79575e-12	Venous	Ctla2a
2.44258e-16	0.496515	0.725	0.518	5.52999e-12	Venous	Hspa5
2.80457e-16	0.477533	0.763	0.566	6.34955e-12	Venous	Snrpg
3.25838e-16	0.401858	0.759	0.55	7.37696e-12	Venous	Eif3f
3.81893e-16	0.650766	0.445	0.228	8.64605e-12	Venous	Tmem164
4.49309e-16	0.513072	0.595	0.364	1.01723e-11	Venous	Tcf7l2
4.67118e-16	0.414506	0.74	0.526	1.05756e-11	Venous	Cmip
5.09855e-16	0.870103	0.376	0.176	1.15431e-11	Venous	Eif1a
5.20811e-16	0.518802	0.651	0.434	1.17912e-11	Venous	Sec61b
6.54381e-16	0.417647	0.756	0.551	1.48152e-11	Venous	Ndufa8
6.63816e-16	0.393917	0.886	0.78	1.50288e-11	Venous	Serf2
6.68126e-16	0.718219	0.405	0.194	1.51264e-11	Venous	B3gnt3
7.42972e-16	0.694072	0.485	0.306	1.68209e-11	Venous	Rora
7.86054e-16	0.858799	0.349	0.162	1.77963e-11	Venous	Fam189a2
1.15784e-15	0.378309	0.864	0.699	2.62134e-11	Venous	Ecscr
1.43329e-15	0.983458	0.277	0.111	3.24498e-11	Venous	Csad
1.69111e-15	0.650709	0.438	0.226	3.82868e-11	Venous	Mylk
1.76096e-15	0.890269	0.3	0.126	3.98681e-11	Venous	Plekhg3
1.80063e-15	0.694391	0.398	0.184	4.07663e-11	Venous	Bola2
1.95304e-15	0.746907	0.454	0.241	4.42169e-11	Venous	Mall
2.19757e-15	0.694962	0.454	0.24	4.97529e-11	Venous	Klf10
2.29823e-15	0.475494	0.59	0.346	5.20319e-11	Venous	Grn
2.45234e-15	0.572739	0.566	0.353	5.5521e-11	Venous	Sik3
2.46209e-15	0.848871	0.322	0.134	5.57416e-11	Venous	Ahdc1
2.56944e-15	0.643065	0.432	0.204	5.81721e-11	Venous	Agtpbp1
3.27556e-15	0.498096	0.561	0.314	7.41587e-11	Venous	Srpk2
4.35756e-15	1.03791	0.251	0.097	9.86552e-11	Venous	Traf5
4.43473e-15	0.784456	0.34	0.149	1.00402e-10	Venous	Sema6b
4.46842e-15	0.457003	0.647	0.422	1.01165e-10	Venous	Prdx2
4.49886e-15	0.646676	0.434	0.22	1.01854e-10	Venous	Sra1
4.55901e-15	0.653882	0.436	0.228	1.03216e-10	Venous	Creb3l2
4.72501e-15	0.435207	0.754	0.569	1.06974e-10	Venous	Atp2b1
5.3506e-15	0.918702	0.284	0.115	1.21137e-10	Venous	Csf1
6.83363e-15	0.320242	0.919	0.843	1.54713e-10	Venous	Eng
7.76032e-15	0.512429	0.523	0.303	1.75694e-10	Venous	Eif4b
7.91177e-15	0.865482	0.291	0.116	1.79123e-10	Venous	Crtap
9.1244e-15	0.698901	0.608	0.412	2.06576e-10	Venous	Pltp
1.06492e-14	0.507771	0.658	0.456	2.41097e-10	Venous	Ldlrad4
1.14286e-14	0.84858	0.638	0.468	2.58743e-10	Venous	Jun
1.16208e-14	0.505492	0.544	0.311	2.63094e-10	Venous	Tmem255b
1.43947e-14	0.874869	0.302	0.122	3.25896e-10	Venous	Slc9a1
1.4433e-14	0.323707	0.955	0.907	3.26762e-10	Venous	Rpl8
1.4628e-14	0.622903	0.436	0.221	3.31178e-10	Venous	Ptpn1
1.56263e-14	0.760527	0.647	0.496	3.5378e-10	Venous	Adamts9
1.59856e-14	0.990658	0.26	0.105	3.61913e-10	Venous	Rps6ka5
1.80743e-14	0.460328	0.561	0.313	4.09203e-10	Venous	Tmtc2
2.99202e-14	0.945996	0.268	0.1	6.77393e-10	Venous	Abcg1
3.75374e-14	0.537302	0.477	0.266	8.49846e-10	Venous	Slco3a1
4.1293e-14	0.927317	0.293	0.131	9.34873e-10	Venous	Adamts10
4.1517e-14	0.631969	0.465	0.247	9.39946e-10	Venous	Card19
4.20629e-14	0.837837	0.295	0.123	9.52303e-10	Venous	Fbl
4.30099e-14	0.912919	0.307	0.141	9.73745e-10	Venous	Arl4d
4.31094e-14	0.416355	0.796	0.633	9.75996e-10	Venous	Elmo1
5.77199e-14	0.695811	0.382	0.18	1.30678e-09	Venous	Smap2
5.87492e-14	0.379153	0.703	0.493	1.33008e-09	Venous	Zmiz1
7.29706e-14	0.942435	0.25	0.093	1.65205e-09	Venous	Tbc1d2b
7.68292e-14	0.854628	0.304	0.132	1.73941e-09	Venous	Zfp467
7.81155e-14	0.509606	0.579	0.379	1.76854e-09	Venous	Atp2b4
8.55958e-14	0.919974	0.262	0.1	1.93789e-09	Venous	Cdc42ep4
8.59536e-14	0.497749	0.604	0.398	1.94599e-09	Venous	Snrpe
9.25954e-14	0.970448	0.262	0.107	2.09636e-09	Venous	Stk39
9.98011e-14	0.432819	0.642	0.424	2.2595e-09	Venous	St3gal6
1.11603e-13	0.730744	0.331	0.141	2.52669e-09	Venous	Pfkl
1.31712e-13	0.791374	0.36	0.179	2.98195e-09	Venous	Mknk2
1.67893e-13	0.374913	0.797	0.623	3.8011e-09	Venous	Bmpr2
1.75475e-13	0.410375	0.533	0.299	3.97276e-09	Venous	Tpi1
1.86868e-13	0.672228	0.398	0.201	4.2307e-09	Venous	Prdx6
2.03709e-13	0.430602	0.693	0.488	4.61198e-09	Venous	Cpd
2.05815e-13	0.336896	0.714	0.515	4.65965e-09	Venous	Eif3h
2.15477e-13	0.309163	0.758	0.526	4.8784e-09	Venous	Lima1
2.36002e-13	0.572386	0.544	0.363	5.34309e-09	Venous	Nedd4l
2.5913e-13	0.302137	0.779	0.576	5.8667e-09	Venous	Slc25a3
2.71164e-13	0.441997	0.595	0.383	6.13915e-09	Venous	Anp32b
2.9034e-13	1.01358	0.255	0.107	6.57329e-09	Venous	Bcl3
3.67907e-13	0.698899	0.36	0.178	8.32941e-09	Venous	Tmem47
3.72483e-13	0.442058	0.922	0.824	8.43302e-09	Venous	Crip1
3.73603e-13	0.858408	0.275	0.109	8.45837e-09	Venous	Rara
3.73968e-13	0.293063	0.893	0.756	8.46665e-09	Venous	Atp5e
3.77999e-13	0.353958	0.864	0.73	8.5579e-09	Venous	Tagln2
3.92906e-13	0.471138	0.562	0.343	8.89538e-09	Venous	Ralb
4.00752e-13	0.525737	0.503	0.295	9.07303e-09	Venous	Arhgap23
4.32229e-13	0.527457	0.514	0.31	9.78566e-09	Venous	Ier5
4.32607e-13	0.670012	0.445	0.258	9.79422e-09	Venous	Stab1
4.41789e-13	0.294989	0.799	0.598	1.00021e-08	Venous	Capns1
4.49291e-13	0.806557	0.28	0.115	1.01719e-08	Venous	Sh3bgrl2
5.22681e-13	0.629896	0.394	0.199	1.18335e-08	Venous	Frmd4a
7.3478e-13	0.760124	0.347	0.174	1.66354e-08	Venous	Map2k3
7.37852e-13	0.312951	0.839	0.702	1.6705e-08	Venous	Clic1
7.60075e-13	0.479483	0.705	0.522	1.72081e-08	Venous	Dstn
7.65766e-13	0.387796	0.689	0.48	1.73369e-08	Venous	Rere
[truncated: 351 more rows]

## Sheet: DEGs_LLC_ECs_2_v_Sham
	p_val	avg_log2FC	pct.1	pct.2	p_val_adj
Zbtb16	0	2.40442	0.614	0.188	0
Cyp26b1	3.96489e-223	-2.84573	0.191	0.487	8.97651e-219
Timp4	4.8185e-158	0.802582	0.902	0.818	1.09091e-153
Rps29	3.17292e-151	-0.616146	0.962	0.97	7.18349e-147
H2-K1	3.32086e-125	0.498015	0.962	0.916	7.51843e-121
Hspa8	1.18789e-119	0.534258	0.927	0.859	2.68938e-115
Ifitm3	2.57059e-110	0.519494	0.961	0.919	5.81981e-106
H2-D1	2.77192e-110	0.416333	0.965	0.927	6.27563e-106
Ly6a	3.33002e-107	0.527499	0.945	0.911	7.53917e-103
H2-Q7	4.19377e-100	0.903713	0.643	0.452	9.49469e-96
B2m	1.40749e-93	0.405072	0.963	0.921	3.18655e-89
Cdkn1a	1.50899e-90	1.12552	0.529	0.351	3.41636e-86
Klf9	2.24046e-79	0.612207	0.753	0.608	5.0724e-75
Tsc22d3	1.25967e-76	0.897004	0.518	0.339	2.8519e-72
Pim3	4.24371e-76	0.703049	0.686	0.548	9.60775e-72
Cd200	2.8073e-74	-0.519511	0.804	0.861	6.35572e-70
Kcna5	4.95049e-72	0.937836	0.497	0.33	1.12079e-67
Rpl38	1.71459e-71	-0.506833	0.863	0.9	3.88182e-67
Rpl35	1.65411e-70	-0.630734	0.68	0.775	3.7449e-66
Afdn	5.49434e-66	-0.370583	0.91	0.926	1.24392e-61
Slc3a2	1.14982e-62	0.911944	0.508	0.36	2.60319e-58
Ccdc85a	9.4373e-59	0.506837	0.853	0.775	2.1366e-54
Rps28	8.51495e-57	-0.510406	0.838	0.885	1.92778e-52
Hecw2	1.70569e-56	0.733371	0.594	0.46	3.86169e-52
Sgms1	3.61236e-56	0.467239	0.718	0.574	8.17838e-52
Sox4	1.10104e-53	-1.17196	0.155	0.294	2.49275e-49
mt-Atp6	2.04651e-53	0.249297	0.998	0.997	4.63329e-49
Bst2	4.92753e-53	0.432935	0.829	0.738	1.11559e-48
Cd247	1.8313e-52	-0.980667	0.263	0.412	4.14605e-48
Fkbp5	1.62143e-50	1.5188	0.165	0.061	3.67093e-46
Ifitm2	6.0892e-50	0.318515	0.942	0.9	1.37859e-45
H2-Q6	4.17788e-49	0.814027	0.402	0.262	9.45873e-45
mt-Nd4	1.98455e-48	0.239629	0.992	0.981	4.49303e-44
mt-Nd2	2.21116e-47	0.252134	0.992	0.984	5.00607e-43
Nfia	7.68643e-47	-0.520026	0.707	0.778	1.74021e-42
Dnaja1	1.45853e-46	0.427985	0.762	0.657	3.30212e-42
Ccnd3	2.35913e-46	0.835043	0.464	0.333	5.34107e-42
Iigp1	2.4454e-46	0.794999	0.613	0.502	5.53638e-42
Dusp6	3.39954e-46	-1.02569	0.158	0.287	7.69656e-42
mt-Co3	1.25246e-44	0.213429	0.999	0.998	2.83557e-40
Map3k6	5.3834e-44	1.85109	0.118	0.036	1.2188e-39
Psmb8	2.45701e-43	0.546657	0.672	0.574	5.56267e-39
Rps27	6.97401e-43	-0.382678	0.913	0.919	1.57892e-38
Ly6c1	1.04043e-42	0.265464	0.974	0.952	2.35554e-38
Abcb1a	5.23835e-39	-0.568269	0.547	0.649	1.18596e-34
Ier3	1.30162e-38	1.46704	0.176	0.082	2.94686e-34
Rps21	1.65627e-38	-0.363942	0.948	0.953	3.74979e-34
mt-Co2	2.80292e-38	0.193488	0.999	0.996	6.34582e-34
Lpl	1.03605e-37	0.429236	0.796	0.729	2.34561e-33
Mcf2l	8.29381e-37	0.403059	0.73	0.63	1.87772e-32
Hspb1	1.03146e-36	0.338033	0.888	0.827	2.33522e-32
Fabp4	2.92312e-36	0.216934	0.997	0.994	6.61794e-32
Thrsp	3.96509e-36	0.5401	0.56	0.455	8.97696e-32
Fas	5.61069e-36	0.606321	0.468	0.348	1.27026e-31
Marcks	1.54777e-35	-0.329748	0.829	0.855	3.50415e-31
Jup	6.98206e-35	-0.374867	0.748	0.795	1.58074e-30
Gpihbp1	2.12561e-34	0.274235	0.93	0.895	4.81238e-30
Fry	5.15524e-34	0.342299	0.828	0.757	1.16715e-29
Vsir	1.38374e-33	-0.781087	0.199	0.311	3.13278e-29
Atp5k	5.37236e-33	-0.560183	0.462	0.574	1.2163e-28
Adgrg1	5.96781e-33	0.452438	0.666	0.568	1.35111e-28
Dach1	7.90854e-33	-0.428888	0.853	0.866	1.79049e-28
Fbln2	3.09189e-32	-0.43429	0.603	0.693	7.00005e-28
Xdh	3.91886e-32	0.380229	0.77	0.696	8.87229e-28
Nrep	6.04407e-32	-0.75388	0.205	0.318	1.36838e-27
Tcf4	6.40981e-32	-0.211966	0.955	0.954	1.45118e-27
Sox18	8.33926e-32	0.391649	0.721	0.64	1.88801e-27
Egr1	9.57621e-32	-1.19192	0.084	0.171	2.16805e-27
mt-Cytb	2.26358e-31	0.167793	0.997	0.992	5.12474e-27
Limch1	1.24578e-30	-0.460292	0.646	0.717	2.82044e-26
Snrk	8.95941e-30	0.329714	0.781	0.722	2.02841e-25
Ets1	1.72712e-29	-0.344362	0.747	0.804	3.91019e-25
Cldn5	1.90887e-29	-0.464217	0.621	0.694	4.32169e-25
Gpr146	4.29484e-29	0.669812	0.311	0.209	9.72351e-25
Gbp4	4.45531e-29	0.667268	0.455	0.353	1.00868e-24
Ehd2	4.95344e-29	-0.275466	0.841	0.859	1.12146e-24
Myl1	6.74398e-29	0.415858	0.651	0.539	1.52684e-24
Sema6a	1.40661e-28	-0.378214	0.809	0.831	3.18456e-24
Gm10076	2.13533e-28	-1.00833	0.143	0.239	4.83439e-24
Slc43a3	4.03706e-28	0.4402	0.66	0.581	9.13989e-24
Cd81	7.54539e-28	0.255472	0.92	0.886	1.70828e-23
Adgrl2	9.49656e-28	-0.446333	0.585	0.67	2.15002e-23
Ndufc2	1.75771e-27	0.354542	0.644	0.561	3.97945e-23
Id3	3.68574e-27	0.300321	0.856	0.792	8.34451e-23
Arhgap18	4.95217e-27	-0.469182	0.573	0.649	1.12117e-22
mt-Nd1	5.55948e-27	0.175187	0.992	0.985	1.25867e-22
Jund	6.29742e-27	0.456245	0.618	0.539	1.42574e-22
Mat2a	1.03081e-26	0.40851	0.553	0.45	2.33376e-22
Mylip	1.29256e-26	0.476464	0.479	0.375	2.92635e-22
Nedd9	1.34134e-26	-0.496653	0.489	0.584	3.03679e-22
Grrp1	1.82054e-26	0.628284	0.372	0.275	4.1217e-22
AW112010	3.18284e-26	0.328979	0.848	0.799	7.20596e-22
Ptger4	3.27838e-26	-0.908211	0.11	0.194	7.42226e-22
Hhex	3.47981e-26	-0.953346	0.128	0.215	7.8783e-22
Pnp	4.48468e-26	0.541082	0.464	0.367	1.01533e-21
Ifi47	6.14619e-26	0.954197	0.212	0.128	1.3915e-21
Per1	1.22468e-25	0.958148	0.165	0.089	2.77267e-21
Dhrs3	2.06861e-25	-0.468759	0.577	0.653	4.68333e-21
Nr1d1	5.13308e-25	0.731039	0.289	0.196	1.16213e-20
Hipk1	6.19787e-25	0.397738	0.58	0.496	1.4032e-20
Mylpf	7.6051e-25	0.327501	0.744	0.654	1.72179e-20
Pde4b	1.18801e-24	-0.529173	0.265	0.369	2.68965e-20
Hsp90ab1	1.53773e-24	0.203974	0.923	0.89	3.48142e-20
mt-Co1	2.52404e-24	0.148198	0.997	0.994	5.71443e-20
Rsrp1	2.78145e-24	0.380708	0.649	0.567	6.29719e-20
Prkd1	2.89359e-24	0.48481	0.591	0.508	6.55109e-20
Nr3c2	3.45348e-24	-0.726369	0.261	0.356	7.81869e-20
Gbp7	3.49017e-24	0.510721	0.553	0.472	7.90175e-20
Epb41	3.70348e-24	0.490049	0.576	0.495	8.38469e-20
Ets2	3.95397e-24	-0.412093	0.583	0.658	8.95178e-20
Rpl37a	4.03115e-24	-0.271478	0.953	0.946	9.12653e-20
Rpl37	5.19448e-24	-0.302175	0.915	0.928	1.17603e-19
Cd36	5.77527e-24	0.178493	0.976	0.965	1.30752e-19
Klf3	7.23584e-24	0.399294	0.644	0.58	1.63819e-19
Gm11730	7.28424e-24	1.17121	0.12	0.057	1.64915e-19
Junb	9.06629e-24	0.869359	0.216	0.133	2.05261e-19
Tap1	9.87218e-24	0.74878	0.301	0.212	2.23506e-19
Nme2	1.19595e-23	0.309046	0.745	0.691	2.70763e-19
Igtp	2.25549e-23	0.86193	0.268	0.183	5.10644e-19
Rpl41	4.21697e-23	-0.24521	0.966	0.962	9.54721e-19
Zhx3	6.02599e-23	0.542704	0.495	0.406	1.36428e-18
Kdr	8.80304e-23	-0.235427	0.87	0.883	1.99301e-18
Irgm2	8.9208e-23	0.733209	0.284	0.197	2.01967e-18
Ebf1	1.14289e-22	-0.41611	0.803	0.822	2.5875e-18
Plpp3	1.62407e-22	-0.228897	0.877	0.882	3.6769e-18
Dusp1	2.46431e-22	-0.445354	0.477	0.566	5.57919e-18
Acta1	2.66492e-22	0.323404	0.837	0.782	6.03339e-18
Psmb9	2.69258e-22	0.505484	0.493	0.418	6.09601e-18
Tmcc3	3.34975e-22	0.294175	0.765	0.714	7.58383e-18
Irf1	3.54263e-22	0.558833	0.429	0.338	8.02052e-18
Ctla2b	5.36045e-22	0.706259	0.284	0.2	1.2136e-17
Apobec3	6.61653e-22	0.505308	0.436	0.346	1.49798e-17
Selenow	2.00179e-21	0.202104	0.874	0.83	4.53206e-17
Asap1	2.03168e-21	0.380354	0.682	0.6	4.59972e-17
Rpl36	2.33506e-21	-0.243849	0.903	0.913	5.28658e-17
Mmp15	2.72205e-21	-0.50168	0.357	0.449	6.16273e-17
Arpc3	2.84064e-21	0.273504	0.776	0.726	6.43122e-17
Aplnr	4.59407e-21	-0.573464	0.347	0.432	1.0401e-16
Igfbp7	6.47934e-21	0.197033	0.948	0.918	1.46692e-16
Dennd1b	6.69225e-21	0.528182	0.377	0.289	1.51512e-16
Cd274	1.21646e-20	0.768651	0.335	0.254	2.75406e-16
Ifngr1	1.35791e-20	0.327325	0.686	0.614	3.0743e-16
Filip1	1.98312e-20	-0.440135	0.538	0.614	4.48979e-16
Hes1	1.99327e-20	0.417415	0.448	0.36	4.51275e-16
Arntl	2.0594e-20	-0.633036	0.155	0.237	4.66248e-16
Etl4	3.80273e-20	-0.302263	0.872	0.87	8.60938e-16
Ckm	4.01373e-20	0.398156	0.581	0.492	9.08709e-16
Arid5b	4.27559e-20	0.318738	0.665	0.589	9.67995e-16
2610307P16Rik	4.51728e-20	-0.626512	0.208	0.296	1.02271e-15
Map2k6	4.73875e-20	-0.900233	0.098	0.167	1.07285e-15
Osmr	5.14619e-20	0.485754	0.459	0.373	1.1651e-15
Rab27a	6.53307e-20	0.784357	0.178	0.108	1.47909e-15
Gulp1	6.77532e-20	-0.567461	0.339	0.428	1.53393e-15
Tpr	6.79438e-20	-0.404309	0.648	0.699	1.53825e-15
Sema7a	8.31654e-20	0.400673	0.445	0.357	1.88286e-15
St6galnac3	8.95925e-20	-0.462992	0.688	0.729	2.02837e-15
Slc10a6	9.39045e-20	0.857215	0.177	0.108	2.126e-15
Rnf144a	1.02252e-19	-0.43015	0.441	0.531	2.31499e-15
Rps2	3.15299e-19	0.183613	0.881	0.847	7.13837e-15
B4galt4	3.37945e-19	0.568233	0.354	0.272	7.65108e-15
Gbp3	3.53691e-19	0.634927	0.33	0.249	8.00757e-15
Ttll7	3.58266e-19	0.561102	0.323	0.24	8.11115e-15
Ier5	3.78128e-19	0.601811	0.339	0.26	8.56081e-15
Igf1r	4.40548e-19	-0.423386	0.579	0.642	9.97402e-15
Rap1b	4.69562e-19	0.296677	0.655	0.584	1.06309e-14
Calr	6.49061e-19	0.332874	0.616	0.545	1.46947e-14
Plxna2	9.65167e-19	0.277746	0.736	0.676	2.18514e-14
Sgk1	9.97617e-19	-0.457458	0.553	0.618	2.2586e-14
Ccn1	1.23224e-18	-0.806946	0.117	0.187	2.78979e-14
Rflnb	1.25553e-18	-0.400695	0.716	0.762	2.84252e-14
Rapgef2	2.14381e-18	0.239034	0.83	0.785	4.85358e-14
Myl6	2.27134e-18	0.178552	0.933	0.904	5.1423e-14
Alpl	2.66422e-18	-0.570082	0.204	0.286	6.03179e-14
Cavin1	2.84064e-18	-0.231176	0.916	0.914	6.4312e-14
Ly6e	2.86845e-18	0.165109	0.939	0.909	6.49417e-14
Synm	3.01933e-18	-0.644957	0.211	0.291	6.83576e-14
Tmem140	3.8546e-18	0.319901	0.641	0.584	8.72681e-14
Tspan18	5.22386e-18	-0.585503	0.218	0.301	1.18268e-13
Dynll1	5.28735e-18	0.225766	0.812	0.77	1.19706e-13
Airn	7.33119e-18	-0.411236	0.647	0.692	1.65978e-13
Ctla2a	7.70676e-18	0.29967	0.729	0.667	1.74481e-13
Plcb4	9.32506e-18	0.18712	0.931	0.897	2.11119e-13
Brd9	9.62836e-18	-0.636205	0.175	0.253	2.17986e-13
Exoc6	9.65681e-18	-0.386085	0.544	0.614	2.1863e-13
Robo2	1.06068e-17	-0.9004	0.128	0.196	2.40139e-13
Stat3	1.2266e-17	0.355495	0.551	0.48	2.77703e-13
Serpinh1	1.4677e-17	0.284247	0.691	0.626	3.32286e-13
Lipe	1.61358e-17	0.387215	0.503	0.427	3.65314e-13
Tubb2a	1.86916e-17	0.331004	0.612	0.544	4.23177e-13
Aldh1l1	1.8867e-17	-0.743851	0.149	0.221	4.27149e-13
Ndufb1-ps	2.96833e-17	-0.421972	0.452	0.535	6.7203e-13
Prtg	3.63823e-17	-1.07363	0.052	0.102	8.23695e-13
Vcl	3.9206e-17	-0.439426	0.386	0.469	8.87623e-13
Mir100hg	5.45665e-17	-0.838254	0.142	0.213	1.23539e-12
Slc1a1	6.13553e-17	0.526797	0.318	0.24	1.38908e-12
Tap2	8.42144e-17	0.446972	0.451	0.379	1.90661e-12
Elk3	9.13939e-17	-0.230431	0.801	0.825	2.06916e-12
Pawr	1.42703e-16	0.719202	0.231	0.163	3.23079e-12
Foxp1	1.63737e-16	-0.369822	0.668	0.719	3.70701e-12
Gask1b	1.65834e-16	-0.469458	0.426	0.504	3.75449e-12
Cpne8	1.73484e-16	0.381727	0.566	0.505	3.92768e-12
S100a9	1.90262e-16	0.520874	0.225	0.154	4.30752e-12
Ptprm	1.91264e-16	-0.227064	0.935	0.909	4.33022e-12
Ptprb	2.08086e-16	-0.162077	0.952	0.953	4.71107e-12
Pde7b	2.16296e-16	-0.592326	0.164	0.237	4.89694e-12
Myct1	2.33278e-16	-0.282909	0.699	0.736	5.28142e-12
Litaf	2.49037e-16	0.476106	0.347	0.27	5.63821e-12
Gbp5	2.77657e-16	0.589971	0.329	0.256	6.28615e-12
Cebpg	3.28419e-16	0.394766	0.459	0.391	7.4354e-12
Hspg2	4.0176e-16	-0.258809	0.771	0.807	9.09585e-12
9630014M24Rik	5.83521e-16	0.811072	0.15	0.092	1.32109e-11
Pparg	5.83826e-16	0.345536	0.546	0.476	1.32178e-11
Map3k20	6.5596e-16	-0.504577	0.235	0.314	1.48509e-11
Pim1	7.57544e-16	0.555168	0.266	0.195	1.71508e-11
Bcl2l1	9.00656e-16	0.182554	0.611	0.523	2.03908e-11
Sat1	1.15082e-15	0.484845	0.317	0.242	2.60546e-11
Tspan13	1.45665e-15	-0.175316	0.933	0.924	3.29786e-11
Hba-a2	1.48586e-15	-0.0570661	0.21	0.287	3.36399e-11
Cdh23	1.52007e-15	-0.432076	0.396	0.475	3.44143e-11
Tmsb4x	1.64026e-15	0.115811	1	0.995	3.71355e-11
S100a10	1.67446e-15	0.217498	0.785	0.733	3.79097e-11
Rras	1.91359e-15	0.248846	0.657	0.598	4.33236e-11
Gngt2	1.98004e-15	0.39251	0.491	0.414	4.4828e-11
Cdh5	2.09864e-15	-0.135276	0.954	0.951	4.75131e-11
Ywhah	3.13511e-15	0.350653	0.581	0.525	7.09789e-11
Plekho1	3.2325e-15	0.476064	0.348	0.277	7.31838e-11
Gapdh	3.36132e-15	0.230632	0.735	0.695	7.61003e-11
Mast4	3.4316e-15	-0.283807	0.781	0.811	7.76914e-11
Fxyd5	3.62333e-15	0.422336	0.403	0.329	8.20321e-11
Eda	3.71091e-15	-0.693263	0.149	0.214	8.40151e-11
Rpl39	4.00509e-15	-0.266139	0.856	0.872	9.06753e-11
Ltbp4	5.30223e-15	-0.272267	0.726	0.763	1.20043e-10
Ecm2	5.75523e-15	-0.481793	0.285	0.365	1.30298e-10
Mboat2	6.14389e-15	-0.76871	0.114	0.174	1.39098e-10
Clec2d	6.44772e-15	0.298906	0.632	0.569	1.45976e-10
H2-T22	7.8152e-15	0.41916	0.467	0.402	1.76936e-10
Ppia	8.18953e-15	0.150503	0.914	0.889	1.85411e-10
Pik3r3	9.12781e-15	-0.482279	0.288	0.361	2.06654e-10
Cdc14a	1.11495e-14	-0.631645	0.116	0.177	2.52425e-10
Atxn1	1.27718e-14	-0.347919	0.719	0.734	2.89154e-10
Slc9a3r2	1.30529e-14	0.172815	0.902	0.878	2.95519e-10
Tmem44	1.35178e-14	-0.426553	0.254	0.332	3.06043e-10
Tubb4b	1.48948e-14	0.257576	0.666	0.602	3.37219e-10
Ric1	1.59335e-14	-0.341652	0.526	0.584	3.60735e-10
Spata13	1.90583e-14	-0.443782	0.329	0.406	4.3148e-10
Net1	2.01858e-14	-0.52944	0.21	0.283	4.57007e-10
Tnnc2	2.15555e-14	0.286679	0.698	0.638	4.88016e-10
Ndufa3	2.47518e-14	-0.397202	0.397	0.481	5.60381e-10
St5	3.11222e-14	-0.4481	0.371	0.445	7.04606e-10
Actg1	3.15385e-14	0.207051	0.888	0.846	7.14033e-10
Hmgcl	3.28411e-14	0.486725	0.28	0.212	7.43523e-10
Irgm1	3.37727e-14	0.563923	0.268	0.202	7.64614e-10
Sult1a1	3.92838e-14	0.270423	0.682	0.627	8.89386e-10
Itpkb	3.94364e-14	-0.258484	0.849	0.86	8.9284e-10
Dbp	4.53752e-14	0.97378	0.121	0.072	1.02729e-09
Mef2c	5.05913e-14	-0.287496	0.705	0.741	1.14539e-09
Nlrc5	5.25409e-14	0.600822	0.199	0.138	1.18953e-09
Hba-a1	5.30586e-14	0.0199946	0.259	0.334	1.20125e-09
Pdlim1	5.37342e-14	0.240044	0.692	0.638	1.21654e-09
Agap1	5.91785e-14	-0.353927	0.571	0.63	1.3398e-09
Acta2	6.01328e-14	-0.500411	0.09	0.144	1.36141e-09
Lpar4	6.53273e-14	-0.981772	0.065	0.112	1.47901e-09
Hlx	8.02946e-14	-0.573413	0.133	0.195	1.81787e-09
Ppp3ca	8.33672e-14	-0.249678	0.79	0.809	1.88743e-09
Pnpla2	8.52447e-14	0.455249	0.351	0.283	1.92994e-09
Tnnt3	9.56887e-14	0.221299	0.65	0.575	2.16639e-09
Unc5b	1.02062e-13	-0.572432	0.207	0.275	2.31068e-09
Phactr1	1.12232e-13	-0.41373	0.33	0.405	2.54093e-09
Arpc1b	1.17298e-13	0.226224	0.689	0.64	2.65563e-09
Zfp36l2	1.28183e-13	0.373147	0.471	0.406	2.90206e-09
9330175M20Rik	1.28907e-13	-0.677114	0.177	0.242	2.91845e-09
Tnrc6c	1.57552e-13	0.267586	0.639	0.579	3.56697e-09
Gbp2	1.59096e-13	0.552812	0.416	0.353	3.60194e-09
Esam	1.71641e-13	0.165916	0.869	0.835	3.88596e-09
Hacd4	2.32605e-13	-0.420288	0.311	0.386	5.26618e-09
Thra	2.52994e-13	-0.348292	0.426	0.501	5.72779e-09
Nfic	2.72991e-13	-0.394982	0.367	0.438	6.18052e-09
Clip2	3.22372e-13	-0.859938	0.072	0.12	7.2985e-09
Gda	3.35242e-13	0.334523	0.599	0.544	7.58989e-09
Arhgap28	3.67592e-13	-0.543584	0.16	0.226	8.32228e-09
Nr1d2	4.24101e-13	0.524303	0.241	0.18	9.60165e-09
Aldoa	4.42958e-13	0.197563	0.743	0.7	1.00286e-08
Txn1	4.63125e-13	0.241151	0.668	0.621	1.04852e-08
Dcbld1	4.71673e-13	0.449312	0.333	0.266	1.06787e-08
Ccdc88c	4.78537e-13	-0.339032	0.399	0.478	1.08341e-08
Tubb5	4.83799e-13	0.264584	0.609	0.559	1.09532e-08
Apol10b	4.98215e-13	0.439198	0.427	0.369	1.12796e-08
Itm2b	5.45967e-13	0.118034	0.963	0.939	1.23607e-08
Picalm	5.58365e-13	0.186062	0.753	0.697	1.26414e-08
Gpc4	5.90181e-13	-0.612024	0.109	0.164	1.33617e-08
Tnni2	5.93467e-13	0.241291	0.627	0.554	1.34361e-08
Plxnd1	6.30699e-13	-0.311844	0.529	0.594	1.4279e-08
Pxdn	6.77143e-13	-0.403663	0.402	0.47	1.53305e-08
Atp2b4	7.28133e-13	-0.407696	0.35	0.423	1.64849e-08
Fkbp1a	7.82059e-13	0.176603	0.767	0.72	1.77058e-08
Bcl6b	8.30748e-13	-0.520992	0.226	0.293	1.88081e-08
Tmsb10	8.55606e-13	-0.332202	0.698	0.734	1.93709e-08
Pkp4	8.78287e-13	0.250799	0.702	0.657	1.98844e-08
Col4a1	9.01365e-13	-0.166848	0.923	0.916	2.04069e-08
Peak1	9.62715e-13	-0.260111	0.711	0.741	2.17959e-08
Palmd	1.07951e-12	-0.24851	0.735	0.754	2.44401e-08
Fat4	1.09442e-12	-0.378833	0.331	0.403	2.47777e-08
S1pr1	1.16824e-12	0.176091	0.85	0.818	2.6449e-08
Mid1	1.20528e-12	-0.862205	0.061	0.104	2.72875e-08
Ddx5	1.34875e-12	-0.151214	0.899	0.902	3.05356e-08
Hsp90b1	1.38449e-12	0.250088	0.703	0.65	3.13449e-08
Cirbp	1.44034e-12	-0.48679	0.218	0.287	3.26092e-08
Rassf9	1.49522e-12	-0.285639	0.573	0.637	3.38518e-08
Ints6l	1.82916e-12	-0.42924	0.262	0.333	4.14122e-08
Tgtp2	1.94911e-12	0.835097	0.14	0.092	4.41278e-08
Ubc	1.98229e-12	0.166969	0.842	0.799	4.4879e-08
Stox2	1.99681e-12	-0.27935	0.717	0.754	4.52078e-08
Zfp827	2.13873e-12	-0.519037	0.128	0.186	4.84208e-08
Mpped2	2.16027e-12	-0.612587	0.172	0.233	4.89086e-08
Lrrc8a	3.14771e-12	0.349525	0.51	0.452	7.12641e-08
Pam	3.19851e-12	-0.35612	0.453	0.527	7.24143e-08
Tril	3.50371e-12	-0.551191	0.108	0.161	7.93239e-08
Zbtb20	3.94017e-12	-0.169064	0.918	0.924	8.92056e-08
Tagln2	4.17385e-12	0.234126	0.742	0.706	9.4496e-08
Mcl1	5.80325e-12	0.280306	0.572	0.523	1.31385e-07
Pfkfb3	5.88331e-12	0.817956	0.181	0.13	1.33198e-07
Myl12a	5.96792e-12	0.169067	0.836	0.788	1.35114e-07
Flt1	6.60917e-12	0.119044	0.979	0.97	1.49632e-07
Prdx1	8.54308e-12	0.195407	0.73	0.683	1.93415e-07
Uaca	1.00746e-11	-0.268204	0.55	0.61	2.28088e-07
Ube2h	1.05205e-11	-0.383508	0.377	0.447	2.38183e-07
Tshz2	1.19211e-11	0.215563	0.852	0.823	2.69895e-07
Ybx1	1.28122e-11	0.0718017	0.967	0.952	2.90068e-07
Ccny	1.35836e-11	0.214464	0.679	0.631	3.07532e-07
Sec14l1	1.36368e-11	0.255296	0.569	0.515	3.08738e-07
Psme2	1.40152e-11	0.302299	0.536	0.485	3.17305e-07
Slco3a1	1.46703e-11	-0.451676	0.257	0.322	3.32136e-07
Srgn	1.47853e-11	0.16853	0.868	0.824	3.34739e-07
Hbb-bs	1.53516e-11	0.230185	0.649	0.713	3.47561e-07
Jun	1.94102e-11	-0.345653	0.44	0.506	4.39446e-07
Lurap1l	1.94633e-11	-0.607244	0.102	0.152	4.40648e-07
Kif26a	1.99348e-11	-0.479925	0.248	0.313	4.51325e-07
Klf7	2.06848e-11	0.190283	0.765	0.732	4.68304e-07
Ramp2	2.53006e-11	0.182099	0.844	0.807	5.72805e-07
Bmp6	2.65159e-11	-0.31836	0.694	0.718	6.00321e-07
Rhob	2.85426e-11	-0.387117	0.526	0.572	6.46205e-07
Stat1	3.54716e-11	0.405783	0.398	0.339	8.03077e-07
Grk5	3.67638e-11	-0.310658	0.506	0.567	8.32332e-07
Crip2	3.77823e-11	0.135526	0.883	0.848	8.55392e-07
Cd93	3.86092e-11	-0.178561	0.837	0.847	8.74113e-07
Tnfrsf1a	4.28382e-11	0.380742	0.441	0.386	9.69857e-07
Ptma	5.2415e-11	0.109895	0.943	0.916	1.18668e-06
Ece1	6.23076e-11	-0.213034	0.672	0.719	1.41064e-06
Tjp1	7.01021e-11	-0.179906	0.797	0.82	1.58711e-06
Herc6	7.15809e-11	0.411515	0.32	0.26	1.62059e-06
Eya1	7.38881e-11	-0.410624	0.181	0.24	1.67283e-06
Abcb1b	8.00245e-11	-0.344372	0.521	0.575	1.81176e-06
Dpysl3	8.23155e-11	-0.445176	0.231	0.291	1.86362e-06
Plekhm3	8.90286e-11	-0.619664	0.085	0.13	2.01561e-06
Cnst	9.98036e-11	-0.430106	0.263	0.326	2.25955e-06
Col4a2	1.33288e-10	-0.172308	0.887	0.874	3.01763e-06
Tinagl1	1.49122e-10	0.238699	0.695	0.652	3.37612e-06
Gimap4	1.54511e-10	0.328564	0.442	0.383	3.49813e-06
Map4k5	1.5629e-10	-0.375545	0.31	0.377	3.53841e-06
Fam168a	1.68138e-10	0.355114	0.469	0.417	3.80665e-06
Rbm39	1.6903e-10	0.136027	0.881	0.834	3.82683e-06
Hras	1.80629e-10	0.304717	0.474	0.422	4.08943e-06
Abcg1	1.85818e-10	0.662159	0.134	0.091	4.20691e-06
S100a11	1.86623e-10	0.251135	0.649	0.603	4.22514e-06
Gbp6	2.34243e-10	0.893689	0.112	0.073	5.30327e-06
Rpl6	2.35414e-10	-0.205642	0.866	0.874	5.32976e-06
Tmtc2	2.3942e-10	-0.534309	0.32	0.379	5.42047e-06
Zfp608	2.40919e-10	-0.339433	0.512	0.558	5.4544e-06
Hpcal1	2.46246e-10	0.272884	0.54	0.488	5.57502e-06
2510009E07Rik	2.55349e-10	-0.485496	0.154	0.207	5.78111e-06
Tmod3	2.59782e-10	0.160633	0.766	0.723	5.88147e-06
Cebpd	2.68625e-10	0.603019	0.173	0.125	6.08167e-06
Vps13d	2.73834e-10	-0.362234	0.49	0.541	6.19959e-06
Klhl4	3.20176e-10	-0.441555	0.18	0.236	7.24878e-06
Anxa2	3.66632e-10	0.195352	0.696	0.655	8.30054e-06
Foxn3	3.91027e-10	-0.202284	0.785	0.804	8.85286e-06
Igf2r	4.11695e-10	-0.42953	0.276	0.338	9.32079e-06
Selenok	4.72798e-10	0.18507	0.699	0.658	1.07041e-05
Cmss1	4.75061e-10	-0.224164	0.696	0.73	1.07554e-05
Epn2	5.1124e-10	-0.262508	0.544	0.603	1.15745e-05
Epb41l4a	5.11906e-10	-0.349786	0.409	0.473	1.15895e-05
Atp5j	5.12341e-10	0.143381	0.842	0.816	1.15994e-05
Gm26532	5.30775e-10	0.41332	0.278	0.223	1.20168e-05
Egln1	5.45996e-10	-0.30362	0.467	0.529	1.23614e-05
Sema3f	5.6508e-10	0.668903	0.138	0.095	1.27934e-05
Insig1	5.76262e-10	-0.590991	0.116	0.164	1.30466e-05
Jade2	5.82121e-10	0.755678	0.125	0.085	1.31792e-05
Arhgap26	6.28943e-10	0.297321	0.44	0.389	1.42393e-05
Fgf9	6.99332e-10	-0.546716	0.101	0.147	1.58329e-05
Btg3	7.86853e-10	-0.2903	0.466	0.522	1.78144e-05
4430402I18Rik	8.25762e-10	0.659916	0.117	0.077	1.86952e-05
Ankrd44	8.95941e-10	-0.318738	0.409	0.472	2.02841e-05
Taf1d	9.20636e-10	-0.452573	0.19	0.247	2.08432e-05
Cir1	9.37524e-10	-0.430326	0.226	0.284	2.12255e-05
Lrrc36	9.98265e-10	-0.402928	0.258	0.316	2.26007e-05
Polr1d	1.00924e-09	0.281938	0.422	0.368	2.28493e-05
Lmcd1	1.08904e-09	-0.26306	0.47	0.53	2.46558e-05
Lrrc3b	1.11123e-09	-0.435226	0.142	0.193	2.51582e-05
Gadd45g	1.3023e-09	0.836827	0.179	0.133	2.94842e-05
Spry1	1.39946e-09	0.311822	0.454	0.403	3.16839e-05
Dbndd2	1.43845e-09	0.437501	0.201	0.153	3.25665e-05
Tpm4	1.43984e-09	0.171759	0.705	0.666	3.25979e-05
Psmb10	1.49564e-09	0.263434	0.5	0.452	3.38614e-05
Adm	1.52785e-09	-0.738286	0.071	0.109	3.45905e-05
Pdia3	1.58388e-09	0.255027	0.604	0.561	3.58591e-05
Slfn2	1.85898e-09	0.619995	0.126	0.086	4.20873e-05
Adora2a	2.02025e-09	-0.589288	0.085	0.126	4.57385e-05
Bbs9	2.21292e-09	-0.42644	0.322	0.38	5.01005e-05
Akap7	2.39318e-09	-0.447544	0.174	0.225	5.41816e-05
Psme1	2.52056e-09	0.21444	0.63	0.584	5.70656e-05
Rassf1	2.56324e-09	0.268544	0.432	0.375	5.80316e-05
Prickle2	2.57103e-09	-0.415316	0.315	0.372	5.82082e-05
Id1	2.68766e-09	0.238316	0.725	0.687	6.08487e-05
Herpud1	2.69755e-09	0.321565	0.412	0.363	6.10725e-05
Cd44	2.69817e-09	-0.432844	0.2	0.255	6.10865e-05
AC149090.1	3.07379e-09	-0.461778	0.249	0.306	6.95907e-05
Acvr2a	3.25815e-09	-0.351307	0.353	0.413	7.37645e-05
Hnrnpf	3.2613e-09	0.127131	0.743	0.707	7.38358e-05
Serf2	3.36987e-09	0.115587	0.806	0.773	7.62938e-05
Chchd2	3.42556e-09	0.105451	0.875	0.854	7.75546e-05
Tuba1b	3.4512e-09	0.191515	0.612	0.561	7.81352e-05
Tpm1	3.63926e-09	0.179536	0.825	0.787	8.23928e-05
Ddit4	3.64942e-09	-0.41384	0.326	0.382	8.26229e-05
Xbp1	3.72803e-09	0.338785	0.355	0.303	8.44026e-05
Ctsd	3.74819e-09	0.221625	0.504	0.448	8.4859e-05
Tbck	3.7607e-09	-0.391833	0.188	0.241	8.51423e-05
Tcf15	3.78809e-09	-0.215712	0.833	0.825	8.57624e-05
Adgrf5	4.05047e-09	-0.105257	0.953	0.952	9.17026e-05
Mical2	4.22817e-09	-0.429308	0.194	0.249	9.57257e-05
Tnrc6b	4.5652e-09	-0.237836	0.555	0.602	0.000103356
mt-Atp8	4.61124e-09	-0.40708	0.213	0.268	0.000104398
Cav1	4.91894e-09	-0.0917507	0.977	0.972	0.000111365
Rbp7	4.95801e-09	0.443868	0.28	0.226	0.000112249
Dipk2a	5.22734e-09	-0.373021	0.251	0.309	0.000118347
Nucks1	5.58954e-09	-0.28922	0.396	0.458	0.000126547
Ctnnb1	5.60102e-09	-0.201317	0.823	0.842	0.000126807
Bambi	5.84662e-09	-0.417033	0.161	0.211	0.000132367
Pomp	6.03401e-09	0.23373	0.465	0.414	0.00013661
Ftl1	6.49014e-09	0.0886836	0.899	0.859	0.000146937
Lrrc8c	6.50672e-09	0.17893	0.742	0.704	0.000147312
Tm4sf1	6.6215e-09	0.130322	0.857	0.83	0.000149911
Oaz2	6.83133e-09	-0.326945	0.365	0.424	0.000154661
Cpd	7.07845e-09	-0.280157	0.479	0.53	0.000160256
Galnt15	7.09578e-09	0.3097	0.484	0.438	0.000160648
Actn1	7.15518e-09	0.363961	0.342	0.289	0.000161993
Lnx1	7.40395e-09	0.135293	0.676	0.627	0.000167625
Fnip2	7.83438e-09	0.337186	0.381	0.329	0.00017737
Rab11a	8.3634e-09	0.20442	0.604	0.559	0.000189347
Wars	8.58614e-09	0.430894	0.364	0.316	0.00019439
Hsp90aa1	8.77547e-09	0.219889	0.479	0.422	0.000198677
Ctdspl	8.94911e-09	-0.521195	0.12	0.164	0.000202608
Mfsd4a	9.04753e-09	-0.532005	0.101	0.143	0.000204836
Cipc	9.46468e-09	0.582924	0.164	0.122	0.00021428
Tspan4	9.5338e-09	0.408033	0.35	0.302	0.000215845
Enpp3	9.55074e-09	-0.585898	0.092	0.133	0.000216229
Eif3j1	9.67894e-09	-0.408781	0.227	0.282	0.000219131
Gm4258	1.02617e-08	-0.751331	0.068	0.103	0.000232324
Lrch1	1.12104e-08	0.177675	0.639	0.586	0.000253803
H1f0	1.12197e-08	-0.379844	0.312	0.366	0.000254013
Hmgb2	1.16561e-08	-0.327766	0.314	0.376	0.000263893
Ltbp1	1.22607e-08	-0.669701	0.141	0.187	0.000277581
Srsf3	1.2349e-08	0.151192	0.664	0.627	0.00027958
Stat2	1.26152e-08	0.371712	0.302	0.252	0.000285608
Mtss1	1.28452e-08	-0.257994	0.503	0.554	0.000290814
Vwa1	1.30104e-08	0.332373	0.334	0.283	0.000294555
Pou2f1	1.43306e-08	-0.302947	0.215	0.271	0.000324445
9530026P05Rik	1.46163e-08	-0.289766	0.652	0.685	0.000330914
Bach2	1.53657e-08	0.305593	0.251	0.2	0.00034788
Rasgrp3	1.55046e-08	-0.252385	0.65	0.686	0.000351024
Itpripl1	1.65664e-08	0.330528	0.332	0.28	0.000375063
Add3	1.66652e-08	-0.423357	0.241	0.295	0.0003773
Atp5b	1.67486e-08	0.152887	0.724	0.683	0.000379187
Kctd12b	1.70121e-08	-0.364224	0.236	0.292	0.000385155
Sdcbp	1.79954e-08	0.196985	0.539	0.49	0.000407415
Uba52	1.9247e-08	-0.44905	0.247	0.301	0.000435751
Rin3	1.96049e-08	0.205763	0.56	0.516	0.000443855
Gfod1	2.0285e-08	-0.396324	0.384	0.436	0.000459252
Ssbp3	2.03846e-08	-0.342855	0.243	0.298	0.000461507
Adam19	2.0857e-08	-0.44836	0.081	0.119	0.000472203
Nmt1	2.1061e-08	-0.289172	0.285	0.343	0.000476822
Btg2	2.13391e-08	0.239839	0.537	0.487	0.000483118
Smad7	2.30528e-08	0.254051	0.412	0.361	0.000521916
Klf4	2.34356e-08	0.114342	0.637	0.582	0.000530581
Pcdh12	2.40065e-08	-0.387881	0.262	0.319	0.000543508
Tns2	2.48232e-08	0.304704	0.396	0.349	0.000561998
Smim27	2.57633e-08	-0.581315	0.088	0.127	0.00058328
Pet100	2.59789e-08	-0.404054	0.195	0.249	0.000588162
Samhd1	2.7583e-08	0.326645	0.436	0.39	0.000624479
Rpl15	2.99522e-08	0.127546	0.867	0.838	0.000678119
Rhoa	3.00525e-08	0.140647	0.846	0.819	0.000680389
Fabp3	3.19503e-08	0.722108	0.109	0.074	0.000723354
Stxbp6	3.23262e-08	-0.279614	0.646	0.671	0.000731865
Smagp	3.25987e-08	0.259149	0.388	0.339	0.000738035
Gab3	3.50944e-08	-0.362672	0.184	0.236	0.000794537
Sema6b	3.55186e-08	0.579167	0.147	0.108	0.00080414
Gvin1	3.89786e-08	0.471295	0.186	0.143	0.000882475
Syap1	3.99872e-08	-0.381913	0.163	0.212	0.000905311
Unc45b	4.18456e-08	0.138017	0.624	0.586	0.000947384
Tuba1a	4.18961e-08	0.222862	0.579	0.534	0.000948529
Nck2	4.32106e-08	-0.337582	0.346	0.402	0.000978288
Slfn5	4.32311e-08	0.13498	0.821	0.785	0.000978752
Rnf220	4.33696e-08	-0.341498	0.462	0.509	0.000981887
Pbx1	4.42486e-08	-0.318125	0.365	0.419	0.00100179
Sparcl1	4.45039e-08	-0.103188	0.944	0.935	0.00100757
Aldh3a2	4.79565e-08	-0.346601	0.2	0.251	0.00108574
Hotairm1	4.81812e-08	-0.330008	0.198	0.251	0.00109082
Cacybp	4.94048e-08	0.384354	0.266	0.221	0.00111852
Parp14	5.19442e-08	0.322522	0.451	0.403	0.00117602
Ran	5.53099e-08	0.213615	0.439	0.389	0.00125222
Malat1	5.60099e-08	-0.184609	0.962	0.947	0.00126806
8030462N17Rik	5.64792e-08	-0.33592	0.172	0.221	0.00127869
Rasgrf2	5.6581e-08	-0.23134	0.679	0.705	0.00128099
Fam117b	5.67168e-08	0.287828	0.39	0.342	0.00128407
Ar	5.82446e-08	-0.626454	0.067	0.1	0.00131866
Cdk5rap1	6.30805e-08	-0.646229	0.07	0.104	0.00142814
Ercc1	6.57774e-08	0.265468	0.391	0.34	0.0014892
Trim25	7.21218e-08	0.237078	0.452	0.406	0.00163284
Ppp6r2	8.09306e-08	-0.434979	0.147	0.192	0.00183227
Actn3	8.28188e-08	0.547201	0.114	0.08	0.00187502
Mllt3	8.47306e-08	-0.302353	0.205	0.256	0.0019183
Eloc	9.08968e-08	0.243182	0.404	0.353	0.0020579
Mif	9.46419e-08	0.285348	0.391	0.344	0.00214269
Cadm1	9.58332e-08	-0.390286	0.253	0.304	0.00216966
Rps3	9.7066e-08	0.111857	0.848	0.826	0.00219757
Dmd	9.70714e-08	-0.342402	0.243	0.294	0.0021977
Cracr2b	9.89759e-08	0.243207	0.528	0.492	0.00224082
Irf2bpl	1.0416e-07	0.207652	0.488	0.443	0.00235819
Syne2	1.06977e-07	-0.217799	0.626	0.668	0.00242195
Oxr1	1.08037e-07	-0.227937	0.621	0.655	0.00244595
Rpl13	1.11376e-07	0.073431	0.969	0.953	0.00252155
Ifi35	1.13168e-07	0.21986	0.441	0.392	0.00256213
Tmtc1	1.13192e-07	0.246092	0.574	0.539	0.00256266
Srsf7	1.14508e-07	0.215015	0.508	0.462	0.00259245
Zfp36l1	1.15335e-07	-0.213279	0.686	0.705	0.00261118
Tbc1d10a	1.16445e-07	0.530434	0.161	0.122	0.00263631
Zfp982	1.20688e-07	-0.414925	0.152	0.198	0.00273238
Phf21a	1.28469e-07	-0.304793	0.393	0.444	0.00290855
Nxpe4	1.32308e-07	-0.200633	0.719	0.738	0.00299546
Eif1a	1.34004e-07	0.509963	0.179	0.138	0.00303384
Fabp5	1.35821e-07	0.154638	0.797	0.761	0.00307499
Naca	1.3911e-07	0.117359	0.751	0.725	0.00314946
Hivep3	1.42248e-07	-0.399732	0.2	0.249	0.0032205
Tnfaip1	1.45254e-07	0.207833	0.528	0.482	0.00328854
B3gnt3	1.51236e-07	0.380101	0.192	0.149	0.00342399
Imp3	1.57885e-07	0.276143	0.386	0.338	0.00357451
Laptm4a	1.59559e-07	0.129415	0.831	0.797	0.00361242
Trib2	1.66073e-07	-0.317825	0.261	0.315	0.0037599
Ybx3	1.79979e-07	0.178874	0.493	0.446	0.00407472
Tbl1x	1.95275e-07	0.155432	0.631	0.588	0.00442102
Ppm1h	1.96386e-07	-0.283667	0.404	0.459	0.00444618
Ralgds	1.97562e-07	-0.624294	0.082	0.116	0.00447281
Ldlrad3	2.02796e-07	-0.322596	0.296	0.347	0.00459131
Fstl1	2.05315e-07	-0.421914	0.194	0.242	0.00464834
Slc25a5	2.08792e-07	0.228982	0.523	0.484	0.00472705
Atp5g1	2.10279e-07	0.218406	0.497	0.451	0.00476072
Zcchc9	2.17098e-07	-0.347537	0.085	0.12	0.0049151
Lamc1	2.30708e-07	-0.255316	0.401	0.453	0.00522322
Strbp	2.32952e-07	-0.326069	0.297	0.348	0.00527404
Bicc1	2.45863e-07	0.497528	0.206	0.165	0.00556634
Pik3ip1	2.47657e-07	0.544301	0.191	0.151	0.00560695
Hdac7	2.53284e-07	-0.223879	0.551	0.596	0.00573434
Polr2l	2.65895e-07	-0.497075	0.075	0.108	0.00601987
Rpl29	2.81527e-07	0.0936371	0.85	0.82	0.00637377
Pdia6	2.83141e-07	0.212439	0.504	0.462	0.00641032
Kras	2.90274e-07	0.149071	0.543	0.504	0.00657181
Gpx1	2.92983e-07	0.23942	0.454	0.41	0.00663314
Mustn1	2.94565e-07	0.306577	0.297	0.252	0.00666896
Eif5a	2.98578e-07	0.151959	0.557	0.512	0.0067598
Disp1	3.04134e-07	-0.478517	0.091	0.127	0.00688559
Mbnl1	3.05455e-07	-0.189019	0.66	0.697	0.00691549
Susd6	3.13165e-07	0.216029	0.544	0.504	0.00709007
Ppp1r2	3.16189e-07	0.119038	0.881	0.844	0.00715852
Rasal2	3.2869e-07	0.155569	0.824	0.783	0.00744154
Nme1	3.35088e-07	0.331754	0.273	0.229	0.0075864
Runx1t1	3.38503e-07	-0.323609	0.318	0.369	0.00766371
Cd38	3.52683e-07	-0.214123	0.565	0.606	0.00798474
Xpr1	3.53583e-07	-0.33424	0.272	0.322	0.00800512
Bvht	3.56304e-07	0.236277	0.355	0.308	0.00806673
Isg15	3.7117e-07	0.409196	0.277	0.233	0.0084033
Asph	3.82689e-07	-0.379518	0.125	0.166	0.00866409
Pex3	3.88427e-07	-0.565461	0.098	0.133	0.008794
Rbx1	3.97039e-07	0.168537	0.641	0.611	0.00898896
Gtf2i	4.07836e-07	-0.24415	0.35	0.406	0.0092334
Arid4a	4.08763e-07	-0.306602	0.303	0.357	0.0092544
Clic1	4.15534e-07	0.162142	0.713	0.683	0.00940769
Manf	4.20418e-07	0.218368	0.432	0.386	0.00951827
Sertad1	4.33114e-07	0.408902	0.177	0.138	0.0098057
Foxn2	4.47254e-07	0.43291	0.201	0.161	0.0101258
Nudcd3	4.49393e-07	-0.324468	0.329	0.382	0.0101743
Bcl2l11	4.63686e-07	-0.541863	0.078	0.111	0.0104978
Gm15581	5.21715e-07	-0.728181	0.107	0.144	0.0118116
Rtp4	5.25616e-07	0.310166	0.269	0.224	0.0119
mt-Nd4l	6.16979e-07	-0.343265	0.437	0.488	0.0139684
Eno1	6.19175e-07	-0.350472	0.188	0.233	0.0140181
St8sia4	6.25788e-07	-0.274306	0.422	0.466	0.0141678
Lgalsl	6.2977e-07	0.361121	0.151	0.115	0.014258
Psmb6	6.33895e-07	0.240902	0.494	0.459	0.0143514
Ebf3	6.45534e-07	-0.240936	0.495	0.548	0.0146149
Uqcrb	6.48829e-07	0.129791	0.732	0.699	0.0146895
Mob2	6.48948e-07	0.276603	0.396	0.355	0.0146922
Mtf2	6.54787e-07	-0.291026	0.188	0.236	0.0148244
Synpo	6.58509e-07	0.438407	0.103	0.072	0.0149086
Hoxb3os	6.59602e-07	-0.500622	0.099	0.135	0.0149334
Ahdc1	6.85285e-07	0.448743	0.152	0.116	0.0155149
Sh3tc1	7.0289e-07	-0.378986	0.158	0.203	0.0159134
Txnl1	7.0411e-07	0.329743	0.332	0.292	0.015941
Cyth1	7.09402e-07	0.163868	0.618	0.578	0.0160609
Eif1	7.27445e-07	0.093178	0.911	0.906	0.0164694
Rps6ka5	7.28895e-07	-0.375469	0.093	0.127	0.0165022
Klf10	8.04387e-07	0.355012	0.265	0.225	0.0182113
Nin	8.37988e-07	-0.335201	0.228	0.276	0.018972
Rps6	8.80929e-07	0.104951	0.763	0.734	0.0199442
Rpl18	8.87994e-07	0.0869626	0.883	0.857	0.0201042
Rgl1	9.06329e-07	-0.215185	0.471	0.519	0.0205193
Copz1	9.56924e-07	-0.445026	0.149	0.19	0.0216648
Cxcl12	1.0072e-06	-0.175557	0.9	0.902	0.0228029
Pdgfd	1.01853e-06	0.225057	0.706	0.671	0.0230594
Tpt1	1.0926e-06	0.0632165	0.985	0.98	0.0247364
Ldha	1.09272e-06	0.159578	0.574	0.535	0.0247392
Plk2	1.10476e-06	-0.251688	0.342	0.391	0.0250117
Arhgef6	1.11116e-06	-0.422015	0.15	0.192	0.0251567
Cables2	1.11994e-06	-0.323732	0.214	0.261	0.0253554
Cnbp	1.12266e-06	0.143386	0.66	0.625	0.025417
P4ha2	1.26719e-06	0.379641	0.188	0.15	0.0286891
Cdc40	1.31142e-06	-0.376565	0.197	0.243	0.0296906
Ifi44	1.36424e-06	0.377541	0.138	0.103	0.0308864
Herc1	1.4471e-06	0.187828	0.587	0.552	0.0327623
Ptprr	1.45379e-06	0.414029	0.254	0.214	0.0329138
Rps18	1.47809e-06	0.0758853	0.892	0.863	0.033464
Hspa5	1.48478e-06	0.198156	0.538	0.5	0.0336155
Maml2	1.5257e-06	-0.233821	0.633	0.668	0.0345419
Castor1	1.53134e-06	0.353094	0.234	0.193	0.0346695
Smarcd1	1.5414e-06	-0.4012	0.112	0.149	0.0348973
Ddx3x	1.54205e-06	-0.178907	0.601	0.643	0.034912
Gbp9	1.54207e-06	0.337611	0.351	0.312	0.0349125
Fancb	1.54997e-06	-0.430102	0.079	0.111	0.0350914
Nf1	1.56329e-06	0.245874	0.386	0.343	0.0353929
Vamp5	1.58533e-06	0.236248	0.484	0.445	0.0358919
Syn3	1.59648e-06	-0.620912	0.106	0.141	0.0361443
Stard9	1.6167e-06	-0.320563	0.344	0.393	0.036602
2510046G10Rik	1.62361e-06	-0.410893	0.07	0.1	0.0367585
Rplp0	1.62971e-06	0.086242	0.872	0.848	0.0368966
Ankrd12	1.64454e-06	0.149339	0.575	0.529	0.0372325
Erf	1.70017e-06	0.49553	0.118	0.086	0.0384919
Shisa5	1.70694e-06	0.18919	0.515	0.476	0.0386451
Ube2d3	1.84313e-06	0.151367	0.66	0.627	0.0417284
Timeless	1.84394e-06	0.269812	0.222	0.181	0.0417467
H3f3a	1.84782e-06	0.0831795	0.921	0.888	0.0418347
Trp53i11	1.93812e-06	-0.262675	0.307	0.353	0.043879
Asah2	2.0104e-06	-0.396916	0.232	0.275	0.0455154
Adgrl4	2.04901e-06	0.124243	0.911	0.896	0.0463896
Rps6ka2	2.10114e-06	-0.308024	0.193	0.236	0.0475697
Vwa3a	2.18201e-06	-0.330608	0.171	0.213	0.0494008
Rps16	2.23036e-06	0.0589445	0.936	0.919	0.0504953
Rundc3b	2.3056e-06	-0.497375	0.199	0.243	0.0521989
Myo1c	2.41935e-06	0.197362	0.46	0.419	0.0547741
Erh	2.42764e-06	-0.399046	0.109	0.144	0.0549617
Zfp445	2.44725e-06	-0.283106	0.209	0.255	0.0554057
Amotl2	2.46929e-06	-0.316778	0.271	0.316	0.0559048
Zc3h6	2.48435e-06	-0.502865	0.081	0.112	0.0562457
Tln1	2.52315e-06	-0.254326	0.508	0.555	0.0571241
Myo10	2.53023e-06	-0.153737	0.831	0.84	0.0572844
Neat1	2.5303e-06	0.137784	0.65	0.614	0.0572859
Chek2	2.54709e-06	-0.239498	0.281	0.334	0.0576661
Rhoc	2.58858e-06	0.235808	0.483	0.443	0.0586055
Abl1	2.61191e-06	-0.374876	0.186	0.229	0.0591337
Pecam1	2.62791e-06	-0.0942049	0.936	0.926	0.0594958
1110038F14Rik	2.66775e-06	-0.283252	0.381	0.426	0.0603978
Dnmt3a	2.70269e-06	-0.268665	0.19	0.233	0.0611888
Ppfibp1	2.73156e-06	0.137693	0.561	0.523	0.0618424
Kif1b	2.78636e-06	-0.204424	0.587	0.632	0.0630832
Sumo2	2.81869e-06	0.12683	0.73	0.697	0.0638151
4931406P16Rik	2.87745e-06	0.115565	0.777	0.744	0.0651456
Sec61g	2.89663e-06	-0.224502	0.519	0.565	0.0655796
Dnm3	3.08748e-06	0.207165	0.624	0.587	0.0699007
Rap1a	3.15042e-06	0.109703	0.699	0.658	0.0713256
Atp2a1	3.17352e-06	0.34952	0.146	0.112	0.0718485
Trip10	3.17965e-06	0.321096	0.218	0.18	0.0719872
Chmp5	3.20042e-06	0.197429	0.463	0.433	0.0724576
Pcdh17	3.33603e-06	-0.319163	0.273	0.32	0.0755276
Tbc1d19	3.35752e-06	-0.492592	0.095	0.127	0.0760143
Oaz1	3.42239e-06	0.106018	0.784	0.757	0.0774829
Nuak1	3.42957e-06	-0.258314	0.265	0.313	0.0776455
Rpsa	3.48157e-06	0.0773553	0.838	0.809	0.0788228
Rcsd1	3.54651e-06	0.418443	0.217	0.179	0.080293
Ttc28	3.61879e-06	-0.155629	0.683	0.714	0.0819294
Ckb	3.62032e-06	-0.372751	0.17	0.21	0.0819641
Nod1	3.72274e-06	0.363395	0.275	0.237	0.0842829
Rnf115	3.75791e-06	0.301832	0.327	0.289	0.0850791
Egfl7	3.7997e-06	-0.0805262	0.966	0.957	0.0860252
Rpl27	3.88071e-06	0.0837139	0.877	0.858	0.0878593
Wdr20	3.94184e-06	-0.329038	0.173	0.215	0.0892433
Acss1	3.95754e-06	0.460711	0.181	0.146	0.0895988
Ifit2	4.05184e-06	0.378273	0.16	0.126	0.0917336
Metap2	4.08583e-06	-0.204854	0.372	0.424	0.0925032
Mrps5	4.12324e-06	-0.325472	0.155	0.193	0.0933502
Zbtb18	4.15044e-06	-0.392507	0.108	0.144	0.093966
Psma3	4.16034e-06	0.200044	0.584	0.552	0.09419
Tppp	4.33782e-06	-0.533114	0.103	0.136	0.0982082
Zbtb46	4.42754e-06	0.204273	0.495	0.455	0.100239
Cdc42ep3	4.57406e-06	0.178121	0.56	0.529	0.103557
Syne1	4.69778e-06	-0.194562	0.71	0.731	0.106358
C130074G19Rik	4.70307e-06	-0.373945	0.322	0.366	0.106478
Hspe1	4.80636e-06	0.359978	0.298	0.258	0.108816
Ppic	4.80638e-06	-0.187783	0.538	0.579	0.108816
Tomm7	4.84399e-06	-0.15615	0.578	0.618	0.109668
Ifrd1	5.00561e-06	0.262853	0.27	0.229	0.113327
Zfp521	5.09488e-06	-0.297607	0.204	0.247	0.115348
Rffl	5.3038e-06	-0.379707	0.21	0.253	0.120078
Stimate	5.35015e-06	-0.254984	0.211	0.256	0.121127
Scaper	5.57331e-06	-0.32543	0.265	0.309	0.12618
Fxyd6	5.71623e-06	-0.620052	0.073	0.102	0.129415
Fam126b	5.78142e-06	-0.390353	0.122	0.157	0.130891
Sorbs2	5.8006e-06	-0.358335	0.244	0.285	0.131326
Rai14	5.84587e-06	0.206307	0.297	0.254	0.132351
Dlgap4	6.47752e-06	0.322155	0.244	0.205	0.146651
Med27	6.51355e-06	-0.262696	0.21	0.254	0.147467
Ppt1	6.76638e-06	-0.390412	0.133	0.17	0.153191
L3mbtl3	7.03543e-06	-0.442065	0.089	0.12	0.159282
Ctnnd1	7.13388e-06	-0.167028	0.637	0.667	0.161511
Myoz1	7.15476e-06	0.366739	0.149	0.116	0.161984
Mapk12	7.23358e-06	0.267663	0.273	0.233	0.163768
Enah	7.37152e-06	-0.197704	0.522	0.567	0.166891
Gnaq	7.77937e-06	-0.217445	0.648	0.674	0.176125
Trafd1	8.03149e-06	0.367984	0.239	0.2	0.181833
Slc6a6	8.06905e-06	-0.225561	0.403	0.451	0.182683
Dip2c	8.15101e-06	0.26121	0.396	0.352	0.184539
Nav3	8.2601e-06	-0.422233	0.118	0.152	0.187009
Fth1	8.27757e-06	0.0224356	0.964	0.95	0.187404
Smco4	8.51787e-06	-0.203094	0.69	0.699	0.192845
Anxa7	8.62684e-06	0.250051	0.393	0.355	0.195312
Cdc42	8.8869e-06	0.0972017	0.79	0.766	0.201199
Nxn	8.9188e-06	-0.195972	0.707	0.727	0.201922
Gm42418	9.0635e-06	-0.129322	0.994	0.991	0.205198
Auts2	9.24333e-06	-0.176561	0.745	0.759	0.209269
Samd5	9.24431e-06	-0.285511	0.341	0.386	0.209291
S100a8	9.30469e-06	0.325948	0.184	0.148	0.210658
Ktn1	9.40228e-06	-0.200013	0.509	0.546	0.212868
Mbnl2	9.68706e-06	-0.138203	0.843	0.841	0.219315
Cldn15	9.81242e-06	0.466179	0.134	0.104	0.222153
Plcb1	1.00808e-05	-0.219341	0.733	0.741	0.22823
Kcnb1	1.01069e-05	-0.298681	0.379	0.417	0.22882
Tef	1.01644e-05	0.476845	0.153	0.121	0.230122
Abi3	1.02881e-05	0.295602	0.302	0.266	0.232923
Tsnax	1.06032e-05	-0.341534	0.308	0.354	0.240055
Nop10	1.06288e-05	0.239766	0.359	0.318	0.240635
Qsox1	1.06936e-05	0.370528	0.191	0.157	0.242103
Vegfc	1.09938e-05	-0.649395	0.146	0.18	0.248901
Acyp2	1.16022e-05	0.198908	0.273	0.234	0.262675
Ttyh3	1.17268e-05	-0.38822	0.077	0.105	0.265495
Trim8	1.18012e-05	-0.317626	0.194	0.234	0.26718
Selenof	1.18334e-05	0.124384	0.689	0.66	0.267909
Spag9	1.21996e-05	-0.144507	0.701	0.736	0.276199
Hmgb1	1.22445e-05	-0.14032	0.845	0.836	0.277216
Nrip1	1.22498e-05	-0.250246	0.244	0.29	0.277335
Lgmn	1.26886e-05	0.35759	0.118	0.089	0.287269
Ptk2	1.31101e-05	-0.154331	0.74	0.768	0.296813
Rbpj	1.34555e-05	-0.219457	0.185	0.227	0.304633
Npepps	1.35023e-05	0.280245	0.278	0.238	0.305693
Klf12	1.39185e-05	-0.30305	0.367	0.407	0.315114
Meox1	1.40246e-05	0.374915	0.145	0.113	0.317518
Rassf3	1.40741e-05	-0.175903	0.653	0.684	0.318638
Cdkn2d	1.44333e-05	0.453395	0.15	0.119	0.326771
Sh3d19	1.45891e-05	-0.270951	0.206	0.247	0.330298
4921511C10Rik	1.47087e-05	0.280875	0.165	0.132	0.333006
Rab11fip5	1.49564e-05	-0.448145	0.097	0.128	0.338613
Zfp946	1.51948e-05	0.460889	0.106	0.079	0.344011
Tpst2	1.52296e-05	0.223816	0.388	0.353	0.344798
Arf6	1.53309e-05	-0.219006	0.199	0.241	0.347091
Prrc2b	1.56449e-05	-0.215193	0.367	0.416	0.354202
Ptpre	1.58671e-05	-0.298692	0.166	0.204	0.359231
4930581F22Rik	1.60027e-05	-0.351966	0.08	0.108	0.362301
Krtcap2	1.61339e-05	0.166424	0.579	0.554	0.365272
Dennd5b	1.63976e-05	0.116236	0.569	0.53	0.371243
Map3k4	1.66991e-05	-0.46537	0.13	0.163	0.378067
Mgmt	1.7159e-05	-0.466635	0.127	0.161	0.38848
Nfe2l1	1.85488e-05	-0.221644	0.393	0.443	0.419944
Senp5	1.87702e-05	-0.288692	0.171	0.211	0.424957
Nbea	1.94606e-05	-0.213703	0.469	0.514	0.440587
Cdc42ep4	1.97113e-05	0.40786	0.107	0.08	0.446263
Sos2	1.97312e-05	-0.221593	0.324	0.372	0.446714
Smarcad1	1.97697e-05	-0.364087	0.142	0.178	0.447586
Myo1d	1.99099e-05	-0.182762	0.731	0.743	0.450759
Cradd	2.05044e-05	-0.405395	0.186	0.223	0.464219
Il4ra	2.11361e-05	0.353174	0.216	0.182	0.478521
Prcp	2.1264e-05	-0.326263	0.244	0.287	0.481418
Lifr	2.13273e-05	-0.223248	0.419	0.462	0.48285
Nap1l1	2.15591e-05	-0.410669	0.257	0.298	0.488099
Ahr	2.1565e-05	0.356846	0.31	0.277	0.488232
Rsad2	2.18577e-05	0.118661	0.392	0.354	0.494858
Zfp395	2.28076e-05	-0.420649	0.085	0.114	0.516363
Dync1i2	2.29882e-05	-0.200583	0.506	0.541	0.520453
Pfn1	2.32344e-05	0.12982	0.723	0.699	0.526027
Arl6ip5	2.33605e-05	0.281898	0.27	0.233	0.528882
Tbc1d15	2.43208e-05	0.375085	0.229	0.195	0.550624
Exosc10	2.44626e-05	-0.302716	0.181	0.219	0.553833
1810026B05Rik	2.51293e-05	0.210876	0.355	0.316	0.568928
Max	2.52218e-05	0.244095	0.357	0.321	0.571022
Gsn	2.54777e-05	-0.0634103	0.21	0.251	0.576814
Irf7	2.55507e-05	0.33133	0.19	0.156	0.578467
Rreb1	2.56198e-05	-0.214772	0.334	0.378	0.580033
Bag3	2.60164e-05	0.237227	0.297	0.26	0.589011
Tgfbr3	2.65266e-05	-0.259622	0.329	0.373	0.600562
Peli1	2.70769e-05	-0.209361	0.244	0.287	0.613021
Btg1	2.71161e-05	-0.243838	0.412	0.452	0.613907
Eepd1	2.71992e-05	-0.210071	0.55	0.588	0.615791
Thap3	2.74123e-05	-0.248827	0.219	0.26	0.620615
Egln2	2.78025e-05	0.431613	0.207	0.174	0.629449
Pgm5	2.78473e-05	-0.42649	0.106	0.138	0.630463
Adam10	2.87983e-05	-0.184008	0.436	0.481	0.651994
Rps3a1	2.88476e-05	0.0379887	0.917	0.898	0.653109
Efnb2	2.94521e-05	-0.168995	0.503	0.549	0.666796
Stk39	2.95215e-05	-0.492907	0.097	0.126	0.668367
Sh3bgrl3	2.9631e-05	0.112139	0.692	0.66	0.670845
Pdlim3	3.00923e-05	-0.500437	0.075	0.102	0.681289
Trip4	3.04153e-05	-0.296765	0.125	0.158	0.688602
Anapc16	3.13243e-05	0.298913	0.304	0.27	0.709182
Cd300lg	3.20906e-05	0.100124	0.85	0.821	0.726531
Pgap2	3.2128e-05	-0.228953	0.189	0.228	0.727379
Eno3	3.2142e-05	0.248316	0.188	0.155	0.727695
Has3	3.30138e-05	-0.383757	0.106	0.136	0.747433
Ifi27	3.32784e-05	0.215533	0.469	0.438	0.753423
Tgfbr2	3.34925e-05	-0.329226	0.241	0.279	0.758271
Tmem131	3.34946e-05	-0.245939	0.332	0.38	0.758319
Ssh2	3.40119e-05	-0.15439	0.745	0.759	0.770029
Kdm4b	3.44245e-05	-0.560879	0.079	0.106	0.779371
Nsa2	3.46755e-05	-0.286683	0.349	0.39	0.785053
Pitpnm3	3.46896e-05	-0.475474	0.1	0.129	0.785372
Chst11	3.48044e-05	-0.272789	0.292	0.334	0.787971
Clic5	3.58815e-05	-0.126272	0.726	0.75	0.812358
Cbx6	3.62755e-05	-0.269029	0.17	0.206	0.821276
Tspan2	3.67804e-05	-0.179131	0.42	0.471	0.832708
Cdk9	3.73224e-05	0.227935	0.281	0.247	0.84498
Hoxd3os1	3.79435e-05	-0.43332	0.122	0.154	0.859041
Pcp4l1	4.01895e-05	-0.273674	0.264	0.304	0.90989
Iqsec1	4.10533e-05	-0.256399	0.228	0.27	0.929447
Lzts2	4.13785e-05	0.263739	0.348	0.314	0.936809
Tbcel	4.16547e-05	-0.417985	0.085	0.112	0.943063
Dpp8	4.22332e-05	-0.245455	0.314	0.357	0.95616
Ldb1	4.31092e-05	-0.355907	0.145	0.179	0.975991
Ddx60	4.37692e-05	-0.202781	0.184	0.221	0.990934
1110004F10Rik	4.38355e-05	-0.204956	0.308	0.354	0.992437
Zfyve26	4.39579e-05	-0.381797	0.079	0.106	0.995207
Snrpb	4.45997e-05	0.11868	0.584	0.554	1
Eif4ebp1	4.46856e-05	0.360065	0.208	0.175	1
Plekha5	4.51751e-05	-0.354346	0.143	0.176	1
Mafg	4.53867e-05	0.379016	0.154	0.125	1
Pink1	4.604e-05	-0.297111	0.325	0.364	1
Ints14	4.65162e-05	-0.530688	0.08	0.106	1
Phkb	4.66696e-05	-0.298668	0.186	0.223	1
Txndc17	4.7549e-05	0.152839	0.435	0.401	1
Adamts5	4.78581e-05	-0.513165	0.085	0.111	1
Lrrk2	4.88035e-05	-0.268511	0.221	0.261	1
Emcn	4.91456e-05	-0.111228	0.814	0.813	1
Cox5a	4.94503e-05	0.115403	0.673	0.644	1
Dnaja4	4.99386e-05	0.455173	0.159	0.129	1
Anp32a	5.04239e-05	-0.196839	0.664	0.684	1
Id2	5.12057e-05	-0.297333	0.199	0.237	1
Son	5.12842e-05	-0.106033	0.785	0.8	1
Prdm16	5.17796e-05	-0.280584	0.272	0.312	1
Zfp984	5.25421e-05	-0.423219	0.084	0.11	1
Abcb4	5.34342e-05	-0.372893	0.112	0.143	1
Deptor	5.3551e-05	-0.255819	0.264	0.303	1
Baz1a	5.36178e-05	0.313797	0.221	0.188	1
Tuba4a	5.372e-05	0.443974	0.117	0.09	1
Ywhaq	5.44239e-05	0.0937285	0.671	0.638	1
Slc25a17	5.60099e-05	-0.286612	0.109	0.14	1
Upf2	5.60675e-05	-0.281533	0.226	0.265	1
Rxra	5.68251e-05	-0.328429	0.117	0.148	1
Irf9	5.72114e-05	0.247766	0.229	0.195	1
Wsb2	5.72905e-05	0.326468	0.223	0.191	1
Mamld1	5.73279e-05	-0.380859	0.096	0.124	1
Nfrkb	5.75713e-05	-0.46782	0.088	0.114	1
AI987944	5.81524e-05	-0.384595	0.083	0.109	1
Ntng2	5.85418e-05	-0.29604	0.129	0.161	1
Pvalb	5.8935e-05	0.270593	0.195	0.163	1
Psma7	5.90106e-05	0.139943	0.608	0.574	1
Nus1	5.911e-05	0.190527	0.365	0.332	1
Rpl7a	5.93295e-05	0.0776132	0.714	0.687	1
Atp13a3	5.94223e-05	0.325745	0.21	0.177	1
Bnip3	5.98154e-05	0.455746	0.119	0.093	1
Gm2a	6.02907e-05	-0.347805	0.095	0.124	1
Fnbp1	6.05436e-05	-0.349785	0.147	0.181	1
Cdk14	6.08331e-05	0.204904	0.355	0.318	1
Ubald2	6.09469e-05	0.255525	0.29	0.256	1
Laptm4b	6.1462e-05	-0.271695	0.12	0.151	1
Afap1l1	6.17342e-05	0.114617	0.689	0.655	1
Grb10	6.1846e-05	0.214322	0.508	0.479	1
Npr1	6.28175e-05	-0.192184	0.43	0.472	1
Cog4	6.29653e-05	-0.283841	0.147	0.181	1
Triobp	6.3483e-05	0.170474	0.319	0.282	1
Cyth3	6.37727e-05	-0.230466	0.259	0.301	1
Srsf5	6.37884e-05	-0.178026	0.58	0.621	1
E130307A14Rik	6.39065e-05	-0.419143	0.126	0.157	1
Gnb2	6.63818e-05	0.10287	0.754	0.723	1
Ncald	6.65206e-05	-0.234758	0.353	0.391	1
Magi1	6.66066e-05	0.0768283	0.85	0.812	1
Pibf1	6.72566e-05	-0.241822	0.206	0.244	1
Npc1	6.78777e-05	-0.368573	0.093	0.121	1
Parp9	6.85693e-05	0.297413	0.272	0.239	1
Ssr4	6.92451e-05	0.220104	0.454	0.426	1
Ndufb8	7.01218e-05	0.165011	0.52	0.492	1
Gng5	7.2446e-05	0.0872477	0.728	0.704	1
Hyal2	7.30735e-05	0.341206	0.21	0.177	1
Banf1	7.5148e-05	0.222528	0.313	0.277	1
Gnl2	7.55139e-05	0.40837	0.18	0.149	1
Slc38a2	7.64525e-05	0.228204	0.46	0.431	1
Hoxb5	7.67389e-05	-0.371597	0.111	0.14	1
Psmb5	7.72001e-05	0.187408	0.453	0.423	1
Tomm20	7.79366e-05	0.18414	0.448	0.415	1
Ttc23	7.81649e-05	-0.283933	0.189	0.226	1
Gls	8.20971e-05	0.153704	0.547	0.519	1
Dtnb	8.35315e-05	-0.376696	0.107	0.136	1
Cant1	8.36946e-05	-0.31248	0.095	0.123	1
Lratd2	8.40166e-05	-0.32055	0.176	0.21	1
Jdp2	8.41494e-05	0.311886	0.181	0.15	1
Ylpm1	8.51002e-05	-0.208046	0.256	0.299	1
Tanc2	8.54052e-05	-0.255844	0.399	0.438	1
Cnot6l	8.63721e-05	-0.188625	0.507	0.543	1
Impad1	8.65223e-05	-0.218718	0.186	0.222	1
Ppid	8.69462e-05	0.171082	0.202	0.169	1
Eif4a1	8.8991e-05	0.119751	0.594	0.565	1
Gm4070	8.99877e-05	0.35049	0.194	0.163	1
Zfp704	9.06024e-05	-0.315002	0.145	0.177	1
Cdk17	9.14251e-05	-0.202777	0.566	0.597	1
Dpp9	9.18118e-05	0.36886	0.145	0.117	1
Jpt1	9.3544e-05	0.469069	0.133	0.106	1
Mmrn2	9.38118e-05	0.105521	0.699	0.659	1
Kat6a	9.40819e-05	-0.195493	0.355	0.399	1
Npm1	9.86023e-05	0.123633	0.559	0.528	1
Tbcc	9.87807e-05	0.361924	0.148	0.119	1
Rpl8	0.000100729	0.059801	0.926	0.898	1
Cdc42ep1	0.000102304	-0.191736	0.423	0.465	1
Nim1k	0.000103074	-0.438627	0.105	0.134	1
Pkm	0.000103105	0.174555	0.446	0.41	1
Frmd4a	0.000103225	-0.298849	0.194	0.229	1
Gse1	0.00010362	-0.377659	0.261	0.297	1
Cfap20	0.000104695	-0.316598	0.271	0.31	1
Pcsk7	0.000105364	-0.210294	0.174	0.21	1
Gimap6	0.000107117	0.128028	0.758	0.735	1
Msn	0.000108104	0.0897665	0.79	0.764	1
Taf10	0.000109476	0.177909	0.406	0.374	1
Rpl36al	0.00011174	0.140419	0.599	0.576	1
Wscd1	0.000111769	-0.316285	0.13	0.161	1
Zkscan1	0.000112048	-0.326039	0.115	0.145	1
Lpcat1	0.000114693	-0.277071	0.182	0.219	1
Magix	0.000117255	-0.256763	0.137	0.169	1
Tle4	0.000120058	-0.250639	0.322	0.364	1
Mef2a	0.000120065	0.124538	0.713	0.688	1
Stab1	0.000120922	-0.227981	0.25	0.29	1
Lmo4	0.000121209	-0.342862	0.151	0.182	1
Rplp1	0.000123958	0.0216001	0.965	0.948	1
Inpp1	0.000124293	-0.179002	0.346	0.388	1
Gtf3c2	0.000126768	-0.219075	0.19	0.226	1
Dok4	0.000127002	-0.234065	0.275	0.315	1
Kmt2c	0.000128481	-0.213991	0.475	0.515	1
Rpl11	0.000128776	0.0452441	0.894	0.874	1
Polr3f	0.000129844	-0.401323	0.08	0.104	1
Impdh2	0.000129912	0.304437	0.165	0.136	1
Hspa12b	0.000131565	0.0926539	0.725	0.695	1
Abhd18	0.000132025	-0.374703	0.104	0.132	1
Gm4876	0.000132488	-0.495509	0.095	0.121	1
Arhgef1	0.000132661	-0.294517	0.347	0.385	1
Aqp7	0.000133953	-0.177924	0.676	0.688	1
Mecom	0.00013416	-0.166284	0.858	0.854	1
Fip1l1	0.000135535	-0.26498	0.258	0.295	1
Tmem204	0.000135812	0.149055	0.59	0.562	1
Iffo2	0.000135876	-0.280885	0.131	0.162	1
Lsm2	0.000136617	0.215888	0.235	0.202	1
Uxs1	0.000138569	-0.372178	0.085	0.111	1
Chchd10	0.000138966	0.335148	0.172	0.143	1
Myzap	0.000140205	0.234356	0.381	0.349	1
Cct2	0.000144619	0.135683	0.362	0.328	1
Knop1	0.000147042	-0.256642	0.289	0.328	1
Cuedc1	0.00014989	-0.210101	0.378	0.417	1
S100a13	0.000151721	0.0731269	0.783	0.761	1
Itga6	0.000152403	-0.113401	0.849	0.852	1
Cplane1	0.00015269	-0.291522	0.158	0.19	1
Sos1	0.000154039	-0.282511	0.226	0.263	1
Slc8b1	0.000154847	-0.365025	0.076	0.1	1
Plxna4	0.000156268	-0.365567	0.178	0.21	1
Pde4d	0.000157371	-0.301535	0.078	0.102	1
Rab5c	0.000157673	0.140476	0.514	0.486	1
Gja1	0.000158919	-0.222605	0.435	0.47	1
Ncstn	0.000159488	-0.269979	0.194	0.229	1
Car8	0.000159614	-0.135468	0.649	0.674	1
Mgat4a	0.000159629	0.17531	0.432	0.398	1
Fkbp2	0.000160697	0.304509	0.193	0.163	1
Stard13	0.000160961	-0.300175	0.448	0.476	1
Nxpe2	0.000166719	-0.211312	0.241	0.281	1
Sbf1	0.000167299	-0.370008	0.079	0.104	1
Glud1	0.000168127	0.186299	0.445	0.414	1
Hps3	0.000168348	-0.407216	0.08	0.105	1
Aip	0.000169871	0.272131	0.209	0.18	1
Ppp1r35	0.000170506	0.439665	0.116	0.092	1
Ddit3	0.000170555	0.441404	0.107	0.083	1
Aars	0.000172008	-0.415949	0.085	0.11	1
Rnf20	0.000175614	-0.292971	0.175	0.21	1
Rheb	0.000175824	0.184189	0.515	0.494	1
Kdm6b	0.000177428	-0.287058	0.236	0.271	1
Cryab	0.000177803	0.193839	0.139	0.112	1
Btf3	0.000177886	0.0819418	0.725	0.715	1
Kat6b	0.000181776	-0.297605	0.29	0.326	1
Slfn3	0.000184796	0.330005	0.101	0.078	1
Spindoc	0.000185939	-0.322439	0.12	0.15	1
Kalrn	0.000186041	0.146493	0.516	0.489	1
Fli1	0.000186609	-0.107489	0.878	0.878	1
Ahsa2	0.000188243	0.434856	0.142	0.116	1
Cmas	0.00019011	-0.291322	0.118	0.147	1
Psmc6	0.000192237	0.181942	0.39	0.356	1
Atp6v0a1	0.000193791	-0.314955	0.187	0.221	1
Nepn	0.000193911	0.497173	0.13	0.105	1
Ikzf5	0.000194941	-0.354617	0.122	0.15	1
Rhbdd1	0.000195743	-0.246438	0.152	0.184	1
Agfg2	0.000198398	0.297816	0.161	0.132	1
Pgk1	0.000199623	0.268989	0.234	0.203	1
Scamp1	0.000199917	-0.230871	0.165	0.197	1
Nfib	0.000199954	-0.095983	0.906	0.895	1
Arf1	0.000201172	0.109604	0.647	0.619	1
Tma7	0.000208217	0.155117	0.419	0.391	1
Gstt2	0.000212808	0.205011	0.415	0.384	1
Snrnp40	0.0002129	-0.227958	0.163	0.197	1
Ecscr	0.000213923	0.115492	0.702	0.68	1
Cyb561	0.000215202	0.246736	0.216	0.186	1
Prrg1	0.000216741	-0.227587	0.301	0.34	1
Ddx24	0.000217731	0.168171	0.416	0.389	1
Card10	0.000222399	-0.27096	0.274	0.312	1
Smc6	0.000223115	0.163424	0.438	0.406	1
Apoe	0.000225359	0.118611	0.778	0.754	1
Atp5d	0.00022539	0.100622	0.546	0.511	1
Mecp2	0.000227282	-0.191387	0.28	0.321	1
Washc2	0.000228165	-0.339062	0.157	0.188	1
Mtus1	0.000230911	-0.230871	0.291	0.326	1
Zeb1	0.000242889	-0.159886	0.576	0.612	1
Eef1d	0.000243061	0.193087	0.451	0.426	1
Bzw2	0.000244246	-0.312215	0.132	0.162	1
Xpo4	0.000248221	-0.27267	0.156	0.187	1
Wls	0.000249001	-0.251772	0.086	0.111	1
Gnpat	0.000250161	-0.454592	0.09	0.115	1
Dusp11	0.000251081	0.19155	0.342	0.31	1
Hist1h1e	0.000254782	-0.357711	0.086	0.111	1
Rexo2	0.000257372	0.20165	0.373	0.342	1
Tfdp2	0.000266162	-0.299363	0.166	0.197	1
Chd6	0.000266617	-0.222929	0.356	0.397	1
Commd10	0.000270024	-0.445346	0.119	0.145	1
Col8a1	0.000271481	-0.576823	0.084	0.108	1
Afg1l	0.000272601	-0.172829	0.181	0.214	1
Tie1	0.000272677	-0.11823	0.736	0.758	1
Pias3	0.000274652	-0.356243	0.085	0.109	1
Dstn	0.000275541	-0.212305	0.522	0.551	1
Cyyr1	0.000275672	0.0924307	0.919	0.898	1
Map3k1	0.000276138	-0.188098	0.365	0.404	1
Nup93	0.000278724	-0.36236	0.085	0.109	1
Tprgl	0.000279744	0.138297	0.624	0.603	1
Nrarp	0.000283171	-0.224457	0.282	0.318	1
Uchl3	0.000283873	0.449258	0.135	0.11	1
Rnf216	0.000285172	-0.209023	0.348	0.388	1
Lmtk2	0.000288205	-0.236736	0.197	0.231	1
Kif13b	0.0002884	-0.224289	0.286	0.324	1
Otulin	0.000294253	-0.411414	0.14	0.169	1
Slc33a1	0.000294476	-0.329394	0.094	0.12	1
2900026A02Rik	0.000296014	-0.180308	0.516	0.553	1
Plekho2	0.000296022	-0.26184	0.112	0.14	1
Rspry1	0.000296093	-0.349931	0.211	0.243	1
Enox2	0.000296307	-0.256488	0.248	0.284	1
Fubp1	0.000299529	0.169973	0.428	0.392	1
Fcho2	0.000300353	-0.15596	0.702	0.72	1
Cask	0.000307423	-0.232419	0.409	0.444	1
Crk	0.000309132	0.165306	0.415	0.381	1
Adnp	0.000310037	-0.252371	0.271	0.309	1
Hmg20b	0.00031234	-0.237971	0.354	0.391	1
Taldo1	0.000313308	0.184227	0.438	0.41	1
Socs2	0.000317335	0.241424	0.324	0.296	1
Mansc1	0.000317903	-0.405289	0.088	0.112	1
Smim4	0.000320757	-0.348539	0.092	0.117	1
Coro6	0.000325039	-0.261151	0.173	0.204	1
Ndufb10	0.000326452	0.151077	0.517	0.487	1
Kif1c	0.000327278	-0.39565	0.218	0.249	1
Sem1	0.000333172	0.0454435	0.76	0.732	1
Thoc1	0.000334218	-0.246729	0.164	0.195	1
Acer2	0.000335891	0.408054	0.112	0.089	1
Epc1	0.000336303	-0.200433	0.331	0.371	1
Anxa5	0.000337382	0.120133	0.667	0.645	1
Bcam	0.000337571	0.106774	0.66	0.635	1
Phf20	0.000340758	0.198461	0.348	0.317	1
Rbpms	0.000343579	0.0720371	0.776	0.753	1
Edn1	0.000351902	-0.394031	0.089	0.113	1
Chordc1	0.000354062	0.22285	0.241	0.211	1
Gstm1	0.000358132	0.10818	0.643	0.613	1
Cwf19l2	0.000360621	-0.260975	0.28	0.317	1
Carhsp1	0.000361599	0.349479	0.17	0.143	1
Tia1	0.000373693	-0.292049	0.239	0.273	1
Ston1	0.000375962	-0.241154	0.284	0.32	1
4930523C07Rik	0.000378744	0.160851	0.465	0.431	1
Rbms2	0.000387866	0.132383	0.429	0.4	1
Tnrc18	0.000388308	-0.187695	0.316	0.358	1
Clasrp	0.000389041	-0.361839	0.086	0.11	1
Snhg1	0.000391286	0.447827	0.131	0.108	1
Lrp6	0.000395563	-0.233919	0.295	0.333	1
Mesd	0.000401519	-0.250774	0.29	0.324	1
Cdk4	0.000402083	0.207892	0.216	0.185	1
Fubp3	0.000402567	-0.301934	0.102	0.128	1
Arhgef26	0.000405744	-0.332763	0.136	0.164	1
Lncpint	0.000406699	0.152139	0.534	0.507	1
Pabpc4	0.000407464	-0.397617	0.093	0.117	1
Xaf1	0.000408375	0.168142	0.377	0.346	1
Mllt6	0.000408403	-0.20049	0.211	0.244	1
Atp6v0b	0.000411536	0.181596	0.478	0.456	1
Pkig	0.000412373	0.243108	0.201	0.172	1
Sfmbt1	0.000416716	-0.272444	0.16	0.19	1
Cct3	0.000420409	0.243975	0.314	0.285	1
Mvb12b	0.000421747	-0.247232	0.171	0.201	1
Cct4	0.000423893	0.161537	0.418	0.387	1
Rfx7	0.000423994	-0.288046	0.177	0.208	1
Rbbp6	0.000436412	-0.195528	0.384	0.423	1
Kidins220	0.000439218	-0.234612	0.32	0.359	1
Rasgrp2	0.000448981	0.227797	0.387	0.359	1
Auh	0.000449398	-0.271975	0.135	0.163	1
Eif4a2	0.00046097	0.128047	0.554	0.532	1
Snrpa1	0.000462668	0.262698	0.196	0.167	1
Slc12a6	0.000472469	-0.199971	0.367	0.402	1
Parp11	0.000500348	0.471777	0.104	0.083	1
Gps2	0.000504847	-0.161737	0.256	0.294	1
Sugt1	0.000507833	0.140754	0.425	0.396	1
Pnkd	0.000508557	-0.18822	0.433	0.471	1
Pdcd5	0.000513846	0.145614	0.414	0.385	1
Trim47	0.000514595	0.184065	0.317	0.286	1
Exoc3l2	0.000516533	0.436625	0.151	0.127	1
Mlkl	0.000516813	0.244673	0.125	0.101	1
Uqcr11	0.000522441	-0.13176	0.622	0.646	1
Igbp1	0.000539364	-0.434391	0.149	0.178	1
Man1c1	0.000540236	-0.381279	0.152	0.18	1
Vps13c	0.000541754	-0.186413	0.301	0.341	1
Mier3	0.000541777	-0.291871	0.099	0.124	1
Map1lc3b	0.000543868	0.0889683	0.624	0.605	1
Zc3h7b	0.00055075	-0.351338	0.113	0.138	1
Baz2b	0.000553732	-0.127749	0.682	0.705	1
Adcy4	0.000555232	0.16552	0.47	0.44	1
Rtn4	0.000558785	0.140264	0.574	0.549	1
Flywch1	0.00056084	-0.261073	0.243	0.279	1
Phf12	0.000569999	-0.237876	0.25	0.283	1
Plekhf2	0.000572342	0.305826	0.185	0.158	1
Slc4a1ap	0.000576485	-0.341615	0.114	0.139	1
Bcl2	0.000577066	0.278487	0.232	0.201	1
Ap1g1	0.000583081	-0.231053	0.208	0.241	1
Pbrm1	0.000583903	-0.15493	0.542	0.578	1
Flt4	0.000588157	-0.169168	0.224	0.259	1
Vps29	0.000591207	0.181591	0.375	0.344	1
Rnf114	0.000597985	0.240225	0.178	0.151	1
Dph6	0.000606066	-0.264363	0.098	0.123	1
Kcnq1ot1	0.000618637	-0.234909	0.31	0.343	1
Gm16286	0.000619006	0.185531	0.251	0.222	1
Psmc4	0.000623198	0.174996	0.311	0.281	1
Tbc1d17	0.000627601	-0.303659	0.109	0.134	1
Paip2	0.000627646	0.109769	0.499	0.467	1
Eef1g	0.000631137	0.108876	0.514	0.487	1
Aida	0.000634045	0.167532	0.33	0.299	1
Arhgef10	0.000636269	-0.268458	0.2	0.232	1
Ppp2r3a	0.000636975	-0.256984	0.215	0.248	1
H2-M3	0.000640322	0.318722	0.2	0.173	1
Eef1a1	0.000648913	0.0399715	0.966	0.954	1
Fzd6	0.00065205	-0.215492	0.264	0.296	1
Elob	0.00065249	0.0517818	0.755	0.729	1
Cd151	0.000654017	0.123144	0.605	0.576	1
Txndc11	0.000658292	-0.208429	0.1	0.124	1
AW554918	0.000666545	-0.193658	0.31	0.348	1
Cbwd1	0.000667608	-0.325513	0.082	0.104	1
Icam2	0.000677188	0.118912	0.633	0.611	1
Pmepa1	0.000686152	0.154512	0.243	0.213	1
Rcbtb1	0.00068751	-0.249249	0.118	0.145	1
Nup160	0.000688982	-0.353677	0.092	0.115	1
Fhod1	0.000694797	-0.238545	0.182	0.213	1
Trrap	0.000694829	-0.24614	0.179	0.208	1
Pdcd6	0.000695837	0.202162	0.339	0.311	1
Nlk	0.000702314	-0.215036	0.393	0.424	1
Pdzd2	0.000703587	0.0805872	0.775	0.747	1
Sil1	0.000704532	-0.384772	0.096	0.119	1
Ywhag	0.000706181	0.225063	0.209	0.181	1
Prrc2a	0.000708301	-0.20838	0.241	0.275	1
Ap1s2	0.000709142	-0.149878	0.229	0.266	1
Sparc	0.000717035	0.0369928	0.933	0.914	1
Cdr2	0.000723504	0.413564	0.119	0.097	1
Vdac2	0.000724109	0.131306	0.5	0.474	1
Mrpl42	0.000733181	0.175746	0.292	0.262	1
Ucp2	0.000733345	0.278839	0.266	0.24	1
Commd2	0.000738216	0.141502	0.158	0.132	1
Psmb2	0.000740737	0.107407	0.485	0.455	1
Vps28	0.000740746	0.197325	0.341	0.312	1
Rap1gds1	0.000740801	0.146739	0.458	0.426	1
Tmem260	0.00075671	-0.244243	0.124	0.151	1
Vapa	0.000759783	0.121313	0.468	0.441	1
Pltp	0.000760531	-0.203517	0.447	0.476	1
5330438D12Rik	0.000763146	-0.302742	0.125	0.152	1
Bri3	0.000765497	0.0967413	0.567	0.549	1
Fam219b	0.000769862	-0.337951	0.096	0.12	1
Dcp1b	0.000772449	-0.389872	0.098	0.122	1
Btrc	0.000774517	-0.23559	0.214	0.246	1
Krt222	0.000777156	-0.449759	0.101	0.124	1
Sema4c	0.000788517	-0.245127	0.169	0.199	1
Rpl14	0.000791568	0.0418612	0.824	0.802	1
Ehbp1	0.000795691	-0.363622	0.21	0.24	1
Sumo3	0.00081061	0.160126	0.301	0.271	1
Srsf2	0.000814412	0.111798	0.511	0.485	1
Gpcpd1	0.00082061	-0.331577	0.143	0.17	1
Tmem173	0.000821214	0.360538	0.154	0.13	1
2810410L24Rik	0.000821715	0.402678	0.104	0.083	1
Top2b	0.000823482	-0.159109	0.424	0.464	1
Zfpm1	0.000830568	-0.215652	0.188	0.219	1
Tpk1	0.000838215	-0.338188	0.122	0.148	1
Ncor2	0.000849242	-0.181938	0.143	0.172	1
Mrpl52	0.000851895	0.203562	0.338	0.308	1
Hic1	0.00085727	-0.337592	0.092	0.115	1
Cfap97	0.000858184	-0.357021	0.106	0.13	1
P4ha1	0.000867261	0.358636	0.228	0.202	1
Hspd1	0.000881761	0.243522	0.281	0.254	1
Ctdsp2	0.000887276	-0.128979	0.385	0.43	1
Rps20	0.000892948	0.019192	0.953	0.936	1
Zfp706	0.000895802	0.232959	0.353	0.326	1
Trabd	0.000902975	0.371362	0.159	0.134	1
Fra10ac1	0.00091575	-0.307833	0.095	0.118	1
Tbc1d2	0.000920873	-0.257705	0.114	0.139	1
Foxj2	0.000924366	-0.280996	0.152	0.18	1
Tlk2	0.000927032	-0.220945	0.292	0.326	1
Zfp518a	0.000930816	-0.213492	0.086	0.108	1
2025-03-03	0.000935947	0.134692	0.14	0.114	1
Wdr45b	0.000950039	-0.226996	0.179	0.209	1
Jam2	0.000952392	0.0794571	0.868	0.84	1
Psmd7	0.000958883	0.169911	0.427	0.4	1
Ypel2	0.000961534	0.273633	0.271	0.245	1
Aco2	0.000963172	-0.243773	0.268	0.302	1
Gpr180	0.000963558	-0.428245	0.115	0.139	1
1110059G10Rik	0.000970149	-0.246202	0.116	0.141	1
Arhgef11	0.000970246	-0.214535	0.236	0.268	1
Map2k4	0.000972935	-0.210971	0.259	0.295	1
Atoh8	0.000974438	0.257209	0.176	0.151	1
Rpl27a	0.000974937	0.0268735	0.959	0.938	1
Fbn1	0.000984523	-0.538516	0.101	0.123	1
Fam181b	0.000984663	-0.293973	0.182	0.21	1
Rnf44	0.000984706	-0.277802	0.15	0.178	1
Cfap36	0.000987252	-0.383692	0.093	0.115	1
Eaf1	0.000988002	-0.342569	0.091	0.114	1
Ypel3	0.000994347	-0.183002	0.462	0.499	1
Chfr	0.000998883	-0.216388	0.179	0.209	1
Brk1	0.00100233	0.179325	0.456	0.435	1
Nck1	0.00100317	0.122774	0.631	0.61	1
Klf13	0.00101623	0.0784736	0.661	0.636	1
Exoc2	0.00101871	-0.176384	0.2	0.235	1
Arnt	0.00101969	-0.149619	0.283	0.32	1
1110059E24Rik	0.00102103	-0.253118	0.229	0.259	1
Trim37	0.00102253	-0.26217	0.099	0.123	1
Ablim3	0.00103641	0.0774281	0.862	0.845	1
Rapgef3	0.00104963	0.120099	0.488	0.461	1
Meox2	0.00105167	-0.164029	0.603	0.621	1
Sipa1	0.00105169	-0.238427	0.268	0.301	1
Tmbim4	0.00105716	0.182099	0.388	0.361	1
Dgcr2	0.00107355	-0.218017	0.176	0.206	1
BC028528	0.00108034	-0.129604	0.278	0.316	1
Sp4	0.00108856	-0.217888	0.135	0.163	1
Helz	0.00109116	-0.18554	0.325	0.358	1
Ifnar1	0.00109413	-0.186781	0.189	0.219	1
Ubr4	0.00110398	-0.210367	0.232	0.264	1
Pear1	0.00111132	-0.143504	0.215	0.248	1
Ehd1	0.00111253	0.111273	0.662	0.645	1
Rps10	0.00111367	0.0304952	0.908	0.898	1
Nhlrc2	0.00111607	-0.242002	0.198	0.228	1
mt-Nd5	0.00112002	0.0733717	0.67	0.642	1
Timm23	0.00112414	0.119092	0.309	0.281	1
Thada	0.00113415	-0.267574	0.2	0.229	1
Hmcn1	0.00113495	-0.387611	0.113	0.136	1
Arhgap35	0.00113746	-0.151423	0.207	0.24	1
Nt5c2	0.00114395	-0.302216	0.101	0.124	1
Fam135a	0.00114545	-0.340728	0.166	0.193	1
Ppp6r3	0.00115351	-0.161483	0.421	0.458	1
Pcbp1	0.00115455	0.124923	0.507	0.48	1
Rpl36a	0.00115803	-0.179861	0.695	0.718	1
Lrig2	0.00119667	-0.101725	0.114	0.14	1
Atox1	0.00120123	0.0651957	0.768	0.743	1
Cwc15	0.00121095	0.129515	0.411	0.382	1
Atp8a1	0.0012212	-0.176057	0.45	0.482	1
Cox7b	0.00123249	0.175591	0.484	0.466	1
Nampt	0.00125549	0.225357	0.226	0.2	1
Myef2	0.00125573	-0.291341	0.171	0.199	1
Snx19	0.00125768	-0.427983	0.084	0.105	1
Tmem182	0.00125855	-0.370214	0.084	0.105	1
Kdm5a	0.00127047	-0.201987	0.267	0.3	1
Gm11808	0.00127551	-0.226969	0.145	0.173	1
Gabpb2	0.00128782	-0.237262	0.144	0.171	1
Mill2	0.00129114	-0.341542	0.147	0.173	1
Tcf12	0.00130407	0.0979604	0.717	0.698	1
Prkd2	0.00130594	0.172572	0.429	0.406	1
Car3	0.00133024	-0.186808	0.101	0.081	1
Wwtr1	0.00133083	-0.121509	0.769	0.782	1
Mdh2	0.00133738	0.142107	0.436	0.412	1
Tpst1	0.00134184	-0.221701	0.228	0.258	1
Prom1	0.00134558	-0.27936	0.123	0.148	1
Cct5	0.00134861	0.2072	0.36	0.335	1
Evl	0.00135338	-0.162737	0.475	0.505	1
Mrpl22	0.00135527	-0.220067	0.09	0.113	1
Phc2	0.00137352	0.199609	0.374	0.349	1
Orc6	0.00137996	-0.180312	0.114	0.138	1
Csnk1e	0.0013924	0.183712	0.322	0.296	1
Gbf1	0.00139457	-0.224464	0.334	0.369	1
Hivep1	0.00139557	-0.226543	0.156	0.185	1
Mtr	0.0014058	-0.285771	0.109	0.133	1
Coq10b	0.0014141	0.238422	0.2	0.175	1
Fam217b	0.00141736	-0.150609	0.152	0.182	1
Tle5	0.00142059	0.0697061	0.678	0.66	1
Abcg2	0.00142476	0.120696	0.631	0.61	1
Sp1	0.00143236	-0.148043	0.307	0.344	1
Gm12002	0.00143464	0.0862712	0.673	0.646	1
Cox8a	0.00143521	0.069969	0.752	0.722	1
Hexb	0.00143665	-0.146486	0.305	0.342	1
Slc25a3	0.00146891	0.131328	0.59	0.568	1
Lrrc8d	0.00147105	-0.271645	0.119	0.143	1
Relch	0.00147264	-0.205675	0.235	0.267	1
Chd2	0.00148359	-0.214862	0.318	0.352	1
Acsl1	0.00148834	-0.278267	0.137	0.163	1
Psme4	0.00149385	-0.165171	0.308	0.344	1
Sema3g	0.00151421	0.113432	0.202	0.174	1
Gcn1	0.00152872	-0.21231	0.193	0.224	1
Gmpr	0.00154334	0.242331	0.136	0.113	1
0610043K17Rik	0.00154933	0.402794	0.125	0.103	1
Mea1	0.00155245	0.20691	0.161	0.137	1
Abcb7	0.00155265	-0.392109	0.122	0.145	1
Sfpq	0.00155752	0.0948167	0.538	0.512	1
Raph1	0.00158066	-0.223979	0.353	0.383	1
Ier2	0.00160551	0.246509	0.357	0.332	1
Luzp1	0.00161664	0.0705905	0.742	0.716	1
Tsc22d2	0.00161713	-0.284597	0.225	0.255	1
Filip1l	0.00163088	-0.201566	0.301	0.331	1
Abhd17a	0.00163608	-0.161431	0.4	0.435	1
Ykt6	0.00163741	-0.319016	0.094	0.115	1
Ppp1r14b	0.00163931	0.337531	0.15	0.127	1
Cped1	0.00164116	-0.157754	0.742	0.736	1
Rpain	0.00165286	0.254907	0.127	0.104	1
Acox1	0.00166779	-0.116203	0.182	0.213	1
Kank3	0.00167246	0.0787926	0.788	0.759	1
Zc3h12c	0.00170538	-0.280152	0.153	0.179	1
Tmem255b	0.00171308	0.231484	0.324	0.298	1
Tmem59	0.00171814	0.0653165	0.726	0.699	1
D830026I12Rik	0.00171843	-0.221143	0.125	0.15	1
H2-T23	0.00172833	0.162637	0.513	0.492	1
Ptges3	0.00173526	0.117961	0.494	0.466	1
Ppil4	0.00175807	-0.199322	0.228	0.257	1
Calm2	0.00176228	0.0891979	0.609	0.587	1
Gna11	0.00177705	-0.127955	0.537	0.572	1
Ngly1	0.00177738	-0.155582	0.187	0.217	1
Atp6v1g1	0.00179644	0.0968031	0.564	0.548	1
Rpl23	0.00180172	-0.000888659	0.938	0.931	1
Hnrnpa2b1	0.00180389	0.0588953	0.724	0.703	1
Rmdn1	0.00180393	-0.225155	0.218	0.247	1
Ptbp3	0.00181297	0.0685162	0.683	0.655	1
Csnk1g1	0.00181576	-0.167603	0.266	0.298	1
2210408F21Rik	0.00181708	0.21286	0.217	0.189	1
Rara	0.0018346	0.417238	0.112	0.093	1
Ppp1r11	0.00183725	0.18828	0.308	0.284	1
Glcci1	0.00183983	-0.237453	0.13	0.155	1
Dcn	0.00184183	-0.302166	0.138	0.162	1
Abracl	0.00184651	0.187798	0.317	0.29	1
Tmem127	0.00185008	-0.183939	0.172	0.201	1
Cep250	0.00185469	-0.366918	0.123	0.145	1
2610008E11Rik	0.00188647	-0.279747	0.109	0.132	1
Gna12	0.00189034	-0.205166	0.249	0.282	1
Lima1	0.00190605	0.142221	0.509	0.492	1
Hdac9	0.00190969	-0.134855	0.525	0.548	1
Nt5c	0.00191857	0.301567	0.19	0.166	1
Akap12	0.00193521	-0.245832	0.242	0.273	1
Med28	0.00197019	0.212811	0.354	0.331	1
Eogt	0.00197057	-0.221118	0.22	0.25	1
Galk1	0.00197201	-0.271783	0.082	0.102	1
Ttc32	0.00197222	0.263864	0.112	0.092	1
C1galt1	0.00197502	-0.146267	0.238	0.27	1
Srsf9	0.00200954	0.163517	0.364	0.337	1
Zfp609	0.00201139	-0.162533	0.251	0.283	1
Tdg	0.00205306	-0.258815	0.094	0.115	1
Pcf11	0.00205769	-0.192368	0.189	0.219	1
Smg6	0.00206258	-0.165241	0.395	0.426	1
Vti1b	0.00207174	0.189131	0.314	0.284	1
Med17	0.00209098	-0.196314	0.106	0.129	1
Vps37b	0.00211517	-0.154313	0.103	0.125	1
Sertad3	0.00211687	0.316786	0.116	0.095	1
Rabggtb	0.0021267	0.232141	0.119	0.098	1
Smc1a	0.00215763	-0.163989	0.445	0.475	1
Rhot1	0.00217813	-0.141569	0.203	0.235	1
4921524J17Rik	0.00217844	0.279791	0.226	0.201	1
Pou6f1	0.00218368	-0.387164	0.102	0.124	1
Asna1	0.00219457	-0.408854	0.083	0.103	1
Tmem147	0.00220426	0.167469	0.264	0.237	1
Usp47	0.00221943	-0.143497	0.312	0.348	1
Kirrel3	0.00222018	-0.357629	0.104	0.125	1
Romo1	0.00222979	-0.179388	0.379	0.414	1
Dhx57	0.00223491	-0.207057	0.151	0.177	1
Etf1	0.00224081	0.246881	0.246	0.222	1
Rps19	0.00225181	0.02033	0.931	0.916	1
Dicer1	0.00227197	-0.21719	0.24	0.271	1
Aldh2	0.00228906	0.0872967	0.708	0.684	1
Sema6d	0.00231911	-0.216667	0.194	0.223	1
Csgalnact2	0.00233242	-0.248345	0.119	0.142	1
Tut4	0.00235248	-0.195199	0.34	0.372	1
Mrpl17	0.00235732	0.167227	0.303	0.277	1
Hint1	0.00236721	0.0953791	0.658	0.647	1
BC005537	0.00236758	-0.157136	0.341	0.374	1
Gfm2	0.00237305	-0.288362	0.09	0.111	1
Furin	0.00239376	-0.176015	0.198	0.228	1
Txnl4a	0.00239503	0.314335	0.145	0.124	1
Jag1	0.00239902	-0.264996	0.153	0.179	1
Sbds	0.0024576	0.226698	0.377	0.357	1
Mcam	0.00245909	0.167438	0.271	0.243	1
Ddx39	0.00247302	0.414044	0.148	0.128	1
C430049B03Rik	0.00247805	-0.230466	0.223	0.253	1
Hbb-bt	0.00248514	-0.159528	0.196	0.225	1
Atp5md	0.00251134	-0.183367	0.492	0.521	1
Msantd4	0.00251262	-0.239066	0.112	0.135	1
Mapre3	0.00251687	-0.313351	0.099	0.12	1
Ndfip1	0.0025389	0.0923409	0.568	0.541	1
Tapbpl	0.00254455	0.310964	0.167	0.145	1
3222401L13Rik	0.00255293	-0.249209	0.122	0.146	1
Zfp266	0.00255483	-0.151882	0.245	0.278	1
Cd47	0.00256695	0.0811504	0.722	0.693	1
Cwc25	0.00257327	-0.156952	0.112	0.135	1
Des	0.00257641	0.25083	0.138	0.117	1
Aprt	0.0025796	0.242805	0.19	0.166	1
Cflar	0.00259359	0.127596	0.397	0.372	1
Car7	0.0026158	-0.223848	0.12	0.144	1
Tmco1	0.00261625	-0.162011	0.41	0.44	1
Clk2	0.00264668	-0.314845	0.121	0.145	1
St3gal6	0.00264972	0.115207	0.447	0.427	1
Nisch	0.00265795	-0.154649	0.476	0.506	1
Plpp6	0.0026666	0.221081	0.224	0.2	1
Jmy	0.00269035	-0.274402	0.159	0.184	1
Akr1c14	0.00269528	-0.263432	0.103	0.125	1
Dtx3l	0.00270937	0.270182	0.22	0.196	1
Gid8	0.00272042	-0.173947	0.123	0.146	1
Tecpr1	0.00273423	-0.173815	0.335	0.369	1
Phf14	0.00274211	-0.165467	0.339	0.37	1
Tm9sf1	0.00275028	-0.29604	0.125	0.148	1
Nova2	0.00275435	0.13661	0.47	0.442	1
Map3k7	0.00276721	-0.28945	0.165	0.191	1
Lipa	0.00276991	0.193024	0.319	0.294	1
Slc44a1	0.00277061	-0.135033	0.334	0.369	1
Ube2s	0.00277106	0.177497	0.337	0.313	1
Tpm2	0.00279008	0.210433	0.387	0.361	1
Rnf130	0.00279712	-0.124078	0.496	0.524	1
Supt5	0.00282485	-0.222588	0.219	0.249	1
Kdm1a	0.0028388	-0.0883694	0.253	0.287	1
Gpr107	0.00284855	-0.179898	0.172	0.199	1
Tmem181a	0.00286273	-0.253327	0.132	0.156	1
Cep68	0.0028658	-0.15445	0.152	0.179	1
Dhx16	0.00288252	-0.353093	0.099	0.119	1
Sec61b	0.00288952	0.0912979	0.462	0.439	1
Sipa1l1	0.00289403	-0.227925	0.204	0.233	1
Bbx	0.0028975	-0.210401	0.294	0.324	1
Herc3	0.0029056	-0.266853	0.124	0.147	1
Homer3	0.00290898	-0.239802	0.09	0.111	1
Ywhae	0.00291434	0.0859496	0.671	0.644	1
Sars	0.00292135	-0.147281	0.24	0.27	1
Grina	0.00293976	0.145739	0.336	0.312	1
Exosc7	0.00294659	-0.188569	0.133	0.157	1
Zfp36	0.00295416	-0.20209	0.206	0.235	1
Alg14	0.00295574	0.275972	0.218	0.196	1
Zfp281	0.00296606	-0.288602	0.103	0.125	1
Cav2	0.00297033	0.0594537	0.858	0.831	1
Ifnar2	0.00297078	0.124743	0.547	0.522	1
Gigyf1	0.00298076	-0.157709	0.179	0.206	1
Lasp1	0.0029819	-0.144451	0.408	0.441	1
Ano10	0.00298719	-0.271064	0.1	0.121	1
Ndufb5	0.00300204	0.101505	0.435	0.412	1
Cct8	0.00301725	0.180174	0.338	0.315	1
Zfp532	0.00303274	-0.133476	0.172	0.199	1
Fam13c	0.00304333	-0.14672	0.312	0.349	1
Napa	0.00304704	0.182114	0.227	0.201	1
Taf1	0.00304852	-0.347337	0.19	0.215	1
Srcap	0.00306291	-0.195061	0.218	0.247	1
Slc35a3	0.00306294	-0.267637	0.186	0.213	1
Eif3c	0.00306558	-0.150719	0.45	0.481	1
Zfp934	0.00306598	-0.33333	0.091	0.11	1
Pakap.1	0.00307895	0.0758824	0.82	0.806	1
Mrs2	0.00308151	-0.307108	0.108	0.129	1
Ifit1	0.00313752	0.270654	0.172	0.15	1
Tomm22	0.00313788	0.192197	0.377	0.354	1
Il16	0.00313949	-0.176191	0.117	0.139	1
Pias2	0.00314862	-0.267745	0.171	0.198	1
Gm15614	0.00315049	-0.359983	0.142	0.166	1
Il15	0.00316029	-0.186606	0.196	0.224	1
Cox7a2	0.00316429	0.0732529	0.73	0.71	1
Kat14	0.00317836	-0.266085	0.128	0.151	1
R3hcc1l	0.00318051	-0.215577	0.204	0.232	1
Myl12b	0.00318757	0.0782213	0.79	0.779	1
Gnas	0.00319632	0.0382211	0.959	0.945	1
Map4	0.00320282	0.03593	0.664	0.636	1
Sh3rf1	0.00322686	-0.295244	0.424	0.444	1
D16Ertd472e	0.00324126	-0.196526	0.096	0.117	1
Cbx7	0.00325096	-0.32245	0.089	0.108	1
Abcd3	0.00325372	-0.337958	0.13	0.153	1
Cpeb3	0.00326052	-0.443895	0.101	0.121	1
Glrx3	0.00328165	0.163254	0.339	0.316	1
Usp3	0.00330995	-0.222563	0.187	0.212	1
Myo6	0.00333198	-0.163368	0.496	0.524	1
Plat	0.00333715	-0.313924	0.094	0.114	1
Rpl19	0.0033533	0.0293875	0.931	0.918	1
Xylt1	0.00337917	-0.193451	0.117	0.14	1
Xrn2	0.00338366	-0.167769	0.277	0.31	1
Pdcl3	0.00340523	0.178262	0.372	0.349	1
Rpl4	0.00340867	0.0399954	0.701	0.673	1
Jarid2	0.00342163	-0.13484	0.399	0.433	1
Edc3	0.00344295	0.252562	0.199	0.176	1
Midn	0.00345942	0.230231	0.252	0.228	1
Mrpl38	0.00346452	0.30969	0.122	0.102	1
Bcas3	0.00348869	0.138438	0.363	0.339	1
Proser1	0.00350211	-0.359374	0.102	0.122	1
Uvssa	0.00353391	-0.214504	0.135	0.158	1
Anapc4	0.00357688	-0.185527	0.167	0.194	1
Micu3	0.00358366	-0.285597	0.13	0.152	1
Phactr2	0.00358901	-0.19392	0.477	0.504	1
Rbm25	0.0036367	-0.122263	0.521	0.549	1
Eef1b2	0.00365845	0.0760919	0.598	0.581	1
Cd164	0.00371293	-0.098964	0.208	0.238	1
Nfatc1	0.00371715	-0.140362	0.194	0.223	1
Kdm3b	0.00373767	-0.165834	0.193	0.22	1
Mpc2	0.00374066	0.164633	0.326	0.302	1
Parva	0.00377072	-0.146785	0.316	0.348	1
Cep295	0.00378088	-0.233153	0.092	0.113	1
Ccnd1	0.00378424	0.123858	0.288	0.266	1
Mafk	0.00381579	0.268355	0.131	0.111	1
Rps5	0.00387464	0.0233065	0.899	0.887	1
Tm2d2	0.0038777	-0.206315	0.285	0.315	1
Ppa1	0.00390997	0.345002	0.172	0.151	1
Chst7	0.00393544	-0.183463	0.208	0.236	1
Cebpz	0.00393715	-0.12999	0.197	0.224	1
Fam129a	0.00396003	-0.28438	0.176	0.201	1
Arl4a	0.0039603	0.203395	0.23	0.206	1
Smim10l1	0.0039766	-0.146236	0.362	0.4	1
Kmt5b	0.00400859	-0.19217	0.305	0.337	1
Kdm5d	0.0040259	-0.39081	0.096	0.116	1
Vps13b	0.00404026	-0.171279	0.386	0.418	1
Stam	0.00406938	-0.290051	0.122	0.145	1
Cgnl1	0.00407758	-0.309665	0.109	0.131	1
Dab2	0.00408088	-0.157764	0.26	0.29	1
Rps7	0.00411071	0.026631	0.896	0.873	1
Ssb	0.00414626	0.0869266	0.51	0.49	1
Camk2g	0.00416037	-0.124208	0.256	0.286	1
Map4k3	0.00416062	0.0663178	0.719	0.69	1
Zfp869	0.00418823	-0.254861	0.104	0.125	1
Ppp5c	0.00418853	0.221492	0.143	0.123	1
Parp10	0.00419637	0.28602	0.185	0.164	1
Pfdn2	0.0042079	0.146964	0.353	0.33	1
Scai	0.00421113	-0.166719	0.189	0.217	1
Zfp516	0.00423857	-0.274455	0.1	0.12	1
Itfg1	0.00424309	-0.320961	0.227	0.252	1
Elp4	0.00425015	-0.323719	0.197	0.22	1
Nptn	0.00425428	0.126788	0.522	0.506	1
Hectd4	0.00425729	-0.206372	0.198	0.225	1
Rad54l2	0.00426647	-0.269304	0.125	0.148	1
Shank3	0.00427557	-0.15012	0.648	0.661	1
Arpc2	0.00427733	0.0681931	0.734	0.727	1
Cnn3	0.00430155	0.0902516	0.512	0.488	1
Rnf144b	0.00430232	-0.243391	0.209	0.238	1
Gdi2	0.00432453	0.0798752	0.593	0.572	1
Mfsd14b	0.00433332	-0.261842	0.186	0.212	1
Gabarapl2	0.00436026	0.122872	0.52	0.497	1
Sclt1	0.00436032	-0.318613	0.107	0.126	1
Zfp236	0.0043957	-0.267235	0.129	0.152	1
Rlf	0.00442047	-0.19206	0.241	0.272	1
Tsc22d4	0.00445649	0.165771	0.238	0.214	1
Gm17745	0.00449393	-0.284063	0.082	0.1	1
Mdfic	0.00449958	-0.153614	0.528	0.558	1
Kmt5a	0.00450777	0.332666	0.102	0.084	1
Naa20	0.00455593	0.209739	0.31	0.289	1
Psenen	0.00456135	0.14965	0.379	0.358	1
Cxcl9	0.00456285	0.443252	0.214	0.194	1
Tns1	0.0045792	-0.0963314	0.754	0.762	1
Ctdnep1	0.00460134	0.132926	0.245	0.22	1
Nmrk1	0.00468696	-0.167682	0.098	0.119	1
Sdc3	0.00471731	-0.153242	0.437	0.473	1
Skil	0.00473153	0.25368	0.189	0.168	1
Mxd4	0.00473893	0.0666911	0.674	0.654	1
Dap	0.00473975	-0.249381	0.141	0.165	1
Eif4ebp2	0.00475894	-0.0935545	0.415	0.454	1
Calcrl	0.00476781	0.101021	0.439	0.415	1
Ace	0.00476985	0.179195	0.239	0.214	1
4930402H24Rik	0.00477952	-0.143021	0.419	0.45	1
Pcnt	0.00478868	-0.169118	0.147	0.172	1
Rpl9	0.00479413	-0.00210077	0.936	0.916	1
Akt3	0.00483057	-0.141749	0.591	0.607	1
2025-03-06	0.00484534	-0.121774	0.259	0.292	1
Mapk8	0.00486444	-0.211488	0.166	0.193	1
Cope	0.00486623	0.181382	0.353	0.33	1
Irf2	0.00486809	0.109549	0.608	0.594	1
Rock1	0.00487909	0.0812217	0.686	0.67	1
Dpy19l4	0.00488464	-0.247055	0.13	0.152	1
Abca7	0.00490103	-0.273811	0.11	0.131	1
Alyref	0.00492306	0.113629	0.284	0.26	1
Clasp1	0.00494714	-0.222042	0.289	0.318	1
Klhl24	0.00494953	0.083989	0.555	0.528	1
Cbx3	0.00498112	-0.160204	0.389	0.417	1
2025-09-07	0.00498757	0.0705727	0.61	0.585	1
Pcbp3	0.00504662	-0.334319	0.098	0.117	1
Anks3	0.00504999	-0.242521	0.09	0.109	1
Clec14a	0.0050528	-0.136138	0.327	0.363	1
Ier3ip1	0.00505552	0.146835	0.371	0.352	1
Ifi27l2a	0.00506408	-0.00222167	0.146	0.124	1
Upp2	0.0050829	-0.285571	0.143	0.164	1
Msra	0.00508539	-0.256846	0.131	0.153	1
Nt5dc1	0.00508691	-0.205917	0.174	0.199	1
Hnrnpk	0.00508709	0.067009	0.705	0.687	1
Dctn4	0.00512971	-0.163444	0.292	0.325	1
Rpl12	0.0051373	0.0151487	0.781	0.754	1
Suco	0.00516653	-0.300606	0.149	0.172	1
Cpeb4	0.00519641	-0.200269	0.257	0.285	1
Akap8l	0.00522594	-0.214011	0.192	0.219	1
Ttc5	0.00524154	-0.280284	0.147	0.17	1
Sin3a	0.00525162	-0.176942	0.2	0.226	1
Cyb5a	0.00530995	0.0679135	0.587	0.56	1
Cntln	0.00541228	-0.182563	0.284	0.311	1
Numa1	0.00541265	-0.107107	0.302	0.334	1
Rapgef1	0.00543172	-0.117457	0.749	0.754	1
Strn4	0.00546781	-0.183074	0.178	0.205	1
Rps24	0.00547165	0.000389079	0.961	0.948	1
Csrp1	0.00547168	0.120493	0.476	0.457	1
Kantr	0.00547591	-0.313224	0.094	0.113	1
Ophn1	0.0054922	-0.165374	0.239	0.268	1
Rab3ip	0.00552458	0.291565	0.111	0.093	1
Crybg3	0.00553689	-0.131378	0.382	0.417	1
Psmc5	0.00553958	0.158319	0.32	0.295	1
Fzd4	0.00554676	0.10651	0.523	0.506	1
Ccdc12	0.00557495	0.135707	0.397	0.374	1
Rrbp1	0.00560365	-0.131101	0.544	0.57	1
Lrp5	0.00563077	-0.194873	0.36	0.391	1
AY036118	0.00563469	-0.130749	0.622	0.649	1
Parp6	0.00564351	-0.197676	0.097	0.117	1
Nfyc	0.00569291	-0.201545	0.177	0.201	1
Mtdh	0.00573735	-0.127935	0.606	0.625	1
Mnat1	0.00577949	-0.214415	0.208	0.236	1
Psmd12	0.00579629	0.167676	0.313	0.29	1
Ociad1	0.00580672	-0.187678	0.196	0.223	1
Tdrd3	0.00581303	-0.199223	0.133	0.155	1
Atp8b1	0.0058211	0.186153	0.193	0.171	1
Sec62	0.00582278	-0.135542	0.67	0.686	1
Cnot10	0.00585263	-0.144753	0.153	0.177	1
Arf5	0.00589043	0.060733	0.658	0.646	1
Cbx1	0.00589431	-0.144377	0.396	0.427	1
Frg1	0.00589547	-0.194967	0.266	0.296	1
Eif2s3y	0.00590188	-0.209112	0.209	0.236	1
Npdc1	0.00592552	0.214904	0.301	0.28	1
Smox	0.00593472	0.310108	0.131	0.113	1
Atrx	0.00593518	-0.124355	0.666	0.674	1
Arhgef5	0.00595451	-0.203369	0.193	0.219	1
Sap130	0.00599999	-0.214472	0.139	0.162	1
Cabp1	0.00603035	-0.171454	0.107	0.128	1
Ttc33	0.006065	-0.27687	0.104	0.125	1
Bnip2	0.00607801	0.0514584	0.523	0.499	1
Lsm4	0.00609528	0.140412	0.196	0.173	1
Copg2	0.00614439	-0.273331	0.166	0.189	1
Ccdc28b	0.00614779	0.174897	0.295	0.276	1
Bag5	0.00618511	0.114353	0.43	0.407	1
Setd1b	0.006187	-0.15344	0.162	0.186	1
Fam149b	0.006282	-0.177893	0.139	0.162	1
Ldlrad4	0.00634948	-0.148098	0.461	0.493	1
Chpt1	0.00636584	-0.242742	0.133	0.155	1
Smarca2	0.00637391	-0.145637	0.394	0.423	1
Trir	0.00638279	0.0632555	0.541	0.518	1
Asb3	0.00638586	-0.170276	0.168	0.195	1
Fam20a	0.00642967	-0.25773	0.094	0.113	1
Slc30a7	0.00648542	-0.209015	0.142	0.164	1
Hgsnat	0.00649948	-0.295485	0.103	0.123	1
Hivep2	0.00650859	-0.185946	0.489	0.511	1
Capzb	0.00655102	0.072785	0.556	0.542	1
Zfp979	0.00656562	0.16066	0.355	0.332	1
Dll1	0.00656925	-0.224369	0.111	0.132	1
Ubr1	0.00664569	-0.150149	0.303	0.333	1
Ehd4	0.00665659	0.137576	0.237	0.213	1
Rgmb	0.00669868	-0.151706	0.239	0.267	1
Gcc2	0.00673715	-0.168193	0.208	0.235	1
Sh3kbp1	0.00682716	-0.32861	0.118	0.138	1
Sik2	0.00684494	-0.192641	0.198	0.223	1
Nr5a2	0.00685849	-0.19485	0.095	0.114	1
Stx2	0.00693074	-0.0620388	0.2	0.227	1
Myo1e	0.00694488	-0.135665	0.566	0.587	1
Rnf168	0.00695919	-0.0875401	0.112	0.134	1
Dnm1l	0.00696791	-0.159371	0.193	0.219	1
Ost4	0.00697395	0.130928	0.436	0.417	1
Dnajc10	0.00699475	-0.174528	0.215	0.244	1
Acacb	0.00701834	-0.166521	0.164	0.188	1
Msl2	0.00707668	-0.117533	0.186	0.212	1
Cfl1	0.00715016	0.0392185	0.786	0.766	1
Ube2g2	0.00719607	0.227297	0.168	0.147	1
Mcc	0.00722307	0.0478209	0.774	0.752	1
Jag2	0.00723298	0.0968851	0.384	0.359	1
Gphn	0.00724314	-0.128313	0.713	0.709	1
Mndal	0.00724848	0.0994268	0.63	0.613	1
Dnaja2	0.00725147	0.0965585	0.405	0.386	1
Cdk8	0.00725322	-0.149197	0.445	0.475	1
Ssbp4	0.00729157	0.139748	0.35	0.329	1
Fto	0.00735512	-0.173302	0.345	0.375	1
Ranbp10	0.00739909	-0.17236	0.128	0.15	1
Selenop	0.00741036	-0.0829149	0.633	0.657	1
Micos13	0.00742962	0.103017	0.34	0.318	1
Srebf2	0.00743525	-0.158606	0.121	0.143	1
Rab43	0.00746592	0.261101	0.167	0.147	1
Fes	0.0074694	0.33533	0.153	0.134	1
Lyn	0.00751758	-0.108825	0.653	0.672	1
Asap2	0.00754282	-0.129572	0.367	0.399	1
Fam111a	0.00760221	0.074205	0.163	0.143	1
Pld3	0.00765213	-0.252273	0.087	0.104	1
Mtmr12	0.00766684	0.307369	0.151	0.131	1
Sucla2	0.00767728	-0.203881	0.201	0.226	1
Grcc10	0.00779631	0.0687347	0.493	0.471	1
Hoxa7	0.00781777	-0.176147	0.242	0.268	1
Rab8a	0.00781802	0.157858	0.215	0.192	1
Zfp462	0.00782056	-0.470636	0.086	0.103	1
Ankrd46	0.00785281	-0.250031	0.125	0.145	1
Vat1	0.00786839	-0.211376	0.273	0.297	1
Snx29	0.00787534	-0.288487	0.158	0.179	1
Exoc1	0.00789386	-0.166042	0.128	0.149	1
Rps4x	0.00790195	-0.00657714	0.914	0.899	1
Bod1l	0.00793717	-0.118005	0.345	0.377	1
Sec23ip	0.00799391	-0.1163	0.125	0.147	1
Rhbdf2	0.00801855	0.177705	0.178	0.157	1
Slc38a6	0.00802073	-0.239014	0.105	0.125	1
Arl2bp	0.0080286	-0.252345	0.263	0.29	1
Vdac3	0.00803097	0.162069	0.427	0.413	1
Eef2	0.00811641	-0.15803	0.772	0.777	1
Ankle2	0.00813228	-0.226569	0.118	0.138	1
Dlat	0.00815617	-0.284373	0.123	0.142	1
Uqcc2	0.00816369	0.135329	0.41	0.388	1
Arpc4	0.00816961	0.18175	0.33	0.309	1
Ctr9	0.00819322	-0.313801	0.121	0.141	1
Gnai2	0.00822341	0.0470232	0.925	0.899	1
Phc3	0.00835924	-0.144525	0.205	0.232	1
Patl1	0.00836309	-0.208963	0.12	0.14	1
Ppp2r5c	0.00836681	-0.077789	0.416	0.45	1
Hist1h1c	0.00846107	-0.167058	0.144	0.166	1
Mylk	0.00847075	0.143685	0.243	0.22	1
Ddx21	0.00848524	-0.210828	0.184	0.207	1
Pak1ip1	0.00849379	0.196933	0.336	0.316	1
Snapin	0.00854562	-0.22541	0.12	0.14	1
Meaf6	0.00861129	0.339215	0.148	0.129	1
Arhgef28	0.00864613	-0.18673	0.248	0.273	1
Elf1	0.0086754	-0.146813	0.562	0.579	1
Vps41	0.00871924	-0.211498	0.179	0.202	1
Ccdc9	0.00878683	-0.27761	0.096	0.114	1
Cdc42se2	0.00883508	-0.143877	0.397	0.43	1
Gemin7	0.00884911	0.10639	0.325	0.302	1
Pdlim4	0.00889567	0.159418	0.266	0.245	1
Unc13b	0.00889609	-0.161167	0.4	0.427	1
Rpl3	0.00891772	0.0438881	0.813	0.804	1
Gm49359	0.00904611	-0.25922	0.087	0.104	1
Sae1	0.00905176	0.23159	0.248	0.227	1
Ccdc127	0.0090584	-0.215494	0.111	0.13	1
Ier5l	0.00908993	0.259745	0.199	0.18	1
Ubl3	0.00909088	-0.15563	0.48	0.504	1
Rpl31	0.00912085	-0.163661	0.67	0.677	1
Spag7	0.00917631	-0.22452	0.195	0.219	1
Prelid2	0.00928102	-0.375308	0.083	0.1	1
Cyp4b1	0.00930989	0.203571	0.321	0.303	1
Cops5	0.00931687	0.22284	0.241	0.221	1
Pls3	0.00931721	-0.128498	0.658	0.67	1
She	0.00939294	-0.085132	0.374	0.407	1
Mapkap1	0.00941403	-0.19025	0.261	0.287	1
Serinc5	0.00941909	-0.157882	0.095	0.114	1
Etfb	0.00942934	0.167629	0.289	0.266	1
Slc20a2	0.00944976	-0.375433	0.089	0.106	1
Rxylt1	0.00947981	-0.124817	0.166	0.189	1
Ndufs2	0.00948204	-0.148028	0.314	0.343	1
Snx10	0.00952392	0.191033	0.163	0.143	1
Ocrl	0.00953642	-0.178951	0.114	0.133	1
Strn3	0.00956318	-0.130043	0.623	0.644	1
2200002D01Rik	0.00957597	0.332641	0.107	0.09	1
Klhdc10	0.00960745	-0.167721	0.236	0.262	1
Uqcrfs1	0.00968177	0.182639	0.269	0.247	1
Hdac5	0.00968617	-0.187204	0.185	0.209	1
Pi4ka	0.00969625	-0.174638	0.21	0.236	1
Psma5	0.00970827	0.144873	0.314	0.297	1
D8Ertd738e	0.00972171	0.0718259	0.545	0.529	1
Pofut1	0.00972508	-0.266253	0.086	0.103	1
Dguok	0.00982436	0.216385	0.22	0.199	1
Lama3	0.00983829	0.0940218	0.174	0.152	1
Ifit3	0.00992118	0.210598	0.15	0.132	1
Rps23	0.00992704	0.0155601	0.927	0.909	1
Rbm7	0.00996754	0.179271	0.293	0.271	1
Pkn2	0.00997385	-0.0974783	0.547	0.574	1
Fgd5	0.0100103	-0.100562	0.724	0.742	1
Prr14l	0.010089	-0.222838	0.177	0.2	1
Dtnbp1	0.0101293	0.229275	0.168	0.148	1
Trio	0.0101798	-0.165552	0.421	0.449	1
E130102H24Rik	0.0102168	0.355804	0.136	0.119	1
Dchs1	0.0102346	-0.126095	0.182	0.207	1
Fhl1	0.0102451	-0.205	0.211	0.236	1
Ppp1r21	0.0102492	-0.185542	0.107	0.127	1
Cpped1	0.0102846	-0.129983	0.124	0.145	1
Daam1	0.0103345	-0.134937	0.165	0.187	1
Sdf4	0.0103583	-0.109826	0.412	0.44	1
Dnajc24	0.0103693	-0.341846	0.101	0.119	1
Rbm26	0.0104667	-0.130015	0.321	0.351	1
Zup1	0.0104691	-0.169685	0.168	0.192	1
Znfx1	0.0104738	0.149375	0.326	0.306	1
Rps17	0.0104743	-0.125457	0.779	0.784	1
Atf7	0.0105014	-0.158737	0.459	0.488	1
Elovl5	0.0105023	-0.136722	0.461	0.491	1
Ripply3	0.0105075	-0.215007	0.122	0.142	1
Pin1	0.0105165	0.254544	0.208	0.188	1
Zmynd8	0.0105623	-0.245392	0.181	0.204	1
Slc39a9	0.0106139	-0.168324	0.118	0.137	1
Thbd	0.0106878	0.174977	0.394	0.38	1
Phldb1	0.0107278	0.206881	0.159	0.14	1
Trappc11	0.0107365	-0.151865	0.114	0.134	1
Tnks	0.0107714	-0.199912	0.225	0.251	1
Dipk2b	0.0107793	-0.136574	0.597	0.616	1
Klhl12	0.01079	-0.26831	0.092	0.11	1
Pde4a	0.0108284	-0.322474	0.087	0.104	1
Dgcr8	0.0108366	-0.230035	0.096	0.114	1
Halr1	0.0108461	-0.172346	0.15	0.173	1
Tmem176b	0.0108863	0.184171	0.295	0.273	1
Irak2	0.0109416	0.0941091	0.3	0.275	1
Dhx36	0.0109466	-0.0830026	0.251	0.282	1
D230025D16Rik	0.0109801	-0.342079	0.085	0.102	1
St3gal1	0.0110025	0.146165	0.408	0.393	1
Atp5h	0.0110153	0.0179996	0.74	0.726	1
Preb	0.011021	0.177567	0.189	0.169	1
Pot1a	0.0110863	-0.249733	0.116	0.136	1
Ipo8	0.0110887	-0.146515	0.164	0.186	1
Rora	0.0111533	-0.290771	0.312	0.336	1
Ubb	0.0111653	0.0333906	0.928	0.903	1
Sumo1	0.0111959	0.117382	0.485	0.47	1
Lias	0.0112215	-0.151148	0.133	0.154	1
Gpr137b	0.011229	-0.200036	0.108	0.127	1
Wdr33	0.0112292	-0.162438	0.42	0.444	1
Dcaf8	0.0112504	-0.199862	0.293	0.319	1
Tcf20	0.0112976	-0.233819	0.193	0.215	1
Atp11a	0.0113131	-0.05739	0.114	0.135	1
Setx	0.01136	0.0942092	0.305	0.284	1
Ids	0.0113773	-0.244264	0.145	0.165	1
Cd34	0.0113834	0.0677625	0.629	0.606	1
Dnajc21	0.011397	0.19128	0.215	0.194	1
Timm17a	0.0113979	0.109446	0.275	0.254	1
Crot	0.0114262	-0.187691	0.147	0.168	1
Myo18a	0.0114317	-0.155006	0.479	0.5	1
Man1b1	0.0114542	-0.266807	0.121	0.14	1
Peli2	0.0114555	0.177804	0.236	0.216	1
Arih2	0.0114559	-0.10441	0.184	0.21	1
Mmp28	0.0114924	0.183931	0.199	0.179	1
Dst	0.0115409	-0.0799875	0.796	0.791	1
Ola1	0.0115691	0.184062	0.198	0.178	1
Acvrl1	0.011647	0.0991179	0.564	0.553	1
Capn2	0.011649	0.0694313	0.479	0.465	1
Hoxa3	0.0117131	-0.246545	0.131	0.151	1
Tmem238	0.0117677	0.140666	0.165	0.145	1
Msh2	0.0118227	-0.150035	0.116	0.136	1
Idnk	0.0118908	0.151413	0.27	0.249	1
Gpr108	0.0119059	-0.196345	0.095	0.113	1
Hint3	0.0119517	-0.138494	0.166	0.188	1
Pola2	0.011952	0.22339	0.233	0.213	1
Kpna6	0.0120924	-0.363715	0.087	0.103	1
Ppp4r2	0.012093	0.124779	0.328	0.31	1
Dpm3	0.0121312	-0.18141	0.413	0.434	1
Dbi	0.0121316	0.0376449	0.509	0.492	1
Swi5	0.0121824	0.165028	0.412	0.393	1
Gm47283	0.0121879	0.150445	0.174	0.154	1
Ubqln2	0.0122048	-0.158084	0.103	0.121	1
Trpc4ap	0.0122905	-0.125982	0.249	0.275	1
Mrtfa	0.0123563	0.244432	0.189	0.169	1
Mxra8	0.0123629	-0.321456	0.099	0.116	1
M6pr	0.0124467	-0.176981	0.176	0.198	1
Fam241a	0.0124895	0.254577	0.222	0.202	1
Snu13	0.0125563	0.131346	0.413	0.396	1
Wipf2	0.0125722	-0.143941	0.149	0.17	1
Ddx3y	0.0125907	-0.185659	0.297	0.322	1
Sipa1l2	0.012618	-0.14494	0.219	0.244	1
Sorbs3	0.0126183	0.123878	0.221	0.199	1
Surf4	0.0126536	-0.188315	0.163	0.186	1
Acsf2	0.0127009	-0.106332	0.087	0.104	1
Slc50a1	0.0127242	0.100854	0.54	0.527	1
Ccdc6	0.012752	0.125046	0.17	0.151	1
Cyp2d22	0.0127758	-0.138559	0.404	0.431	1
Mrps25	0.0127845	0.343774	0.118	0.102	1
Kdm3a	0.0129339	0.178535	0.23	0.211	1
Dnajc2	0.0129656	0.0232277	0.158	0.139	1
Ddrgk1	0.0129794	0.117272	0.435	0.419	1
Por	0.0130086	-0.241983	0.149	0.17	1
Ptp4a3	0.0130395	-0.10409	0.678	0.688	1
Sntb2	0.0130579	-0.1721	0.34	0.367	1
Rbsn	0.0130636	-0.23813	0.083	0.1	1
Slc39a3	0.0130836	-0.401198	0.086	0.101	1
Snrpd2	0.0131281	0.0765538	0.385	0.365	1
Pnrc1	0.0131642	0.12616	0.474	0.456	1
Crat	0.0132232	-0.306166	0.085	0.101	1
Ap2a1	0.0132913	-0.241551	0.153	0.175	1
Golga5	0.0133479	-0.176319	0.156	0.177	1
Casp3	0.0133579	-0.211568	0.084	0.1	1
Pitpnm2	0.0133623	-0.0795272	0.319	0.351	1
Mad1l1	0.0133728	-0.212454	0.128	0.146	1
Klk8	0.0134175	0.385737	0.118	0.102	1
Osbpl9	0.0134761	0.0398164	0.638	0.616	1
Camk1d	0.0135625	-0.148051	0.585	0.603	1
Nup214	0.0136094	-0.173096	0.17	0.193	1
Zfp592	0.0136126	-0.216296	0.145	0.165	1
Ap3s1	0.0136135	0.109205	0.262	0.241	1
Camk1	0.0136649	0.159635	0.237	0.216	1
Taf1b	0.0136941	-0.236964	0.11	0.129	1
Cecr2	0.0137025	0.201145	0.263	0.242	1
Prrc1	0.0137578	-0.190357	0.147	0.168	1
Ythdf3	0.0137935	-0.134186	0.286	0.315	1
Ncoa6	0.013832	0.143483	0.262	0.241	1
Arhgef2	0.0138832	-0.0880322	0.409	0.441	1
Ncln	0.0139161	-0.402395	0.093	0.109	1
Cetn2	0.0139417	-0.288967	0.182	0.203	1
Tsen34	0.0139859	0.129698	0.267	0.245	1
Zbtb4	0.0140303	-0.179446	0.248	0.274	1
Usp31	0.0140397	0.228886	0.117	0.1	1
Spint2	0.014074	0.296565	0.118	0.101	1
Atp6v0e	0.0141036	0.138159	0.457	0.445	1
Rbm34	0.0141437	-0.118547	0.085	0.102	1
Cltb	0.0141475	0.116693	0.507	0.487	1
Gjc1	0.0141875	0.224186	0.221	0.203	1
Gm49797	0.0142204	-0.231787	0.152	0.172	1
Nr1h2	0.014278	0.137929	0.248	0.228	1
Dock9	0.0143134	-0.0972627	0.82	0.807	1
Stk3	0.0143305	-0.135013	0.365	0.392	1
Klf6	0.0143531	-0.0997183	0.678	0.691	1
Cox5b	0.0143561	0.0822067	0.649	0.63	1
Acvr1	0.0143857	-0.190253	0.193	0.215	1
Zfp384	0.0144043	-0.180333	0.12	0.139	1
Morc2a	0.0144203	-0.0972391	0.084	0.101	1
Rap2a	0.0144236	-0.234821	0.094	0.111	1
Capns1	0.014534	0.0692809	0.608	0.588	1
Agfg1	0.0145462	-0.175899	0.196	0.22	1
Ndufb9	0.0145649	0.109827	0.589	0.564	1
Sptbn1	0.0145691	0.0279993	0.983	0.979	1
Fmnl3	0.0146087	-0.124989	0.449	0.476	1
Mpc1	0.0146639	0.0987978	0.34	0.321	1
Matr3	0.0147072	-0.19445	0.308	0.332	1
Hip1	0.0147306	0.0490828	0.716	0.704	1
Col15a1	0.01475	-0.151163	0.164	0.186	1
Snrpb2	0.0147613	-0.166231	0.174	0.196	1
Unc50	0.0147683	0.153858	0.277	0.256	1
Kdm5b	0.0148122	-0.216309	0.162	0.183	1
Slc25a11	0.0148976	-0.266801	0.155	0.175	1
Asxl2	0.0149426	-0.178212	0.239	0.263	1
Mrps7	0.0149641	0.231088	0.19	0.17	1
Ogfrl1	0.0150778	-0.219315	0.118	0.136	1
Bloc1s6	0.0151525	0.343462	0.144	0.127	1
Eny2	0.0152296	0.157153	0.318	0.298	1
Sned1	0.0152591	0.289409	0.174	0.155	1
Plin2	0.0152674	0.239583	0.177	0.16	1
Bin3	0.0153459	-0.11619	0.121	0.141	1
Cdadc1	0.0155812	-0.260715	0.132	0.151	1
Ctif	0.0155864	-0.199161	0.312	0.337	1
Abhd2	0.0156286	-0.137286	0.149	0.171	1
Slc17a5	0.0156363	-0.174943	0.123	0.142	1
Eif5	0.0157558	0.0379674	0.501	0.479	1
Arel1	0.015859	-0.247352	0.088	0.104	1
Dapk3	0.0158739	0.309734	0.102	0.087	1
Atp6v1f	0.0158856	0.0913842	0.484	0.468	1
4930503L19Rik	0.0159569	0.13209	0.208	0.187	1
Cstf3	0.0160088	-0.183703	0.238	0.263	1
Tnrc6a	0.0160104	-0.138885	0.368	0.395	1
Clcn3	0.01607	-0.134734	0.229	0.256	1
Mier1	0.016175	-0.114487	0.489	0.518	1
Zmat2	0.0162238	-0.182953	0.246	0.271	1
Fam160b1	0.0162245	-0.109895	0.193	0.217	1
Cox19	0.0163566	0.283552	0.112	0.096	1
Mbd3	0.0163763	0.0571645	0.272	0.25	1
Rgs5	0.0165074	0.0778763	0.363	0.34	1
Rtf1	0.0165933	-0.189484	0.374	0.398	1
Pcdh1	0.0166009	-0.125503	0.351	0.378	1
Atxn7l1	0.0166384	-0.195056	0.195	0.217	1
Snx3	0.0166847	0.032702	0.667	0.655	1
Cep170	0.0166979	0.20563	0.229	0.211	1
Fam114a1	0.0167089	-0.19713	0.119	0.138	1
Mrpl1	0.0167418	-0.131381	0.103	0.12	1
Rpl18a	0.0169173	0.0212119	0.92	0.903	1
Mpp7	0.0169274	0.197364	0.114	0.098	1
Wbp1	0.0169322	-0.196014	0.1	0.116	1
Rybp	0.0169555	-0.195691	0.17	0.192	1
Phf2	0.0170343	-0.163322	0.148	0.169	1
Araf	0.0170811	-0.112286	0.162	0.185	1
Dnttip2	0.0171516	-0.208887	0.209	0.23	1
Prkra	0.0171835	0.165919	0.128	0.111	1
Fam32a	0.017264	-0.214057	0.25	0.273	1
Hs2st1	0.0173191	-0.263162	0.108	0.126	1
Tmed10	0.0173707	0.0577173	0.586	0.566	1
Ciao2a	0.0174026	0.247124	0.149	0.131	1
Ginm1	0.0174362	0.174277	0.299	0.279	1
Snw1	0.0174527	-0.127236	0.315	0.343	1
Ist1	0.0174788	-0.164548	0.181	0.203	1
Pfkl	0.0174968	0.208673	0.146	0.129	1
Efna1	0.0175003	0.138319	0.464	0.454	1
Ttc7b	0.017515	0.0711368	0.444	0.424	1
Lgals9	0.0175159	0.102003	0.422	0.406	1
Zmynd11	0.0175738	-0.112699	0.447	0.474	1
Pgls	0.0175778	0.116955	0.247	0.227	1
Pdcl	0.0175919	-0.145352	0.118	0.137	1
Tsfm	0.0176348	0.214217	0.285	0.266	1
Pabpc1	0.0176582	-0.210042	0.398	0.425	1
4632427E13Rik	0.0176731	-0.163175	0.212	0.236	1
Mydgf	0.0177599	0.145522	0.261	0.242	1
Ints9	0.0178259	-0.208339	0.101	0.118	1
Mrpl34	0.0178543	-0.170835	0.194	0.217	1
Bloc1s2	0.0178567	0.191143	0.141	0.124	1
[truncated: 4,349 more rows]

## Sheet: DEGs_LLC_ECs_2.5_v_Sham
	p_val	avg_log2FC	pct.1	pct.2	p_val_adj
Hbb-bs	0	2.11902	0.977	0.713	0
Hba-a2	9.45958e-263	1.99205	0.68	0.287	2.14165e-258
Hbb-bt	1.66761e-261	1.80162	0.616	0.225	3.77547e-257
Hba-a1	1.29879e-228	1.94669	0.701	0.334	2.94046e-224
Cyp26b1	3.56725e-179	-2.80221	0.197	0.487	8.07626e-175
Rpl35	2.97147e-150	-1.09095	0.582	0.775	6.7274e-146
Rps29	1.66302e-125	-0.615596	0.947	0.97	3.76507e-121
Grrp1	2.05907e-125	1.458	0.513	0.275	4.66173e-121
Slc3a2	3.55025e-105	1.24817	0.558	0.36	8.03777e-101
Cd200	1.38889e-94	-0.634938	0.78	0.861	3.14444e-90
Ifitm3	1.0226e-90	0.544502	0.943	0.919	2.31516e-86
Cd36	1.23764e-89	0.386956	0.979	0.965	2.80202e-85
Gda	1.96764e-82	0.848608	0.701	0.544	4.45473e-78
mt-Cytb	9.28719e-82	0.346277	0.999	0.992	2.10262e-77
Ly6a	2.6945e-78	0.523372	0.933	0.911	6.10035e-74
Cebpd	2.92476e-73	1.65164	0.288	0.125	6.62166e-69
Actn1	2.58965e-72	1.09177	0.468	0.289	5.86296e-68
Osmr	2.57966e-70	0.946662	0.547	0.373	5.84035e-66
Igfbp7	1.01831e-69	0.466545	0.949	0.918	2.30544e-65
mt-Nd4	6.5847e-66	0.323804	0.997	0.981	1.49078e-61
Clec2d	3.98161e-65	0.643959	0.715	0.569	9.01437e-61
Fxyd5	3.19855e-59	0.962787	0.49	0.329	7.24152e-55
Jup	5.25879e-57	-0.523025	0.707	0.795	1.19059e-52
Zbtb16	7.73449e-57	1.26897	0.344	0.188	1.75109e-52
Camk1d	8.84385e-56	0.741852	0.733	0.603	2.00225e-51
mt-Co3	3.45504e-55	0.277318	1	0.998	7.82222e-51
Plpp3	3.3096e-54	-0.420717	0.858	0.882	7.49294e-50
Timp3	1.3424e-53	-0.436341	0.831	0.881	3.0392e-49
Ctla2a	2.36918e-53	0.589303	0.765	0.667	5.36383e-49
Il4ra	1.68192e-52	1.19885	0.327	0.182	3.80787e-48
Tnfrsf1a	1.73624e-51	0.802554	0.529	0.386	3.93084e-47
Tmem252	3.51573e-51	2.57658	0.111	0.025	7.95961e-47
Tshz2	4.95507e-51	0.532756	0.881	0.823	1.12183e-46
Pim3	1.45288e-50	0.652748	0.661	0.548	3.28933e-46
mt-Nd2	1.64433e-50	0.294381	0.997	0.984	3.72277e-46
Foxn3	5.4787e-50	-0.492021	0.724	0.804	1.24038e-45
Fmo2	1.67815e-49	0.745232	0.64	0.526	3.79932e-45
mt-Atp6	2.60738e-47	0.248837	1	0.997	5.90312e-43
Slc10a6	3.9034e-46	1.38637	0.228	0.108	8.83731e-42
Marcks	3.9802e-46	-0.425403	0.819	0.855	9.01118e-42
Medag	4.44466e-46	2.00523	0.156	0.056	1.00627e-41
Plekho1	1.0699e-45	0.824266	0.419	0.277	2.42225e-41
Ybx1	1.54237e-45	0.309669	0.968	0.952	3.49192e-41
Nus1	2.99638e-45	0.831121	0.468	0.332	6.78381e-41
Sox4	1.57166e-43	-1.23568	0.157	0.294	3.55825e-39
Nrp1	2.11005e-43	0.352493	0.938	0.91	4.77715e-39
Cpne8	8.2338e-43	0.637984	0.621	0.505	1.86413e-38
Pdlim1	1.31573e-42	0.521266	0.728	0.638	2.97882e-38
Fry	5.15371e-41	0.467965	0.829	0.757	1.1668e-36
Galnt15	5.88187e-41	0.684378	0.562	0.438	1.33166e-36
Litaf	6.01984e-41	0.843346	0.402	0.27	1.36289e-36
Fryl	2.04202e-40	0.452613	0.856	0.789	4.62314e-36
Lnx1	2.38582e-40	0.615848	0.71	0.627	5.40149e-36
Lima1	1.63987e-39	0.553803	0.612	0.492	3.71266e-35
Nepn	2.36689e-39	1.32353	0.214	0.105	5.35864e-35
Mpped2	3.24977e-39	-1.15622	0.112	0.233	7.35747e-35
Arid5b	5.97332e-39	0.544338	0.688	0.589	1.35236e-34
Ecscr	1.19929e-38	0.458164	0.747	0.68	2.71519e-34
Cdh5	1.27056e-38	-0.244125	0.943	0.951	2.87654e-34
Synpo	1.29933e-38	1.29979	0.169	0.072	2.94169e-34
Xbp1	1.91969e-38	0.823289	0.43	0.303	4.34618e-34
Dach1	4.3096e-38	-0.448834	0.831	0.866	9.75694e-34
Myo10	1.00923e-37	-0.403652	0.793	0.84	2.28489e-33
Tmsb10	8.15707e-37	-0.540691	0.628	0.734	1.84676e-32
Cd247	9.30954e-37	-0.757748	0.272	0.412	2.10768e-32
Gpr146	3.43226e-36	0.949981	0.327	0.209	7.77065e-32
Mrpl52	3.2669e-35	0.739934	0.431	0.308	7.39626e-31
Stat3	3.69707e-35	0.574602	0.586	0.48	8.37017e-31
mt-Co2	1.08217e-34	0.201008	1	0.996	2.45004e-30
Ltbp1	1.56745e-34	-1.35734	0.084	0.187	3.5487e-30
Hspg2	1.60322e-34	-0.422383	0.738	0.807	3.62968e-30
Sgms1	2.30806e-34	0.511469	0.674	0.574	5.22544e-30
Alpl	3.4499e-34	-1.10779	0.166	0.286	7.81057e-30
Ric1	5.73666e-34	-0.561131	0.466	0.584	1.29878e-29
Rpl38	5.77748e-34	-0.388361	0.869	0.9	1.30802e-29
Tspan13	6.15465e-34	-0.278312	0.905	0.924	1.39341e-29
Cd34	8.12664e-34	0.474235	0.699	0.606	1.83987e-29
Ets1	1.15384e-33	-0.391402	0.739	0.804	2.6123e-29
Cdkn1a	6.66048e-33	0.681903	0.472	0.351	1.50793e-28
Adgrf5	7.33935e-33	-0.241433	0.942	0.952	1.66163e-28
S100a11	1.48201e-32	0.519836	0.675	0.603	3.35527e-28
Aqp7	1.58745e-32	-0.488595	0.591	0.688	3.59398e-28
Ctnnal1	4.59279e-32	1.67498	0.106	0.037	1.03981e-27
Lars2	7.82295e-32	0.697016	0.559	0.46	1.77112e-27
2610307P16Rik	7.8684e-32	-0.889588	0.176	0.296	1.78141e-27
Acta2	7.97974e-32	-1.76518	0.057	0.144	1.80661e-27
Tcf15	1.56458e-31	-0.413637	0.783	0.825	3.54221e-27
mt-Nd1	2.137e-31	0.230107	0.996	0.985	4.83816e-27
Ifitm2	2.36139e-31	0.340211	0.92	0.9	5.34619e-27
Rps27	3.47548e-31	-0.343043	0.904	0.919	7.8685e-27
Gm10076	6.34242e-31	-1.12111	0.131	0.239	1.43592e-26
Tmem173	8.09356e-31	1.01781	0.23	0.13	1.83238e-26
Rflnb	8.7689e-31	-0.530444	0.687	0.762	1.98528e-26
Mir100hg	1.16246e-30	-1.18151	0.109	0.213	2.63181e-26
Ltbp4	1.40857e-30	-0.410623	0.683	0.763	3.18901e-26
Socs3	5.43596e-30	1.50183	0.118	0.046	1.2307e-25
Tcf4	7.55246e-30	-0.223413	0.957	0.954	1.70988e-25
Atp8b1	1.04667e-29	0.935193	0.277	0.171	2.36967e-25
Picalm	2.35461e-29	0.399552	0.771	0.697	5.33085e-25
Ly6c1	2.48455e-29	0.275093	0.966	0.952	5.62502e-25
Gmpr	4.98428e-29	1.01663	0.207	0.113	1.12844e-24
Malat1	8.22237e-29	-0.348809	0.946	0.947	1.86155e-24
Pltp	1.54509e-28	-0.692014	0.359	0.476	3.49809e-24
Lrrc8c	1.90866e-28	0.434398	0.765	0.704	4.32122e-24
Prkch	7.49534e-28	0.418572	0.837	0.786	1.69694e-23
Tuba1b	8.39647e-28	0.445377	0.647	0.561	1.90096e-23
Bcl3	1.50501e-27	1.29386	0.147	0.07	3.40734e-23
Afdn	1.61034e-27	-0.25684	0.919	0.926	3.64581e-23
Tubb4b	2.01131e-27	0.420708	0.682	0.602	4.55361e-23
St5	3.60247e-27	-0.593592	0.322	0.445	8.15599e-23
Hspb1	3.95484e-27	-0.375191	0.776	0.827	8.95375e-23
Bmp6	9.64222e-27	-0.501874	0.664	0.718	2.183e-22
Nrep	1.27313e-26	-0.809071	0.206	0.318	2.88237e-22
Ankrd44	1.57865e-26	-0.543099	0.351	0.472	3.57407e-22
Etl4	2.29193e-26	-0.330502	0.846	0.87	5.18892e-22
Sox7	2.37973e-26	-0.607395	0.299	0.423	5.38771e-22
Rps28	2.59901e-26	-0.369754	0.837	0.885	5.88416e-22
Arpc1b	4.54766e-26	0.354292	0.715	0.64	1.02959e-21
S1pr1	6.20365e-26	0.285805	0.861	0.818	1.40451e-21
Slc6a6	1.04954e-25	-0.586465	0.329	0.451	2.37616e-21
Hes1	1.13479e-25	-0.720637	0.243	0.36	2.56916e-21
Gngt2	1.26521e-25	0.541564	0.515	0.414	2.86445e-21
Tmem182	2.33645e-25	-1.40265	0.038	0.105	5.28972e-21
Ace	2.51084e-25	0.686293	0.317	0.214	5.68453e-21
Zfp36l1	2.9188e-25	-0.433384	0.63	0.705	6.60816e-21
Map2k6	3.9482e-25	-0.906898	0.082	0.167	8.93873e-21
Gsn	3.95102e-25	-0.878817	0.149	0.251	8.94512e-21
Rassf3	5.05056e-25	-0.440334	0.597	0.684	1.14345e-20
Spry1	5.56023e-25	0.574422	0.499	0.403	1.25884e-20
B3gnt3	5.82592e-25	0.824403	0.241	0.149	1.31899e-20
AU020206	5.9662e-25	-0.530958	0.411	0.518	1.35075e-20
Gopc	8.82168e-25	0.558569	0.495	0.398	1.99723e-20
Lgmn	2.46655e-24	0.891501	0.167	0.089	5.58428e-20
Vwa3a	2.86652e-24	-0.781766	0.12	0.213	6.4898e-20
Lama4	3.12384e-24	0.426373	0.73	0.66	7.07238e-20
Mylip	6.88964e-24	0.578637	0.472	0.375	1.55981e-19
Rasgrp3	7.38839e-24	-0.381956	0.598	0.686	1.67273e-19
Bbs9	8.80195e-24	-0.673101	0.27	0.38	1.99276e-19
Ldha	9.78495e-24	0.4347	0.61	0.535	2.21531e-19
Sema3f	1.1115e-23	1.06504	0.173	0.095	2.51644e-19
Txnip	1.39055e-23	-0.291194	0.803	0.848	3.14821e-19
Apobec3	1.51166e-23	0.602751	0.44	0.346	3.4224e-19
Phactr1	1.70439e-23	-0.493489	0.288	0.405	3.85874e-19
Zfp36l2	1.81288e-23	0.621799	0.497	0.406	4.10436e-19
Mcam	2.80992e-23	0.643322	0.345	0.243	6.36167e-19
Cyb561	3.49937e-23	0.77083	0.279	0.186	7.92257e-19
Ier3	3.73915e-23	1.23723	0.156	0.082	8.46543e-19
Prex2	7.65107e-23	0.305162	0.894	0.856	1.7322e-18
Ugcg	8.00163e-23	0.791213	0.326	0.234	1.81157e-18
Robo2	8.97783e-23	-0.87628	0.109	0.196	2.03258e-18
Ghr	9.45454e-23	0.582931	0.447	0.347	2.14051e-18
Ints6l	1.70992e-22	-0.667279	0.227	0.333	3.87125e-18
Egr1	2.30111e-22	-0.994759	0.091	0.171	5.20972e-18
Entpd1	2.5814e-22	0.530332	0.494	0.399	5.84429e-18
Rps21	3.07254e-22	-0.283416	0.94	0.953	6.95622e-18
Adipor2	3.48252e-22	0.367289	0.7	0.618	7.88443e-18
Nfkbia	3.85953e-22	0.338965	0.729	0.667	8.73797e-18
Nfia	4.0922e-22	-0.309724	0.707	0.778	9.26473e-18
Acer2	4.25646e-22	1.23476	0.162	0.089	9.63662e-18
Mtmr11	4.6407e-22	0.781714	0.241	0.156	1.05065e-17
Adgrg1	4.67662e-22	0.402958	0.646	0.568	1.05879e-17
Cabp1	6.04027e-22	-0.915925	0.058	0.128	1.36752e-17
Cmss1	1.02343e-21	0.349584	0.79	0.73	2.31705e-17
Nme2	1.17931e-21	0.320595	0.736	0.691	2.66995e-17
Lipe	1.25109e-21	0.471711	0.519	0.427	2.83247e-17
Ets2	1.28906e-21	0.349883	0.721	0.658	2.91843e-17
Ablim1	1.57208e-21	0.269074	0.937	0.907	3.55919e-17
Id1	1.71776e-21	0.314263	0.764	0.687	3.88902e-17
Gm42418	1.83765e-21	0.233488	0.994	0.991	4.16044e-17
Sema6b	2.21995e-21	1.03862	0.183	0.108	5.02596e-17
Mmp15	2.40571e-21	-0.522883	0.343	0.449	5.44654e-17
Lpl	2.65919e-21	0.367545	0.781	0.729	6.0204e-17
Fkbp5	2.71462e-21	1.1702	0.125	0.061	6.14589e-17
Lims2	5.44302e-21	-0.232312	0.884	0.898	1.2323e-16
Atp5k	5.681e-21	-0.481	0.472	0.574	1.28618e-16
Eno1	1.15543e-20	-0.796383	0.145	0.233	2.61589e-16
Adm	2.2885e-20	-1.23157	0.048	0.109	5.18118e-16
Stox2	2.32148e-20	-0.366966	0.694	0.754	5.25582e-16
Ctnnb1	2.35444e-20	-0.306774	0.799	0.842	5.33045e-16
Srgn	2.58813e-20	-0.266901	0.792	0.824	5.85953e-16
Rpl37a	2.72045e-20	-0.263632	0.935	0.946	6.1591e-16
Cdkn1c	3.14324e-20	-0.40886	0.558	0.647	7.1163e-16
Irf2bpl	4.3774e-20	0.473254	0.52	0.443	9.91044e-16
Emcn	4.73686e-20	-0.292837	0.786	0.813	1.07243e-15
Cdk5rap1	4.91577e-20	-1.20531	0.044	0.104	1.11293e-15
Limch1	5.0357e-20	-0.331307	0.642	0.717	1.14008e-15
Cst3	1.03328e-19	-0.23557	0.917	0.929	2.33936e-15
Itpkb	1.03346e-19	-0.269694	0.829	0.86	2.33976e-15
Sybu	1.24221e-19	-0.480927	0.311	0.416	2.81237e-15
Agap1	1.81862e-19	-0.372051	0.536	0.63	4.11735e-15
Tmem44	2.05158e-19	-0.574862	0.234	0.332	4.64478e-15
Mboat2	2.11974e-19	-0.987834	0.1	0.174	4.79908e-15
Hif1a	2.19288e-19	0.677334	0.33	0.245	4.96469e-15
Ubb	2.5834e-19	-0.225895	0.899	0.903	5.84881e-15
Zbtb20	2.61548e-19	-0.226154	0.909	0.924	5.92144e-15
Rps2	3.76166e-19	0.24264	0.869	0.847	8.51639e-15
Magi1	4.15694e-19	0.312979	0.841	0.812	9.41131e-15
Nedd9	4.52966e-19	-0.433308	0.499	0.584	1.02552e-14
Dipk2a	4.62276e-19	-0.650242	0.217	0.309	1.04659e-14
Sema7a	6.34269e-19	0.494259	0.445	0.357	1.43598e-14
Plxnd1	9.26692e-19	-0.408148	0.499	0.594	2.09803e-14
Grina	1.36631e-18	0.583431	0.395	0.312	3.09333e-14
Chek2	1.46371e-18	-0.573814	0.238	0.334	3.31383e-14
Dcbld1	1.82254e-18	0.681474	0.348	0.266	4.12623e-14
Rgcc	2.15566e-18	-0.236289	0.811	0.852	4.88042e-14
Mtss1	2.51348e-18	-0.418079	0.47	0.554	5.69053e-14
Flt1	2.76973e-18	0.184768	0.98	0.97	6.27067e-14
Rsad2	4.14678e-18	-0.57248	0.258	0.354	9.38831e-14
Dusp1	4.46455e-18	-0.41441	0.476	0.566	1.01077e-13
Dapk2	5.182e-18	-0.553972	0.257	0.351	1.17321e-13
Tmcc3	6.58849e-18	0.335904	0.754	0.714	1.49163e-13
Cadm1	7.96043e-18	-0.629973	0.215	0.304	1.80224e-13
Tsc22d3	1.02683e-17	0.541022	0.422	0.339	2.32475e-13
Ehd2	1.20925e-17	-0.216473	0.833	0.859	2.73774e-13
Aqp1	1.36534e-17	0.225356	0.911	0.891	3.09113e-13
Hipk1	1.47395e-17	0.3895	0.566	0.496	3.33703e-13
Arhgap18	1.73231e-17	-0.371384	0.576	0.649	3.92195e-13
Net1	1.95551e-17	-0.640681	0.197	0.283	4.42727e-13
Emilin1	2.02889e-17	0.89083	0.223	0.15	4.59341e-13
Nxn	5.26658e-17	-0.342219	0.661	0.727	1.19235e-12
Nav3	6.69954e-17	-0.92301	0.086	0.152	1.51678e-12
Sbno2	7.41518e-17	0.843277	0.188	0.119	1.6788e-12
Rarg	8.39119e-17	-0.49963	0.278	0.369	1.89976e-12
Ncald	1.33755e-16	-0.461254	0.3	0.391	3.02822e-12
Rpl9-ps6	1.41938e-16	0.996138	0.124	0.068	3.21348e-12
Enah	1.49951e-16	-0.395906	0.477	0.567	3.39489e-12
Kitl	1.7712e-16	-0.218059	0.886	0.895	4.01e-12
Rps6ka2	1.99373e-16	-0.541404	0.156	0.236	4.51381e-12
Cd9	2.16098e-16	-0.297506	0.647	0.717	4.89247e-12
Rpl37	2.20493e-16	-0.25435	0.91	0.928	4.99197e-12
Smco4	2.42192e-16	-0.370535	0.648	0.699	5.48323e-12
Ube2h	2.90013e-16	-0.49038	0.357	0.447	6.5659e-12
Mdfic	2.90955e-16	-0.381277	0.471	0.558	6.58722e-12
Adamts1	3.42481e-16	0.555662	0.375	0.292	7.75377e-12
Tjp1	3.53997e-16	-0.243529	0.781	0.82	8.01448e-12
Ptgfrn	3.97483e-16	0.911129	0.153	0.092	8.99901e-12
Dgke	5.04573e-16	-0.444269	0.318	0.412	1.14235e-11
Ckb	5.73089e-16	-0.694399	0.136	0.21	1.29747e-11
2510009E07Rik	7.93014e-16	-0.696669	0.134	0.207	1.79538e-11
Ptprm	8.63757e-16	-0.214417	0.915	0.909	1.95555e-11
Aldoa	8.71222e-16	0.268761	0.75	0.7	1.97245e-11
Rnf144a	8.99089e-16	-0.378865	0.438	0.531	2.03554e-11
Skap2	1.19459e-15	0.423936	0.542	0.468	2.70454e-11
Klf2	1.29326e-15	0.252352	0.858	0.82	2.92794e-11
1110038F14Rik	1.43627e-15	-0.513567	0.341	0.426	3.25171e-11
Atxn1	1.50272e-15	-0.327429	0.689	0.734	3.40215e-11
Tmem176a	1.89597e-15	0.563303	0.272	0.197	4.29247e-11
Sdcbp	1.94281e-15	0.338396	0.554	0.49	4.39851e-11
Qk	2.02275e-15	-0.217048	0.822	0.854	4.5795e-11
Bcl6b	3.01587e-15	-0.544129	0.21	0.293	6.82793e-11
Kdr	3.16579e-15	-0.19305	0.875	0.883	7.16734e-11
Pdzd2	3.84768e-15	0.306057	0.794	0.747	8.71115e-11
Myct1	7.01767e-15	-0.291798	0.684	0.736	1.5888e-10
H3f3b	7.03371e-15	-0.215258	0.827	0.851	1.59243e-10
Ndufb1-ps	7.19212e-15	-0.404492	0.445	0.535	1.6283e-10
Adcy4	9.35793e-15	0.378203	0.509	0.44	2.11863e-10
Pcdh12	9.97624e-15	-0.480196	0.234	0.319	2.25862e-10
App	1.28558e-14	0.178831	0.915	0.895	2.91054e-10
Bcr	1.41058e-14	0.757366	0.211	0.146	3.19355e-10
Per1	1.87206e-14	0.796671	0.146	0.089	4.23834e-10
Jun	1.96896e-14	-0.508883	0.429	0.506	4.45771e-10
Ssh2	2.00002e-14	-0.288227	0.725	0.759	4.52805e-10
Insig1	2.70294e-14	-0.808668	0.101	0.164	6.11947e-10
9330175M20Rik	3.00293e-14	-0.585606	0.168	0.242	6.79864e-10
Aldh1l1	3.41764e-14	-0.651495	0.149	0.221	7.73753e-10
Jak3	3.77844e-14	0.846252	0.127	0.074	8.55439e-10
Atp2b1	3.9521e-14	0.348287	0.607	0.553	8.94756e-10
Foxp1	5.50153e-14	-0.338642	0.662	0.719	1.24555e-09
Adam19	5.54394e-14	-0.682761	0.065	0.119	1.25515e-09
Cdh13	5.70388e-14	0.269317	0.894	0.861	1.29136e-09
Pcdh19	5.95596e-14	0.433522	0.458	0.386	1.34843e-09
Sema6a	6.38238e-14	-0.229066	0.806	0.831	1.44497e-09
Mgat4a	6.62164e-14	0.486214	0.461	0.398	1.49914e-09
Rps6ka3	6.65906e-14	0.368243	0.503	0.437	1.50761e-09
Tcim	7.23481e-14	-0.288125	0.673	0.73	1.63796e-09
Gpc4	9.21299e-14	-0.629285	0.102	0.164	2.08582e-09
Filip1	1.12023e-13	-0.324125	0.537	0.614	2.5362e-09
Anxa3	1.12245e-13	-0.249621	0.736	0.774	2.54122e-09
Vsir	1.22437e-13	-0.536315	0.232	0.311	2.77198e-09
Mustn1	1.27279e-13	0.498357	0.321	0.252	2.88159e-09
Tril	1.28511e-13	-0.641656	0.1	0.161	2.90949e-09
Diaph2	1.85015e-13	0.324479	0.742	0.699	4.18873e-09
Gm2000	1.90573e-13	0.462594	0.279	0.211	4.31458e-09
Plk2	2.05724e-13	-0.418105	0.31	0.391	4.6576e-09
Cxcl9	2.17154e-13	-0.744128	0.128	0.194	4.91636e-09
Ptk2	2.21732e-13	-0.245489	0.714	0.768	5.02002e-09
Slc1a1	2.30517e-13	0.565322	0.31	0.24	5.21891e-09
Dcn	2.31998e-13	-0.743153	0.101	0.162	5.25244e-09
Myh9	2.42551e-13	0.27708	0.73	0.695	5.49136e-09
Mcc	2.64905e-13	-0.281352	0.701	0.752	5.99745e-09
Cask	2.8718e-13	-0.43454	0.364	0.444	6.50176e-09
Adamts5	3.32726e-13	-1.00851	0.062	0.111	7.53292e-09
Ppp3ca	3.33117e-13	-0.249897	0.777	0.809	7.54177e-09
Nod1	4.89115e-13	0.536329	0.305	0.237	1.10736e-08
Timeless	4.99026e-13	0.495235	0.247	0.181	1.1298e-08
Prnp	5.19872e-13	0.392734	0.473	0.406	1.17699e-08
Gm47283	5.90532e-13	0.5358	0.219	0.154	1.33696e-08
Apoe	6.32058e-13	0.273625	0.79	0.754	1.43098e-08
Ppm1h	6.93857e-13	-0.35893	0.375	0.459	1.57089e-08
Hspa2	7.80596e-13	0.81201	0.184	0.126	1.76727e-08
Prtg	8.18612e-13	-0.958035	0.055	0.102	1.85334e-08
Ncoa3	8.72181e-13	-0.361054	0.448	0.52	1.97462e-08
Ecm2	8.76989e-13	-0.371412	0.281	0.365	1.9855e-08
Myo6	9.91614e-13	-0.344947	0.441	0.524	2.24501e-08
Mfsd4a	1.32547e-12	-0.813161	0.088	0.143	3.00087e-08
Anxa7	1.57604e-12	0.384136	0.424	0.355	3.56816e-08
Arpc3	1.63045e-12	0.231204	0.754	0.726	3.69135e-08
Pfkfb3	1.66937e-12	0.790971	0.187	0.13	3.77945e-08
Gm12216	1.78255e-12	-0.467872	0.211	0.283	4.0357e-08
Selenow	1.92797e-12	0.185182	0.845	0.83	4.36492e-08
Sptan1	2.12484e-12	-0.221714	0.746	0.787	4.81064e-08
Gulp1	2.38866e-12	-0.376136	0.346	0.428	5.40793e-08
Klf12	3.12885e-12	-0.455184	0.33	0.407	7.08373e-08
Ppic	3.39321e-12	-0.301722	0.503	0.579	7.68223e-08
Tpr	3.51843e-12	-0.311575	0.651	0.699	7.96572e-08
Rps27rt	4.08099e-12	0.52558	0.202	0.143	9.23936e-08
Dbp	4.15516e-12	1.02461	0.119	0.072	9.40727e-08
Eif1a	4.37551e-12	0.664243	0.197	0.138	9.90616e-08
Jarid2	4.5563e-12	-0.377427	0.353	0.433	1.03155e-07
Ctnnd1	4.69585e-12	-0.257946	0.609	0.667	1.06314e-07
H2-Q4	5.83989e-12	-0.507713	0.238	0.312	1.32215e-07
Tyms	6.90215e-12	0.892427	0.115	0.069	1.56265e-07
mt-Nd3	7.25112e-12	0.138859	0.92	0.882	1.64165e-07
Jak1	7.31831e-12	0.306855	0.595	0.55	1.65687e-07
Ackr3	7.45719e-12	0.419209	0.386	0.319	1.68831e-07
2200002D01Rik	7.75059e-12	0.713728	0.14	0.09	1.75473e-07
Afap1l1	9.12945e-12	0.271715	0.706	0.655	2.06691e-07
Clic5	9.64845e-12	-0.196868	0.687	0.75	2.18441e-07
Vwa1	1.06413e-11	0.435831	0.35	0.283	2.40919e-07
Dmd	1.0811e-11	-0.542607	0.223	0.294	2.44761e-07
9630014M24Rik	1.0948e-11	0.793287	0.142	0.092	2.47864e-07
Kctd12b	1.14933e-11	-0.451452	0.22	0.292	2.60208e-07
Tspan18	1.16691e-11	-0.448453	0.228	0.301	2.64189e-07
Dok4	1.40776e-11	-0.409503	0.24	0.315	3.18716e-07
Rapgef4	1.60578e-11	-0.407232	0.293	0.37	3.63548e-07
Kcna5	1.66944e-11	0.416658	0.393	0.33	3.77961e-07
Galnt18	2.06246e-11	0.289209	0.671	0.628	4.66942e-07
Yaf2	2.32443e-11	-0.450707	0.224	0.295	5.26252e-07
Dbndd2	2.49025e-11	0.560775	0.211	0.153	5.63793e-07
Abi3	2.61223e-11	0.490358	0.328	0.266	5.91408e-07
St6galnac3	2.74949e-11	-0.302296	0.685	0.729	6.22485e-07
Cnst	2.92503e-11	-0.422859	0.256	0.326	6.62228e-07
Fam117b	2.97382e-11	0.520319	0.398	0.342	6.73274e-07
Ssbp4	3.38583e-11	0.400942	0.389	0.329	7.66552e-07
Rffl	3.47232e-11	-0.508411	0.187	0.253	7.86133e-07
Tmem176b	4.57285e-11	0.482046	0.336	0.273	1.03529e-06
Gadd45g	5.31521e-11	0.555607	0.189	0.133	1.20336e-06
Crip1	5.56046e-11	-0.242688	0.803	0.825	1.25889e-06
Casp4	5.88655e-11	0.782487	0.116	0.072	1.33272e-06
Scarb1	5.95928e-11	0.347414	0.645	0.612	1.34918e-06
Rundc3b	6.93999e-11	-0.614843	0.178	0.243	1.57121e-06
Klf10	7.55136e-11	-0.407267	0.16	0.225	1.70963e-06
Ly6e	8.899e-11	0.133543	0.925	0.909	2.01473e-06
Rassf9	9.79221e-11	-0.330359	0.585	0.637	2.21696e-06
Fhod3	9.9303e-11	-0.600549	0.185	0.248	2.24822e-06
Flot1	1.08089e-10	0.588852	0.202	0.146	2.44713e-06
Ddx5	1.16159e-10	-0.154853	0.887	0.902	2.62984e-06
Dnm3	1.16825e-10	0.403356	0.628	0.587	2.64492e-06
Eif3j1	1.17124e-10	-0.452672	0.212	0.282	2.65168e-06
Hacd4	1.25258e-10	-0.34338	0.31	0.386	2.83585e-06
Crim1	1.49651e-10	0.195769	0.732	0.689	3.38809e-06
Slco2b1	1.51809e-10	0.666125	0.197	0.144	3.43695e-06
Bhlhe40	1.54817e-10	0.850551	0.101	0.061	3.50506e-06
Dram2	1.70583e-10	-0.33551	0.408	0.483	3.86201e-06
Sp100	1.82553e-10	-0.288927	0.603	0.646	4.13299e-06
Klhl4	1.85141e-10	-0.4594	0.174	0.236	4.19159e-06
Ndel1	1.87275e-10	-0.271836	0.5	0.571	4.23991e-06
Ctla2b	1.89818e-10	0.561176	0.257	0.2	4.29748e-06
Clstn1	2.04863e-10	-0.37755	0.284	0.355	4.63811e-06
Tln2	2.09607e-10	0.449504	0.34	0.28	4.7455e-06
Prickle2	2.14235e-10	-0.387119	0.3	0.372	4.85029e-06
Gm4258	2.39853e-10	-0.651887	0.061	0.103	5.43027e-06
Mxra8	2.43858e-10	-0.722077	0.071	0.116	5.52094e-06
Bnip3	2.51834e-10	0.795665	0.138	0.093	5.70152e-06
St8sia4	2.5513e-10	-0.288494	0.392	0.466	5.77614e-06
Polr2l	2.59247e-10	-0.606977	0.064	0.108	5.86936e-06
Msn	2.6545e-10	0.170298	0.799	0.764	6.0098e-06
Auts2	2.83682e-10	-0.232267	0.721	0.759	6.42256e-06
Tie1	3.08962e-10	-0.216019	0.706	0.758	6.99489e-06
Id3	3.10567e-10	0.201302	0.819	0.792	7.03125e-06
Zfp608	3.57248e-10	-0.326746	0.499	0.558	8.08809e-06
Egfl7	3.83512e-10	-0.131834	0.959	0.957	8.68272e-06
Depp1	3.87891e-10	0.519511	0.32	0.261	8.78185e-06
Fau	3.98616e-10	-0.177077	0.949	0.953	9.02466e-06
Unc5b	4.2468e-10	-0.442077	0.211	0.275	9.61475e-06
Rplp1	4.33375e-10	0.130104	0.958	0.948	9.81162e-06
Oaz2	4.3841e-10	-0.325497	0.353	0.424	9.9256e-06
Nsmce1	5.16535e-10	0.51192	0.271	0.214	1.16943e-05
Syne1	5.2584e-10	-0.213194	0.675	0.731	1.1905e-05
Plekhg3	5.65601e-10	0.542081	0.16	0.111	1.28052e-05
Ptp4a3	6.0232e-10	-0.22923	0.631	0.688	1.36365e-05
Selenop	6.16469e-10	-0.25075	0.6	0.657	1.39569e-05
Plgrkt	6.72348e-10	-0.384401	0.228	0.298	1.5222e-05
Sik1	6.89674e-10	0.641419	0.137	0.092	1.56142e-05
Afg1l	7.0067e-10	-0.365104	0.153	0.214	1.58632e-05
Prdm16	7.22016e-10	-0.386266	0.245	0.312	1.63464e-05
Rab27a	7.56002e-10	0.670037	0.156	0.108	1.71159e-05
Gm15614	7.9844e-10	-0.714634	0.114	0.166	1.80767e-05
Ehd4	8.18647e-10	0.426586	0.27	0.213	1.85342e-05
Dennd5a	8.75393e-10	-0.309596	0.465	0.535	1.98189e-05
Mllt3	8.90403e-10	-0.400051	0.192	0.256	2.01587e-05
Efr3b	9.08244e-10	-0.358752	0.318	0.392	2.05626e-05
Cyth3	1.15153e-09	-0.468432	0.237	0.301	2.60706e-05
Phf21a	1.16516e-09	-0.286094	0.372	0.444	2.63792e-05
mt-Nd5	1.20748e-09	0.167644	0.701	0.642	2.73373e-05
Arpc4	1.26018e-09	0.436433	0.363	0.309	2.85305e-05
Xylt1	1.50981e-09	-0.388972	0.091	0.14	3.4182e-05
Sox17	1.5166e-09	0.273011	0.545	0.494	3.43358e-05
Cdk17	1.61866e-09	-0.249016	0.532	0.597	3.66465e-05
Tbc1d15	1.63141e-09	0.583549	0.248	0.195	3.69351e-05
Dip2b	1.78344e-09	-0.224325	0.478	0.555	4.03771e-05
Dock1	2.42355e-09	0.263892	0.66	0.625	5.48691e-05
Pcp4l1	2.51826e-09	-0.397651	0.238	0.304	5.70134e-05
Epn2	2.68815e-09	-0.26533	0.539	0.603	6.08597e-05
Pde9a	2.82675e-09	0.703401	0.156	0.109	6.39976e-05
Syn3	2.94707e-09	-0.68917	0.094	0.141	6.67217e-05
Jam3	2.95894e-09	-0.362974	0.345	0.413	6.69903e-05
Cmpk2	3.50765e-09	-0.621872	0.1	0.148	7.94132e-05
Nr3c2	3.69453e-09	-0.353596	0.292	0.356	8.36441e-05
C1qtnf9	3.89126e-09	-0.193065	0.782	0.809	8.80981e-05
Mcf2l	4.00082e-09	0.259502	0.666	0.63	9.05785e-05
Spns2	4.04332e-09	0.429951	0.327	0.273	9.15408e-05
Plpp1	4.06317e-09	-0.269501	0.553	0.609	9.19902e-05
Pnp	4.18724e-09	0.31895	0.421	0.367	9.47992e-05
Jcad	4.33185e-09	-0.246023	0.569	0.629	9.8073e-05
Kcnb1	4.41613e-09	-0.383229	0.36	0.417	9.99813e-05
Gm12002	4.56987e-09	-0.197794	0.587	0.646	0.000103462
Ifnar1	4.90628e-09	-0.423459	0.162	0.219	0.000111078
Lmo7	5.03409e-09	0.254389	0.673	0.635	0.000113972
B4galt4	5.18936e-09	0.399963	0.327	0.272	0.000117487
2610035D17Rik	5.25306e-09	-0.356777	0.168	0.225	0.000118929
Lifr	5.69218e-09	-0.359706	0.401	0.462	0.000128871
Arhgap31	5.92311e-09	-0.136071	0.871	0.878	0.000134099
Timp4	6.30079e-09	-0.202534	0.796	0.818	0.00014265
Lrrk2	6.42554e-09	-0.391395	0.2	0.261	0.000145474
Ap1s2	6.51849e-09	-0.370604	0.205	0.266	0.000147579
Mcl1	6.57031e-09	0.259722	0.565	0.523	0.000148752
Arhgef26	6.77904e-09	-0.436053	0.115	0.164	0.000153477
Shb	7.86323e-09	0.672424	0.154	0.109	0.000178024
Fbxl20	8.25336e-09	-0.297913	0.303	0.372	0.000186856
Plod3	8.34366e-09	0.595833	0.19	0.142	0.000188901
Cfap20	8.63626e-09	-0.414065	0.248	0.31	0.000195525
Myo18a	9.11369e-09	-0.305511	0.438	0.5	0.000206334
Gpx1	9.13635e-09	0.305502	0.459	0.41	0.000206847
Fosl2	9.82507e-09	0.732927	0.129	0.088	0.000222439
Dip2c	9.91877e-09	0.430999	0.405	0.352	0.000224561
Pcmtd1	1.00624e-08	0.196963	0.694	0.651	0.000227812
Strbp	1.01095e-08	-0.316117	0.284	0.348	0.000228879
Slco3a1	1.01146e-08	-0.397111	0.261	0.322	0.000228996
Parvb	1.01229e-08	0.324261	0.412	0.361	0.000229182
Dgkh	1.07794e-08	-0.222981	0.656	0.702	0.000244045
Fbxo22	1.095e-08	-0.377949	0.302	0.367	0.000247907
Arl4d	1.15426e-08	-0.668153	0.108	0.156	0.000261324
Adarb1	1.16787e-08	-0.259025	0.59	0.641	0.000264406
Airn	1.18162e-08	-0.199141	0.636	0.692	0.00026752
Pakap.1	1.29268e-08	0.175999	0.833	0.806	0.000292663
Tagln2	1.31618e-08	0.205094	0.724	0.706	0.000297983
Coro6	1.40295e-08	-0.483014	0.151	0.204	0.000317629
Stard8	1.40408e-08	-0.272977	0.339	0.4	0.000317884
Plcb4	1.41661e-08	0.148701	0.922	0.897	0.00032072
Smox	1.49569e-08	0.705582	0.156	0.113	0.000338624
Zfp710	1.59999e-08	-0.311973	0.136	0.189	0.000362239
Clic1	1.61516e-08	0.2041	0.706	0.683	0.000365672
Runx1t1	1.63247e-08	-0.341053	0.307	0.369	0.00036959
Calr	1.89944e-08	0.233962	0.584	0.545	0.000430034
Baz2b	1.95797e-08	-0.195734	0.66	0.705	0.000443285
Fam102a	1.97092e-08	-0.422178	0.144	0.197	0.000446216
Tnfsf10	1.99808e-08	-0.304557	0.358	0.421	0.000452365
Thap3	2.01803e-08	-0.375648	0.201	0.26	0.000456882
Cnot6l	2.07572e-08	-0.279556	0.483	0.543	0.000469942
Nck2	2.13168e-08	-0.305133	0.338	0.402	0.000482612
Nxpe2	2.13439e-08	-0.336675	0.219	0.281	0.000483226
Bambi	2.14677e-08	-0.419253	0.158	0.211	0.000486029
Tbx3	2.20054e-08	-0.442842	0.192	0.249	0.000498201
Hic1	2.21486e-08	-0.601231	0.075	0.115	0.000501444
Hist1h1c	2.25681e-08	-0.461786	0.118	0.166	0.000510942
Car8	2.34566e-08	-0.233846	0.642	0.674	0.000531058
Pitpnm3	2.3695e-08	-0.567507	0.087	0.129	0.000536454
Capzb	2.37144e-08	0.21458	0.578	0.542	0.000536893
Erg	2.45293e-08	0.181218	0.69	0.646	0.000555343
Nuak1	2.50286e-08	-0.413484	0.255	0.313	0.000566648
Prg4	2.70232e-08	-0.505499	0.146	0.198	0.000611806
Ldlrad3	2.80244e-08	-0.304316	0.283	0.347	0.000634472
Fbln2	2.8554e-08	-0.193217	0.648	0.693	0.000646463
Sptlc2	2.87039e-08	0.305108	0.465	0.419	0.000649856
St3gal1	2.89872e-08	0.343147	0.437	0.393	0.00065627
Btbd3	2.91267e-08	0.380831	0.36	0.308	0.000659428
Mall	2.96188e-08	0.455051	0.284	0.234	0.000670569
Rab11a	3.12988e-08	0.228936	0.588	0.559	0.000708604
Rpl36	3.20562e-08	-0.169098	0.899	0.913	0.000725753
Eif4ebp2	3.23381e-08	-0.245052	0.386	0.454	0.000732135
Plec	3.31457e-08	0.280842	0.426	0.374	0.000750418
Hhex	3.3937e-08	-0.513214	0.164	0.215	0.000768334
Dnmt3a	3.53592e-08	-0.189326	0.175	0.233	0.000800533
Tmem255b	3.62016e-08	0.360491	0.348	0.298	0.000819605
Fam111a	3.62173e-08	0.332862	0.19	0.143	0.000819961
Arhgef40	3.68268e-08	-0.608217	0.076	0.115	0.000833759
Thbd	3.71221e-08	0.322105	0.43	0.38	0.000840445
Gnas	3.72654e-08	-0.102802	0.946	0.945	0.000843688
Vps13d	4.00859e-08	-0.226912	0.478	0.541	0.000907545
Hoxd3os1	4.01558e-08	-0.613275	0.108	0.154	0.000909128
Trip10	4.11113e-08	0.498409	0.229	0.18	0.00093076
Gas6	4.14778e-08	-0.263852	0.549	0.605	0.000939057
Pdia5	4.29038e-08	0.722892	0.117	0.079	0.000971343
Lpcat1	4.44067e-08	-0.420284	0.165	0.219	0.00100537
Stard9	4.49648e-08	-0.351266	0.33	0.393	0.001018
Vegfc	4.56953e-08	-0.687464	0.133	0.18	0.00103454
Ifi203	4.79295e-08	-0.226291	0.496	0.561	0.00108512
Art3	5.05804e-08	-0.368197	0.184	0.241	0.00114514
Apbb2	5.28892e-08	0.198478	0.876	0.848	0.00119741
Cald1	5.81463e-08	-0.2167	0.584	0.637	0.00131643
Rnaset2a	6.1715e-08	0.551697	0.147	0.107	0.00139723
Fbxl7	6.2612e-08	-0.242145	0.655	0.706	0.00141754
H1f0	6.29124e-08	-0.398233	0.307	0.366	0.00142434
Egln2	6.52378e-08	0.502654	0.222	0.174	0.00147698
Rpl39	6.63448e-08	-0.190539	0.837	0.872	0.00150205
Car7	7.51167e-08	-0.530904	0.1	0.144	0.00170064
Pomp	7.78186e-08	0.286635	0.464	0.414	0.00176181
Dleu2	7.96512e-08	-0.262672	0.393	0.454	0.0018033
Rpl10	8.1159e-08	-0.211256	0.694	0.747	0.00183744
Kirrel3	8.30541e-08	-0.757887	0.086	0.125	0.00188034
Rpl41	8.96286e-08	-0.148909	0.955	0.962	0.00202919
Epha4	9.05299e-08	-0.327931	0.288	0.347	0.0020496
Atp13a3	9.07791e-08	0.516633	0.223	0.177	0.00205524
Tmco1	9.17002e-08	-0.270967	0.382	0.44	0.00207609
Ar	9.7043e-08	-0.5575	0.064	0.1	0.00219705
Efnb1	9.98824e-08	-0.278197	0.369	0.429	0.00226134
Brd9	1.09656e-07	-0.312977	0.196	0.253	0.00248262
Cirbp	1.12249e-07	-0.338577	0.228	0.287	0.00254133
Pawr	1.13612e-07	0.576764	0.207	0.163	0.00257218
Rarres1	1.20553e-07	-0.46991	0.144	0.193	0.00272933
Adrm1	1.22632e-07	-0.45686	0.13	0.176	0.0027764
Ppp1r16b	1.22879e-07	-0.226423	0.381	0.449	0.00278199
9530026P05Rik	1.35534e-07	-0.14296	0.624	0.685	0.00306848
Hnrnpa2b1	1.44876e-07	0.147929	0.738	0.703	0.00328
Fat4	1.45787e-07	-0.280695	0.343	0.403	0.00330061
Agmo	1.51044e-07	-0.256982	0.361	0.424	0.00341964
Ahnak	1.54704e-07	0.0748286	0.896	0.87	0.0035025
Arhgef6	1.55768e-07	-0.430604	0.143	0.192	0.00352658
Oga	1.57681e-07	-0.283675	0.307	0.37	0.0035699
Sipa1l2	1.57722e-07	-0.395649	0.191	0.244	0.00357082
Pbx1	1.58814e-07	-0.218074	0.355	0.419	0.00359556
1700025G04Rik	1.62514e-07	0.372063	0.397	0.352	0.00367932
Uqcrq	1.64571e-07	0.207597	0.613	0.578	0.00372589
Eif5a	1.68524e-07	0.207146	0.55	0.512	0.00381537
Fermt2	1.73253e-07	-0.192442	0.726	0.754	0.00392244
Vwa5a	1.86466e-07	0.438379	0.21	0.165	0.0042216
Bcl7a	1.8966e-07	-0.540936	0.076	0.113	0.00429391
Cdk8	1.90579e-07	0.312019	0.517	0.475	0.00431471
Pcdh17	1.98683e-07	-0.414301	0.265	0.32	0.00449818
Ddx60	1.99382e-07	-0.403786	0.17	0.221	0.004514
Tshz3	2.00707e-07	-0.444246	0.163	0.212	0.00454401
AC149090.1	2.04757e-07	-0.393914	0.25	0.306	0.0046357
Peak1	2.12837e-07	-0.127201	0.701	0.741	0.00481862
Hecw2	2.16986e-07	0.325811	0.499	0.46	0.00491255
Icam1	2.35647e-07	0.50701	0.103	0.069	0.00533506
Bicc1	2.4679e-07	0.546377	0.209	0.165	0.00558732
Ccdc85a	2.52274e-07	0.195369	0.817	0.775	0.00571147
Kif1b	2.54913e-07	-0.223111	0.574	0.632	0.00577123
Rsrp1	2.57252e-07	0.224789	0.607	0.567	0.00582419
Gm15581	2.58337e-07	-0.538257	0.102	0.144	0.00584875
Uvssa	2.68553e-07	-0.412776	0.115	0.158	0.00608004
Taf10	2.78224e-07	0.262948	0.422	0.374	0.006299
Maml2	2.78607e-07	-0.215678	0.614	0.668	0.00630766
Mef2c	2.95434e-07	-0.230336	0.711	0.741	0.00668862
2025-09-10	2.98236e-07	0.398402	0.239	0.193	0.00675206
Pde2a	3.0396e-07	-0.250514	0.516	0.565	0.00688166
Cep85l	3.13322e-07	-0.226527	0.563	0.608	0.0070936
Plat	3.17979e-07	-0.634537	0.078	0.114	0.00719904
Pygm	3.19169e-07	-0.532236	0.091	0.13	0.00722598
Zfp36	3.20696e-07	-0.399532	0.182	0.235	0.00726055
Rps6	3.40285e-07	0.149157	0.749	0.734	0.00770405
Mill2	3.4087e-07	-0.472854	0.128	0.173	0.00771729
Imp3	3.47909e-07	0.294246	0.384	0.338	0.00787665
Mmrn2	3.50331e-07	0.178326	0.695	0.659	0.00793149
Vars	3.63689e-07	0.680518	0.107	0.074	0.00823393
Bcl2l1	3.69607e-07	0.205372	0.567	0.523	0.00836791
Iqgap1	3.92649e-07	0.211639	0.614	0.576	0.00888958
Siah1a	4.08637e-07	-0.34171	0.261	0.317	0.00925154
Tm6sf1	4.19817e-07	-0.417001	0.259	0.311	0.00950465
Ahsa1	4.23205e-07	-0.438304	0.121	0.165	0.00958135
Tnfrsf21	4.51473e-07	-0.437687	0.241	0.292	0.0102213
Meox2	4.69976e-07	0.179943	0.659	0.621	0.0106403
Trim8	4.97051e-07	-0.365305	0.183	0.234	0.0112532
Ehbp1	5.13003e-07	-0.443205	0.189	0.24	0.0116144
Hk1	5.26367e-07	0.369772	0.315	0.268	0.011917
Gm11808	5.26738e-07	-0.484261	0.129	0.173	0.0119254
Nsun6	5.47836e-07	-0.453735	0.078	0.115	0.012403
Slc9a3r2	5.53711e-07	-0.137538	0.858	0.878	0.012536
Rpl6	5.59091e-07	-0.157302	0.845	0.874	0.0126578
Dysf	5.68267e-07	-0.188726	0.634	0.679	0.0128656
Sorbs3	5.74031e-07	0.418554	0.244	0.199	0.0129961
Prcp	5.76924e-07	-0.40526	0.234	0.287	0.0130616
Mndal	6.10436e-07	-0.178855	0.555	0.613	0.0138203
Pde7b	6.24014e-07	-0.38044	0.187	0.237	0.0141277
Kif13b	6.27617e-07	-0.22051	0.267	0.324	0.0142092
Rpain	6.50581e-07	0.41375	0.143	0.104	0.0147292
Impdh2	6.76212e-07	0.428332	0.177	0.136	0.0153094
Cdc42ep1	6.76506e-07	-0.267294	0.406	0.465	0.0153161
Enpp3	6.94344e-07	-0.576094	0.095	0.133	0.01572
Itgb5	7.0034e-07	-0.320545	0.266	0.321	0.0158557
Sh3pxd2a	7.19413e-07	-0.281727	0.327	0.39	0.0162875
Map3k20	7.30065e-07	-0.287083	0.258	0.314	0.0165287
Bach2	7.42329e-07	0.296265	0.248	0.2	0.0168063
Reep3	7.69194e-07	-0.174929	0.674	0.708	0.0174145
Oxr1	7.86504e-07	-0.140385	0.602	0.655	0.0178065
Cds2	7.94101e-07	0.269073	0.51	0.476	0.0179784
Filip1l	8.13314e-07	0.369048	0.375	0.331	0.0184134
Sncg	8.22032e-07	0.365987	0.242	0.197	0.0186108
Wwtr1	8.27117e-07	-0.164435	0.747	0.782	0.0187259
Cbx1	8.88019e-07	-0.239841	0.366	0.427	0.0201048
Mmp28	8.8847e-07	-0.352418	0.134	0.179	0.020115
Lpar4	8.93026e-07	-0.583674	0.077	0.112	0.0202181
Il16	9.40871e-07	-0.433865	0.1	0.139	0.0213013
Wsb2	9.44076e-07	0.426155	0.235	0.191	0.0213739
Apold1	9.44307e-07	0.637536	0.136	0.101	0.0213791
Gapdh	9.78733e-07	0.192893	0.704	0.695	0.0221585
Gab1	9.961e-07	-0.341097	0.207	0.258	0.0225517
Fcho2	1.01679e-06	-0.184769	0.687	0.72	0.0230202
Cdh23	1.02892e-06	-0.189388	0.413	0.475	0.0232947
Jade2	1.03229e-06	0.704958	0.118	0.085	0.023371
Elk3	1.05284e-06	-0.13489	0.802	0.825	0.0238362
Gstm1	1.07163e-06	-0.223545	0.566	0.613	0.0242617
Pkm	1.07325e-06	0.292266	0.447	0.41	0.0242984
Evl	1.07902e-06	-0.207157	0.448	0.505	0.0244291
Fes	1.10856e-06	0.562705	0.172	0.134	0.0250978
Akr1c14	1.16219e-06	-0.4228	0.087	0.125	0.026312
Ccdc107	1.17617e-06	0.463328	0.141	0.104	0.0266285
Ccny	1.21948e-06	0.21439	0.657	0.631	0.027609
Sptbn1	1.24102e-06	-0.0909495	0.977	0.979	0.0280967
Ptprg	1.26759e-06	-0.121883	0.909	0.906	0.0286983
Apol10b	1.28741e-06	0.311217	0.409	0.369	0.029147
Pced1b	1.37307e-06	-0.349581	0.245	0.299	0.0310862
Zc3h6	1.40151e-06	-0.540195	0.077	0.112	0.0317302
Thra	1.4105e-06	-0.211697	0.445	0.501	0.0319336
Arhgef10	1.41664e-06	-0.343673	0.183	0.232	0.0320726
Dhrs3	1.42405e-06	-0.225462	0.614	0.653	0.0322405
Fam181b	1.4326e-06	-0.413731	0.165	0.21	0.032434
Eya1	1.47877e-06	-0.304102	0.19	0.24	0.0334793
Cmtm8	1.54532e-06	-0.230272	0.422	0.481	0.034986
Fzd6	1.56069e-06	-0.300889	0.245	0.296	0.0353341
Jag1	1.56465e-06	-0.369717	0.136	0.179	0.0354237
Cxxc5	1.57366e-06	0.479518	0.156	0.118	0.0356277
Acvr2a	1.62755e-06	-0.263737	0.357	0.413	0.0368478
Cables2	1.63168e-06	-0.304827	0.21	0.261	0.0369412
Tanc2	1.74395e-06	-0.297955	0.383	0.438	0.039483
Dstyk	1.75981e-06	-0.291407	0.255	0.308	0.039842
Pkig	1.80298e-06	0.419306	0.213	0.172	0.0408194
Hspa5	1.82383e-06	0.236522	0.531	0.5	0.0412914
2610203C22Rik	1.83245e-06	-0.189322	0.15	0.197	0.0414866
Halr1	1.85204e-06	0.486993	0.213	0.173	0.0419302
Rapgef2	1.97011e-06	-0.16531	0.755	0.785	0.0446034
Dpysl3	1.98301e-06	-0.343556	0.242	0.291	0.0448954
Arhgef12	2.18169e-06	-0.189946	0.684	0.722	0.0493935
Gm47644	2.23085e-06	-0.513812	0.07	0.102	0.0505066
Vps37b	2.24377e-06	-0.379772	0.089	0.125	0.050799
Map4k5	2.26381e-06	-0.216083	0.318	0.377	0.0512527
Gnb4	2.28155e-06	-0.341522	0.218	0.267	0.0516543
Rpsa	2.32064e-06	0.133445	0.824	0.809	0.0525392
Pam	2.33421e-06	-0.217673	0.466	0.527	0.0528464
H2-Q7	2.35508e-06	0.252399	0.494	0.452	0.053319
Rhbdd1	2.38064e-06	-0.274822	0.14	0.184	0.0538978
Smpdl3a	2.42304e-06	-0.231649	0.309	0.368	0.0548577
Hsp90b1	2.45237e-06	0.153364	0.683	0.65	0.0555217
Rasip1	2.51914e-06	0.144214	0.707	0.682	0.0570334
Eogt	2.60414e-06	-0.364982	0.202	0.25	0.0589576
Ctdspl	2.61872e-06	-0.481702	0.125	0.164	0.0592879
Kazn	2.63951e-06	0.559815	0.144	0.109	0.0597585
Hmg20b	2.64003e-06	-0.274953	0.334	0.391	0.0597703
Rpl13	2.64818e-06	0.0964156	0.956	0.953	0.0599547
Gata2	2.66827e-06	-0.236018	0.32	0.376	0.0604096
Ttll7	2.77212e-06	0.353911	0.284	0.24	0.0627608
Mbnl1	2.83349e-06	-0.177352	0.667	0.697	0.0641502
Tmtc2	2.8874e-06	-0.248838	0.323	0.379	0.0653708
Tecpr1	2.89722e-06	-0.239914	0.311	0.369	0.065593
Bag5	2.9091e-06	-0.222985	0.349	0.407	0.0658621
Spry4	2.99826e-06	0.559496	0.113	0.081	0.0678807
Arhgap28	3.07916e-06	-0.331628	0.178	0.226	0.0697122
Git2	3.16795e-06	-0.203016	0.463	0.512	0.0717223
Prkd1	3.16996e-06	-0.285998	0.46	0.508	0.071768
Akap12	3.18629e-06	-0.29555	0.222	0.273	0.0721377
S100a1	3.19392e-06	0.315697	0.426	0.391	0.0723103
Ptbp3	3.36903e-06	0.162909	0.684	0.655	0.0762747
Tspan4	3.51392e-06	0.360576	0.339	0.302	0.079555
Cldn15	3.5718e-06	0.52274	0.139	0.104	0.0808655
Nfic	3.66345e-06	-0.265964	0.385	0.438	0.0829406
Nes	3.69409e-06	-0.373958	0.309	0.36	0.0836341
Mif	3.7027e-06	0.306072	0.382	0.344	0.0838292
Ypel5	3.77962e-06	-0.331519	0.171	0.215	0.0855706
Cavin2	4.04272e-06	-0.104601	0.94	0.941	0.0915271
Srgap2	4.39589e-06	-0.188474	0.657	0.696	0.099523
Gm20559	4.56033e-06	-0.29465	0.271	0.325	0.103246
Glcci1	4.62855e-06	-0.4439	0.116	0.155	0.10479
Tpst1	4.96467e-06	-0.332132	0.21	0.258	0.1124
Gbp3	5.04653e-06	-0.335947	0.2	0.249	0.114254
Zkscan3	5.18229e-06	-0.285101	0.26	0.31	0.117327
Thsd7a	5.27315e-06	0.240287	0.162	0.124	0.119384
Fam20a	5.28522e-06	-0.523754	0.08	0.113	0.119657
Ypel2	5.34098e-06	-0.24855	0.196	0.245	0.12092
Ablim3	5.45254e-06	0.146981	0.871	0.845	0.123445
Lurap1l	5.57037e-06	-0.515944	0.115	0.152	0.126113
Tmem204	5.90766e-06	-0.174087	0.506	0.562	0.133749
Gng11	6.1388e-06	-0.135563	0.92	0.923	0.138982
Elob	6.20089e-06	0.126169	0.739	0.729	0.140388
Ttc28	6.22338e-06	-0.130652	0.683	0.714	0.140897
Ripply3	6.36178e-06	-0.382493	0.105	0.142	0.144031
Hmcn1	6.39319e-06	-0.444829	0.101	0.136	0.144742
Clip2	6.45046e-06	-0.539452	0.087	0.12	0.146038
Arl4a	6.45066e-06	0.322489	0.247	0.206	0.146043
Snapc3	6.50623e-06	-0.304889	0.227	0.279	0.147301
S100a8	6.54842e-06	0.687203	0.11	0.148	0.148256
Gimap4	6.54948e-06	0.294914	0.421	0.383	0.14828
Msi2	6.77567e-06	-0.222778	0.378	0.433	0.153401
Lpar6	6.8395e-06	-0.299843	0.248	0.297	0.154846
Nme1	6.91328e-06	0.396227	0.269	0.229	0.156517
Ppp1r14b	7.06326e-06	0.316184	0.164	0.127	0.159912
Ndfip2	7.06848e-06	-0.247419	0.323	0.376	0.16003
Ankmy2	7.44206e-06	-0.483724	0.075	0.106	0.168488
Arap3	7.70019e-06	-0.196647	0.556	0.606	0.174332
Zfp982	7.77071e-06	-0.391209	0.156	0.198	0.175929
Cltb	7.95498e-06	0.224021	0.518	0.487	0.180101
Samd4	7.97815e-06	-0.44756	0.114	0.152	0.180625
Cd59a	8.01299e-06	-0.282595	0.242	0.292	0.181414
Asns	8.29601e-06	0.528536	0.118	0.087	0.187822
Klhl6	8.39634e-06	-0.30678	0.119	0.158	0.190093
Gramd1a	8.437e-06	0.538917	0.117	0.086	0.191014
Bag3	8.53409e-06	0.340588	0.301	0.26	0.193212
Anapc10	8.57241e-06	-0.312631	0.136	0.177	0.194079
Tmem189	8.63991e-06	0.420455	0.198	0.161	0.195608
Dipk2b	8.64894e-06	-0.216069	0.576	0.616	0.195812
Cd274	8.67454e-06	-0.263726	0.208	0.254	0.196392
Gstt2	8.70867e-06	-0.283485	0.334	0.384	0.197164
Pald1	8.81156e-06	-0.304149	0.194	0.24	0.199494
Gnb1	8.93289e-06	-0.151331	0.78	0.797	0.202241
Dpysl2	9.11575e-06	-0.173386	0.479	0.534	0.206381
Sema3g	9.20159e-06	0.260345	0.216	0.174	0.208324
Gnl2	9.29376e-06	0.450995	0.185	0.149	0.210411
Bloc1s1	9.52181e-06	0.414349	0.14	0.106	0.215574
Rpl36al	9.70404e-06	0.197673	0.595	0.576	0.2197
Rara	9.77904e-06	0.438089	0.125	0.093	0.221398
Rnf220	9.86564e-06	-0.261969	0.459	0.509	0.223358
Klf9	1.00009e-05	0.170338	0.644	0.608	0.22642
Inf2	1.00667e-05	-0.317807	0.277	0.325	0.227909
Phldb2	1.00813e-05	-0.182907	0.399	0.457	0.22824
Hsd17b11	1.03123e-05	-0.301098	0.191	0.236	0.233471
Tgm2	1.04091e-05	0.164808	0.595	0.564	0.235662
Kdm3b	1.0417e-05	-0.208318	0.175	0.22	0.23584
Tmtc1	1.05604e-05	-0.191116	0.481	0.539	0.239088
Dennd6a	1.09111e-05	-0.219847	0.307	0.357	0.247028
Myo1c	1.09419e-05	0.258587	0.456	0.419	0.247725
Eda	1.11674e-05	-0.328034	0.173	0.214	0.25283
Trib2	1.14152e-05	-0.261572	0.266	0.315	0.25844
Blmh	1.16137e-05	-0.245623	0.197	0.245	0.262935
Trim34a	1.16949e-05	-0.285192	0.149	0.191	0.264772
Scai	1.17656e-05	-0.283672	0.174	0.217	0.266374
Ppp2r5a	1.17746e-05	0.150212	0.754	0.724	0.266578
Krt222	1.21555e-05	-0.457775	0.091	0.124	0.275201
Pgk1	1.22495e-05	0.335092	0.242	0.203	0.277328
Fbl	1.22872e-05	0.452672	0.145	0.111	0.278183
Fgf9	1.23585e-05	0.411683	0.184	0.147	0.279796
Il15	1.26809e-05	-0.197497	0.178	0.224	0.287095
Akap7	1.27994e-05	-0.342213	0.182	0.225	0.289777
Cpd	1.29693e-05	-0.211419	0.482	0.53	0.293625
mt-Co1	1.3173e-05	0.0423703	0.999	0.994	0.298236
Lgals1	1.33068e-05	-0.344956	0.214	0.263	0.301265
Aldh3a2	1.34001e-05	-0.260336	0.205	0.251	0.303378
Tbck	1.38947e-05	-0.13085	0.193	0.241	0.314577
Ctsb	1.39133e-05	0.222995	0.519	0.492	0.314997
Atp1a1	1.39158e-05	0.291332	0.411	0.375	0.315054
Tm4sf1	1.42267e-05	0.105707	0.845	0.83	0.322091
Abcg2	1.44972e-05	-0.197277	0.574	0.61	0.328217
Fas	1.45644e-05	0.243727	0.393	0.348	0.329737
Plpp6	1.46003e-05	0.366714	0.238	0.2	0.330552
Capg	1.47759e-05	0.361209	0.19	0.152	0.334525
Mospd2	1.53245e-05	0.215488	0.522	0.483	0.346946
Slc25a17	1.55369e-05	-0.358306	0.105	0.14	0.351755
Rin3	1.56766e-05	0.235927	0.547	0.516	0.354919
Tmem71	1.57739e-05	-0.41294	0.073	0.103	0.357121
Ptprb	1.58209e-05	-0.0906131	0.951	0.953	0.358186
Cemip2	1.58792e-05	0.321624	0.292	0.253	0.359504
Sesn1	1.59129e-05	-0.306534	0.225	0.272	0.360268
Krtcap2	1.6174e-05	0.16531	0.574	0.554	0.366179
Zc3h7b	1.65858e-05	-0.494092	0.104	0.138	0.375503
Dock9	1.73445e-05	0.16379	0.837	0.807	0.39268
Igf2r	1.78342e-05	-0.295449	0.29	0.338	0.403765
Mansc1	1.80657e-05	-0.433744	0.081	0.112	0.409008
Il6st	1.82298e-05	0.163111	0.386	0.346	0.412723
Camk2n1	1.88384e-05	0.454687	0.147	0.115	0.4265
Arhgef11	1.90808e-05	-0.231283	0.219	0.268	0.43199
Tmod3	1.92088e-05	0.108355	0.759	0.723	0.434888
Uqcc2	1.95813e-05	0.26505	0.423	0.388	0.443321
Tinagl1	1.95862e-05	0.163191	0.684	0.652	0.443432
Lpin2	2.01075e-05	0.52956	0.12	0.09	0.455234
Ccdc28b	2.03479e-05	0.244293	0.316	0.276	0.460675
4930402H24Rik	2.03753e-05	-0.217347	0.399	0.45	0.461297
Map4k2	2.04507e-05	-0.20695	0.208	0.257	0.463005
Cyp4b1	2.0685e-05	0.336049	0.34	0.303	0.468308
Prkcg	2.07599e-05	-0.38354	0.18	0.22	0.470005
Smarca2	2.07888e-05	-0.171459	0.369	0.423	0.470658
Lmtk2	2.21104e-05	-0.307066	0.189	0.231	0.500579
Ttc23	2.21363e-05	-0.354534	0.184	0.226	0.501166
Crispld1	2.23628e-05	-0.465909	0.076	0.106	0.506294
C430049B03Rik	2.26845e-05	-0.340346	0.209	0.253	0.513578
Ncor2	2.27293e-05	-0.319037	0.134	0.172	0.514591
Tlk2	2.29449e-05	-0.24029	0.274	0.326	0.519473
Fcgrt	2.33968e-05	-0.205578	0.462	0.507	0.529704
Pou2f1	2.46075e-05	-0.246844	0.224	0.271	0.557114
Itpripl2	2.49061e-05	-0.347673	0.187	0.23	0.563873
Tusc2	2.49736e-05	0.575689	0.11	0.081	0.565403
Disc1	2.50666e-05	-0.498644	0.114	0.15	0.567507
Pex3	2.55705e-05	-0.485951	0.1	0.133	0.578917
Ddx21	2.55855e-05	0.320726	0.247	0.207	0.579256
Rnaset2b	2.56926e-05	0.471352	0.131	0.1	0.581681
Tmem123	2.6942e-05	-0.190235	0.405	0.459	0.609968
Atp6v0d1	2.69932e-05	-0.227275	0.208	0.253	0.611127
Palld	2.76003e-05	-0.499875	0.089	0.12	0.62487
Cry2	2.91641e-05	-0.462036	0.075	0.104	0.660275
Rab5c	2.94724e-05	0.217814	0.506	0.486	0.667256
Erh	3.01242e-05	-0.386784	0.11	0.144	0.682012
Dennd3	3.01796e-05	-0.21542	0.288	0.338	0.683266
Zfp827	3.02008e-05	-0.269513	0.147	0.186	0.683746
Pi4kb	3.05254e-05	-0.256979	0.124	0.162	0.691094
Vim	3.0647e-05	0.164435	0.725	0.711	0.693848
Cavin1	3.11746e-05	-0.126821	0.905	0.914	0.705793
Car4	3.16545e-05	-0.23325	0.415	0.463	0.716657
Sorbs1	3.20054e-05	-0.173176	0.618	0.658	0.724602
Helz	3.21138e-05	-0.212751	0.307	0.358	0.727057
Ppp1r2	3.2126e-05	0.119044	0.858	0.844	0.727334
E130307A14Rik	3.22977e-05	-0.313315	0.121	0.157	0.73122
Ntf3	3.24656e-05	-0.186637	0.408	0.46	0.735021
Abcb1a	3.25694e-05	-0.153718	0.613	0.649	0.737372
Hspe1	3.25953e-05	0.299198	0.298	0.258	0.737958
Rps16	3.34411e-05	0.0853089	0.926	0.919	0.757107
Ntan1	3.35918e-05	-0.282884	0.285	0.331	0.760518
Fgfr2	3.46918e-05	-0.328117	0.212	0.252	0.785423
Ypel3	3.57722e-05	-0.217133	0.445	0.499	0.809883
Rexo2	3.67694e-05	0.220586	0.38	0.342	0.83246
Adora2a	3.68005e-05	-0.298195	0.094	0.126	0.833164
Ip6k1	3.68134e-05	-0.152901	0.264	0.314	0.833454
Arhgef2	3.75352e-05	-0.175372	0.388	0.441	0.849797
Xpr1	3.88981e-05	-0.231196	0.276	0.322	0.880652
Rmnd5a	3.89037e-05	-0.2883	0.223	0.267	0.880779
Anxa5	3.94547e-05	-0.156701	0.599	0.645	0.893254
Hivep3	4.05376e-05	-0.236226	0.203	0.249	0.917771
Fam53b	4.06692e-05	-0.454286	0.111	0.144	0.920751
Unc13b	4.14722e-05	-0.202002	0.378	0.427	0.938931
Gbp7	4.31928e-05	-0.263095	0.429	0.472	0.977886
Disp1	4.46507e-05	-0.321112	0.095	0.127	1
Psd3	4.55048e-05	-0.246649	0.41	0.455	1
Mrpl17	4.7648e-05	0.285143	0.314	0.277	1
Glce	4.85618e-05	-0.268412	0.237	0.28	1
Gfod1	4.92766e-05	-0.22428	0.388	0.436	1
Dnajc24	4.97761e-05	-0.363529	0.088	0.119	1
Rpl7a	5.04012e-05	0.125453	0.704	0.687	1
Sppl3	5.05098e-05	-0.222511	0.357	0.406	1
Hist3h2a	5.08608e-05	-0.359684	0.128	0.163	1
Mtdh	5.11065e-05	-0.196147	0.589	0.625	1
8030462N17Rik	5.21521e-05	-0.299912	0.18	0.221	1
Kdm5a	5.24283e-05	-0.177308	0.252	0.3	1
5330438D12Rik	5.32851e-05	-0.28929	0.117	0.152	1
Klf7	5.33615e-05	0.136872	0.749	0.732	1
H2-D1	5.33731e-05	0.0856079	0.942	0.927	1
Hnrnpab	5.34479e-05	0.242265	0.403	0.367	1
Csrp2	5.35579e-05	0.530263	0.165	0.133	1
Npdc1	5.45348e-05	0.26699	0.316	0.28	1
Il10rb	5.596e-05	-0.230142	0.387	0.43	1
Btrc	5.64619e-05	-0.306085	0.206	0.246	1
Junb	5.74628e-05	0.225399	0.167	0.133	1
Luzp1	5.77556e-05	0.136248	0.745	0.716	1
Arf6	5.83568e-05	-0.214433	0.198	0.241	1
Il17rd	5.92577e-05	-0.207665	0.228	0.272	1
Fnbp1l	5.94814e-05	-0.188825	0.506	0.554	1
Fbxo38	5.95843e-05	-0.343989	0.154	0.19	1
Rhobtb1	5.96077e-05	-0.202714	0.225	0.272	1
Zfp445	6.04891e-05	-0.15178	0.209	0.255	1
Ran	6.19248e-05	0.191916	0.425	0.389	1
Nmrk1	6.21227e-05	-0.328313	0.088	0.119	1
Baz1a	6.25131e-05	0.39235	0.222	0.188	1
Ldb2	6.26297e-05	0.19291	0.598	0.559	1
1110004F10Rik	6.37318e-05	-0.263179	0.307	0.354	1
Zfyve26	6.57318e-05	-0.343564	0.078	0.106	1
Ybx3	6.75122e-05	0.155494	0.484	0.446	1
Mtmr3	6.82942e-05	-0.157795	0.325	0.378	1
Hspa8	6.85769e-05	0.0945137	0.875	0.859	1
Anxa11	6.90675e-05	-0.216829	0.264	0.309	1
Zcchc9	7.0623e-05	-0.30402	0.09	0.12	1
Cdk19	7.08716e-05	-0.365886	0.25	0.293	1
Ensa	7.10031e-05	0.303119	0.229	0.195	1
Nt5dc1	7.23875e-05	-0.204519	0.159	0.199	1
Dusp7	7.28427e-05	-0.205134	0.215	0.257	1
Rap1b	7.29319e-05	0.170653	0.603	0.584	1
Epb41l4a	7.4876e-05	-0.176097	0.422	0.473	1
Med14	7.52458e-05	-0.385428	0.13	0.164	1
Snhg1	7.58242e-05	0.573816	0.136	0.108	1
Tmem238	7.64419e-05	0.356244	0.178	0.145	1
Itm2c	7.71392e-05	0.375236	0.306	0.274	1
Fam168a	7.743e-05	0.269797	0.448	0.417	1
Cmtm4	7.76831e-05	-0.510997	0.081	0.109	1
Calm1	7.86305e-05	-0.0933871	0.92	0.922	1
Fubp3	7.87685e-05	-0.38359	0.097	0.128	1
Wdr45b	8.15683e-05	-0.327091	0.17	0.209	1
Midn	8.19305e-05	0.341418	0.265	0.228	1
Kansl1	8.20868e-05	-0.174828	0.553	0.596	1
Tom1l2	8.64005e-05	-0.254297	0.345	0.393	1
Elmsan1	8.67003e-05	0.331173	0.281	0.248	1
Enox2	9.27225e-05	-0.263348	0.24	0.284	1
Mfhas1	9.55546e-05	-0.226683	0.265	0.309	1
Ssr4	9.91872e-05	0.206505	0.454	0.426	1
Hoxb3os	9.97596e-05	-0.243952	0.103	0.135	1
Ogt	0.000101484	-0.212711	0.299	0.347	1
Klhdc10	0.000102997	-0.250466	0.22	0.262	1
Strn3	0.000106301	-0.152893	0.602	0.644	1
Asph	0.000106724	-0.344488	0.132	0.166	1
Nectin2	0.00010706	0.466951	0.214	0.183	1
Lrrc8d	0.000107523	-0.30658	0.111	0.143	1
Herc3	0.000107727	-0.294449	0.114	0.147	1
Cd81	0.000111638	-0.0850946	0.868	0.886	1
Man1a	0.000115017	0.37253	0.279	0.244	1
Jam2	0.000117632	-0.104446	0.83	0.84	1
Adgrl2	0.000117796	-0.158761	0.636	0.67	1
Apc	0.000117882	-0.199051	0.465	0.51	1
Ddit4	0.000119676	0.223564	0.417	0.382	1
Spindoc	0.000121578	-0.301594	0.116	0.15	1
Parva	0.000124473	-0.207771	0.301	0.348	1
Eef1a1	0.000125515	0.084577	0.958	0.954	1
Zmynd8	0.000125567	-0.247731	0.166	0.204	1
Rbpj	0.00012732	-0.228295	0.186	0.227	1
2025-09-04	0.000128112	-0.165311	0.611	0.651	1
Tpd52l2	0.000128675	0.293605	0.219	0.185	1
Carhsp1	0.000129081	0.337603	0.175	0.143	1
Ptch1	0.000130212	-0.22771	0.167	0.207	1
Ctsd	0.000131847	0.20824	0.476	0.448	1
Sh3rf1	0.000135793	-0.272726	0.404	0.444	1
Abhd18	0.000142949	-0.371348	0.102	0.132	1
Tpk1	0.00014314	-0.369576	0.116	0.148	1
Zfp160	0.000146351	-0.22485	0.119	0.152	1
Rela	0.000150459	0.370982	0.251	0.218	1
Atp2b4	0.000152179	-0.202999	0.38	0.423	1
Rufy3	0.000152982	0.342406	0.182	0.15	1
Thrsp	0.000154618	-0.260511	0.41	0.455	1
Tnpo1	0.000154882	-0.166786	0.282	0.329	1
Sem1	0.000155814	0.111861	0.752	0.732	1
Senp6	0.000156784	0.192882	0.411	0.382	1
Palmd	0.000159361	-0.150866	0.743	0.754	1
Ext1	0.000159561	-0.202656	0.691	0.704	1
Zfp395	0.000161631	-0.431179	0.086	0.114	1
Abcb1b	0.000162107	-0.229429	0.546	0.575	1
Hist1h2bc	0.000162156	-0.301449	0.136	0.169	1
Slc12a6	0.000164807	-0.161832	0.357	0.402	1
Capns1	0.000167059	0.123839	0.614	0.588	1
Rassf1	0.000168397	0.270533	0.406	0.375	1
Pacs1	0.000171061	-0.180344	0.335	0.381	1
Actb	0.000172774	-0.0954932	0.966	0.964	1
R3hcc1l	0.000173833	-0.17976	0.192	0.232	1
Babam2	0.000176238	0.263646	0.391	0.356	1
Cd44	0.000176751	-0.277183	0.215	0.255	1
Unc45b	0.000177505	0.131476	0.606	0.586	1
Ckm	0.000177766	0.171237	0.515	0.492	1
Nsmce2	0.000178318	-0.194878	0.262	0.305	1
Arl6ip5	0.000180722	0.297364	0.268	0.233	1
Sra1	0.000181354	0.407289	0.243	0.211	1
Mast4	0.00018279	-0.0934489	0.784	0.811	1
Slain2	0.00018795	-0.207716	0.301	0.345	1
Hnrnpu	0.000192	0.110278	0.636	0.605	1
Rin2	0.000192493	-0.13573	0.294	0.341	1
Sap18	0.000194149	-0.241091	0.206	0.246	1
Spata13	0.000195576	-0.211099	0.362	0.406	1
Slc39a1	0.000197059	0.414342	0.234	0.204	1
Ppfibp1	0.000198658	0.153475	0.546	0.523	1
Tpi1	0.000198815	0.25379	0.319	0.283	1
Spag9	0.000201819	-0.112567	0.71	0.736	1
Sertad2	0.000201911	-0.245445	0.311	0.35	1
Ccnyl1	0.000209162	0.325295	0.242	0.209	1
Arhgdia	0.00021042	0.111387	0.658	0.633	1
Pik3r3	0.00021045	-0.247807	0.322	0.361	1
Fbxo11	0.000213753	-0.18074	0.396	0.444	1
Tpm4	0.000214486	0.12297	0.691	0.666	1
Birc2	0.000216864	-0.282862	0.148	0.183	1
Rnpep	0.000217498	-0.195323	0.166	0.202	1
Hivep2	0.000225959	-0.139647	0.467	0.511	1
Tmcc1	0.00022948	-0.207285	0.465	0.504	1
Map4k3	0.000234147	-0.13605	0.665	0.69	1
Npc2	0.000235574	-0.195527	0.39	0.441	1
Adprm	0.000235823	-0.290785	0.088	0.116	1
Trim44	0.000236546	-0.195466	0.282	0.324	1
Psme4	0.000237201	-0.178116	0.297	0.344	1
Adgre5	0.000237684	-0.175086	0.331	0.379	1
Pdia3	0.000240327	0.15589	0.585	0.561	1
Oxsr1	0.000246117	0.495869	0.11	0.085	1
Adgrl4	0.000247532	0.121436	0.907	0.896	1
Slc25a27	0.000249174	-0.330393	0.098	0.128	1
H2-K1	0.000251084	0.100316	0.931	0.916	1
Eef1g	0.00025112	0.172185	0.513	0.487	1
Osgep	0.000252422	0.333431	0.196	0.166	1
Pgm2l1	0.000258655	-0.144533	0.226	0.268	1
Clptm1l	0.000260376	0.454612	0.176	0.147	1
Atoh8	0.000263902	0.37873	0.18	0.151	1
Hmgn1	0.000264124	-0.265373	0.259	0.3	1
Clasp2	0.00026713	-0.176497	0.314	0.358	1
Btg3	0.000268201	-0.167924	0.48	0.522	1
B3galnt1	0.000272529	0.556059	0.107	0.082	1
Gm4876	0.000277236	-0.364978	0.094	0.121	1
Exoc6	0.000280882	-0.116648	0.57	0.614	1
Zfp609	0.000280926	-0.240224	0.244	0.283	1
Wac	0.000282041	-0.175234	0.456	0.497	1
Cdk12	0.000282964	-0.143109	0.379	0.426	1
Eif4ebp1	0.000283524	0.312536	0.206	0.175	1
Ccn1	0.000290118	-0.416777	0.154	0.187	1
Ifit3	0.000294423	-0.355248	0.102	0.132	1
Spint2	0.000295631	0.472174	0.128	0.101	1
Ndst1	0.000301181	0.360938	0.193	0.164	1
Kifc3	0.000301783	-0.224504	0.234	0.273	1
Hsd3b7	0.000304858	0.346326	0.154	0.126	1
Prom1	0.000304871	0.468652	0.177	0.148	1
Nfrkb	0.000305551	-0.352975	0.088	0.114	1
Arl15	0.000310063	0.272704	0.587	0.571	1
Setd1b	0.000311166	-0.166502	0.152	0.186	1
Ppm1b	0.00031281	-0.267273	0.154	0.188	1
Fam160b1	0.000313001	-0.235463	0.18	0.217	1
Gse1	0.000315837	-0.233442	0.256	0.297	1
Mapk12	0.000316628	0.190682	0.266	0.233	1
Zfp512	0.000324538	-0.332226	0.097	0.125	1
Zfp985	0.000327783	-0.349115	0.089	0.115	1
Acacb	0.000328246	-0.317687	0.155	0.188	1
Cir1	0.000328296	-0.24592	0.244	0.284	1
Samd5	0.000328524	-0.182742	0.343	0.386	1
4930581F22Rik	0.000330134	-0.228737	0.082	0.108	1
Nim1k	0.000334436	-0.393612	0.105	0.134	1
Memo1	0.000334511	-0.250365	0.202	0.24	1
Atp5g1	0.000337793	0.18343	0.479	0.451	1
Kat14	0.000338575	-0.29277	0.12	0.151	1
Hsp90aa1	0.000341753	0.118947	0.458	0.422	1
Smtn	0.000342504	-0.23598	0.244	0.283	1
Fdx2	0.000345779	0.530209	0.102	0.078	1
Trabd	0.000346917	0.367739	0.164	0.134	1
Tomm34	0.000347279	-0.220726	0.117	0.147	1
Rpl4	0.000352157	0.0818948	0.697	0.673	1
Eva1a	0.000355633	-0.156943	0.252	0.296	1
Cbx3	0.000360111	-0.180527	0.375	0.417	1
Ndufa3	0.000364044	-0.207661	0.433	0.481	1
Add3	0.000365595	-0.195025	0.256	0.295	1
Samhd1	0.00036601	-0.196786	0.345	0.39	1
Gtpbp6	0.000366459	0.372229	0.109	0.084	1
Aplnr	0.000368278	-0.190065	0.391	0.432	1
Sulf1	0.000374181	0.379323	0.117	0.091	1
Lamb1	0.000375614	0.353034	0.186	0.157	1
Bmp4	0.000376173	0.406105	0.145	0.119	1
Tut4	0.000378414	-0.193004	0.33	0.372	1
Lamc1	0.000378891	-0.179145	0.41	0.453	1
Stard4	0.000381932	-0.176335	0.188	0.226	1
Gna12	0.000388844	-0.218765	0.242	0.282	1
Mrrf	0.000391716	0.364497	0.235	0.206	1
Id2	0.000392701	-0.291372	0.201	0.237	1
Rhob	0.00039303	-0.170562	0.528	0.572	1
Trappc1	0.000397342	-0.39285	0.105	0.133	1
Kif26a	0.000397699	-0.245945	0.271	0.313	1
Inpp1	0.00039824	-0.20175	0.349	0.388	1
Rhot1	0.00039995	-0.13833	0.197	0.235	1
Ahdc1	0.000400746	0.321173	0.142	0.116	1
Rtl8a	0.000401521	0.259473	0.373	0.346	1
Fam102b	0.000404285	-0.221344	0.243	0.279	1
Kmt2c	0.000408937	-0.152284	0.466	0.515	1
Prps1	0.000412151	0.462336	0.134	0.108	1
Plxna2	0.000414077	0.152116	0.701	0.676	1
Stard13	0.00041741	0.212889	0.5	0.476	1
Gab2	0.000418807	-0.110596	0.496	0.549	1
Soga1	0.000419455	-0.167691	0.13	0.163	1
Caap1	0.000420082	-0.249788	0.116	0.147	1
St6galnac4	0.000425795	-0.24472	0.155	0.188	1
Galnt7	0.000430521	-0.239266	0.123	0.154	1
Sft2d1	0.000432016	-0.188251	0.19	0.229	1
Phf11d	0.000442755	-0.175919	0.175	0.211	1
Fam57b	0.000445893	-0.20006	0.175	0.212	1
Kcnq1ot1	0.000454645	-0.0991332	0.297	0.343	1
Nhp2	0.000455635	0.290929	0.142	0.115	1
Phf12	0.000457409	-0.255484	0.243	0.283	1
Ywhaz	0.000461869	0.111334	0.611	0.579	1
Trim12a	0.000464657	-0.141018	0.285	0.327	1
Dnm2	0.000474515	-0.106978	0.381	0.427	1
Serinc3	0.000478015	-0.0733298	0.919	0.916	1
Gigyf1	0.000482765	-0.17714	0.17	0.206	1
Kdm6b	0.000484437	-0.234673	0.231	0.271	1
Gtf2i	0.000492043	-0.207706	0.363	0.406	1
Nudt4	0.000496094	0.177672	0.425	0.393	1
Stmn2	0.000499936	-0.255817	0.219	0.255	1
Ifit2	0.000507396	-0.31932	0.098	0.126	1
Snx29	0.000508658	-0.255617	0.146	0.179	1
Phf2	0.000519455	-0.209111	0.136	0.169	1
Mad1l1	0.000520202	-0.289351	0.117	0.146	1
Gfm2	0.000520348	-0.268658	0.085	0.111	1
Dstn	0.000522961	-0.191212	0.51	0.551	1
Frs2	0.000529209	-0.239551	0.187	0.222	1
Vps29	0.000529631	0.21961	0.373	0.344	1
Hoxb5	0.00053336	-0.301965	0.112	0.14	1
Fopnl	0.000539335	-0.317332	0.102	0.13	1
Snx3	0.000540939	-0.139709	0.612	0.655	1
Lrrc36	0.00054347	-0.111507	0.273	0.316	1
Rgp1	0.000562825	-0.279591	0.133	0.164	1
Lmo4	0.000567007	-0.3967	0.152	0.182	1
Rpl29	0.000568384	0.0725859	0.827	0.82	1
Ppp1cb	0.000577853	-0.209996	0.489	0.531	1
Mrps28	0.00057973	0.341752	0.203	0.174	1
Cdip1	0.000583365	-0.374908	0.113	0.141	1
C130074G19Rik	0.000583466	-0.197511	0.321	0.366	1
Arntl	0.000597982	-0.254613	0.2	0.237	1
Vrk3	0.000607746	0.363387	0.17	0.143	1
Ubald2	0.000615198	0.301473	0.286	0.256	1
Trp53inp1	0.000617708	-0.305911	0.093	0.119	1
Uaca	0.000623347	-0.139004	0.571	0.61	1
Colgalt2	0.00062884	-0.0736282	0.197	0.238	1
Lcor	0.000638495	-0.270585	0.266	0.303	1
Sipa1	0.000645661	-0.208974	0.261	0.301	1
Tnfaip1	0.000652192	0.162245	0.508	0.482	1
Rcor1	0.000668584	-0.221228	0.202	0.237	1
C1galt1	0.000670711	-0.249546	0.233	0.27	1
Hnrnpf	0.000675004	0.0832662	0.715	0.707	1
Mapk8	0.000675555	-0.273183	0.16	0.193	1
Tmem160	0.000682561	0.145571	0.403	0.371	1
Ube2e3	0.000685008	-0.134851	0.292	0.335	1
Casp3	0.00068996	-0.313122	0.077	0.1	1
Tlnrd1	0.000695613	-0.223846	0.159	0.192	1
Cdc42ep3	0.00069586	0.20782	0.545	0.529	1
Psenen	0.000700683	0.25898	0.383	0.358	1
Peli2	0.000704572	-0.254579	0.181	0.216	1
Eif1	0.000709837	-0.0795104	0.889	0.906	1
Kctd17	0.000716102	0.281598	0.259	0.229	1
Nhlrc2	0.000721487	-0.182609	0.193	0.228	1
Vcl	0.000728018	-0.164097	0.427	0.469	1
Gimap5	0.000729753	0.236427	0.282	0.252	1
Exoc5	0.000736925	-0.127173	0.309	0.353	1
Lap3	0.000746327	0.447077	0.1	0.078	1
Mybbp1a	0.000767753	0.383497	0.136	0.111	1
Acsl1	0.000769501	-0.288383	0.133	0.163	1
Iqsec1	0.000780902	-0.145549	0.229	0.27	1
Abcb4	0.000782338	-0.271751	0.115	0.143	1
Hmgb2	0.000794502	-0.227726	0.337	0.376	1
Trps1	0.000797851	-0.282076	0.153	0.184	1
Eml1	0.000805406	-0.272418	0.202	0.234	1
Rsbn1l	0.000808375	-0.200146	0.329	0.376	1
Smarca4	0.000818082	0.196322	0.302	0.27	1
Sp4	0.000821951	-0.127835	0.131	0.163	1
Pgls	0.000824271	0.201161	0.256	0.227	1
Lamb2	0.000836725	0.165597	0.537	0.516	1
Smim27	0.000837534	-0.366562	0.101	0.127	1
Slfn5	0.000840469	0.0702249	0.808	0.785	1
Tnks1bp1	0.000843689	0.234773	0.264	0.234	1
AI987944	0.00084891	-0.194205	0.084	0.109	1
Psmc3	0.000867685	0.181337	0.481	0.457	1
Rmdn1	0.000875043	-0.145981	0.21	0.247	1
Slc26a10	0.000876982	-0.159575	0.201	0.237	1
Mindy4	0.000881021	0.294449	0.143	0.118	1
Lrrfip1	0.000889757	-0.202885	0.4	0.437	1
Mier3	0.000893897	-0.256162	0.097	0.124	1
Kat2b	0.000894041	-0.153613	0.309	0.35	1
Map6	0.000895086	0.341056	0.234	0.206	1
Atp5g2	0.000895811	0.151625	0.55	0.528	1
Nrip1	0.000895966	-0.155946	0.252	0.29	1
Fam13b	0.000899461	-0.215426	0.174	0.208	1
Bbx	0.000906887	-0.175481	0.284	0.324	1
St6galnac6	0.000912479	-0.316887	0.096	0.121	1
Fkbp3	0.000916549	-0.170134	0.338	0.38	1
Pfdn5	0.000923424	-0.142131	0.728	0.759	1
Ksr1	0.000929175	-0.0758667	0.178	0.213	1
Prr14	0.000934339	0.257158	0.196	0.168	1
Lrrk1	0.000935853	-0.243172	0.199	0.235	1
Fstl1	0.000944045	-0.326974	0.209	0.242	1
Rps4x	0.000957766	-0.118168	0.878	0.899	1
Arid1b	0.000979356	-0.120036	0.485	0.527	1
Itm2b	0.000979798	-0.0485175	0.936	0.939	1
Eif4g2	0.000982199	0.113927	0.675	0.657	1
Hdac2	0.000982951	-0.161851	0.246	0.283	1
Stk40	0.000983689	0.37024	0.158	0.132	1
Skil	0.000984649	-0.172347	0.137	0.168	1
Slc24a5	0.000997482	-0.320191	0.078	0.101	1
Rplp0	0.00101387	0.108358	0.856	0.848	1
Serf2	0.00101437	0.103497	0.781	0.773	1
Plscr2	0.00101472	0.314955	0.26	0.23	1
Srsf3	0.00101997	0.0929349	0.643	0.627	1
Dhrs1	0.00102032	-0.302328	0.092	0.117	1
Mxd4	0.00102894	-0.153976	0.62	0.654	1
Anp32a	0.00102985	-0.15848	0.659	0.684	1
Lmo2	0.00103252	-0.24706	0.166	0.197	1
Col8a1	0.00103381	-0.415698	0.084	0.108	1
Rnf103	0.00105432	-0.221954	0.122	0.151	1
Ap2m1	0.00105713	0.172688	0.407	0.376	1
Auh	0.00106059	-0.216203	0.133	0.163	1
Ifih1	0.00106254	-0.228665	0.206	0.241	1
Gcnt2	0.00107714	0.157889	0.395	0.363	1
Thoc7	0.00108774	-0.254874	0.227	0.263	1
Dab2ip	0.00109783	0.154198	0.669	0.654	1
Adh1	0.00110738	-0.152559	0.394	0.436	1
Apba1	0.00111101	-0.42283	0.103	0.129	1
D830026I12Rik	0.00112049	-0.275397	0.122	0.15	1
Rai14	0.00112125	0.235892	0.284	0.254	1
Hyal2	0.00113296	0.380206	0.204	0.177	1
Zdhhc20	0.00113539	-0.172625	0.326	0.368	1
Cept1	0.00113829	-0.176493	0.317	0.355	1
Klhl2	0.0011427	0.245899	0.341	0.313	1
Rps15	0.00117338	0.049563	0.88	0.878	1
Pim1	0.00117393	-0.313547	0.165	0.195	1
Fam217b	0.0011754	0.348004	0.208	0.182	1
Klhdc2	0.00117802	-0.346872	0.089	0.114	1
Cct6a	0.00117848	0.227936	0.357	0.331	1
Yy1	0.00118955	0.162192	0.392	0.365	1
Map2k1	0.00119326	-0.207223	0.203	0.24	1
Igtp	0.0012004	-0.403013	0.156	0.183	1
Mat2a	0.00120274	0.135649	0.476	0.45	1
Atg13	0.00122042	-0.326043	0.098	0.123	1
Mrps25	0.00123239	0.434633	0.125	0.102	1
Cdc37	0.00123592	0.110823	0.454	0.424	1
Crybg1	0.00123938	-0.225097	0.112	0.14	1
Bicra	0.00125188	-0.179093	0.198	0.232	1
Pttg1ip	0.00127403	0.212005	0.381	0.355	1
Zfp346	0.00128894	-0.336891	0.082	0.105	1
Psmd4	0.00130065	0.24041	0.4	0.375	1
Stat1	0.00130294	-0.170208	0.301	0.339	1
Pja2	0.00130791	-0.197617	0.295	0.336	1
Psmc4	0.00131145	0.238577	0.309	0.281	1
Iqsec2	0.00131207	-0.210553	0.163	0.193	1
Kdm4b	0.00131708	-0.446184	0.083	0.106	1
Ppm1d	0.00133719	-0.181224	0.134	0.163	1
Mapk3	0.00134766	-0.139543	0.539	0.58	1
Shroom4	0.00135444	0.237234	0.504	0.481	1
Upp2	0.00135451	-0.199611	0.136	0.164	1
Brcc3	0.00135987	-0.26401	0.109	0.135	1
Slc4a2	0.00136702	-0.31816	0.086	0.11	1
Cdk2ap1	0.00139402	0.203472	0.272	0.241	1
Agfg2	0.00139574	0.409825	0.157	0.132	1
Slc39a14	0.00141089	0.436031	0.143	0.12	1
Kmt5b	0.00142765	-0.129517	0.294	0.337	1
Epha2	0.00142827	0.520487	0.1	0.079	1
Pfkl	0.00142927	0.342465	0.154	0.129	1
Slc33a1	0.00146214	-0.28541	0.095	0.12	1
Il20rb	0.00148031	-0.212291	0.086	0.109	1
Map2k4	0.00148127	-0.140481	0.256	0.295	1
Cxcr4	0.00148338	-0.369507	0.099	0.123	1
Kpna4	0.00150624	-0.166555	0.434	0.475	1
Gstt1	0.00151332	-0.212272	0.104	0.13	1
Gnl3	0.00151658	0.297821	0.104	0.082	1
Rock1	0.00152307	0.126858	0.689	0.67	1
Rpl7l1	0.00154799	0.264068	0.262	0.232	1
Drg1	0.00154813	-0.128781	0.262	0.301	1
Rab11fip2	0.00155595	-0.328058	0.109	0.135	1
Atxn7	0.00156833	-0.137376	0.304	0.345	1
Vwa8	0.00157229	-0.193588	0.136	0.165	1
D230025D16Rik	0.00158463	-0.487585	0.08	0.102	1
Dip2a	0.00159482	-0.30351	0.143	0.171	1
Tpt1	0.00160138	-0.0689359	0.979	0.98	1
Map3k1	0.00160493	-0.111356	0.36	0.404	1
Nop10	0.00160826	0.193508	0.346	0.318	1
Plscr1	0.00161102	0.278598	0.171	0.144	1
Ube2g1	0.00161479	-0.160955	0.306	0.344	1
Asap1	0.00161572	0.111424	0.636	0.6	1
Gna11	0.00161988	-0.156455	0.539	0.572	1
Zfp869	0.00162404	-0.254602	0.1	0.125	1
Ube2w	0.00162915	-0.208981	0.205	0.237	1
Crlf3	0.00164135	-0.205757	0.122	0.149	1
Pdia6	0.00164213	0.10999	0.489	0.462	1
Mllt10	0.00164643	-0.17782	0.48	0.518	1
Eif2s2	0.00165083	0.105754	0.506	0.479	1
Rfc1	0.00165997	-0.229779	0.247	0.281	1
Crebrf	0.00167524	-0.170847	0.33	0.371	1
Nin	0.00169939	-0.194237	0.242	0.276	1
Ggta1	0.00169974	0.146821	0.504	0.486	1
Hivep1	0.00170527	-0.223357	0.154	0.185	1
Arid2	0.0017157	-0.149732	0.349	0.388	1
Anks1	0.00171887	-0.0980589	0.28	0.323	1
Psmb6	0.0017305	0.15889	0.482	0.459	1
Yes1	0.00173142	-0.159591	0.535	0.564	1
Slc25a3	0.00173367	0.119086	0.585	0.568	1
Rasgrp2	0.00174312	-0.050971	0.316	0.359	1
Uqcrc2	0.00177071	-0.168083	0.347	0.389	1
Snn	0.00177371	0.393165	0.132	0.109	1
Tmpo	0.00179663	-0.193221	0.424	0.462	1
Ppp6r2	0.00179736	-0.248815	0.162	0.192	1
2900026A02Rik	0.0018086	-0.102041	0.512	0.553	1
Shisa5	0.00181387	0.193956	0.497	0.476	1
Eloc	0.00181595	0.183293	0.384	0.353	1
Cdk16	0.00181962	0.352037	0.187	0.162	1
Frmd4b	0.0018341	-0.242605	0.123	0.15	1
Pdlim7	0.00184144	-0.278738	0.168	0.197	1
Rbm4b	0.00184393	-0.223363	0.108	0.133	1
Tle4	0.0018523	-0.165771	0.326	0.364	1
Tbcc	0.00187749	0.3977	0.143	0.119	1
4933434E20Rik	0.00188638	-0.138909	0.173	0.204	1
Wscd1	0.00189623	-0.218638	0.133	0.161	1
Ambra1	0.0019113	-0.118187	0.351	0.394	1
Plaat3	0.00191643	-0.165039	0.35	0.389	1
Ralb	0.00191791	0.174707	0.363	0.338	1
Serbp1	0.00191857	0.0839175	0.643	0.619	1
Tcn2	0.00193717	-0.186185	0.273	0.309	1
Tbcel	0.00195399	-0.196883	0.089	0.112	1
2310001H17Rik	0.001966	0.352111	0.103	0.082	1
Ubac1	0.00198363	-0.233593	0.084	0.108	1
Epas1	0.00198518	-0.068338	0.911	0.919	1
Mrpl34	0.00198812	-0.236509	0.186	0.217	1
S100a16	0.00200279	-0.126988	0.644	0.682	1
Ninj1	0.00200635	0.319021	0.136	0.113	1
Ednrb	0.00201838	0.144422	0.298	0.267	1
Txndc5	0.00205232	0.413281	0.144	0.121	1
Atxn2l	0.00205498	0.282712	0.215	0.19	1
Metap1	0.00205993	-0.300418	0.091	0.115	1
Crip2	0.00207235	0.0873351	0.857	0.848	1
Zscan26	0.00207508	-0.0959521	0.238	0.278	1
Csgalnact1	0.00208503	0.182652	0.53	0.51	1
Fhod1	0.00208727	-0.226334	0.182	0.213	1
Set	0.00209025	0.172735	0.483	0.46	1
Txn2	0.00209988	0.208491	0.283	0.256	1
Ttc7b	0.00210382	0.178438	0.45	0.424	1
Akt3	0.00210975	-0.137534	0.584	0.607	1
Tspan15	0.00212152	-0.132709	0.337	0.378	1
Stx2	0.00213876	-0.134378	0.194	0.227	1
Gbp8	0.00215979	-0.151005	0.266	0.305	1
Mea1	0.0021653	0.352873	0.161	0.137	1
Socs2	0.00218633	0.255978	0.321	0.296	1
Orai1	0.00219788	0.241578	0.214	0.189	1
Wipi1	0.00220641	0.258026	0.143	0.12	1
Cd38	0.00220873	-0.112207	0.578	0.606	1
Rbms1	0.00221568	-0.101066	0.801	0.807	1
Sncaip	0.00222103	0.150071	0.582	0.557	1
Map3k7	0.00222582	-0.250623	0.162	0.191	1
Sh3glb1	0.00222709	-0.100675	0.787	0.808	1
Mtf2	0.00223329	-0.172505	0.203	0.236	1
Pias1	0.00223605	-0.167483	0.322	0.361	1
Bola3	0.00224875	0.293292	0.227	0.201	1
Rpl9	0.00225338	-0.0996001	0.91	0.916	1
Ece1	0.00225718	-0.102173	0.683	0.719	1
Mrps5	0.00226185	-0.254159	0.165	0.193	1
Ehbp1l1	0.00226752	0.286158	0.165	0.141	1
Zfand3	0.00228	-0.113201	0.524	0.565	1
Heg1	0.00229233	-0.0987134	0.76	0.788	1
Zeb1	0.00229717	-0.0806218	0.57	0.612	1
Cops7a	0.00230637	0.260124	0.176	0.151	1
Ptprr	0.00231133	-0.235939	0.182	0.214	1
Tnip2	0.00231631	0.34969	0.127	0.105	1
Tnfrsf1b	0.00235796	0.311653	0.157	0.132	1
Zfp260	0.00236406	-0.185029	0.159	0.19	1
Pcolce	0.00236741	0.327386	0.163	0.138	1
Rlim	0.00238015	-0.294604	0.167	0.196	1
Tsg101	0.00240806	-0.148452	0.246	0.281	1
Klhl7	0.00244897	-0.160262	0.119	0.146	1
Pgm2	0.00245083	0.383937	0.151	0.128	1
Usp18	0.00246424	-0.210636	0.09	0.113	1
Arhgef1	0.00249025	-0.233859	0.347	0.385	1
Pdlim3	0.0025126	-0.530656	0.081	0.102	1
Firre	0.0025366	-0.238817	0.145	0.173	1
Syap1	0.00255412	-0.177415	0.182	0.212	1
Fgfr1op2	0.00256934	0.234415	0.344	0.317	1
Gtf3c2	0.00259016	-0.174321	0.194	0.226	1
Serinc5	0.00259361	-0.105652	0.09	0.114	1
Cdc42ep4	0.00259553	0.400143	0.1	0.08	1
Ehmt1	0.00260841	-0.164066	0.309	0.348	1
Ppp1r12a	0.00261388	-0.126262	0.662	0.69	1
Riok2	0.00261937	0.190164	0.106	0.085	1
Rpl34	0.00262937	-0.10406	0.887	0.903	1
Bmt2	0.00264002	-0.292837	0.171	0.199	1
Kantr	0.00264339	-0.358612	0.091	0.113	1
Cog4	0.00266312	-0.168292	0.152	0.181	1
Hoxb3	0.00266368	-0.229822	0.098	0.121	1
Pias2	0.0026995	-0.292052	0.168	0.198	1
Sat1	0.0027096	0.303924	0.27	0.242	1
H13	0.00274644	0.239777	0.242	0.216	1
Relch	0.0027519	-0.167755	0.232	0.267	1
Gamt	0.00276467	-0.358477	0.079	0.1	1
Ntng2	0.00277873	-0.187411	0.134	0.161	1
Ppp1r12c	0.00280277	0.249917	0.329	0.305	1
Cdk7	0.0028125	-0.158964	0.124	0.15	1
Rcbtb2	0.00281422	-0.352154	0.114	0.138	1
Gask1b	0.00282048	-0.152113	0.467	0.504	1
Mid1	0.00282108	-0.318711	0.082	0.104	1
Cdc37l1	0.00284892	0.225055	0.321	0.297	1
P4ha2	0.00287667	0.232473	0.174	0.15	1
Pdcd4	0.00289966	-0.14817	0.246	0.28	1
Pls3	0.0029005	-0.145815	0.651	0.67	1
Zup1	0.00291573	-0.193465	0.163	0.192	1
L3mbtl3	0.00296113	-0.306467	0.097	0.12	1
Sms	0.00297368	-0.168723	0.113	0.138	1
Atf4	0.00298906	0.247104	0.321	0.297	1
Lsm4	0.00298932	0.177311	0.199	0.173	1
Ptma	0.00300257	-0.103309	0.916	0.916	1
Bmpr2	0.00300306	0.135558	0.632	0.613	1
Tsfm	0.00301903	-0.16464	0.234	0.266	1
Zfr	0.00302096	-0.15256	0.425	0.463	1
Atp7a	0.00303032	0.402813	0.134	0.112	1
Col4a2	0.00303526	0.065025	0.9	0.874	1
Cog5	0.00305813	-0.162971	0.309	0.344	1
Lsm1	0.00307015	0.248817	0.162	0.138	1
Idh2	0.0031108	-0.179535	0.126	0.153	1
Ice1	0.00311512	0.304232	0.203	0.179	1
Chd9	0.0031275	-0.152147	0.358	0.398	1
Znhit1	0.00313544	0.195831	0.228	0.203	1
Elovl5	0.00316023	-0.103781	0.449	0.491	1
Taf1d	0.00317604	-0.183924	0.214	0.247	1
Bik	0.0031866	-0.256028	0.152	0.18	1
Cd300lg	0.00319789	-0.0854447	0.816	0.821	1
Sec61g	0.00320294	-0.134388	0.52	0.565	1
Csnk1g1	0.00321486	-0.137088	0.264	0.298	1
Madd	0.00322314	-0.328709	0.086	0.107	1
Emc10	0.00322664	0.223747	0.375	0.352	1
Arhgef18	0.00323869	0.263352	0.191	0.165	1
Casp7	0.00324883	-0.238059	0.223	0.254	1
Cox4i1	0.00327381	-0.122184	0.804	0.826	1
Trim24	0.00328799	-0.0841268	0.398	0.445	1
Comt	0.00330852	-0.187605	0.183	0.211	1
Rnf111	0.00331073	-0.109005	0.208	0.24	1
Myo1e	0.00334426	-0.101144	0.555	0.587	1
Hoxa7	0.00336062	-0.147711	0.236	0.268	1
Dmac1	0.00337868	0.40376	0.13	0.108	1
Kalrn	0.00338666	-0.0955959	0.445	0.489	1
Hlx	0.00338763	-0.146689	0.166	0.195	1
Pde4b	0.0033878	-0.149713	0.334	0.369	1
Elf1	0.00341005	-0.166646	0.551	0.579	1
Fmnl1	0.00344512	-0.203259	0.168	0.197	1
Lasp1	0.00348821	-0.16218	0.407	0.441	1
Mkrn1	0.00351082	-0.105403	0.121	0.148	1
Oaz1	0.00352031	0.0895822	0.758	0.757	1
Nlk	0.00354438	-0.182324	0.387	0.424	1
Lims1	0.00354599	-0.152366	0.504	0.538	1
Adam15	0.00355522	0.121321	0.553	0.53	1
Prmt1	0.00357982	0.233686	0.283	0.257	1
Pmp22	0.00359523	0.285417	0.121	0.1	1
Zfp423	0.00362462	-0.187278	0.166	0.194	1
Smarcad1	0.00362837	-0.27945	0.15	0.178	1
Ceacam1	0.00368245	-0.138783	0.291	0.327	1
Zbtb46	0.00373075	-0.154778	0.419	0.455	1
Rbpms	0.00376169	-0.114752	0.738	0.753	1
Dcaf6	0.00378744	-0.153844	0.29	0.326	1
Pik3r6	0.00381619	-0.114291	0.269	0.305	1
Sh3bgrl2	0.00382914	0.279912	0.12	0.099	1
Rbx1	0.00383484	0.123958	0.613	0.611	1
Kdm1a	0.00384265	-0.12988	0.252	0.287	1
Grk5	0.00385691	-0.119363	0.538	0.567	1
Akap8l	0.00387477	-0.161774	0.188	0.219	1
Tnrc6b	0.00389344	-0.0937717	0.569	0.602	1
Gpr107	0.00389656	-0.129206	0.17	0.199	1
Gm14207	0.00389952	0.251483	0.146	0.124	1
Ncoa1	0.00393139	-0.113082	0.318	0.356	1
Mpp1	0.003953	-0.127247	0.164	0.193	1
Gm26510	0.00395478	-0.181379	0.215	0.247	1
Dpy19l4	0.0039626	-0.23452	0.128	0.152	1
Tmed10	0.00396295	0.10637	0.583	0.566	1
Crem	0.0039852	-0.168686	0.237	0.268	1
Ost4	0.00402641	0.157178	0.435	0.417	1
Tspan2	0.00402805	-0.0901105	0.424	0.471	1
Abcb7	0.00406984	-0.311018	0.121	0.145	1
Arap2	0.00407751	-0.237919	0.204	0.234	1
Rala	0.00409185	0.180578	0.377	0.357	1
Dhrs7	0.0040935	-0.133504	0.251	0.282	1
Cyld	0.00409544	-0.197272	0.153	0.181	1
Hdac4	0.00410117	0.256036	0.201	0.177	1
Cpped1	0.00414702	-0.103731	0.12	0.145	1
Eprs	0.00415892	0.248783	0.242	0.218	1
Gbp5	0.00415912	-0.276671	0.225	0.256	1
Oasl2	0.00424742	-0.177672	0.165	0.193	1
Xpo4	0.00425053	-0.28558	0.161	0.187	1
BC028528	0.00426526	-0.084513	0.28	0.316	1
Pdgfd	0.00430631	-0.185266	0.661	0.671	1
Zfp652	0.00431959	-0.216562	0.286	0.32	1
Herc4	0.00434391	-0.192342	0.245	0.277	1
Srsf7	0.0043746	0.16451	0.483	0.462	1
Arhgap29	0.00437465	-0.114057	0.725	0.747	1
Prpf39	0.00437971	-0.0930041	0.217	0.25	1
Rpn2	0.00438686	0.189737	0.385	0.364	1
Plod1	0.00439837	-0.123255	0.369	0.408	1
Fbxl12	0.00441165	-0.27565	0.124	0.149	1
Aprt	0.00443425	0.23513	0.19	0.166	1
Tomm5	0.00445053	0.281825	0.262	0.236	1
Sos2	0.00445063	-0.141459	0.335	0.372	1
BC005537	0.00447921	-0.14926	0.338	0.374	1
Pola2	0.00448334	0.241178	0.239	0.213	1
Nfkb1	0.00451066	-0.128086	0.372	0.41	1
Tcf12	0.00451737	0.101215	0.717	0.698	1
B2m	0.00454436	0.0732177	0.931	0.921	1
Ranbp10	0.00457783	-0.12475	0.125	0.15	1
Vti1a	0.0046065	-0.0766928	0.45	0.484	1
Fkbp1a	0.00462103	0.0767553	0.722	0.72	1
Nrp2	0.00464568	-0.123133	0.505	0.538	1
Pcdh1	0.0046566	0.145018	0.403	0.378	1
Spice1	0.00467845	-0.193485	0.116	0.14	1
Rab11fip5	0.00467971	-0.30665	0.105	0.128	1
Pcgf3	0.00468776	-0.241995	0.181	0.208	1
Pet100	0.00470151	-0.187513	0.217	0.249	1
Kdm3a	0.00473883	-0.103993	0.181	0.211	1
Mtpap	0.00475889	-0.183464	0.2	0.229	1
Bccip	0.00478245	0.178377	0.231	0.204	1
Cct2	0.00479258	0.122554	0.352	0.328	1
Rpl14	0.00482028	0.0544042	0.814	0.802	1
Phkb	0.00483572	-0.17381	0.193	0.223	1
Map2k2	0.0048423	-0.167258	0.295	0.329	1
Angpt2	0.00491019	-0.214751	0.128	0.152	1
Hmg20a	0.00491045	-0.142137	0.262	0.294	1
Mzt1	0.00494309	-0.173849	0.143	0.17	1
Asna1	0.00496593	-0.480237	0.084	0.103	1
Glrx5	0.00497399	0.19869	0.229	0.204	1
Arih2	0.00497616	-0.132807	0.18	0.21	1
2510046G10Rik	0.00497737	-0.224346	0.08	0.1	1
Tap2	0.00508064	0.193888	0.403	0.379	1
Arhgap35	0.00510083	-0.157803	0.209	0.24	1
Spaar	0.00510156	-0.105419	0.26	0.292	1
Ppp1r15b	0.00510463	0.381976	0.172	0.151	1
Gm49359	0.005141	-0.305377	0.084	0.104	1
Mdh1	0.00516566	-0.241638	0.209	0.236	1
Ptms	0.00520591	0.0579318	0.746	0.742	1
Stx4a	0.00520673	0.234512	0.275	0.252	1
Luc7l2	0.00520959	-0.0985294	0.652	0.67	1
Dhx16	0.00524141	-0.167497	0.097	0.119	1
Tmed5	0.00528816	0.11488	0.444	0.422	1
Tcf20	0.00533166	-0.278231	0.188	0.215	1
Ddt	0.00536312	-0.145113	0.248	0.283	1
Atf7	0.00538621	-0.141586	0.447	0.488	1
Pou6f1	0.0053864	-0.324684	0.102	0.124	1
Fabp5	0.00539643	0.107311	0.771	0.761	1
Ltbr	0.00541998	0.27295	0.173	0.151	1
Dnajc2	0.00544303	0.107863	0.161	0.139	1
Gdpd5	0.00547836	-0.128083	0.142	0.169	1
Colgalt1	0.00548966	0.213771	0.173	0.149	1
Tsnax	0.005552	-0.209091	0.319	0.354	1
Fbn1	0.00556986	-0.246783	0.101	0.123	1
Tmem241	0.00558124	-0.0908317	0.153	0.181	1
Prkdc	0.00567056	-0.186457	0.092	0.113	1
Sae1	0.00568761	0.291665	0.25	0.227	1
Prrc2b	0.00568833	-0.126274	0.377	0.416	1
Il3ra	0.0057086	0.34123	0.111	0.091	1
Pcbp3	0.0057305	-0.226983	0.096	0.117	1
Rnf126	0.00573364	0.401131	0.112	0.093	1
Bnip3l	0.00575445	-0.123712	0.528	0.57	1
Plekhm2	0.00578239	-0.238903	0.126	0.15	1
Itgav	0.00579067	-0.265204	0.091	0.111	1
Zbtb18	0.00585865	-0.223262	0.12	0.144	1
Rxylt1	0.00587862	-0.175306	0.163	0.189	1
Rpl11	0.00591237	0.0583306	0.879	0.874	1
Sec62	0.00593954	-0.105962	0.649	0.686	1
Trip11	0.00594182	0.197949	0.358	0.336	1
Psap	0.00596197	-0.0922569	0.792	0.804	1
Esco1	0.00596666	-0.265735	0.219	0.248	1
Sec14l1	0.00597121	0.135637	0.527	0.515	1
Tns1	0.00599026	-0.0838083	0.75	0.762	1
Acvr1	0.0060167	-0.17716	0.188	0.215	1
Gtpbp4	0.00602797	0.251358	0.238	0.215	1
Rere	0.00603751	-0.14154	0.475	0.513	1
3222401L13Rik	0.00603943	-0.162669	0.121	0.146	1
Rps20	0.0060474	0.0450804	0.94	0.936	1
Atad2b	0.00606079	-0.126374	0.307	0.342	1
Crk	0.00606354	0.161844	0.405	0.381	1
Ocrl	0.00610817	-0.0438697	0.11	0.133	1
Arhgef5	0.00613274	-0.293052	0.193	0.219	1
Mau2	0.00615306	-0.175847	0.2	0.229	1
Asxl2	0.00619265	-0.153266	0.233	0.263	1
Ccdc102a	0.00624574	-0.208739	0.101	0.122	1
Inka1	0.00626081	-0.115907	0.215	0.244	1
Rpl15	0.00628562	0.0625782	0.831	0.838	1
Gtf2e2	0.00629222	-0.174507	0.144	0.169	1
Tmem260	0.00630709	-0.109235	0.126	0.151	1
Rell1	0.00632407	0.222117	0.223	0.199	1
Tmbim1	0.00634607	-0.0942608	0.244	0.277	1
Crlf2	0.00635974	0.168647	0.257	0.232	1
Cped1	0.00636128	-0.101298	0.729	0.736	1
Ssbp3	0.00638683	-0.139834	0.264	0.298	1
Pogk	0.00641174	0.338541	0.105	0.086	1
Lncppara	0.00641474	-0.157242	0.201	0.231	1
Suds3	0.00643198	0.193955	0.212	0.188	1
Prag1	0.00651904	-0.1161	0.373	0.411	1
Yif1a	0.00653528	0.285949	0.152	0.131	1
Herpud1	0.00657554	-0.145713	0.328	0.363	1
Wdfy2	0.00659162	-0.134127	0.127	0.152	1
Cd47	0.00659615	-0.108419	0.675	0.693	1
Thada	0.00660378	-0.192255	0.201	0.229	1
Atg5	0.00662251	-0.136377	0.183	0.211	1
Add1	0.00664401	-0.11942	0.366	0.402	1
Unk	0.00665339	-0.248849	0.086	0.105	1
Tet2	0.00666082	-0.151386	0.16	0.185	1
Pik3ca	0.00667535	-0.0472886	0.305	0.345	1
Snx21	0.00667932	-0.226693	0.096	0.116	1
Glul	0.00669457	-0.0332472	0.16	0.187	1
Mid1ip1	0.00670161	-0.261571	0.14	0.165	1
Echs1	0.00672736	-0.31596	0.152	0.177	1
Sfmbt1	0.00674234	-0.215967	0.164	0.19	1
Sypl	0.00677448	-0.129871	0.636	0.66	1
Gps2	0.00678081	-0.0940748	0.259	0.294	1
Fn1	0.00678702	-0.287394	0.11	0.131	1
Kdm5b	0.00679714	-0.259943	0.158	0.183	1
Arid4b	0.00680187	-0.117322	0.381	0.419	1
Eif6	0.00685479	0.159127	0.315	0.293	1
1810058I24Rik	0.00689565	-0.180913	0.221	0.25	1
Ncl	0.0069178	0.121482	0.511	0.491	1
Mamld1	0.00694056	-0.21355	0.103	0.124	1
Kif1c	0.00694059	-0.214584	0.22	0.249	1
Ogfrl1	0.00697916	-0.411096	0.116	0.136	1
Polr1d	0.00698654	0.206179	0.388	0.368	1
Tardbp	0.00699665	0.222755	0.289	0.268	1
Fmnl2	0.00702014	-0.142172	0.173	0.201	1
Lratd2	0.00703902	-0.198974	0.182	0.21	1
Acsf2	0.00705888	-0.173884	0.085	0.104	1
Ttyh3	0.00706446	-0.236318	0.086	0.105	1
Lrp5	0.00706908	-0.146604	0.356	0.391	1
Ctsz	0.00709024	-0.154738	0.347	0.386	1
Myo1d	0.00713125	-0.0721064	0.724	0.743	1
Pex2	0.0071507	-0.281134	0.108	0.13	1
Mmd	0.00715341	-0.274952	0.135	0.158	1
Ephx1	0.00715924	-0.116088	0.27	0.303	1
Senp5	0.00716004	-0.0772344	0.182	0.211	1
Orc6	0.00717794	-0.210709	0.115	0.138	1
Mprip	0.00718155	-0.100883	0.682	0.706	1
Chmp1b	0.00718979	-0.314938	0.095	0.115	1
Ttc3	0.00720027	-0.152796	0.302	0.337	1
Scamp3	0.00737335	0.314166	0.173	0.151	1
Lactb	0.00738702	0.277895	0.135	0.115	1
Nr2c2	0.00744795	-0.175951	0.25	0.282	1
Mpdz	0.0074671	-0.163579	0.307	0.341	1
Fmnl3	0.0074721	-0.0973769	0.442	0.476	1
Des	0.00751451	0.260177	0.136	0.117	1
Vsig2	0.00751766	0.300627	0.148	0.128	1
Sltm	0.00752373	0.240368	0.39	0.373	1
Gkap1	0.00758402	-0.190747	0.222	0.248	1
Slc44a1	0.00761288	-0.102123	0.335	0.369	1
Uri1	0.00764074	-0.17283	0.201	0.229	1
H3f3a	0.00774781	-0.061067	0.884	0.888	1
St8sia6	0.007778	-0.249495	0.13	0.152	1
Gm37494	0.00778119	-0.161362	0.161	0.188	1
Ipo8	0.0077856	-0.159012	0.161	0.186	1
Rwdd1	0.00778946	0.104158	0.413	0.393	1
Tspan7	0.00779124	0.0569877	0.909	0.892	1
Pafah1b1	0.00780701	-0.0999481	0.559	0.596	1
Itga6	0.00785626	0.0584418	0.865	0.852	1
Nhsl2	0.00786364	0.097729	0.244	0.216	1
Rapgef6	0.00786457	-0.0832388	0.382	0.416	1
Mtr	0.00788114	-0.306082	0.112	0.133	1
Fxyd6	0.00790877	-0.161656	0.083	0.102	1
Meaf6	0.00795191	0.217727	0.151	0.129	1
Ubn2	0.00798379	-0.159066	0.45	0.487	1
Emp2	0.0080017	-0.408692	0.098	0.118	1
Rbsn	0.00804622	-0.207419	0.081	0.1	1
Cpeb3	0.00812589	-0.25953	0.101	0.121	1
Mbd3	0.00815086	0.230454	0.273	0.25	1
Sec24d	0.00816849	0.329727	0.124	0.105	1
Anp32b	0.00823902	0.112392	0.397	0.374	1
Erf	0.00826392	0.358859	0.104	0.086	1
Plekha3	0.00826974	0.218818	0.223	0.201	1
Pcmtd2	0.00827047	-0.0934558	0.204	0.231	1
Hnrnph2	0.00831368	0.195064	0.278	0.253	1
Tipin	0.00833508	-0.214088	0.128	0.151	1
Mfge8	0.00833764	-0.127131	0.383	0.418	1
Rab1a	0.00834387	-0.129389	0.467	0.498	1
Idh1	0.00836274	-0.215129	0.122	0.145	1
Dnajc21	0.00837181	0.225677	0.217	0.194	1
Arhgap5	0.00838003	-0.137495	0.5	0.529	1
Tjp2	0.0084102	-0.119019	0.395	0.432	1
Glg1	0.00849626	-0.139949	0.397	0.433	1
Ylpm1	0.00851948	-0.140761	0.267	0.299	1
Plekhg5	0.00858428	-0.103708	0.261	0.293	1
Scand1	0.00860467	-0.153302	0.316	0.351	1
2610037D02Rik	0.00861147	-0.118247	0.217	0.247	1
Gstt3	0.00863381	-0.219949	0.096	0.116	1
Nmt1	0.00866349	-0.138349	0.309	0.343	1
Trappc4	0.00868367	0.228511	0.293	0.271	1
Itgb1bp1	0.00869284	0.311989	0.158	0.138	1
Srsf2	0.00874105	0.103809	0.509	0.485	1
Prickle1	0.00877026	-0.157546	0.265	0.298	1
Zyg11b	0.00877555	-0.146839	0.184	0.211	1
Elk4	0.00885725	-0.100006	0.429	0.467	1
Pa2g4	0.00886076	0.188474	0.233	0.21	1
Npm1	0.00887281	0.0670106	0.551	0.528	1
D8Ertd738e	0.00890634	0.0863825	0.537	0.529	1
Slc28a2	0.00891323	-0.11881	0.663	0.685	1
Matr3	0.00898404	-0.205731	0.303	0.332	1
Tax1bp1	0.00898977	0.107071	0.617	0.596	1
Nenf	0.00903139	-0.140003	0.284	0.315	1
Mbnl2	0.00905883	-0.0712192	0.852	0.841	1
Arl5b	0.0090615	-0.110154	0.183	0.211	1
Rhoj	0.00913715	0.163779	0.548	0.531	1
Tmem147	0.0092229	0.234767	0.259	0.237	1
Hadh	0.00923114	-0.166366	0.12	0.142	1
Ick	0.00923831	-0.0828505	0.19	0.218	1
Rab40c	0.00925875	-0.18735	0.164	0.189	1
Ccm2	0.00927855	-0.106489	0.203	0.232	1
Gusb	0.00929105	-0.165613	0.147	0.171	1
Sash1	0.00931555	-0.0961419	0.585	0.615	1
Csgalnact2	0.00934918	-0.187801	0.12	0.142	1
Itch	0.00936289	-0.122863	0.385	0.417	1
Morf4l2	0.00937142	0.170693	0.315	0.292	1
Rpl18	0.00946926	0.0630139	0.861	0.857	1
Btnl9	0.00947624	-0.177275	0.162	0.188	1
Irak1	0.0096451	0.190727	0.201	0.177	1
Snhg20	0.00965697	0.244217	0.122	0.103	1
Rtl8b	0.00966851	0.225019	0.27	0.251	1
Prelid1	0.00973373	0.209409	0.298	0.273	1
Slc8b1	0.00977302	-0.154333	0.081	0.1	1
Pan3	0.00977535	-0.1286	0.482	0.517	1
Dennd1a	0.00981091	-0.0900363	0.399	0.436	1
Hbp1	0.00987529	-0.207317	0.243	0.274	1
Malt1	0.0099497	-0.133631	0.155	0.179	1
Nae1	0.00998395	-0.157999	0.232	0.26	1
Syne2	0.0100204	-0.104102	0.639	0.668	1
Vamp2	0.0100347	0.28487	0.181	0.16	1
Efna1	0.0100462	-0.111893	0.415	0.454	1
Mbd1	0.0100664	-0.158902	0.15	0.175	1
Vps72	0.0100676	-0.137841	0.17	0.196	1
Plcg1	0.010071	-0.149849	0.263	0.295	1
Lrch3	0.0100893	-0.0976302	0.508	0.546	1
Csk	0.0100972	-0.263194	0.104	0.124	1
Rbm10	0.0101002	-0.154699	0.155	0.179	1
Trio	0.0101127	-0.124295	0.413	0.449	1
Xpo7	0.0102294	-0.161216	0.252	0.284	1
2025-03-02	0.0102349	-0.153057	0.441	0.471	1
Tnnt3	0.0103186	0.0587773	0.595	0.575	1
Snai2	0.0104141	-0.247318	0.099	0.118	1
Zcchc7	0.0104206	-0.0941724	0.447	0.487	1
Pofut1	0.0104946	-0.252872	0.084	0.103	1
Myef2	0.010497	-0.151076	0.172	0.199	1
Slc35d2	0.0105028	-0.116911	0.1	0.12	1
Rsbn1	0.0105368	-0.112607	0.225	0.255	1
Nrf1	0.0105691	-0.100481	0.298	0.331	1
A730081D07Rik	0.0106011	-0.280338	0.103	0.123	1
Acyp2	0.0106088	0.106633	0.257	0.234	1
Atp5md	0.010624	-0.131615	0.486	0.521	1
Fmo1	0.0106274	0.100453	0.644	0.623	1
Ccar1	0.0107036	-0.156989	0.299	0.328	1
Dym	0.0107132	-0.124524	0.192	0.219	1
Ccdc85b	0.0107649	-0.110302	0.697	0.725	1
Sar1b	0.0107735	-0.166764	0.304	0.336	1
Sfpq	0.010779	0.0863868	0.53	0.512	1
Scaf4	0.0107932	-0.0985432	0.175	0.201	1
Rfx7	0.010802	-0.14504	0.182	0.208	1
Ankra2	0.0108195	-0.278081	0.1	0.119	1
Sufu	0.0108544	-0.137036	0.108	0.129	1
Atp5c1	0.010866	-0.126954	0.508	0.55	1
Scaf11	0.0108766	0.15027	0.429	0.414	1
Proser1	0.0108842	-0.180475	0.102	0.122	1
Prdx4	0.0109168	-0.218497	0.169	0.193	1
Gch1	0.0109499	-0.14886	0.179	0.205	1
Uba2	0.0109806	-0.19581	0.247	0.275	1
Strn4	0.0110049	-0.151411	0.179	0.205	1
Jak2	0.0111361	0.257078	0.245	0.225	1
Lgalsl	0.0111833	0.219489	0.134	0.115	1
Hras	0.0113224	0.172408	0.438	0.422	1
Epc1	0.0113404	-0.111319	0.335	0.371	1
Rnf130	0.0113435	-0.113734	0.491	0.524	1
Cttn	0.0114147	0.172222	0.235	0.216	1
Dgka	0.011436	-0.14866	0.177	0.203	1
Adrb2	0.0114406	0.171047	0.122	0.103	1
Zmym2	0.0115071	-0.16046	0.257	0.288	1
Fam171a1	0.0115169	-0.153043	0.262	0.292	1
Cpne3	0.0115333	0.139205	0.331	0.309	1
Naa50	0.0115499	-0.270368	0.181	0.205	1
A930005H10Rik	0.0116302	0.292538	0.131	0.113	1
Pdlim5	0.0116392	-0.169807	0.459	0.489	1
Rps14	0.0116398	-0.0895474	0.928	0.938	1
Triobp	0.0116676	0.110858	0.304	0.282	1
Ube2r2	0.0118246	-0.118243	0.455	0.49	1
Timm13	0.0118265	0.113987	0.361	0.34	1
Sar1a	0.0118315	0.0884922	0.317	0.292	1
Ssu72	0.0118442	-0.133554	0.454	0.483	1
Snrnp40	0.0118595	-0.137308	0.172	0.197	1
Itga1	0.0119553	0.0707157	0.883	0.861	1
Snrnp27	0.0119772	-0.107651	0.244	0.274	1
Ndrg1	0.0120668	0.123793	0.435	0.416	1
Rora	0.0120881	-0.228182	0.307	0.336	1
Hectd4	0.0121102	-0.113787	0.199	0.225	1
Deptor	0.0121115	0.238079	0.325	0.303	1
Nr2f2	0.0122989	-0.294798	0.123	0.144	1
Tmem59	0.0123101	-0.079733	0.666	0.699	1
Smim14	0.0123225	-0.100618	0.467	0.501	1
Dlg1	0.0123314	-0.0930782	0.341	0.375	1
Abhd2	0.0123365	-0.106953	0.146	0.171	1
Med28	0.0123639	0.165411	0.351	0.331	1
Pdcd6	0.0123841	0.158686	0.332	0.311	1
Zfp280d	0.0123894	-0.108297	0.34	0.375	1
Gle1	0.0123925	-0.0891848	0.257	0.288	1
Fam135a	0.0124689	-0.204979	0.169	0.193	1
Psmc5	0.0124951	0.140586	0.316	0.295	1
Degs1	0.0125156	-0.0647672	0.254	0.286	1
Zfp422	0.0125215	-0.241341	0.113	0.133	1
Ppp1r9b	0.0126476	0.162691	0.257	0.238	1
Canx	0.0126616	0.145129	0.459	0.445	1
Rnf38	0.0127076	-0.180823	0.289	0.319	1
Preb	0.0127581	0.190188	0.19	0.169	1
Cpeb2	0.0128116	-0.30792	0.097	0.116	1
Ddx3x	0.0128626	-0.113876	0.622	0.643	1
Peg13	0.0129122	-0.170962	0.161	0.185	1
Tmem256	0.0129146	0.146185	0.493	0.478	1
Dync1li1	0.0129279	-0.288397	0.23	0.255	1
Trmt112	0.0129607	0.211853	0.185	0.163	1
Zfp398	0.013084	-0.14556	0.116	0.137	1
Pard3b	0.0130936	-0.210924	0.338	0.366	1
Synj1	0.0130956	-0.107328	0.266	0.298	1
Npat	0.0131209	-0.290014	0.1	0.119	1
Dgkz	0.0131638	-0.173668	0.203	0.23	1
Serpinb1a	0.013177	0.261409	0.14	0.12	1
Nipsnap3b	0.0131931	0.237668	0.146	0.128	1
Tbc1d19	0.0132335	-0.208637	0.107	0.127	1
Nr1h2	0.0132367	0.261654	0.247	0.228	1
Pnrc1	0.0132564	-0.0932987	0.419	0.456	1
Gtf2b	0.013431	-0.196325	0.144	0.166	1
Timm44	0.0134415	-0.220989	0.101	0.121	1
Fancc	0.013556	-0.322001	0.093	0.111	1
Yipf4	0.0136674	-0.0799191	0.312	0.345	1
Ralgapa1	0.0136886	0.0812086	0.767	0.749	1
Btg2	0.0137014	-0.110537	0.454	0.487	1
Dap	0.0137122	-0.217632	0.143	0.165	1
Tmsb4x	0.0138251	-0.0379214	0.994	0.995	1
Clec16a	0.0138282	-0.351142	0.091	0.109	1
Clta	0.0138593	-0.137515	0.582	0.609	1
Irak4	0.0138835	0.273148	0.146	0.128	1
Nras	0.0138942	0.140169	0.358	0.341	1
Psmd3	0.0139108	0.202915	0.244	0.225	1
Ube4b	0.0139912	0.0124222	0.206	0.237	1
Ist1	0.014001	-0.110107	0.177	0.203	1
Pfdn6	0.0140902	0.238608	0.249	0.231	1
Sod2	0.014096	0.187796	0.278	0.256	1
Gatad2a	0.0141366	0.114614	0.44	0.423	1
Sigmar1	0.0141444	0.232211	0.147	0.127	1
St13	0.014158	-0.114912	0.428	0.461	1
Afap1	0.0141587	0.187852	0.227	0.208	1
Smurf2	0.0142859	-0.0817157	0.401	0.437	1
Ncstn	0.0142937	-0.185361	0.204	0.229	1
Sh3tc2	0.0143016	-0.153664	0.145	0.168	1
Ptbp2	0.0143285	-0.135667	0.237	0.266	1
Cyth2	0.0143577	-0.188376	0.155	0.177	1
Abi2	0.0144265	-0.205312	0.122	0.143	1
Sh3kbp1	0.0144387	-0.297972	0.118	0.138	1
Txndc11	0.0144535	-0.177064	0.105	0.124	1
Ddx54	0.014492	0.236481	0.224	0.205	1
Atp5e	0.0144993	0.0182335	0.762	0.765	1
Gabarapl1	0.0145345	-0.237372	0.205	0.23	1
Por	0.0145447	-0.229881	0.147	0.17	1
Smc1a	0.0145488	0.121659	0.491	0.475	1
Fam3c	0.0145608	-0.177912	0.231	0.259	1
Camk2g	0.0146685	0.24621	0.306	0.286	1
Spred2	0.0146944	-0.100004	0.538	0.562	1
Mesd	0.0147287	-0.172683	0.295	0.324	1
Atr	0.0147303	-0.257509	0.098	0.117	1
Ptpn1	0.0147454	0.225292	0.245	0.224	1
Klf3	0.0147696	-0.120872	0.545	0.58	1
Pear1	0.0147832	-0.101445	0.221	0.248	1
Exosc10	0.0147872	-0.179006	0.192	0.219	1
Slc39a7	0.0148154	0.142618	0.187	0.166	1
Jmjd1c	0.0148505	-0.0922571	0.507	0.551	1
Ubr3	0.0148658	-0.121941	0.368	0.404	1
Sclt1	0.0148885	-0.108139	0.106	0.126	1
Hexb	0.01494	0.215171	0.357	0.342	1
Asxl1	0.0149641	-0.106536	0.25	0.28	1
Rnf145	0.015004	-0.163527	0.111	0.131	1
Cct8	0.0150877	0.200002	0.333	0.315	1
Cplane1	0.0151093	-0.126512	0.165	0.19	1
Cuedc1	0.0151284	-0.0953007	0.389	0.417	1
Tspan6	0.0152704	0.163341	0.352	0.334	1
Bckdha	0.0152731	-0.142636	0.119	0.14	1
Homer3	0.0152768	-0.179013	0.092	0.111	1
Pfdn4	0.0152855	-0.132665	0.134	0.155	1
Atp5d	0.0153196	0.0839902	0.525	0.511	1
Mageh1	0.0153224	-0.130844	0.101	0.12	1
Zfp654	0.0153635	-0.255804	0.143	0.165	1
Usp32	0.0154323	-0.17992	0.23	0.255	1
She	0.0154333	-0.0555776	0.372	0.407	1
Krit1	0.0154541	-0.140158	0.291	0.321	1
Acsl5	0.0154546	0.186327	0.257	0.236	1
Sned1	0.0155097	0.378682	0.173	0.155	1
Prr14l	0.0155276	-0.184451	0.176	0.2	1
Fra10ac1	0.0155327	-0.14957	0.098	0.118	1
Zbtb4	0.0155821	-0.185433	0.244	0.274	1
Pde4d	0.0156733	-0.238814	0.086	0.102	1
Ppt1	0.0157221	-0.104038	0.147	0.17	1
Abhd17a	0.0157556	-0.146363	0.405	0.435	1
Grasp	0.0157714	-0.110592	0.333	0.364	1
Rack1	0.0157962	0.0340552	0.769	0.774	1
Gab3	0.0158627	-0.0716673	0.207	0.236	1
Sdccag8	0.0158797	-0.256259	0.126	0.146	1
Rpl12	0.0158984	0.0615993	0.752	0.754	1
Ptpn14	0.0159278	-0.202216	0.257	0.285	1
Pih1d1	0.0159604	0.341509	0.125	0.108	1
Prxl2c	0.0160307	-0.129177	0.228	0.257	1
Nr1d2	0.0161318	0.244665	0.199	0.18	1
Gnpda2	0.0161413	-0.128731	0.197	0.222	1
Smn1	0.0161475	-0.297126	0.114	0.133	1
Abcc5	0.0161964	-0.196728	0.16	0.183	1
Fam149b	0.0162306	-0.0473684	0.138	0.162	1
Tmem159	0.0162362	-0.158022	0.129	0.151	1
9530068E07Rik	0.0162404	-0.195912	0.16	0.183	1
Bicd2	0.0162457	-0.134941	0.236	0.263	1
Eya3	0.0166269	-0.123979	0.175	0.2	1
Arhgap17	0.0167968	-0.0850127	0.337	0.37	1
Stk24	0.016797	-0.216443	0.188	0.212	1
Arhgef3	0.0168105	0.0957957	0.684	0.672	1
Atg10	0.0168307	-0.118321	0.148	0.17	1
Gm16286	0.0168745	0.0896763	0.244	0.222	1
Ttc5	0.016941	-0.0768819	0.145	0.17	1
U2af1l4	0.0169573	0.286675	0.152	0.133	1
Immp1l	0.0170462	-0.194588	0.211	0.236	1
Mta1	0.0172091	-0.160415	0.128	0.149	1
Gpcpd1	0.017279	-0.169535	0.148	0.17	1
Traf7	0.0173814	-0.181603	0.221	0.25	1
Cd2ap	0.0175046	-0.12967	0.525	0.555	1
Tdrd3	0.0175813	-0.154609	0.134	0.155	1
Tnrc6a	0.0175927	-0.103884	0.361	0.395	1
Wdr33	0.0175976	-0.0822642	0.416	0.444	1
Gimap8	0.0176291	0.153759	0.335	0.316	1
Rrp7a	0.0177064	0.311121	0.109	0.092	1
Hypk	0.0177745	0.138534	0.278	0.257	1
Calcoco1	0.0178546	-0.153168	0.094	0.112	1
Ebp	0.0179357	0.167676	0.207	0.186	1
Ephb1	0.0180708	0.0350235	0.105	0.126	1
Ifngr1	0.0181363	0.102005	0.624	0.614	1
Cnot10	0.0181552	-0.118892	0.154	0.177	1
Nucks1	0.0181635	-0.107605	0.423	0.458	1
Plcl2	0.0182138	-0.238046	0.101	0.119	1
Mpc2	0.0182699	0.171285	0.324	0.302	1
Rnf114	0.0183289	0.260735	0.17	0.151	1
Ppp6r3	0.0183364	-0.138437	0.422	0.458	1
Asb3	0.0183507	-0.0523323	0.169	0.195	1
Cgrrf1	0.0183793	-0.188442	0.139	0.16	1
Hsd17b10	0.0183814	0.291709	0.156	0.138	1
Zyx	0.0183923	-0.192034	0.213	0.237	1
Trim28	0.0184776	0.208394	0.142	0.124	1
Vezf1	0.0184802	-0.0650174	0.359	0.393	1
Lmbrd1	0.0185265	-0.108556	0.294	0.326	1
Gpbp1	0.0185583	-0.101375	0.307	0.337	1
Tom1	0.0185727	-0.141359	0.096	0.114	1
Tmem47	0.0185814	-0.148435	0.173	0.196	1
Otud6b	0.018637	-0.243	0.112	0.132	1
2025-03-03	0.0187364	0.196523	0.132	0.114	1
Siva1	0.0187538	0.277075	0.121	0.104	1
E130102H24Rik	0.0188221	-0.14813	0.1	0.119	1
Raph1	0.0188401	-0.143113	0.36	0.383	1
Dlat	0.0189014	-0.344224	0.124	0.142	1
Actn4	0.0189193	-0.128541	0.732	0.737	1
Gm44148	0.0189346	-0.144459	0.172	0.196	1
Tbc1d22a	0.0189434	-0.0994099	0.322	0.351	1
Xrn1	0.0189719	-0.0782493	0.346	0.382	1
Acta1	0.0189785	0.0492217	0.793	0.782	1
Ppp3cb	0.0190128	0.22476	0.298	0.28	1
Atp6v0a2	0.0191645	-0.137097	0.168	0.191	1
Spen	0.0192129	-0.202629	0.262	0.287	1
Atp6v1e1	0.0192864	-0.154806	0.327	0.355	1
Rprd1a	0.0193233	-0.0701354	0.147	0.17	1
Lrch1	0.0194303	0.10355	0.602	0.586	1
Sp1	0.0194721	-0.100831	0.314	0.344	1
Fto	0.0196311	-0.108651	0.341	0.375	1
Ssh1	0.0196398	-0.195283	0.209	0.235	1
Klhl12	0.0196994	-0.224739	0.093	0.11	1
Chrac1	0.0198539	-0.246749	0.222	0.246	1
Sorbs2	0.0198999	-0.0983427	0.26	0.285	1
Purg	0.0199016	-0.0590761	0.091	0.109	1
Ston1	0.0199071	-0.173169	0.293	0.32	1
Tnfsf13	0.0199212	-0.21772	0.206	0.231	1
Hip1	0.020012	-0.0966628	0.685	0.704	1
Yipf5	0.0200297	-0.15979	0.242	0.269	1
Cxcl12	0.0200519	0.0409803	0.913	0.902	1
Phc3	0.0201026	-0.0974102	0.207	0.232	1
Rpl18a	0.0201377	-0.0768564	0.894	0.903	1
Gm26632	0.0201414	-0.232994	0.1	0.118	1
Pum3	0.020226	0.358811	0.103	0.087	1
Mtch1	0.0202951	0.104711	0.488	0.478	1
Bsg	0.0203319	0.135841	0.643	0.639	1
Rab11b	0.0203321	-0.0983576	0.418	0.452	1
Mitd1	0.0203914	-0.262359	0.165	0.187	1
Uqcr11	0.0203961	-0.102852	0.615	0.646	1
Alkbh5	0.0204353	-0.113836	0.259	0.289	1
Mfsd14b	0.0204968	-0.141814	0.187	0.212	1
Micu3	0.0206022	-0.235659	0.132	0.152	1
Mcrs1	0.0206091	-0.176149	0.162	0.184	1
Kmt2d	0.020629	-0.150237	0.171	0.196	1
Zcchc17	0.0206984	0.247529	0.233	0.215	1
Son	0.0207101	-0.0626895	0.785	0.8	1
Slc25a46	0.0207188	-0.208209	0.109	0.128	1
BC029722	0.0208491	0.228076	0.118	0.102	1
Tcf3	0.0208616	-0.092404	0.279	0.309	1
Sertad1	0.0208811	0.174767	0.157	0.138	1
Crat	0.0208892	-0.146111	0.084	0.101	1
Mertk	0.0208988	-0.149396	0.235	0.263	1
Ulk2	0.0210024	-0.126329	0.31	0.338	1
Chd8	0.0210459	-0.145394	0.276	0.303	1
Kdm5d	0.0211614	-0.268684	0.098	0.116	1
Ik	0.0211782	0.164526	0.283	0.263	1
Nup93	0.0211828	-0.18128	0.092	0.109	1
Zmiz1	0.0212427	0.14896	0.506	0.494	1
Pacsin2	0.0212583	-0.0863619	0.27	0.3	1
Sec22b	0.0213151	-0.156432	0.16	0.183	1
Amd1	0.0213178	-0.237505	0.131	0.151	1
Fem1c	0.0214382	-0.264175	0.139	0.159	1
Fancb	0.0214736	-0.249023	0.094	0.111	1
Srcap	0.0214926	-0.150713	0.221	0.247	1
Foxj2	0.0215149	-0.148683	0.157	0.18	1
Gbf1	0.0215352	-0.187305	0.342	0.369	1
Gnaq	0.0215918	-0.0626696	0.655	0.674	1
Qser1	0.0215972	-0.0607419	0.268	0.298	1
Ppa2	0.0216465	-0.268224	0.099	0.116	1
Tia1	0.0216544	-0.104079	0.244	0.273	1
Ints14	0.0216628	-0.260972	0.089	0.106	1
Uhmk1	0.0216878	-0.1311	0.134	0.156	1
Mlxip	0.0217262	-0.101436	0.242	0.27	1
Acss1	0.0218091	-0.042622	0.125	0.146	1
Cmip	0.0218592	0.0874285	0.54	0.521	1
Dag1	0.0218953	-0.125691	0.3	0.328	1
Dcaf5	0.021901	0.00782552	0.163	0.187	1
Acin1	0.0220921	0.14607	0.44	0.423	1
Cdk4	0.0221749	0.181894	0.204	0.185	1
Retreg3	0.0222185	-0.158104	0.154	0.175	1
Ube2v2	0.0222758	-0.122188	0.208	0.235	1
Bola2	0.0223066	0.153946	0.202	0.181	1
[truncated: 4,379 more rows]

## Sheet: DEGs_LLC_ECs_3.5_v_Sham
	p_val	avg_log2FC	pct.1	pct.2	p_val_adj
Hbb-bt	0	3.89403	0.898	0.225	0
Hba-a2	0	3.60272	0.9	0.287	0
Hba-a1	0	3.67618	0.913	0.334	0
Tmem252	0	6.17362	0.591	0.025	0
Hbb-bs	0	3.77131	0.999	0.713	0
Cdkn1a	2.0414e-285	2.19941	0.734	0.351	4.62173e-281
Fkbp5	7.03957e-252	3.25922	0.405	0.061	1.59376e-247
Ier3	5.76983e-246	3.53416	0.428	0.082	1.30629e-241
Zbtb16	5.28775e-238	2.3404	0.575	0.188	1.19715e-233
Afdn	7.97947e-236	-1.05942	0.805	0.926	1.80655e-231
Slc3a2	3.9499e-226	1.92183	0.697	0.36	8.94258e-222
Map3k6	4.61592e-211	3.6179	0.315	0.036	1.04504e-206
Lpl	2.77123e-207	1.51456	0.852	0.729	6.27407e-203
Ctla2a	1.16684e-205	1.4162	0.847	0.667	2.64174e-201
Marcks	3.03569e-204	-1.2548	0.684	0.855	6.8728e-200
Plpp3	1.02918e-194	-1.08931	0.73	0.882	2.33006e-190
Acer2	1.09802e-194	3.04883	0.393	0.089	2.48591e-190
Kdr	6.56622e-193	-1.10372	0.735	0.883	1.48659e-188
Tsc22d3	3.94274e-184	1.76382	0.657	0.339	8.92636e-180
Grrp1	7.28521e-183	1.88054	0.603	0.275	1.64937e-178
Cd200	1.00484e-180	-1.13591	0.677	0.861	2.27495e-176
Junb	1.09337e-178	2.33209	0.45	0.133	2.47538e-174
Gm12002	2.64418e-168	-1.86137	0.315	0.646	5.98643e-164
Pdlim1	1.32327e-157	1.20389	0.804	0.638	2.99588e-153
S100a9	9.15665e-154	2.21452	0.456	0.154	2.07306e-149
Cyp26b1	1.29222e-153	-2.92679	0.167	0.487	2.92558e-149
Mylip	7.99749e-148	1.58961	0.656	0.375	1.81063e-143
Dach1	8.21293e-145	-1.18635	0.745	0.866	1.85941e-140
Tspan13	5.41481e-144	-0.740893	0.848	0.924	1.22591e-139
Smco4	1.39219e-142	-1.48886	0.446	0.699	3.15191e-138
Cebpd	1.8777e-142	2.48969	0.393	0.125	4.25112e-138
Ets1	1.90366e-141	-1.08544	0.581	0.804	4.30989e-137
Zfp608	4.23821e-140	-1.76625	0.236	0.558	9.59531e-136
Foxn3	1.0623e-137	-1.08007	0.62	0.804	2.40506e-133
Jup	6.80441e-133	-1.04114	0.606	0.795	1.54052e-128
Etl4	7.85551e-133	-0.964962	0.734	0.87	1.77849e-128
Fxyd5	9.77822e-133	1.48263	0.599	0.329	2.21379e-128
Slc10a6	1.07038e-132	2.2043	0.362	0.108	2.42334e-128
Arhgap18	7.08386e-132	-1.50297	0.375	0.649	1.60379e-127
S100a8	6.66463e-130	2.13911	0.42	0.148	1.50887e-125
Apold1	1.28774e-126	2.38695	0.342	0.101	2.91545e-122
Bnip3	8.36767e-126	2.51882	0.326	0.093	1.89444e-121
Mtss1	1.365e-125	-1.68927	0.258	0.554	3.09036e-121
Lgals3	6.0366e-121	2.83006	0.284	0.069	1.36669e-116
AU020206	8.07038e-121	-1.81246	0.225	0.518	1.82713e-116
Cd247	3.43541e-120	-2.20071	0.121	0.412	7.77777e-116
Wfdc17	1.94472e-118	4.14387	0.156	0.01	4.40285e-114
Cavin2	2.9492e-117	-0.651691	0.882	0.941	6.67699e-113
Ric1	1.07419e-114	-1.47379	0.31	0.584	2.43197e-110
Aqp7	1.11409e-113	-1.17709	0.444	0.688	2.5223e-109
Litaf	2.13301e-112	1.50778	0.526	0.27	4.82913e-108
St5	1.1713e-110	-1.97423	0.167	0.445	2.65182e-106
Bhlhe40	2.10613e-110	2.45723	0.259	0.061	4.76829e-106
Sik1	4.82584e-110	2.11409	0.312	0.092	1.09257e-105
Rflnb	1.49955e-109	-1.18308	0.576	0.762	3.39497e-105
Gda	1.45997e-108	1.16412	0.728	0.544	3.30538e-104
Myct1	2.02336e-108	-1.03475	0.535	0.736	4.58088e-104
Gng11	3.07764e-108	-0.750885	0.861	0.923	6.96777e-104
Socs3	2.69428e-106	2.79214	0.227	0.046	6.09985e-102
Sema6a	3.13474e-105	-0.902831	0.669	0.831	7.09706e-101
Lrg1	2.96225e-104	2.65295	0.196	0.031	6.70653e-100
Rasgrp3	1.41575e-103	-1.08028	0.434	0.686	3.20526e-99
Maff	2.70598e-103	3.16609	0.183	0.027	6.12634e-99
Fmo2	1.06513e-102	1.27385	0.71	0.526	2.41145e-98
Nfia	1.95097e-101	-0.95341	0.592	0.778	4.417e-97
Mmp15	4.1377e-100	-1.68322	0.18	0.449	9.36775e-96
Cldn15	4.79959e-100	1.96209	0.316	0.104	1.08663e-95
Osmr	6.74513e-100	1.30873	0.604	0.373	1.5271e-95
S100a6	8.30296e-100	0.858657	0.887	0.786	1.87979e-95
Ly6a	1.30548e-98	0.641406	0.937	0.911	2.95562e-94
Il4ra	2.25371e-97	1.639	0.415	0.182	5.1024e-93
Jund	6.12421e-97	1.08929	0.721	0.539	1.38652e-92
Eef1a1	1.05122e-96	0.576105	0.965	0.954	2.37997e-92
Tinagl1	1.67274e-96	0.861231	0.8	0.652	3.78707e-92
Medag	1.92948e-95	2.65451	0.232	0.056	4.36835e-91
Plxnd1	4.09209e-95	-1.21435	0.342	0.594	9.26449e-91
Tsc22d1	1.18199e-94	1.35235	0.664	0.473	2.67603e-90
Atp8b1	2.13425e-94	1.57341	0.402	0.171	4.83193e-90
Ptprb	1.40678e-92	-0.524163	0.9	0.953	3.18494e-88
Myo10	1.22801e-91	-0.809035	0.723	0.84	2.78023e-87
Cst3	3.21155e-91	-0.491651	0.891	0.929	7.27095e-87
Nus1	1.41358e-90	1.29227	0.554	0.332	3.20035e-86
Gask1b	3.76704e-90	-1.56035	0.259	0.504	8.52858e-86
Sybu	2.7716e-89	-1.72902	0.165	0.416	6.27491e-85
Mndal	6.94056e-89	-1.1145	0.365	0.613	1.57134e-84
Fosl2	7.02883e-89	2.05051	0.278	0.088	1.59133e-84
Slc38a2	1.40462e-88	1.20579	0.626	0.431	3.18005e-84
Ltbp4	3.64512e-88	-0.884791	0.586	0.763	8.25254e-84
Synpo	1.07645e-87	1.97232	0.251	0.072	2.43709e-83
Nrep	1.63654e-87	-2.22921	0.09	0.318	3.70512e-83
Palmd	8.91076e-87	-0.879918	0.588	0.754	2.0174e-82
Sgms1	2.12529e-85	0.842782	0.762	0.574	4.81165e-81
Ifi203	4.3565e-85	-1.24	0.32	0.561	9.86312e-81
Ankrd37	2.19235e-84	2.92609	0.152	0.023	4.96349e-80
Gpr146	3.82758e-84	1.46745	0.427	0.209	8.66565e-80
Scgb3a1	1.81008e-83	3.47044	0.157	0.025	4.09802e-79
Chek2	2.6239e-83	-1.96628	0.106	0.334	5.9405e-79
Ctla2b	2.81946e-83	1.50325	0.416	0.2	6.38325e-79
Tagln2	5.97088e-83	0.788528	0.805	0.706	1.35181e-78
Ssh2	1.36665e-82	-0.847188	0.59	0.759	3.09409e-78
Slc28a2	8.51446e-82	-0.946613	0.483	0.685	1.92767e-77
Ctnnb1	9.09285e-82	-0.706846	0.727	0.842	2.05862e-77
S1pr1	4.52217e-81	0.630258	0.879	0.818	1.02382e-76
Cdh5	1.20644e-80	-0.440435	0.912	0.951	2.73139e-76
Rnf144a	2.68531e-80	-1.24977	0.294	0.531	6.07955e-76
Ptprm	8.22077e-80	-0.611724	0.874	0.909	1.86118e-75
Tcf4	1.16325e-79	-0.443224	0.925	0.954	2.6336e-75
Pakap.1	2.05878e-79	0.71969	0.865	0.806	4.66107e-75
Filip1	6.45055e-79	-1.06799	0.396	0.614	1.4604e-74
Klf9	1.60079e-78	0.839262	0.763	0.608	3.62418e-74
Mustn1	1.75749e-78	1.47756	0.46	0.252	3.97895e-74
Nav2	7.2775e-78	2.25064	0.207	0.054	1.64763e-73
Ly6c1	1.51754e-77	0.508651	0.968	0.952	3.43572e-73
Ecm2	1.53327e-77	-1.74302	0.139	0.365	3.47132e-73
Limch1	3.76668e-77	-0.899448	0.542	0.717	8.52775e-73
Rps28	4.68672e-77	0.615195	0.912	0.885	1.06107e-72
Rps6	4.71164e-77	0.737258	0.822	0.734	1.06672e-72
Nedd9	6.58311e-77	-1.11321	0.362	0.584	1.49042e-72
Pkig	1.02667e-76	1.4008	0.378	0.172	2.32437e-72
Flt1	5.16659e-76	0.5308	0.971	0.97	1.16972e-71
Myc	1.01407e-75	3.84704	0.108	0.009	2.29585e-71
Emp1	2.5576e-75	1.66216	0.326	0.134	5.79041e-71
Ier5	4.82809e-75	1.33898	0.463	0.26	1.09308e-70
Tgm2	6.63523e-75	0.834866	0.721	0.564	1.50222e-70
2025-09-04	1.1377e-74	-0.979974	0.448	0.651	2.57576e-70
Plaur	2.01807e-73	2.39924	0.183	0.043	4.5689e-69
Emcn	2.59959e-73	-0.693282	0.687	0.813	5.88548e-69
Sema3f	1.00176e-72	1.66064	0.269	0.095	2.26798e-68
Xbp1	2.41496e-72	1.25602	0.503	0.303	5.46748e-68
Ptprg	3.8374e-72	-0.629143	0.857	0.906	8.68787e-68
Rassf3	1.00243e-71	-0.875389	0.508	0.684	2.2695e-67
Dhrs3	1.84874e-71	-1.00731	0.47	0.653	4.18554e-67
Mat2a	4.09074e-71	0.913164	0.641	0.45	9.26143e-67
Pcdh12	6.33627e-71	-1.92043	0.114	0.319	1.43453e-66
Sema7a	1.36579e-70	1.03905	0.554	0.357	3.09215e-66
Capg	1.57564e-70	1.41197	0.344	0.152	3.56724e-66
Thra	2.23817e-70	-1.16441	0.283	0.501	5.06722e-66
Sox4	4.66587e-70	-2.03203	0.094	0.294	1.05635e-65
H2-K1	8.72905e-70	-0.537997	0.875	0.916	1.97626e-65
Eepd1	1.6847e-69	-1.03975	0.377	0.588	3.81416e-65
Bst2	2.27489e-69	-0.935754	0.593	0.738	5.15035e-65
Oxr1	2.66421e-69	-0.971736	0.471	0.655	6.03176e-65
B2m	7.00909e-69	-0.491931	0.875	0.921	1.58686e-64
Mcc	1.88179e-68	-0.803756	0.597	0.752	4.26038e-64
Itpkb	2.88913e-68	-0.655199	0.743	0.86	6.54098e-64
Col4a1	1.32389e-67	-0.493993	0.857	0.916	2.99729e-63
Ybx1	3.46096e-66	0.432444	0.963	0.952	7.83561e-62
Bbs9	6.12294e-66	-1.57038	0.173	0.38	1.38623e-61
Esam	9.32914e-66	0.550937	0.874	0.835	2.11212e-61
Mt1	1.31977e-65	2.69693	0.145	0.029	2.98796e-61
Fas	1.37206e-65	1.05166	0.546	0.348	3.10634e-61
Pim3	2.00179e-65	0.911999	0.693	0.548	4.53204e-61
Gadd45g	3.04763e-65	1.75306	0.307	0.133	6.89983e-61
Maml2	9.00219e-65	-0.931396	0.491	0.668	2.0381e-60
Ankrd44	1.98766e-64	-1.27256	0.266	0.472	4.50007e-60
Ncald	3.33319e-64	-1.43875	0.186	0.391	7.54635e-60
Hif1a	1.72608e-63	1.27369	0.432	0.245	3.90785e-59
Cald1	3.00815e-63	-0.890906	0.454	0.637	6.81045e-59
Sema3g	4.9842e-63	1.07949	0.368	0.174	1.12842e-58
Ifitm3	6.76294e-63	0.490739	0.941	0.919	1.53113e-58
Ace	6.71172e-62	1.19835	0.406	0.214	1.51953e-57
Cd36	1.13489e-61	0.375414	0.967	0.965	2.56939e-57
Ntf3	3.85567e-61	-1.22352	0.26	0.46	8.72924e-57
Ccnd3	6.09116e-61	1.26653	0.512	0.333	1.37904e-56
Clic4	1.77477e-60	0.637586	0.775	0.667	4.01809e-56
Epb41l4a	2.82003e-60	-1.12198	0.266	0.473	6.38455e-56
Iigp1	6.76341e-59	-1.59134	0.319	0.502	1.53124e-54
Adgrg1	8.12069e-59	0.751281	0.706	0.568	1.83852e-54
Pmp22	8.45245e-59	1.61836	0.254	0.1	1.91364e-54
Klf3	8.70582e-59	0.866362	0.699	0.58	1.971e-54
Stat3	1.47302e-58	0.856778	0.64	0.48	3.33491e-54
Agap1	1.59578e-58	-0.860578	0.443	0.63	3.61284e-54
Aplnr	1.68342e-58	-1.16069	0.23	0.432	3.81126e-54
Sbno2	1.78933e-58	1.51319	0.281	0.119	4.05105e-54
Tmsb4x	3.15997e-58	-0.388996	0.992	0.995	7.15418e-54
Eps8	5.61604e-58	2.37155	0.147	0.035	1.27147e-53
Ptp4a3	1.11561e-57	-0.707471	0.527	0.688	2.52574e-53
Cdh23	1.59445e-57	-1.07461	0.276	0.475	3.60984e-53
Phactr1	3.7072e-57	-1.19549	0.206	0.405	8.39309e-53
Cdkn1c	5.03982e-57	-0.874238	0.474	0.647	1.14102e-52
Rps2	5.76859e-57	0.57752	0.88	0.847	1.30601e-52
Stox2	1.2194e-56	-0.748111	0.607	0.754	2.76072e-52
Ifitm2	1.26369e-56	0.522516	0.928	0.9	2.861e-52
Stard8	5.27397e-56	-1.23876	0.211	0.4	1.19403e-51
Hspa1a	1.08136e-55	2.27029	0.157	0.042	2.4482e-51
Tnfrsf21	1.12055e-55	-1.7082	0.115	0.292	2.53692e-51
Klf10	1.25199e-55	1.12785	0.403	0.225	2.8345e-51
Atp13a3	1.42817e-55	1.32897	0.35	0.177	3.23337e-51
Prickle2	1.5774e-55	-1.45815	0.184	0.372	3.57123e-51
Per1	2.6321e-55	1.5624	0.234	0.089	5.95907e-51
Adamts9	2.63403e-55	1.1475	0.623	0.474	5.96344e-51
Arl4a	4.51772e-55	1.17081	0.38	0.206	1.02281e-50
Robo2	4.609e-55	-2.50024	0.046	0.196	1.04348e-50
Rnf220	5.65518e-55	-1.16969	0.328	0.509	1.28033e-50
9530026P05Rik	5.6886e-55	-0.673821	0.501	0.685	1.2879e-50
Rassf9	6.1306e-55	-0.878279	0.469	0.637	1.38797e-50
St8sia4	7.54866e-55	-1.04498	0.272	0.466	1.70902e-50
Spock2	1.03149e-54	2.207	0.159	0.044	2.33529e-50
Kcna5	2.75667e-54	1.10313	0.494	0.33	6.2411e-50
Trpm3	3.10123e-54	-1.14974	0.234	0.43	7.02118e-50
Ttc28	6.29614e-54	-0.662586	0.563	0.714	1.42545e-49
Fry	6.58151e-54	0.666419	0.836	0.757	1.49005e-49
Ctsd	9.08931e-54	0.919526	0.608	0.448	2.05782e-49
Art3	9.97567e-54	-1.9949	0.08	0.241	2.25849e-49
Irf8	1.58031e-53	2.55962	0.127	0.028	3.57782e-49
Ccdc85b	2.12702e-53	-0.665478	0.581	0.725	4.81558e-49
2200002D01Rik	3.36693e-53	1.46947	0.231	0.09	7.62274e-49
Slc39a14	4.342e-53	1.55936	0.271	0.12	9.83029e-49
Cpne8	8.25815e-53	0.908671	0.641	0.505	1.86965e-48
Ltbp1	8.74595e-53	-2.45468	0.043	0.187	1.98008e-48
Klf4	1.09432e-52	0.726893	0.718	0.582	2.47753e-48
Actb	1.13153e-52	-0.395467	0.947	0.964	2.56178e-48
Gbp7	1.25342e-52	-1.17738	0.289	0.472	2.83774e-48
Nfkbia	2.29151e-52	0.644601	0.768	0.667	5.18798e-48
Mcf2l	2.7435e-52	0.700357	0.739	0.63	6.21128e-48
Ucp2	8.98637e-52	1.26553	0.406	0.24	2.03451e-47
Tcim	1.08395e-51	-0.702063	0.588	0.73	2.45407e-47
Dipk2a	1.37565e-51	-1.42963	0.135	0.309	3.11447e-47
Sertad1	3.73855e-51	1.35447	0.291	0.138	8.46408e-47
Ctnnal1	5.93898e-51	1.95037	0.141	0.037	1.34459e-46
Srarp	7.4256e-51	2.41843	0.129	0.031	1.68116e-46
Ptk2	1.36112e-50	-0.597637	0.622	0.768	3.08157e-46
Plekho1	1.90916e-50	1.02036	0.45	0.277	4.32234e-46
Atxn1	6.6949e-50	-0.693548	0.616	0.734	1.51573e-45
Rapgef2	8.9842e-50	-0.594618	0.662	0.785	2.03402e-45
Mpped2	1.12671e-49	-1.78535	0.078	0.233	2.55086e-45
Cd274	1.62574e-49	-1.64393	0.094	0.254	3.68068e-45
Rps20	1.73705e-49	0.413105	0.947	0.936	3.93269e-45
Bcl3	2.85285e-49	1.79841	0.193	0.07	6.45886e-45
Ints6l	4.56329e-49	-1.41493	0.157	0.333	1.03313e-44
Gnas	1.01684e-48	-0.345307	0.917	0.945	2.30213e-44
Entpd1	1.06277e-48	0.878494	0.562	0.399	2.40611e-44
Apol10b	1.4381e-48	-1.14288	0.191	0.369	3.25585e-44
Runx1t1	1.53404e-48	-1.24374	0.192	0.369	3.47308e-44
AW112010	2.21215e-48	-0.58253	0.688	0.799	5.0083e-44
Phldb2	2.90456e-48	-0.989032	0.275	0.457	6.57592e-44
Adgrl2	3.3866e-48	-0.74574	0.522	0.67	7.66725e-44
Stxbp6	3.43497e-48	-0.783677	0.537	0.671	7.77676e-44
Cd34	7.99524e-48	0.626359	0.725	0.606	1.81012e-43
Csf2rb	9.76574e-48	2.4149	0.131	0.034	2.21096e-43
Rai14	9.83604e-48	1.03008	0.424	0.254	2.22688e-43
Sat1	1.38468e-47	1.09256	0.408	0.242	3.13492e-43
Tmem204	2.03286e-47	-0.744057	0.384	0.562	4.60239e-43
Elk3	7.88852e-47	-0.463035	0.728	0.825	1.78596e-42
Hacd4	1.27124e-46	-1.09915	0.209	0.386	2.87809e-42
Ccdc88c	1.54315e-46	-0.939123	0.297	0.478	3.49369e-42
Nr3c2	1.67727e-46	-1.29446	0.185	0.356	3.79734e-42
Arid5a	1.76226e-46	2.31393	0.116	0.027	3.98976e-42
Actn1	2.65581e-46	1.04431	0.45	0.289	6.01275e-42
Dok4	5.08289e-46	-1.21472	0.147	0.315	1.15077e-41
S100a11	1.34459e-45	0.694136	0.703	0.603	3.04416e-41
Mir100hg	1.59216e-45	-1.83136	0.069	0.213	3.60466e-41
Cdc42ep3	2.18419e-45	0.828265	0.653	0.529	4.945e-41
Efr3b	2.96255e-45	-1.21852	0.221	0.392	6.70721e-41
Tmtc2	6.34587e-45	-1.48036	0.217	0.379	1.4367e-40
Map2k6	7.91352e-45	-2.34844	0.04	0.167	1.79162e-40
Tcf15	2.06204e-44	-0.554195	0.748	0.825	4.66846e-40
Lims2	2.11252e-44	-0.40926	0.856	0.898	4.78275e-40
Exoc6	3.62024e-44	-0.720016	0.458	0.614	8.19623e-40
Prom1	4.42189e-44	1.51707	0.287	0.148	1.00112e-39
P2ry2	6.12278e-44	1.62905	0.182	0.067	1.3862e-39
Adarb1	6.15448e-44	-0.728975	0.492	0.641	1.39337e-39
Cnst	6.53243e-44	-1.25634	0.163	0.326	1.47894e-39
Mdfic	6.77607e-44	-0.83391	0.394	0.558	1.5341e-39
Gas6	1.15127e-43	-0.715765	0.448	0.605	2.60647e-39
Acvr2a	1.75402e-43	-1.09875	0.248	0.413	3.9711e-39
Gbp3	3.02049e-43	-1.62278	0.102	0.249	6.83838e-39
Ttll7	3.67621e-43	1.02898	0.397	0.24	8.32294e-39
Cfap20	3.69527e-43	-1.32991	0.152	0.31	8.3661e-39
Hspg2	4.60464e-43	-0.547978	0.718	0.807	1.04249e-38
Gbp4	4.93166e-43	-1.47706	0.195	0.353	1.11653e-38
Sema6b	5.28674e-43	1.37973	0.239	0.108	1.19692e-38
Cadm1	5.50935e-43	-1.37336	0.147	0.304	1.24732e-38
Tnfsf10	5.91271e-43	-1.02131	0.257	0.421	1.33864e-38
Srgap2	7.04607e-43	-0.660164	0.559	0.696	1.59523e-38
Rps3	7.1978e-43	0.506762	0.863	0.826	1.62958e-38
Myl1	8.55027e-43	-0.859791	0.359	0.539	1.93578e-38
Lrrc32	8.93173e-43	1.42336	0.228	0.101	2.02214e-38
Anxa3	1.19274e-42	-0.512204	0.676	0.774	2.70037e-38
Pcp4l1	2.68054e-42	-1.31042	0.149	0.304	6.06873e-38
Psmb9	3.32257e-42	-0.8968	0.245	0.418	7.52229e-38
Mcl1	5.03777e-42	0.696588	0.644	0.523	1.14055e-37
Ppm1h	5.80001e-42	-0.903781	0.291	0.459	1.31312e-37
Tpm1	6.28671e-42	-0.534565	0.656	0.787	1.42331e-37
Hspa1b	7.87743e-42	1.84795	0.142	0.045	1.78345e-37
Rps16	1.04511e-41	0.391021	0.937	0.919	2.36613e-37
Pkp4	1.63784e-41	0.685647	0.739	0.657	3.70806e-37
Net1	2.22975e-41	-1.32133	0.131	0.283	5.04816e-37
H2-D1	2.89446e-41	-0.352857	0.906	0.927	6.55305e-37
Lgmn	3.62726e-41	1.36683	0.209	0.089	8.21211e-37
Car8	4.9511e-41	-0.602342	0.547	0.674	1.12093e-36
Hey1	5.05363e-41	1.11979	0.284	0.144	1.14414e-36
Nuak1	1.68262e-40	-1.2661	0.159	0.313	3.80945e-36
Jade2	2.068e-40	1.57386	0.201	0.085	4.68196e-36
Ppp1r16b	4.39337e-40	-0.848826	0.285	0.449	9.9466e-36
H2-Q7	5.95572e-40	-0.862034	0.287	0.452	1.34837e-35
Hipk1	7.98954e-40	0.675159	0.627	0.496	1.80883e-35
Rpl35	1.28791e-39	-0.538635	0.656	0.775	2.91582e-35
Rpl39	1.3132e-39	0.488583	0.897	0.872	2.97309e-35
Eya1	1.35228e-39	-1.46442	0.1	0.24	3.06155e-35
Rps8	1.41643e-39	0.347168	0.946	0.944	3.20679e-35
Rpsa	1.57055e-39	0.482231	0.848	0.809	3.55573e-35
Cxcl9	1.57895e-39	-1.80837	0.066	0.194	3.57474e-35
Jam3	1.6556e-39	-1.00749	0.252	0.413	3.74828e-35
Tmem182	2.06529e-39	-3.81253	0.011	0.105	4.67582e-35
Tpt1	2.63618e-39	0.307937	0.976	0.98	5.96831e-35
Hspa8	2.73853e-39	0.476834	0.874	0.859	6.20003e-35
Alpl	3.10993e-39	-1.27239	0.136	0.286	7.04089e-35
Rpl41	4.39025e-39	0.293444	0.963	0.962	9.93952e-35
Eif1a	5.34139e-39	1.26602	0.27	0.138	1.20929e-34
Mboat2	5.76188e-39	-2.14344	0.053	0.174	1.30449e-34
Nfib	9.89899e-39	-0.378259	0.833	0.895	2.24113e-34
Stat1	1.01275e-38	-1.19043	0.189	0.339	2.29287e-34
Id1	1.12054e-38	0.536499	0.784	0.687	2.5369e-34
Nxpe4	1.35724e-38	-0.540516	0.616	0.738	3.0728e-34
Rassf1	2.49369e-38	0.794907	0.521	0.375	5.64571e-34
Has3	3.56701e-38	-2.36411	0.03	0.136	8.0757e-34
Rpl23	4.03634e-38	0.35307	0.94	0.931	9.13828e-34
Rps27	4.17843e-38	0.365556	0.934	0.919	9.45996e-34
Fam168a	4.60592e-38	0.923781	0.55	0.417	1.04278e-33
Mcam	6.09775e-38	0.864983	0.398	0.243	1.38053e-33
2610307P16Rik	7.94671e-38	-1.19361	0.147	0.296	1.79914e-33
Dgke	9.68368e-38	-0.869919	0.252	0.412	2.19239e-33
Mef2c	1.09206e-37	-0.602218	0.625	0.741	2.47243e-33
Gulp1	1.24112e-37	-0.905231	0.267	0.428	2.8099e-33
Rps23	1.37251e-37	0.335842	0.928	0.909	3.10737e-33
Sp100	1.76858e-37	-0.612386	0.516	0.646	4.00406e-33
Gapdh	1.78164e-37	0.519309	0.776	0.695	4.03362e-33
Dock4	2.00209e-37	-0.615402	0.611	0.727	4.53274e-33
Apobec3	2.14377e-37	0.879144	0.489	0.346	4.85349e-33
Adamts1	2.20803e-37	0.918275	0.438	0.292	4.99898e-33
Myo6	2.25406e-37	-0.776836	0.37	0.524	5.10318e-33
Tnnc2	3.64106e-37	-0.66897	0.466	0.638	8.24336e-33
Rpl32	4.38839e-37	0.404135	0.92	0.901	9.93531e-33
Zbtb20	5.1199e-37	-0.342906	0.875	0.924	1.15915e-32
Sparcl1	8.72023e-37	-0.321203	0.911	0.935	1.97426e-32
Arhgap29	1.37159e-36	-0.533024	0.639	0.747	3.10529e-32
Clic1	1.50512e-36	0.531921	0.755	0.683	3.40759e-32
Rasgrf2	2.03622e-36	-0.592723	0.601	0.705	4.60999e-32
Grina	2.05205e-36	0.952545	0.449	0.312	4.64585e-32
Rpl3	3.17282e-36	0.449161	0.831	0.804	7.18326e-32
Rps19	4.20734e-36	0.331054	0.929	0.916	9.52541e-32
Gm11730	4.58518e-36	1.67862	0.152	0.057	1.03809e-31
Rsad2	5.668e-36	-0.882192	0.2	0.354	1.28323e-31
Tjp1	8.49255e-36	-0.421229	0.743	0.82	1.92271e-31
Tpr	1.01961e-35	-0.609539	0.589	0.699	2.3084e-31
Dapk2	1.60872e-35	-1.02268	0.205	0.351	3.64214e-31
Lifr	1.80636e-35	-0.888055	0.312	0.462	4.0896e-31
Mctp1	1.96601e-35	2.29222	0.112	0.033	4.45105e-31
Cav1	2.22555e-35	-0.252054	0.948	0.972	5.03865e-31
B3gnt3	2.58756e-35	1.08689	0.278	0.149	5.85823e-31
Prag1	2.94149e-35	-0.780857	0.253	0.411	6.65954e-31
Rplp0	3.00246e-35	0.463062	0.873	0.848	6.79756e-31
Zfp36l2	3.0713e-35	0.783104	0.54	0.406	6.95343e-31
Rarg	3.5109e-35	-1.07797	0.224	0.369	7.94867e-31
Myo1e	4.50006e-35	-0.626496	0.44	0.587	1.01881e-30
Tril	4.53837e-35	-1.57699	0.05	0.161	1.02749e-30
Bicc1	6.22328e-35	1.18199	0.294	0.165	1.40895e-30
Ldha	7.31179e-35	0.59171	0.648	0.535	1.65539e-30
H2-Q4	1.1988e-34	-1.08842	0.17	0.312	2.71408e-30
Eif4ebp2	1.26325e-34	-0.829106	0.308	0.454	2.85999e-30
Icam1	1.55879e-34	1.61476	0.169	0.069	3.5291e-30
Fcho2	2.50428e-34	-0.544757	0.616	0.72	5.66968e-30
Ppp3ca	2.60606e-34	-0.478917	0.746	0.809	5.90013e-30
Nck2	2.72089e-34	-0.905928	0.25	0.402	6.16009e-30
Asap1	2.94945e-34	0.670454	0.705	0.6	6.67756e-30
Serinc3	3.94623e-34	0.380005	0.928	0.916	8.93428e-30
Rplp1	4.13544e-34	0.307322	0.953	0.948	9.36263e-30
Rpl12	4.16791e-34	0.459637	0.813	0.754	9.43614e-30
Peak1	9.96942e-34	-0.429734	0.641	0.741	2.25708e-29
Cldn5	1.03167e-33	0.713106	0.745	0.694	2.3357e-29
Spred2	1.19847e-33	-0.673144	0.426	0.562	2.71333e-29
Col4a2	1.241e-33	-0.384732	0.836	0.874	2.80962e-29
Sdcbp	1.2511e-33	0.631171	0.603	0.49	2.8325e-29
Lyn	1.36104e-33	-0.554025	0.546	0.672	3.08139e-29
Rpl18a	1.36919e-33	0.352993	0.925	0.903	3.09985e-29
Fbxo22	1.97475e-33	-0.920807	0.222	0.367	4.47084e-29
Jarid2	2.12464e-33	-0.789812	0.282	0.433	4.81018e-29
Pfkfb3	2.75411e-33	1.40459	0.246	0.13	6.23531e-29
Unc5b	5.76142e-33	-1.20302	0.142	0.275	1.30439e-28
Rpl38	7.87749e-33	0.312304	0.922	0.9	1.78346e-28
Rpl14	8.00994e-33	0.401815	0.838	0.802	1.81345e-28
Cav2	9.34237e-33	-0.417524	0.767	0.831	2.11511e-28
Ednrb	1.0546e-32	0.857923	0.406	0.267	2.38761e-28
Gbp5	1.27027e-32	-1.15925	0.126	0.256	2.87589e-28
Psd3	1.28711e-32	-0.850362	0.317	0.455	2.91401e-28
Rps11	1.31119e-32	0.318118	0.933	0.919	2.96853e-28
Gm12216	1.39454e-32	-1.05225	0.148	0.283	3.15723e-28
Nav3	3.03127e-32	-1.87435	0.048	0.152	6.86279e-28
Aldoa	3.20779e-32	0.420592	0.785	0.7	7.26244e-28
Pde7b	4.92479e-32	-1.04435	0.109	0.237	1.11497e-27
Klf12	4.96595e-32	-0.95831	0.267	0.407	1.12429e-27
Rps6ka2	5.32549e-32	-1.08134	0.11	0.236	1.20569e-27
Smad6	5.96105e-32	1.36482	0.184	0.082	1.34958e-27
Airn	6.23357e-32	-0.580184	0.584	0.692	1.41128e-27
2610203C22Rik	6.24842e-32	-1.28457	0.08	0.197	1.41464e-27
Epn2	6.29368e-32	-0.560666	0.463	0.603	1.42489e-27
Anp32a	1.0871e-31	-0.581545	0.585	0.684	2.4612e-27
Sorbs3	2.22431e-31	0.999442	0.326	0.199	5.03583e-27
Srgn	2.31931e-31	-0.414672	0.78	0.824	5.25092e-27
Rnf125	2.47382e-31	0.754383	0.509	0.379	5.60072e-27
Stc1	2.56384e-31	1.88804	0.106	0.033	5.80453e-27
Ehd2	3.16373e-31	-0.360476	0.808	0.859	7.16268e-27
Dysf	3.30769e-31	-0.566838	0.563	0.679	7.4886e-27
Il16	4.13453e-31	-1.60563	0.041	0.139	9.36057e-27
Fam117b	4.19882e-31	0.9066	0.467	0.342	9.50612e-27
Syne1	4.82789e-31	-0.492678	0.62	0.731	1.09304e-26
Ier2	7.0145e-31	0.903822	0.456	0.332	1.58808e-26
Ppic	7.27343e-31	-0.582435	0.449	0.579	1.6467e-26
Cask	8.5618e-31	-0.8288	0.308	0.444	1.93839e-26
Adcy4	9.9904e-31	0.651675	0.567	0.44	2.26183e-26
Elmo1	1.01431e-30	-0.533146	0.528	0.662	2.29639e-26
Cxcr4	1.16084e-30	-2.10746	0.032	0.123	2.62815e-26
Gm47283	1.25687e-30	0.986985	0.276	0.154	2.84556e-26
Hdac7	1.47741e-30	-0.578013	0.463	0.596	3.34485e-26
Mbnl2	1.54166e-30	-0.398682	0.788	0.841	3.49032e-26
Rpl6	1.57211e-30	0.346968	0.88	0.874	3.55925e-26
Lpar6	1.62057e-30	-0.912753	0.165	0.297	3.66898e-26
Dmd	1.77575e-30	-1.17629	0.166	0.294	4.02029e-26
Rps18	1.81254e-30	0.389757	0.88	0.863	4.10359e-26
Eef2	2.04598e-30	0.368595	0.838	0.777	4.63211e-26
Ugcg	2.17852e-30	0.993632	0.356	0.234	4.93217e-26
Egfl7	2.41255e-30	-0.257686	0.937	0.957	5.46201e-26
Cdc42ep4	3.36756e-30	1.22014	0.177	0.08	7.62416e-26
Qsox1	4.31114e-30	1.12006	0.275	0.157	9.76042e-26
Adam15	5.7121e-30	0.51261	0.644	0.53	1.29322e-25
9930111J21Rik2	7.12918e-30	-0.897714	0.245	0.38	1.61405e-25
Arhgap28	7.67176e-30	-1.36781	0.108	0.226	1.73689e-25
Tspan18	1.17943e-29	-1.04619	0.17	0.301	2.67023e-25
Rarres1	2.01597e-29	-1.17996	0.081	0.193	4.56415e-25
Fat4	2.07233e-29	-0.79863	0.262	0.403	4.69175e-25
Mrpl52	2.41329e-29	0.839599	0.436	0.308	5.4637e-25
Ankrd33b	2.76173e-29	1.45031	0.159	0.068	6.25255e-25
Map3k20	3.18146e-29	-1.0384	0.184	0.314	7.20282e-25
Samd5	3.27897e-29	-0.9464	0.252	0.386	7.42358e-25
Spsb1	4.46369e-29	1.52236	0.137	0.055	1.01058e-24
Prkd1	4.98562e-29	-0.73288	0.376	0.508	1.12874e-24
9330175M20Rik	6.94392e-29	-0.987478	0.12	0.242	1.5721e-24
Hspb1	1.10712e-28	-0.411244	0.762	0.827	2.50651e-24
Nes	1.13142e-28	-0.861061	0.226	0.36	2.56153e-24
Sox17	1.18106e-28	0.646583	0.594	0.494	2.67392e-24
Plgrkt	1.26732e-28	-0.987203	0.169	0.298	2.86922e-24
2025-03-03	1.44317e-28	1.03213	0.222	0.114	3.26734e-24
Rpl37a	1.50157e-28	0.24772	0.953	0.946	3.39956e-24
Dbndd2	1.50723e-28	1.00651	0.266	0.153	3.41236e-24
Snrk	1.51251e-28	0.437448	0.78	0.722	3.42433e-24
Sh3bgrl2	1.54361e-28	1.1087	0.2	0.099	3.49474e-24
Tmem44	1.84825e-28	-0.827935	0.198	0.332	4.18444e-24
Lrrc8c	1.88043e-28	0.468999	0.764	0.704	4.25728e-24
Prnp	1.91243e-28	0.638927	0.53	0.406	4.32975e-24
Rps12	2.15943e-28	0.296019	0.944	0.94	4.88896e-24
Gngt2	2.46181e-28	0.666768	0.545	0.414	5.57354e-24
Lnx1	2.5104e-28	0.569957	0.7	0.627	5.68355e-24
Tsfm	2.59914e-28	-1.03821	0.143	0.266	5.88446e-24
E2f7	2.96638e-28	1.48561	0.106	0.036	6.71589e-24
Thbd	3.0226e-28	0.77241	0.496	0.38	6.84317e-24
Ubb	3.13298e-28	-0.31352	0.887	0.903	7.09307e-24
Hmcn1	3.21122e-28	-1.84762	0.044	0.136	7.27019e-24
Halr1	3.94853e-28	1.07318	0.286	0.173	8.93948e-24
Ebf3	4.29675e-28	-0.58276	0.409	0.548	9.72784e-24
Stard9	4.39087e-28	-0.896263	0.26	0.393	9.94094e-24
Rps7	1.07292e-27	0.342695	0.882	0.873	2.4291e-23
Rpl13	1.15718e-27	0.27766	0.951	0.953	2.61985e-23
C1qtnf9	1.25858e-27	-0.394502	0.749	0.809	2.84944e-23
Ica1	1.3278e-27	-0.786121	0.305	0.438	3.00614e-23
Cables2	1.36703e-27	-1.07735	0.14	0.261	3.09496e-23
Arhgap26	1.99324e-27	0.808015	0.5	0.389	4.51269e-23
Rpl26	2.44549e-27	0.268418	0.925	0.917	5.5366e-23
Dipk2b	4.03906e-27	-0.556293	0.497	0.616	9.14443e-23
Ddx60	5.0028e-27	-1.07888	0.107	0.221	1.13263e-22
Lratd2	5.03148e-27	-1.24434	0.1	0.21	1.13913e-22
Spata13	5.37567e-27	-0.762104	0.274	0.406	1.21705e-22
Pkm	5.42637e-27	0.711805	0.522	0.41	1.22853e-22
Erf	5.43475e-27	1.20893	0.179	0.086	1.23043e-22
Tll1	5.89673e-27	1.47947	0.102	0.035	1.33502e-22
Rin2	6.43889e-27	-0.856619	0.212	0.341	1.45776e-22
Fos	6.91248e-27	1.05375	0.175	0.084	1.56499e-22
Gstm1	6.97892e-27	-0.492227	0.49	0.613	1.58003e-22
Pltp	9.40536e-27	-0.694931	0.344	0.476	2.12937e-22
Adam19	9.46125e-27	-1.8578	0.035	0.119	2.14203e-22
Nepn	1.01962e-26	1.28026	0.203	0.105	2.30841e-22
Ckb	1.09525e-26	-1.20436	0.101	0.21	2.47965e-22
Rps3a1	1.2604e-26	0.293197	0.911	0.898	2.85354e-22
Ehd4	1.49202e-26	0.818424	0.332	0.213	3.37793e-22
Midn	2.15726e-26	0.857401	0.343	0.228	4.88404e-22
Tnfrsf12a	2.23082e-26	1.76544	0.101	0.035	5.05058e-22
Clic5	3.09696e-26	-0.385634	0.635	0.75	7.01151e-22
Mb	3.26318e-26	-1.38296	0.075	0.178	7.38783e-22
Cd81	4.29108e-26	-0.304105	0.836	0.886	9.715e-22
Rpl22l1	4.40575e-26	0.588363	0.576	0.461	9.97463e-22
Itga1	4.45569e-26	-0.345353	0.822	0.861	1.00877e-21
Irgm1	7.78917e-26	-1.24593	0.097	0.202	1.76347e-21
Rhobtb1	8.39695e-26	-0.917134	0.153	0.272	1.90107e-21
Cd59a	8.56752e-26	0.887878	0.401	0.292	1.93969e-21
Tmem176a	9.08368e-26	0.841417	0.315	0.197	2.05654e-21
Pxdn	9.31999e-26	-0.699605	0.343	0.47	2.11005e-21
Rps14	9.76098e-26	0.2668	0.936	0.938	2.20989e-21
Tmod3	1.15616e-25	0.37182	0.792	0.723	2.61754e-21
Klhl4	1.27304e-25	-1.14912	0.126	0.236	2.88217e-21
Gm32688	1.34221e-25	-1.0412	0.155	0.267	3.03875e-21
Nxn	1.36722e-25	-0.449004	0.628	0.727	3.09538e-21
Tmtc1	1.3932e-25	-0.540546	0.406	0.539	3.15421e-21
Lrrk2	1.42163e-25	-0.928333	0.144	0.261	3.21857e-21
Cmtm8	1.70549e-25	-0.606767	0.346	0.481	3.86124e-21
Gcnt2	1.7327e-25	0.655188	0.483	0.363	3.92283e-21
Mprip	1.97364e-25	-0.449973	0.606	0.706	4.46832e-21
Ptgfrn	2.11276e-25	1.22563	0.183	0.092	4.78328e-21
Cd44	2.15193e-25	-1.05801	0.143	0.255	4.87197e-21
Gpx1	2.21855e-25	0.684738	0.515	0.41	5.02279e-21
Rhoj	2.28232e-25	0.618902	0.625	0.531	5.16717e-21
Pik3ip1	2.56218e-25	1.09238	0.256	0.151	5.80079e-21
Rack1	2.66976e-25	0.353286	0.807	0.774	6.04433e-21
Cped1	3.01078e-25	-0.443638	0.662	0.736	6.81641e-21
Gm26510	3.20082e-25	-0.996023	0.133	0.247	7.24665e-21
Csrnp1	4.11654e-25	1.4578	0.111	0.042	9.31985e-21
Anxa7	4.19302e-25	0.597027	0.479	0.355	9.49299e-21
Prtg	4.25585e-25	-1.99546	0.027	0.102	9.63524e-21
Myo18a	6.10551e-25	-0.689467	0.382	0.5	1.38229e-20
Rps27rt	6.15614e-25	0.895166	0.248	0.143	1.39375e-20
Kcnb1	7.54182e-25	-0.810348	0.302	0.417	1.70747e-20
Galnt15	8.09089e-25	0.654454	0.545	0.438	1.83178e-20
Irf2bpl	8.47006e-25	0.580069	0.551	0.443	1.91762e-20
Rpl37	8.61979e-25	0.294102	0.935	0.928	1.95152e-20
Fbxl20	9.00999e-25	-0.777278	0.247	0.372	2.03986e-20
Gmpr	9.42627e-25	1.20933	0.209	0.113	2.13411e-20
Hyal2	9.54002e-25	0.896989	0.286	0.177	2.15986e-20
Gm4258	9.63667e-25	-2.10137	0.028	0.103	2.18174e-20
Rab11a	1.00468e-24	0.472485	0.647	0.559	2.2746e-20
Syne2	1.08187e-24	-0.46897	0.559	0.668	2.44935e-20
Nos2	1.0919e-24	-1.04428	0.125	0.235	2.47207e-20
Klhl6	1.22921e-24	-1.40753	0.065	0.158	2.78294e-20
Agfg2	1.4218e-24	0.978066	0.234	0.132	3.21895e-20
Zfp710	1.49613e-24	-1.08868	0.089	0.189	3.38723e-20
Rps15a	1.57351e-24	0.308421	0.897	0.888	3.56243e-20
Fam53b	1.92811e-24	-1.68472	0.056	0.144	4.36523e-20
mt-Nd2	2.07113e-24	-0.273741	0.968	0.984	4.68903e-20
Epha4	2.07374e-24	-0.908011	0.228	0.347	4.69494e-20
Ctnnd1	2.45185e-24	-0.452511	0.565	0.667	5.55099e-20
Tmsb10	2.81573e-24	-0.420136	0.642	0.734	6.37481e-20
Psmb8	3.06027e-24	-0.538196	0.465	0.574	6.92846e-20
Ctdspl	3.50536e-24	-1.16445	0.07	0.164	7.93614e-20
Gm2000	3.98899e-24	0.817371	0.323	0.211	9.03108e-20
Tmem173	4.18935e-24	1.02595	0.23	0.13	9.48469e-20
Pbx1	4.51283e-24	-0.686411	0.296	0.419	1.02171e-19
Adm	5.04233e-24	-1.53887	0.033	0.109	1.14158e-19
Ushbp1	5.53312e-24	-0.403761	0.628	0.73	1.2527e-19
Vim	6.3616e-24	0.60781	0.756	0.711	1.44027e-19
Rpl36	7.2157e-24	0.264783	0.922	0.913	1.63364e-19
Insig1	7.51267e-24	-1.3455	0.071	0.164	1.70087e-19
Arpc1b	8.39885e-24	0.427069	0.724	0.64	1.9015e-19
Slc43a3	1.2516e-23	0.530018	0.664	0.581	2.83362e-19
Adipor2	1.33178e-23	0.441811	0.72	0.618	3.01515e-19
Prickle1	1.43604e-23	-0.800065	0.18	0.298	3.2512e-19
Rab27a	1.7634e-23	0.996116	0.201	0.108	3.99235e-19
Rftn1	1.7695e-23	-0.441352	0.619	0.718	4.00615e-19
Eml1	1.98578e-23	0.64314	0.354	0.234	4.49581e-19
Parvb	2.47002e-23	0.641801	0.468	0.361	5.59213e-19
Eef1b2	2.57742e-23	0.540615	0.656	0.581	5.83528e-19
Fam57b	3.37096e-23	-1.02859	0.109	0.212	7.63185e-19
Arntl	3.85924e-23	-1.0148	0.132	0.237	8.73732e-19
Ppfibp1	6.15098e-23	0.53052	0.61	0.523	1.39258e-18
Lpar4	6.55647e-23	-1.67737	0.036	0.112	1.48439e-18
Tspan15	8.01368e-23	-0.730632	0.264	0.378	1.8143e-18
Abhd17a	8.71852e-23	-0.679827	0.322	0.435	1.97387e-18
Rps9	8.97466e-23	0.310515	0.883	0.859	2.03186e-18
Dpysl3	9.86642e-23	-0.94518	0.18	0.291	2.23376e-18
Rps24	9.92471e-23	0.247535	0.955	0.948	2.24695e-18
B4galt4	1.10135e-22	0.722587	0.384	0.272	2.49347e-18
Cabp1	1.20075e-22	-1.57065	0.048	0.128	2.7185e-18
Fblim1	1.30265e-22	1.22714	0.101	0.038	2.94921e-18
Rgl1	1.33985e-22	-0.542099	0.405	0.519	3.03342e-18
Gna11	1.56763e-22	-0.556307	0.468	0.572	3.54911e-18
Vps13d	1.75463e-22	-0.572384	0.434	0.541	3.97249e-18
Rpl10a	1.78363e-22	0.39702	0.78	0.746	4.03813e-18
Dock1	1.83963e-22	0.51497	0.683	0.625	4.16493e-18
Pls3	2.06115e-22	-0.410861	0.571	0.67	4.66645e-18
Zfp827	2.25149e-22	-1.20931	0.091	0.186	5.09737e-18
Nlrc5	2.82244e-22	-1.5505	0.055	0.138	6.39e-18
Plec	2.89488e-22	0.583033	0.482	0.374	6.554e-18
Tsc22d4	3.46972e-22	0.803999	0.322	0.214	7.85544e-18
Rps5	3.84145e-22	0.269907	0.896	0.887	8.69705e-18
Rpl35a	4.67939e-22	0.224753	0.938	0.942	1.05941e-17
Pnpla2	4.75135e-22	0.787719	0.393	0.283	1.07571e-17
Krt222	4.77882e-22	-1.56326	0.046	0.124	1.08193e-17
Gpc4	4.80014e-22	-1.41035	0.075	0.164	1.08675e-17
Tanc2	5.02441e-22	-0.7164	0.325	0.438	1.13753e-17
Tmem176b	5.05033e-22	0.73726	0.383	0.273	1.14339e-17
Fez2	5.15564e-22	-0.592701	0.358	0.477	1.16724e-17
Colgalt2	5.72001e-22	-0.936884	0.132	0.238	1.29501e-17
Strbp	8.54605e-22	-0.697755	0.23	0.348	1.93483e-17
Bag3	8.57148e-22	0.747017	0.367	0.26	1.94058e-17
Kitl	9.87425e-22	-0.27172	0.845	0.895	2.23553e-17
Rpl18	1.03572e-21	0.317951	0.875	0.857	2.34486e-17
Tie1	1.07523e-21	-0.35823	0.68	0.758	2.43432e-17
Btbd3	1.07937e-21	0.701068	0.416	0.308	2.44369e-17
Rps26	1.08593e-21	0.341057	0.839	0.811	2.45854e-17
Sptan1	1.25664e-21	-0.348178	0.716	0.787	2.84503e-17
Rbms1	1.32377e-21	-0.330384	0.736	0.807	2.99702e-17
Mllt3	2.54909e-21	-0.965011	0.152	0.256	5.77114e-17
Mtdh	2.68813e-21	-0.497414	0.537	0.625	6.08593e-17
Abcb1b	2.72939e-21	-0.486481	0.472	0.575	6.17933e-17
N4bp3	3.31002e-21	0.754204	0.394	0.287	7.49388e-17
Rpl34	3.60061e-21	0.24195	0.916	0.903	8.15179e-17
Xaf1	4.26087e-21	-0.742207	0.231	0.346	9.64662e-17
Arhgef6	4.36474e-21	-1.1188	0.099	0.192	9.88177e-17
Rps4x	5.30235e-21	0.229904	0.91	0.899	1.20045e-16
Lurap1l	5.40985e-21	-1.46801	0.069	0.152	1.22479e-16
Spns2	5.41639e-21	0.676238	0.381	0.273	1.22627e-16
Adgrf5	5.4336e-21	-0.191154	0.928	0.952	1.23017e-16
Prkch	5.59986e-21	0.463372	0.827	0.786	1.26781e-16
Prg4	7.43993e-21	-1.28019	0.105	0.198	1.6844e-16
Acta2	7.66521e-21	-1.17663	0.062	0.144	1.7354e-16
Chka	7.71102e-21	1.13427	0.112	0.047	1.74578e-16
Oaz2	8.25723e-21	-0.698183	0.311	0.424	1.86944e-16
Rps27a	9.81139e-21	0.25182	0.93	0.915	2.2213e-16
Sulf1	1.09833e-20	0.746926	0.174	0.091	2.48662e-16
Igf1r	1.4848e-20	-0.452861	0.55	0.642	3.36158e-16
Rpl5	1.58622e-20	0.352407	0.788	0.741	3.59119e-16
Cltb	2.07385e-20	0.489107	0.588	0.487	4.69519e-16
Trim12a	2.08938e-20	-0.673615	0.215	0.327	4.73036e-16
Ackr3	2.17566e-20	0.648407	0.428	0.319	4.92569e-16
Ralb	2.42651e-20	0.588824	0.44	0.338	5.49362e-16
Pam	2.52726e-20	-0.585903	0.415	0.527	5.72171e-16
Rpl15	3.18131e-20	0.333213	0.847	0.838	7.20249e-16
Uba7	3.382e-20	-1.06243	0.115	0.21	7.65685e-16
Selenop	3.43088e-20	-0.398769	0.571	0.657	7.7675e-16
Casp4	3.55957e-20	1.24716	0.144	0.072	8.05886e-16
Lipa	3.57315e-20	0.740405	0.394	0.294	8.08962e-16
Pitpnc1	3.58797e-20	-0.341295	0.81	0.84	8.12316e-16
Auts2	3.78216e-20	-0.218303	0.673	0.759	8.56281e-16
Lpcat1	3.83971e-20	-0.841527	0.119	0.219	8.6931e-16
Plvap	4.20275e-20	1.20298	0.13	0.061	9.51502e-16
Tnfrsf1a	4.3676e-20	0.570605	0.489	0.386	9.88825e-16
Cd93	4.41274e-20	-0.292096	0.793	0.847	9.99045e-16
Cyb561	4.63665e-20	0.781865	0.286	0.186	1.04974e-15
Hecw2	7.1881e-20	0.596232	0.548	0.46	1.62739e-15
Rpl8	7.36282e-20	0.256695	0.91	0.898	1.66694e-15
Pitpnm3	8.05616e-20	-1.52945	0.054	0.129	1.82392e-15
Rnd1	8.80666e-20	1.35297	0.121	0.056	1.99383e-15
Rpl28	1.02084e-19	0.225641	0.926	0.92	2.31119e-15
Rps25	1.04335e-19	0.256336	0.879	0.859	2.36213e-15
Arap2	1.07189e-19	-0.825606	0.135	0.234	2.42676e-15
Slc1a5	1.08199e-19	1.3421	0.112	0.049	2.44963e-15
Ndufa4	1.13532e-19	-0.346782	0.7	0.777	2.57038e-15
Ttc23	1.16127e-19	-0.909845	0.13	0.226	2.62911e-15
Depp1	1.2473e-19	0.815906	0.361	0.261	2.82388e-15
Ier5l	1.32254e-19	0.80849	0.277	0.18	2.99424e-15
Rpl13a	1.40324e-19	0.257433	0.908	0.893	3.17693e-15
Stk10	1.43466e-19	-0.730749	0.211	0.319	3.24808e-15
H2-T22	1.84602e-19	-0.512349	0.289	0.402	4.17938e-15
Fgfr3	2.29914e-19	0.914988	0.171	0.092	5.20524e-15
Rps6ka3	2.94185e-19	0.537344	0.527	0.437	6.66035e-15
Sh3rf1	3.21104e-19	-0.656007	0.337	0.444	7.26979e-15
Cdkn2d	3.56745e-19	1.03744	0.202	0.119	8.0767e-15
Samhd1	4.41489e-19	-0.603591	0.285	0.39	9.99532e-15
Calcrl	4.91012e-19	-0.622065	0.307	0.415	1.11165e-14
Ahnak	4.94718e-19	0.247786	0.893	0.87	1.12004e-14
Malat1	5.33639e-19	-0.269802	0.934	0.947	1.20816e-14
Apopt1	6.83015e-19	-0.735826	0.172	0.273	1.54635e-14
Cdk8	7.65597e-19	0.61722	0.567	0.475	1.73331e-14
Rplp2	9.38716e-19	0.283169	0.875	0.86	2.12525e-14
Gab2	1.00358e-18	-0.480898	0.431	0.549	2.27211e-14
Tap1	1.01436e-18	-0.813692	0.12	0.212	2.29651e-14
Rundc3b	1.0451e-18	-0.972488	0.144	0.243	2.36611e-14
Vcl	1.13051e-18	-0.457407	0.359	0.469	2.55946e-14
Ptpn12	1.16785e-18	0.496643	0.624	0.548	2.64401e-14
Noct	1.19507e-18	1.33337	0.114	0.052	2.70564e-14
Ncoa3	1.27376e-18	-0.455388	0.413	0.52	2.88378e-14
Kif1b	1.29078e-18	-0.424254	0.531	0.632	2.92233e-14
Cmip	1.30744e-18	0.453014	0.605	0.521	2.96005e-14
H2-Q6	1.33991e-18	-0.760223	0.162	0.262	3.03356e-14
Nfkbiz	1.45636e-18	0.918163	0.154	0.08	3.2972e-14
Rpl30	1.46088e-18	0.22696	0.916	0.914	3.30744e-14
Rpl7	1.58461e-18	0.247822	0.887	0.872	3.58756e-14
Mgat4a	1.65936e-18	0.590521	0.495	0.398	3.75679e-14
Thsd7a	1.68877e-18	0.456178	0.213	0.124	3.82337e-14
St6galnac3	1.74443e-18	-0.45213	0.654	0.729	3.9494e-14
Nim1k	1.74583e-18	-1.27803	0.059	0.134	3.95255e-14
Tpst1	1.9299e-18	-0.866566	0.163	0.258	4.3693e-14
Ftl1	2.01101e-18	0.260025	0.887	0.859	4.55293e-14
Akr1c14	2.08078e-18	-1.36747	0.053	0.125	4.71089e-14
Bmp6	2.27515e-18	-0.372748	0.649	0.718	5.15094e-14
Zfp715	2.82216e-18	-1.12297	0.076	0.156	6.38937e-14
Pf4	2.98101e-18	1.72131	0.103	0.046	6.749e-14
Gopc	2.9834e-18	0.556477	0.49	0.398	6.75443e-14
Gm44148	3.02251e-18	-1.02392	0.109	0.196	6.84296e-14
Bag5	3.35602e-18	-0.606368	0.303	0.407	7.59802e-14
Igtp	3.46112e-18	-1.24818	0.1	0.183	7.83598e-14
Ccnd1	3.63481e-18	-0.781086	0.167	0.266	8.22922e-14
Coro6	3.64045e-18	-0.940875	0.115	0.204	8.24198e-14
H1f0	3.71088e-18	-0.728659	0.264	0.366	8.40144e-14
Synm	4.47854e-18	-0.721625	0.192	0.291	1.01394e-13
Psmb10	4.57363e-18	-0.476921	0.346	0.452	1.03547e-13
Zfp697	4.91791e-18	1.14828	0.102	0.044	1.11341e-13
Wscd1	4.95219e-18	-0.879453	0.08	0.161	1.12118e-13
Baz1a	5.09191e-18	0.654734	0.285	0.188	1.15281e-13
Rps29	5.11394e-18	0.170337	0.968	0.97	1.15779e-13
Rpl17	5.16543e-18	0.252692	0.899	0.897	1.16945e-13
Lrrc8a	5.33985e-18	0.572352	0.542	0.452	1.20894e-13
Xylt1	6.12038e-18	-1.31116	0.065	0.14	1.38565e-13
Ehd1	6.13096e-18	0.401042	0.705	0.645	1.38805e-13
Prdm16	7.49656e-18	-0.716173	0.207	0.312	1.69722e-13
Ldb2	9.54182e-18	0.388159	0.649	0.559	2.16027e-13
Cmpk2	1.02697e-17	-1.26691	0.072	0.148	2.32506e-13
Phf21a	1.08124e-17	-0.493518	0.335	0.444	2.44793e-13
Map4k5	1.08451e-17	-0.564587	0.272	0.377	2.45533e-13
Kcnq1ot1	1.24784e-17	-0.657212	0.242	0.343	2.8251e-13
Gstt2	1.60447e-17	-0.596307	0.278	0.384	3.63253e-13
Map4k3	1.66629e-17	-0.374611	0.611	0.69	3.77247e-13
Disp1	2.0376e-17	-0.910985	0.056	0.127	4.61313e-13
Rpl23a	2.0722e-17	0.339905	0.759	0.722	4.69146e-13
Exoc4	2.26351e-17	-0.471557	0.517	0.608	5.12458e-13
Rps10	2.26754e-17	0.237369	0.906	0.898	5.1337e-13
Slc25a4	2.5385e-17	-0.365588	0.536	0.634	5.74717e-13
Pitpnm2	2.57235e-17	-0.621164	0.251	0.351	5.82379e-13
Ctbp1	2.58686e-17	-0.570577	0.344	0.44	5.85664e-13
Oasl2	2.98458e-17	-0.884221	0.109	0.193	6.7571e-13
Gm42418	3.10624e-17	0.354815	0.992	0.991	7.03252e-13
Rtn4	3.27773e-17	0.463877	0.62	0.549	7.42078e-13
Ptma	3.41027e-17	0.230556	0.924	0.916	7.72085e-13
P4ha2	3.51246e-17	0.813541	0.235	0.15	7.9522e-13
Btg2	3.72826e-17	0.626462	0.563	0.487	8.44079e-13
Bambi	3.87543e-17	-0.868131	0.124	0.211	8.77396e-13
Gm20559	4.00994e-17	-0.69072	0.227	0.325	9.07851e-13
Zfp366	4.25927e-17	-0.45401	0.497	0.589	9.64299e-13
Ablim1	4.30603e-17	0.330348	0.923	0.907	9.74885e-13
Rpl7a	4.50664e-17	0.33047	0.734	0.687	1.0203e-12
Trim34a	4.70888e-17	-0.833126	0.106	0.191	1.06609e-12
Nxpe2	4.82231e-17	-0.763022	0.182	0.281	1.09177e-12
Adora2a	4.9521e-17	-1.10758	0.056	0.126	1.12116e-12
Rpl27	5.05658e-17	0.255179	0.871	0.858	1.14481e-12
mt-Nd1	5.47409e-17	-0.210144	0.974	0.985	1.23933e-12
Camk2n1	5.97454e-17	0.994582	0.192	0.115	1.35264e-12
Sft2d1	7.45731e-17	-0.816407	0.14	0.229	1.68833e-12
Egln2	7.73657e-17	0.798049	0.262	0.174	1.75156e-12
Ar	7.95736e-17	-1.65673	0.039	0.1	1.80155e-12
Arl15	8.01896e-17	0.616929	0.62	0.571	1.81549e-12
Bbc3	8.82743e-17	1.11605	0.134	0.07	1.99853e-12
Enah	8.86447e-17	-0.43868	0.473	0.567	2.00692e-12
Gbp2	9.39685e-17	-0.732486	0.256	0.353	2.12745e-12
Skap2	9.57209e-17	0.533691	0.553	0.468	2.16712e-12
Rell1	9.71244e-17	0.793248	0.288	0.199	2.1989e-12
Gab3	9.93534e-17	-0.845733	0.146	0.236	2.24936e-12
Lars2	1.00986e-16	0.67713	0.546	0.46	2.28631e-12
Cnot6l	1.08546e-16	-0.425813	0.448	0.543	2.45749e-12
Bcr	1.09345e-16	0.816569	0.229	0.146	2.47558e-12
Carhsp1	1.30466e-16	0.820934	0.225	0.143	2.95376e-12
Ldlrad3	1.39239e-16	-0.666163	0.25	0.347	3.15238e-12
Rps13	1.92075e-16	0.242526	0.862	0.847	4.34858e-12
Fzd6	2.12208e-16	-0.675633	0.199	0.296	4.80439e-12
Car7	2.2551e-16	-0.970234	0.07	0.144	5.10554e-12
Plaat3	2.30959e-16	-0.668987	0.294	0.389	5.22891e-12
Atp2a1	2.40647e-16	0.943552	0.187	0.112	5.44825e-12
Ifrd1	2.40816e-16	0.620297	0.325	0.229	5.45207e-12
Slco2b1	2.54428e-16	0.91957	0.223	0.144	5.76026e-12
Fkbp3	2.58379e-16	-0.553691	0.277	0.38	5.84971e-12
Baz2b	2.85509e-16	-0.294319	0.623	0.705	6.46392e-12
Fgf9	3.0915e-16	0.881751	0.228	0.147	6.99916e-12
Cuedc1	3.26164e-16	-0.539826	0.321	0.417	7.38436e-12
Kctd12b	3.37187e-16	-0.644579	0.195	0.292	7.6339e-12
Fcgrt	3.5397e-16	-0.412844	0.41	0.507	8.01388e-12
Rpl21	4.03542e-16	0.217871	0.919	0.912	9.1362e-12
Camk1d	4.18018e-16	0.595146	0.674	0.603	9.46393e-12
Atf4	4.33556e-16	0.592607	0.386	0.297	9.81571e-12
Tspan7	4.92387e-16	-0.248632	0.859	0.892	1.11476e-11
Il15	5.71998e-16	-0.700102	0.135	0.224	1.295e-11
Tecpr1	6.04317e-16	-0.549348	0.268	0.369	1.36817e-11
Ywhah	6.76513e-16	0.44625	0.598	0.525	1.53163e-11
Eda	7.06269e-16	-0.880353	0.132	0.214	1.59899e-11
Dstyk	7.34458e-16	-0.615314	0.212	0.308	1.66281e-11
Cecr2	7.78112e-16	0.726744	0.33	0.242	1.76164e-11
Tnrc6b	8.49861e-16	-0.352655	0.513	0.602	1.92408e-11
Phf11d	9.35216e-16	-0.860044	0.129	0.211	2.11733e-11
H3f3b	1.01177e-15	-0.245977	0.814	0.851	2.29064e-11
Nr5a2	1.04924e-15	-1.44523	0.051	0.114	2.37548e-11
Lmna	1.06486e-15	0.709882	0.466	0.385	2.41084e-11
Ndufc2	1.07243e-15	0.400442	0.632	0.561	2.42798e-11
Sncg	1.08594e-15	0.60539	0.287	0.197	2.45857e-11
Rapgef4	1.22159e-15	-0.57918	0.27	0.37	2.76569e-11
Cebpb	1.41062e-15	1.00767	0.137	0.074	3.19364e-11
Bcl7a	1.68862e-15	-1.27019	0.05	0.113	3.82304e-11
Uaca	1.70061e-15	-0.372381	0.525	0.61	3.85018e-11
Tubb5	1.9602e-15	0.435181	0.623	0.559	4.43789e-11
Rtp4	2.18292e-15	-0.697132	0.138	0.224	4.94212e-11
Tpd52l2	2.23178e-15	0.643482	0.272	0.185	5.05276e-11
Rps15	2.23921e-15	0.206402	0.884	0.878	5.06958e-11
Rps21	2.42024e-15	0.179983	0.946	0.953	5.47943e-11
Ccny	2.54671e-15	0.363844	0.699	0.631	5.76574e-11
Sipa1	2.61975e-15	-0.71644	0.21	0.301	5.93111e-11
Vapa	2.89057e-15	0.460414	0.527	0.441	6.54425e-11
Rfc1	2.99062e-15	-0.599995	0.19	0.281	6.77077e-11
Hspa2	3.08085e-15	0.98922	0.2	0.126	6.97504e-11
Rpl9-ps6	3.20116e-15	0.962437	0.128	0.068	7.24743e-11
Rffl	3.2086e-15	-0.797785	0.168	0.253	7.26426e-11
Apoe	3.29766e-15	0.36056	0.801	0.754	7.46591e-11
Gm10076	3.52274e-15	-0.940297	0.155	0.239	7.97548e-11
Kifc3	3.53397e-15	-0.637814	0.182	0.273	8.00092e-11
Pabpc1	3.63911e-15	0.413744	0.506	0.425	8.23896e-11
Dcbld1	3.87407e-15	0.729832	0.35	0.266	8.7709e-11
Clstn1	4.66461e-15	-0.538528	0.26	0.355	1.05607e-10
Mif	4.7494e-15	0.617637	0.425	0.344	1.07526e-10
Akt3	5.15854e-15	-0.36771	0.521	0.607	1.16789e-10
Man1a	5.65037e-15	0.658586	0.334	0.244	1.27924e-10
Tnfrsf10b	6.65953e-15	1.02765	0.123	0.065	1.50772e-10
Tead4	6.78557e-15	0.627436	0.259	0.176	1.53625e-10
Arhgap31	6.87028e-15	-0.221538	0.855	0.878	1.55543e-10
Il10rb	6.94034e-15	-0.466259	0.332	0.43	1.57129e-10
Vars	6.97948e-15	0.96609	0.135	0.074	1.58016e-10
Plod3	7.05875e-15	0.808667	0.219	0.142	1.5981e-10
Lgalsl	8.36324e-15	0.716819	0.188	0.115	1.89344e-10
Elmsan1	8.47896e-15	0.67574	0.335	0.248	1.91964e-10
Lipe	8.55099e-15	0.45992	0.51	0.427	1.93594e-10
Ndel1	9.6365e-15	-0.36413	0.48	0.571	2.1817e-10
B3galnt1	1.03092e-14	0.960853	0.145	0.082	2.33399e-10
Nek6	1.06979e-14	1.0875	0.116	0.059	2.42201e-10
Rin3	1.10062e-14	0.455074	0.593	0.516	2.4918e-10
Myl12b	1.12646e-14	-0.261678	0.723	0.779	2.55031e-10
Hhex	1.13548e-14	-0.754646	0.135	0.215	2.57073e-10
Plcb4	1.14662e-14	0.320348	0.901	0.897	2.59595e-10
Nod2	1.17558e-14	1.03343	0.126	0.067	2.66151e-10
Dusp6	1.17787e-14	-0.631341	0.198	0.287	2.66669e-10
Aldh1l1	1.21134e-14	-0.71604	0.138	0.221	2.74248e-10
Itm2c	1.21153e-14	0.702052	0.358	0.274	2.74291e-10
Samd12	1.22615e-14	-0.481749	0.428	0.518	2.776e-10
Pvr	1.24039e-14	1.08447	0.13	0.071	2.80825e-10
Akap7	1.32804e-14	-0.762894	0.143	0.225	3.00668e-10
Lpin3	1.54992e-14	0.982808	0.11	0.056	3.50902e-10
9530082P21Rik	1.70184e-14	-0.833213	0.107	0.182	3.85296e-10
Naca	1.73932e-14	0.29917	0.759	0.725	3.93782e-10
Fli1	1.74591e-14	-0.246603	0.848	0.878	3.95275e-10
Bcl6b	1.77501e-14	-0.674601	0.203	0.293	4.01863e-10
Adamts5	1.86998e-14	-1.08835	0.051	0.111	4.23363e-10
Snx3	1.87234e-14	-0.368212	0.576	0.655	4.23897e-10
Lap3	1.87407e-14	0.923481	0.139	0.078	4.2429e-10
Pdia5	2.10821e-14	0.960717	0.141	0.079	4.77299e-10
Lrch1	2.25425e-14	0.424627	0.65	0.586	5.10363e-10
Agmo	2.33088e-14	0.734822	0.498	0.424	5.27711e-10
Tln2	2.35913e-14	0.591425	0.368	0.28	5.34108e-10
Npepps	2.46591e-14	0.568687	0.327	0.238	5.58283e-10
Fmnl3	2.48058e-14	-0.431545	0.384	0.476	5.61604e-10
Arhgef12	2.51637e-14	-0.346341	0.652	0.722	5.69706e-10
Fhod3	2.61888e-14	-0.580283	0.164	0.248	5.92915e-10
Lrrc3b	2.6303e-14	-0.832125	0.115	0.193	5.955e-10
Tob1	3.17442e-14	0.825141	0.195	0.124	7.18688e-10
Kirrel3	3.22501e-14	-1.86888	0.063	0.125	7.30142e-10
Slco3a1	3.34963e-14	-0.699819	0.234	0.322	7.58356e-10
Plekhg3	3.39682e-14	0.826064	0.18	0.111	7.69041e-10
Vsir	3.48293e-14	-0.645556	0.225	0.311	7.88536e-10
Trib2	3.53797e-14	-0.623077	0.226	0.315	8.00997e-10
Afg1l	3.57197e-14	-0.724809	0.133	0.214	8.08693e-10
Inka1	3.8788e-14	-0.594735	0.159	0.244	8.7816e-10
Id3	4.07153e-14	0.281175	0.828	0.792	9.21795e-10
Rara	4.19326e-14	0.859032	0.157	0.093	9.49354e-10
Rpl36a	4.19407e-14	0.325673	0.752	0.718	9.49538e-10
Hspa12b	4.65565e-14	-0.293607	0.621	0.695	1.05404e-09
Vegfc	4.7506e-14	-1.40772	0.11	0.18	1.07554e-09
Gm4070	4.81896e-14	-0.887212	0.093	0.163	1.09101e-09
Ifit3	4.84227e-14	-1.08185	0.067	0.132	1.09629e-09
Gtf2i	4.87583e-14	-0.4831	0.315	0.406	1.10389e-09
Tbc1d10a	4.88727e-14	0.76048	0.194	0.122	1.10648e-09
Hivep3	5.02719e-14	-0.724417	0.167	0.249	1.13816e-09
Epb41	5.41213e-14	0.573657	0.564	0.495	1.22531e-09
Map6	5.46696e-14	-0.794943	0.129	0.206	1.23772e-09
Rpl4	5.91247e-14	0.301414	0.718	0.673	1.33858e-09
Galnt10	5.94312e-14	-0.728072	0.172	0.256	1.34552e-09
Nr3c1	6.5322e-14	-0.250291	0.644	0.708	1.47889e-09
Tmem131	6.78532e-14	-0.504765	0.288	0.38	1.5362e-09
Crk	7.01563e-14	0.430208	0.468	0.381	1.58834e-09
Uvrag	7.19585e-14	-0.431863	0.372	0.464	1.62914e-09
Ybx3	7.29873e-14	0.379954	0.528	0.446	1.65243e-09
Dip2b	7.33652e-14	-0.385069	0.467	0.555	1.66099e-09
Phlpp1	7.72514e-14	-0.334265	0.531	0.611	1.74897e-09
Tns2	8.18254e-14	0.576889	0.428	0.349	1.85253e-09
Kat14	8.6333e-14	-0.91443	0.084	0.151	1.95458e-09
Zfp423	8.6802e-14	-0.846611	0.12	0.194	1.9652e-09
Thap3	8.99345e-14	-0.622596	0.175	0.26	2.03612e-09
Lima1	9.75676e-14	0.369722	0.565	0.492	2.20893e-09
Tspan2	1.01917e-13	-0.420357	0.371	0.471	2.3074e-09
Cry1	1.18318e-13	0.859798	0.141	0.081	2.67873e-09
H2-T23	1.18573e-13	-0.44678	0.409	0.492	2.6845e-09
Cavin1	1.28826e-13	-0.222285	0.878	0.914	2.91662e-09
Enpp3	1.43142e-13	-1.15533	0.07	0.133	3.24074e-09
Btg3	1.51279e-13	-0.3909	0.438	0.522	3.42496e-09
Ksr1	1.53355e-13	-0.677763	0.137	0.213	3.47195e-09
Il6st	1.60963e-13	0.372892	0.432	0.346	3.64421e-09
Ndufa13	1.62952e-13	-0.405323	0.512	0.587	3.68924e-09
Vps37b	1.63045e-13	-0.905737	0.063	0.125	3.69135e-09
Gbp8	1.81996e-13	-0.609842	0.218	0.305	4.12039e-09
Ccnyl1	1.84964e-13	0.609869	0.289	0.209	4.18758e-09
Ppp1r14b	1.87873e-13	0.737951	0.198	0.127	4.25344e-09
Nlk	1.8917e-13	-0.500705	0.337	0.424	4.2828e-09
Pecam1	1.90264e-13	0.17006	0.929	0.926	4.30758e-09
Lyz2	1.90842e-13	0.876265	0.153	0.091	4.32067e-09
Gnl3	1.98129e-13	0.830439	0.142	0.082	4.48564e-09
Cdh13	2.18322e-13	0.310241	0.885	0.861	4.94281e-09
Hsp90aa1	2.43345e-13	0.47256	0.497	0.422	5.50933e-09
1110038F14Rik	2.95258e-13	-0.512621	0.337	0.426	6.68465e-09
Atf7ip	3.0518e-13	-0.52097	0.297	0.388	6.90927e-09
Parva	3.24058e-13	-0.486858	0.261	0.348	7.33667e-09
Zfp521	3.38346e-13	-0.630688	0.166	0.247	7.66015e-09
Eif4a1	3.39016e-13	0.353641	0.619	0.565	7.67532e-09
Dars	3.61721e-13	-0.635314	0.161	0.24	8.18937e-09
Trio	3.94895e-13	-0.460113	0.365	0.449	8.94041e-09
Sipa1l2	4.17213e-13	-0.772737	0.166	0.244	9.44571e-09
Lama4	4.78674e-13	-0.302732	0.574	0.66	1.08372e-08
Igfbp7	4.88115e-13	0.275946	0.919	0.918	1.10509e-08
Impdh2	4.88429e-13	0.650732	0.207	0.136	1.1058e-08
Mospd2	4.98489e-13	-0.45318	0.395	0.483	1.12858e-08
Itgb5	5.09909e-13	-0.52778	0.231	0.321	1.15443e-08
Hoxb3os	5.10648e-13	-0.868647	0.072	0.135	1.15611e-08
Mill2	5.23524e-13	-0.922963	0.104	0.173	1.18526e-08
Ptbp3	5.58987e-13	0.315171	0.705	0.655	1.26555e-08
Zfp982	5.63879e-13	-0.809553	0.125	0.198	1.27662e-08
Relb	5.80264e-13	0.638255	0.169	0.104	1.31372e-08
Pear1	5.88595e-13	-0.623803	0.169	0.248	1.33258e-08
Nmi	6.31376e-13	-0.465152	0.301	0.389	1.42943e-08
Yaf2	6.32005e-13	-0.627249	0.213	0.295	1.43086e-08
Abcb4	6.36858e-13	-0.848747	0.079	0.143	1.44185e-08
Rxra	6.72072e-13	-0.872833	0.084	0.148	1.52157e-08
Dnmt3a	6.77399e-13	-0.605472	0.154	0.233	1.53363e-08
Mtmr11	6.88969e-13	0.681388	0.227	0.156	1.55983e-08
Rpain	7.07865e-13	0.688775	0.169	0.104	1.60261e-08
Rpl22	7.97631e-13	0.214237	0.841	0.825	1.80584e-08
Gm26532	8.11383e-13	0.596967	0.301	0.223	1.83697e-08
Anks1	8.16125e-13	-0.55163	0.238	0.323	1.84771e-08
Pnp	8.55721e-13	0.522355	0.44	0.367	1.93735e-08
Fmnl1	8.96184e-13	-0.848548	0.125	0.197	2.02896e-08
Ctnnbip1	9.20674e-13	-0.324242	0.66	0.717	2.08441e-08
Trip10	9.23229e-13	0.597133	0.256	0.18	2.09019e-08
Cd38	9.24767e-13	-0.334541	0.534	0.606	2.09367e-08
Tnrc6c	9.2545e-13	0.555654	0.62	0.579	2.09522e-08
Eif5	9.57782e-13	0.363157	0.555	0.479	2.16842e-08
Cntln	9.77797e-13	-0.47097	0.228	0.311	2.21373e-08
Ppp1r15a	9.8168e-13	0.959663	0.123	0.069	2.22252e-08
Pygm	9.89589e-13	-0.861089	0.069	0.13	2.24043e-08
Bicd2	9.95656e-13	-0.566827	0.183	0.263	2.25417e-08
Mylpf	1.06017e-12	-0.334707	0.559	0.654	2.40023e-08
Eva1b	1.06126e-12	-0.463135	0.318	0.407	2.4027e-08
Hmg20b	1.2291e-12	-0.487758	0.304	0.391	2.78269e-08
Spats2l	1.30265e-12	-0.753698	0.113	0.183	2.94919e-08
Gbp9	1.32273e-12	-0.494097	0.225	0.312	2.99466e-08
Hdac5	1.37354e-12	-0.692196	0.133	0.209	3.10969e-08
Dusp8	1.70387e-12	0.594691	0.141	0.082	3.85757e-08
Mmd	1.74248e-12	-0.824048	0.093	0.158	3.94497e-08
Rpl24	1.88994e-12	0.216745	0.883	0.87	4.27883e-08
Coq10b	1.91175e-12	0.567659	0.25	0.175	4.3282e-08
Usp18	1.98708e-12	-1.06787	0.057	0.113	4.49874e-08
Zfyve9	2.01361e-12	-0.499585	0.26	0.345	4.55881e-08
Rreb1	2.02945e-12	-0.360962	0.286	0.378	4.59467e-08
Zfp532	2.04532e-12	-0.641905	0.127	0.199	4.6306e-08
Inpp5a	2.09804e-12	-0.517084	0.262	0.347	4.74996e-08
Aplp2	2.2182e-12	-0.211668	0.839	0.863	5.02201e-08
Nrros	2.25676e-12	-0.734456	0.126	0.197	5.1093e-08
Spint2	2.43327e-12	0.763824	0.164	0.101	5.50892e-08
Vps13c	2.46307e-12	-0.49137	0.256	0.341	5.57639e-08
Fam111a	2.46828e-12	0.470188	0.213	0.143	5.58818e-08
Col3a1	2.66748e-12	0.703849	0.144	0.086	6.03917e-08
Dlg2	3.20916e-12	-0.655239	0.167	0.245	7.26554e-08
Hsph1	3.31265e-12	0.902905	0.108	0.059	7.49984e-08
Tbck	3.42057e-12	-0.405194	0.163	0.241	7.74417e-08
Fam217b	3.42817e-12	-0.898743	0.114	0.182	7.76138e-08
Hlx	3.8843e-12	-0.671381	0.125	0.195	8.79404e-08
Castor1	4.13102e-12	0.623234	0.266	0.193	9.35263e-08
Lrp6	4.14635e-12	-0.506379	0.25	0.333	9.38733e-08
Slain2	4.16072e-12	-0.532798	0.264	0.345	9.41987e-08
Tmcc1	4.30467e-12	-0.435795	0.427	0.504	9.74578e-08
Lrmda	4.39737e-12	-0.701037	0.21	0.287	9.95566e-08
Rhoc	4.60241e-12	0.543959	0.51	0.443	1.04199e-07
Rsu1	4.61283e-12	-0.328333	0.502	0.575	1.04435e-07
Ppp1r12a	4.71521e-12	-0.294563	0.621	0.69	1.06752e-07
Ap1s2	5.66614e-12	-0.577476	0.188	0.266	1.28281e-07
Rsrp1	6.39029e-12	0.348903	0.633	0.567	1.44676e-07
St3gal1	6.52369e-12	0.460744	0.466	0.393	1.47696e-07
Zfp985	6.8353e-12	-1.29697	0.061	0.115	1.54751e-07
Ndst1	7.22704e-12	0.592286	0.234	0.164	1.6362e-07
2510009E07Rik	7.26315e-12	-0.673406	0.136	0.207	1.64438e-07
Fancb	7.45989e-12	-1.07026	0.057	0.111	1.68892e-07
Ppp1r18	7.47918e-12	0.561442	0.25	0.175	1.69329e-07
Nbea	7.88005e-12	-0.387178	0.43	0.514	1.78404e-07
Ephb1	8.23624e-12	-0.780977	0.068	0.126	1.86469e-07
Dusp7	9.04554e-12	-0.54686	0.182	0.257	2.04791e-07
Fbxl7	9.55372e-12	-0.301631	0.635	0.706	2.16296e-07
Tuba1b	9.78673e-12	0.363129	0.607	0.561	2.21572e-07
Bmpr2	1.04102e-11	0.351284	0.668	0.613	2.35686e-07
Nek7	1.09915e-11	0.471461	0.512	0.448	2.48847e-07
Gvin1	1.11585e-11	-0.971961	0.083	0.143	2.52629e-07
Chst7	1.19824e-11	-0.679595	0.164	0.236	2.71283e-07
Rpl29	1.2574e-11	0.239851	0.831	0.82	2.84675e-07
Actg1	1.31891e-11	0.377224	0.846	0.846	2.98601e-07
Zhx3	1.34531e-11	0.550839	0.477	0.406	3.04579e-07
Slc50a1	1.36268e-11	-0.328654	0.443	0.527	3.08511e-07
Cog5	1.3974e-11	-0.494629	0.263	0.344	3.16371e-07
Acta1	1.41615e-11	-0.23594	0.705	0.782	3.20617e-07
Pfkl	1.44436e-11	0.780916	0.192	0.129	3.27002e-07
Sos2	1.45928e-11	-0.44606	0.29	0.372	3.30381e-07
Snapc3	1.47e-11	-0.503884	0.199	0.279	3.32807e-07
2025-09-10	1.51517e-11	0.642042	0.264	0.193	3.43034e-07
Hdac2	1.53076e-11	-0.581865	0.208	0.283	3.46564e-07
Nr6a1	1.614e-11	0.838794	0.117	0.066	3.65409e-07
Dab2	1.67166e-11	-0.474459	0.21	0.29	3.78463e-07
Plpp1	1.67668e-11	-0.254805	0.529	0.609	3.79599e-07
Fkbp4	1.72529e-11	-0.443187	0.277	0.365	3.90605e-07
Cyb5r3	1.7816e-11	0.35499	0.573	0.496	4.03354e-07
Gnb4	1.84574e-11	-0.58961	0.192	0.267	4.17874e-07
Slc9a3r2	1.86383e-11	-0.18166	0.83	0.878	4.21972e-07
Exosc7	1.86593e-11	-0.697237	0.096	0.157	4.22446e-07
Ecscr	1.95258e-11	0.257584	0.708	0.68	4.42065e-07
Mpdz	1.95785e-11	-0.484307	0.26	0.341	4.43256e-07
Ypel3	2.02795e-11	-0.357902	0.415	0.499	4.59127e-07
Gm4876	2.04212e-11	-0.975466	0.066	0.121	4.62335e-07
Bok	2.13305e-11	-0.906842	0.087	0.147	4.82922e-07
Pop5	2.28483e-11	-0.561745	0.196	0.272	5.17284e-07
Cipc	2.40522e-11	0.775935	0.183	0.122	5.44542e-07
Helz	2.49691e-11	-0.509295	0.28	0.358	5.65299e-07
Tln1	2.51511e-11	-0.314276	0.477	0.555	5.69422e-07
Lmcd1	2.55259e-11	-0.339719	0.447	0.53	5.77907e-07
Mertk	2.56515e-11	-0.721865	0.189	0.263	5.8075e-07
Angpt2	2.60504e-11	-0.763148	0.091	0.152	5.89782e-07
Arglu1	2.62006e-11	-0.226875	0.588	0.664	5.93182e-07
Asah2	2.76072e-11	-0.558026	0.198	0.275	6.25027e-07
Mmrn2	2.93733e-11	0.283273	0.7	0.659	6.65011e-07
Smarca2	2.99666e-11	-0.419702	0.341	0.423	6.78444e-07
Reep3	3.05787e-11	-0.266044	0.656	0.708	6.92302e-07
Cdc14a	3.14448e-11	-0.690354	0.113	0.177	7.1191e-07
Ndufa8	3.19045e-11	-0.348814	0.501	0.576	7.22319e-07
Ahdc1	3.2021e-11	0.729504	0.176	0.116	7.24955e-07
Dgkd	3.35329e-11	-0.540362	0.244	0.321	7.59185e-07
Lnx2	3.55299e-11	-0.597699	0.183	0.256	8.04397e-07
Gm26917	3.83309e-11	0.733381	0.256	0.338	8.67811e-07
Tpk1	3.88731e-11	-0.81495	0.089	0.148	8.80087e-07
Cebpg	4.13883e-11	0.448087	0.457	0.391	9.37031e-07
Glcci1	4.43096e-11	-0.85707	0.094	0.155	1.00317e-06
Vav3	4.44798e-11	-0.334685	0.388	0.477	1.00702e-06
Gm12185	4.64453e-11	-0.669283	0.125	0.193	1.05152e-06
Mrpl34	4.71288e-11	-0.616849	0.146	0.217	1.067e-06
Nfic	4.76864e-11	-0.378116	0.355	0.438	1.07962e-06
Zfp266	4.94454e-11	-0.508236	0.2	0.278	1.11944e-06
Csrp2	4.98398e-11	0.805894	0.195	0.133	1.12837e-06
2700081O15Rik	5.05162e-11	-0.759512	0.11	0.173	1.14369e-06
Slc10a7	5.22511e-11	-0.448585	0.254	0.333	1.18296e-06
Map3k1	5.29658e-11	-0.376121	0.321	0.404	1.19915e-06
Pgam2	5.48873e-11	-0.837055	0.076	0.133	1.24265e-06
Atp2b1	5.49854e-11	0.325328	0.617	0.553	1.24487e-06
Mmp28	6.13489e-11	-0.653689	0.115	0.179	1.38894e-06
Prrc2b	6.14463e-11	-0.35409	0.332	0.416	1.39114e-06
Scai	6.70957e-11	-0.656583	0.147	0.217	1.51905e-06
Hoxd3os1	6.77561e-11	-0.773877	0.093	0.154	1.534e-06
Ifit2	6.8035e-11	-0.638394	0.07	0.126	1.54031e-06
Casz1	7.1461e-11	-0.469678	0.269	0.347	1.61788e-06
Vwa8	7.5965e-11	-0.765829	0.104	0.165	1.71985e-06
Mgmt	7.60476e-11	-0.961387	0.101	0.161	1.72172e-06
Nop58	7.83229e-11	0.596984	0.191	0.127	1.77323e-06
Rbfox2	8.00408e-11	-0.366806	0.452	0.534	1.81212e-06
Crot	8.2674e-11	-0.718743	0.106	0.168	1.87174e-06
Eno1	8.40344e-11	-0.63376	0.165	0.233	1.90254e-06
Mfhas1	8.71878e-11	-0.49513	0.233	0.309	1.97393e-06
Arhgef3	8.77911e-11	-0.333304	0.609	0.672	1.98759e-06
Gprc5b	8.92797e-11	0.561098	0.289	0.22	2.02129e-06
Vwa3a	9.06225e-11	-0.504617	0.143	0.213	2.05169e-06
Gnaq	9.33634e-11	-0.327024	0.616	0.674	2.11375e-06
Dgkh	9.41284e-11	-0.274828	0.646	0.702	2.13107e-06
Rasgrp2	9.41737e-11	-0.351738	0.275	0.359	2.13209e-06
Dpysl2	9.53568e-11	-0.325858	0.454	0.534	2.15888e-06
Jcad	1.0256e-10	-0.291628	0.553	0.629	2.32196e-06
Acsl1	1.05539e-10	-0.79832	0.102	0.163	2.3894e-06
Gas5	1.08883e-10	0.316249	0.571	0.509	2.46511e-06
Pik3r6	1.1017e-10	-0.522821	0.23	0.305	2.49424e-06
Lrch3	1.14492e-10	-0.312776	0.466	0.546	2.59211e-06
Jak3	1.16298e-10	1.00081	0.124	0.074	2.63298e-06
Zc3hc1	1.18895e-10	-1.01159	0.062	0.114	2.69179e-06
Dennd1b	1.37096e-10	0.623151	0.355	0.289	3.10384e-06
Fau	1.4727e-10	0.128966	0.958	0.953	3.33419e-06
St6galnac4	1.48692e-10	-0.726281	0.124	0.188	3.36639e-06
Jam2	1.53277e-10	-0.17867	0.812	0.84	3.47019e-06
Top2b	1.55329e-10	-0.301519	0.383	0.464	3.51665e-06
Grk5	1.5645e-10	-0.279874	0.483	0.567	3.54202e-06
Fhod1	1.76643e-10	-0.570208	0.145	0.213	3.99919e-06
Ifi35	1.82493e-10	-0.469557	0.318	0.392	4.13163e-06
Dlc1	2.02766e-10	-0.315164	0.638	0.695	4.59062e-06
Ndrg1	2.28876e-10	0.41107	0.481	0.416	5.18175e-06
Tm6sf1	2.33358e-10	-0.61102	0.241	0.311	5.28322e-06
Slc30a1	2.39593e-10	0.612914	0.209	0.146	5.42438e-06
Parp14	2.48884e-10	-0.392994	0.327	0.403	5.63473e-06
Snhg1	2.51721e-10	0.734971	0.164	0.108	5.69895e-06
Igfbp3	2.57804e-10	-0.450348	0.306	0.388	5.83669e-06
Pnkd	2.57972e-10	-0.357976	0.398	0.471	5.84049e-06
Trim12c	2.81808e-10	-0.573797	0.152	0.22	6.38012e-06
Nt5dc1	2.86802e-10	-0.681865	0.134	0.199	6.49319e-06
Acaa2	2.92401e-10	-0.450944	0.202	0.274	6.61995e-06
Furin	3.02797e-10	0.505886	0.299	0.228	6.85533e-06
Arhgef5	3.12192e-10	-0.710861	0.153	0.219	7.06803e-06
Nrp2	3.35927e-10	-0.353609	0.468	0.538	7.60539e-06
Ddit4	3.38961e-10	0.389453	0.46	0.382	7.67407e-06
Myo1b	3.52758e-10	-0.303647	0.466	0.546	7.98644e-06
Dele1	3.57115e-10	-0.690662	0.097	0.156	8.08509e-06
Eln	3.62194e-10	0.641669	0.282	0.215	8.20007e-06
Thada	3.64893e-10	-0.637015	0.164	0.229	8.26119e-06
Npr1	3.94637e-10	-0.340327	0.397	0.472	8.93459e-06
Zfp979	4.00454e-10	-0.526057	0.261	0.332	9.06628e-06
Flot1	4.08691e-10	0.571697	0.209	0.146	9.25277e-06
Ostf1	4.26218e-10	-0.269952	0.579	0.639	9.64957e-06
Rpl19	4.34395e-10	0.178182	0.911	0.918	9.83471e-06
Prps1	4.36887e-10	0.713105	0.164	0.108	9.89111e-06
Ssu72	4.61866e-10	-0.357314	0.414	0.483	1.04566e-05
Acss1	4.72891e-10	-0.783591	0.09	0.146	1.07062e-05
Plod2	4.7591e-10	0.770293	0.143	0.091	1.07746e-05
Atrx	5.05135e-10	-0.254903	0.623	0.674	1.14363e-05
S100a1	5.16977e-10	0.459531	0.453	0.391	1.17044e-05
Eml6	5.25206e-10	-0.74927	0.146	0.21	1.18907e-05
Hmg20a	5.40706e-10	-0.451539	0.223	0.294	1.22416e-05
Tspan12	5.83836e-10	-0.356129	0.434	0.51	1.3218e-05
Ing2	5.86337e-10	0.969276	0.134	0.085	1.32747e-05
Inpp1	6.34181e-10	-0.394693	0.313	0.388	1.43579e-05
Asph	6.68336e-10	-0.642655	0.107	0.166	1.51311e-05
Smad7	6.77865e-10	0.546273	0.422	0.361	1.53469e-05
Pkn3	6.88106e-10	0.417458	0.236	0.169	1.55787e-05
Ntng2	6.91579e-10	-0.603785	0.103	0.161	1.56574e-05
Tpi1	7.42589e-10	0.386816	0.357	0.283	1.68122e-05
Sar1b	7.59537e-10	-0.393058	0.261	0.336	1.71959e-05
Tmem223	7.64458e-10	-0.484442	0.186	0.255	1.73073e-05
Ccn1	7.73528e-10	-0.698441	0.125	0.187	1.75127e-05
Rasip1	7.89081e-10	0.257899	0.71	0.682	1.78648e-05
Tyms	8.66649e-10	0.867123	0.115	0.069	1.96209e-05
Pald1	8.92409e-10	-0.545127	0.173	0.24	2.02041e-05
Asxl2	9.04942e-10	-0.518129	0.194	0.263	2.04879e-05
H3f3a	9.33716e-10	-0.1768	0.881	0.888	2.11393e-05
Nab2	9.45133e-10	0.777921	0.105	0.061	2.13978e-05
Smg6	1.055e-09	-0.380081	0.355	0.426	2.38852e-05
Klhl2	1.1135e-09	0.383481	0.385	0.313	2.52097e-05
Insr	1.12662e-09	0.872054	0.301	0.244	2.55066e-05
Plscr4	1.24781e-09	-0.304403	0.442	0.515	2.82504e-05
Tbc1d15	1.25228e-09	0.647311	0.257	0.195	2.83517e-05
Irgm2	1.26571e-09	-0.843972	0.138	0.197	2.86556e-05
Crip1	1.26616e-09	0.249954	0.852	0.825	2.86659e-05
Apc	1.29444e-09	-0.341735	0.439	0.51	2.9306e-05
Bcl2	1.3769e-09	-0.804199	0.141	0.201	3.1173e-05
Pomp	1.45359e-09	0.326424	0.487	0.414	3.29092e-05
Arap3	1.46203e-09	-0.307037	0.544	0.606	3.31005e-05
H2-M3	1.50208e-09	-0.519621	0.114	0.173	3.40071e-05
Aldh3a2	1.5035e-09	-0.383849	0.182	0.251	3.40392e-05
Ctsb	1.50418e-09	0.384425	0.539	0.492	3.40547e-05
Rpl27a	1.66499e-09	0.148183	0.935	0.938	3.76953e-05
Sbf2	1.77295e-09	-0.242904	0.561	0.638	4.01396e-05
Stk40	1.79113e-09	0.645796	0.189	0.132	4.05512e-05
Sh3glb2	1.79748e-09	-0.54494	0.188	0.254	4.06949e-05
Casp7	1.80343e-09	-0.462334	0.185	0.254	4.08296e-05
Zfp984	1.84915e-09	-0.806548	0.062	0.11	4.18649e-05
Cyb5r1	1.85976e-09	-0.474465	0.277	0.347	4.2105e-05
Clec2d	1.88383e-09	0.279544	0.628	0.569	4.26498e-05
Impact	1.93839e-09	-0.617406	0.119	0.177	4.38852e-05
Cbx1	1.95382e-09	-0.402983	0.352	0.427	4.42346e-05
Dnm3	2.12971e-09	0.441441	0.626	0.587	4.82166e-05
Spaar	2.23305e-09	-0.437795	0.221	0.292	5.05563e-05
Qk	2.26231e-09	-0.152225	0.815	0.854	5.12187e-05
Plcl2	2.29945e-09	-0.823479	0.069	0.119	5.20596e-05
Rnf213	2.35929e-09	-0.486478	0.289	0.355	5.34143e-05
Kras	2.52484e-09	0.284761	0.568	0.504	5.71623e-05
Ddah2	2.73751e-09	0.555299	0.279	0.215	6.19773e-05
Exoc3l2	2.75341e-09	-0.787754	0.076	0.127	6.23372e-05
Actn3	2.82678e-09	0.68665	0.127	0.08	6.39982e-05
Nop53	2.86368e-09	0.361119	0.515	0.447	6.48338e-05
Slc12a6	2.88641e-09	-0.37736	0.334	0.402	6.53484e-05
Map3k4	2.93015e-09	-0.671555	0.106	0.163	6.63386e-05
3222401L13Rik	2.94629e-09	-0.588242	0.091	0.146	6.6704e-05
Slfn5	3.01377e-09	-0.210117	0.75	0.785	6.82318e-05
Gfod1	3.25025e-09	-0.432071	0.368	0.436	7.35856e-05
Tmco1	3.29226e-09	-0.307383	0.366	0.44	7.45368e-05
Arhgef26	3.31043e-09	-0.756622	0.109	0.164	7.49481e-05
Ube2h	3.33755e-09	-0.370425	0.373	0.447	7.55621e-05
Phf12	3.51273e-09	-0.477423	0.215	0.283	7.95283e-05
Amotl2	3.55371e-09	-0.407696	0.247	0.316	8.0456e-05
Tacc2	3.57178e-09	0.412187	0.286	0.219	8.08652e-05
Atxn7l1	3.62428e-09	-0.496613	0.155	0.217	8.20538e-05
Cdc42se2	3.84186e-09	-0.378363	0.356	0.43	8.69796e-05
Pttg1ip	4.027e-09	0.38167	0.427	0.355	9.11714e-05
Gm17745	4.04951e-09	-0.915377	0.055	0.1	9.1681e-05
Strn3	4.1556e-09	-0.263082	0.58	0.644	9.40829e-05
Sncaip	4.22041e-09	-0.336363	0.487	0.557	9.55501e-05
Ccm2l	4.30033e-09	-0.311785	0.405	0.482	9.73594e-05
Scarf1	4.35792e-09	-0.520604	0.214	0.279	9.86633e-05
Scand1	4.53815e-09	-0.428317	0.282	0.351	0.000102744
Wnk1	4.66622e-09	-0.210285	0.717	0.769	0.000105643
Ston1	4.66725e-09	-0.523392	0.252	0.32	0.000105667
Gstt1	4.75449e-09	-0.784455	0.08	0.13	0.000107642
Slc30a4	4.92371e-09	0.501412	0.182	0.125	0.000111473
Bmyc	5.02994e-09	-0.670916	0.121	0.178	0.000113878
Vps37c	5.08275e-09	0.732487	0.133	0.085	0.000115073
Nrp1	5.12419e-09	-0.166709	0.894	0.91	0.000116012
Ywhaz	5.19641e-09	0.287409	0.626	0.579	0.000117647
Gja1	5.27736e-09	-0.435744	0.409	0.47	0.00011948
Cox16	5.35018e-09	-0.421882	0.296	0.366	0.000121128
Rpl11	5.7949e-09	0.198364	0.884	0.874	0.000131197
Il13ra1	5.85835e-09	0.555358	0.1	0.058	0.000132633
Scmh1	5.87125e-09	-0.433615	0.301	0.372	0.000132925
Upp2	6.11076e-09	-0.66598	0.11	0.164	0.000138348
Cdk12	6.17335e-09	-0.371366	0.356	0.426	0.000139765
Ddit3	6.23504e-09	0.811031	0.129	0.083	0.000141161
Pxdc1	6.25293e-09	0.496772	0.367	0.304	0.000141566
Dennd5b	6.41996e-09	0.404293	0.578	0.53	0.000145348
Laptm4b	6.44423e-09	-0.610369	0.098	0.151	0.000145897
Sgf29	6.45161e-09	-0.656797	0.169	0.23	0.000146064
Gbf1	6.69422e-09	-0.519299	0.304	0.369	0.000151557
Ndufs4	6.81498e-09	-0.399913	0.316	0.386	0.000154291
Zfp53	7.02077e-09	-0.718122	0.082	0.132	0.00015895
Cds2	7.09107e-09	0.387893	0.53	0.476	0.000160542
Rgcc	7.23422e-09	-0.0445471	0.786	0.852	0.000163783
Git2	7.34349e-09	-0.307093	0.44	0.512	0.000166257
Hspa5	7.8845e-09	0.339932	0.551	0.5	0.000178505
Acyp2	8.04672e-09	0.391816	0.299	0.234	0.000182178
Hist3h2a	8.09418e-09	-0.493513	0.108	0.163	0.000183252
Ncoa1	8.58239e-09	-0.394625	0.286	0.356	0.000194305
Kidins220	8.89411e-09	-0.453379	0.286	0.359	0.000201363
Actn4	9.07002e-09	-0.25207	0.694	0.737	0.000205345
Psme2	9.15865e-09	-0.297866	0.411	0.485	0.000207352
Gle1	9.30632e-09	-0.44028	0.222	0.288	0.000210695
Pcmtd2	9.41298e-09	-0.287852	0.166	0.231	0.00021311
Firre	9.66111e-09	-0.570733	0.116	0.173	0.000218728
Ldlrad4	9.76469e-09	-0.264691	0.406	0.493	0.000221073
Uqcr11	9.92553e-09	-0.238482	0.589	0.646	0.000224714
Bach2	1.00628e-08	0.510634	0.263	0.2	0.000227822
Cemip2	1.02511e-08	0.457276	0.317	0.253	0.000232084
Mxra8	1.0257e-08	-0.880136	0.069	0.116	0.000232219
Mob2	1.04983e-08	0.420092	0.416	0.355	0.000237681
Ankmy2	1.08767e-08	-0.743515	0.061	0.106	0.000246248
Xrn1	1.1076e-08	-0.410062	0.318	0.382	0.00025076
Fto	1.10764e-08	-0.389749	0.304	0.375	0.00025077
Lrrc8d	1.15194e-08	-0.70734	0.092	0.143	0.0002608
Ndufaf2	1.23234e-08	-0.507211	0.144	0.204	0.000279001
Ube2g2	1.2689e-08	0.490599	0.204	0.147	0.000287279
Tnfrsf1b	1.3109e-08	0.446741	0.188	0.132	0.000296789
Rock2	1.33265e-08	-0.267259	0.582	0.647	0.000301712
Ahsa1	1.4205e-08	-0.598074	0.11	0.165	0.000321602
Fam189a2	1.43134e-08	0.603259	0.221	0.164	0.000324056
Zfpm1	1.44825e-08	-0.450889	0.157	0.219	0.000327884
Tiparp	1.44981e-08	0.834449	0.116	0.073	0.000328237
Rdx	1.45741e-08	0.30042	0.653	0.614	0.000329958
Foxn2	1.48138e-08	0.489042	0.219	0.161	0.000335385
Cdkal1	1.50341e-08	-0.370613	0.27	0.337	0.000340371
Pde9a	1.52077e-08	0.589184	0.161	0.109	0.000344303
Fut8	1.52943e-08	-0.54013	0.155	0.215	0.000346262
Tmem123	1.54137e-08	-0.31717	0.389	0.459	0.000348967
Gm29007	1.54916e-08	-0.501499	0.152	0.212	0.000350731
Socs2	1.61198e-08	0.476368	0.358	0.296	0.000364952
Zmiz1	1.68883e-08	0.385481	0.548	0.494	0.000382351
Plekhg1	1.76551e-08	-0.193433	0.625	0.694	0.000399712
Triobp	1.89308e-08	0.35621	0.348	0.282	0.000428594
Naxe	1.93712e-08	-0.460179	0.172	0.234	0.000438564
Bik	1.95635e-08	-0.699733	0.125	0.18	0.000442917
Chst15	1.99229e-08	-0.697698	0.127	0.181	0.000451055
Ubald2	2.07775e-08	0.57987	0.315	0.256	0.000470403
Scd2	2.08251e-08	0.525267	0.124	0.079	0.00047148
Yeats2	2.10327e-08	-0.498144	0.163	0.222	0.000476181
Tmem245	2.21046e-08	-0.305969	0.374	0.439	0.000500448
Idnk	2.2312e-08	-0.445031	0.187	0.249	0.000505143
Fbxl17	2.38551e-08	-0.306032	0.483	0.547	0.000540081
Scn1b	2.45952e-08	0.607967	0.103	0.063	0.000556835
Atp5k	2.50421e-08	-0.35033	0.516	0.574	0.000566953
Iqsec2	2.52593e-08	-0.662198	0.138	0.193	0.000571871
Gramd1a	2.53958e-08	0.554327	0.133	0.086	0.000574961
Tpm2	2.54795e-08	-0.297765	0.284	0.361	0.000576856
Mpp1	2.56454e-08	-0.606154	0.136	0.193	0.000580613
Gusb	2.62475e-08	-0.64728	0.118	0.171	0.000594243
Fam102a	2.74142e-08	-0.450159	0.138	0.197	0.000620656
Trim8	2.8425e-08	-0.43437	0.173	0.234	0.000643541
Sqstm1	2.87415e-08	0.50466	0.379	0.319	0.000650708
Orai1	2.88115e-08	0.53897	0.247	0.189	0.000652293
Dennd1a	2.90655e-08	-0.290932	0.361	0.436	0.000658044
Gpr180	2.9485e-08	-0.742777	0.089	0.139	0.000667541
AW554918	2.98952e-08	-0.362805	0.28	0.348	0.000676827
Laptm4a	3.11451e-08	-0.172377	0.765	0.797	0.000705125
Itfg1	3.14124e-08	-0.643292	0.193	0.252	0.000711176
Arhgef15	3.21659e-08	-0.249231	0.587	0.645	0.000728236
Map4k2	3.31122e-08	-0.261481	0.19	0.257	0.00074966
Cyth3	3.36573e-08	-0.429854	0.234	0.301	0.000762001
Cnpy2	3.40283e-08	-0.428868	0.176	0.236	0.000770401
Phkb	3.67823e-08	-0.524593	0.163	0.223	0.000832751
Ifit1	3.73676e-08	-0.475911	0.098	0.15	0.000846002
Pkn2	3.74575e-08	-0.295435	0.521	0.574	0.000848039
Fes	3.83738e-08	0.592364	0.187	0.134	0.000868783
5430405H02Rik	3.86599e-08	-0.849312	0.067	0.111	0.000875261
Fam181b	3.92102e-08	-0.464751	0.152	0.21	0.000887719
Tubb4b	3.92488e-08	0.306265	0.635	0.602	0.000888593
Lims1	4.02083e-08	-0.276355	0.471	0.538	0.000910315
Zfp445	4.04791e-08	-0.385147	0.189	0.255	0.000916447
E130307A14Rik	4.10839e-08	-0.512886	0.104	0.157	0.000930138
Tbc1d2	4.17547e-08	-0.545068	0.09	0.139	0.000945327
Ppp3cc	4.25426e-08	0.539614	0.166	0.115	0.000963165
Arhgef10	4.32653e-08	-0.467804	0.172	0.232	0.000979527
Zfp160	4.50159e-08	-0.472605	0.1	0.152	0.00101916
Gpihbp1	4.55088e-08	0.174501	0.892	0.895	0.00103032
Npm1	4.56295e-08	0.275747	0.576	0.528	0.00103305
Slfn3	4.64392e-08	0.590122	0.12	0.078	0.00105138
Dnm2	4.66274e-08	-0.268221	0.358	0.427	0.00105564
Anxa2	4.87016e-08	0.267651	0.684	0.655	0.00110261
Kif13b	4.96762e-08	-0.314837	0.257	0.324	0.00112467
Agpat4	4.97866e-08	0.504168	0.171	0.12	0.00112717
Eml4	5.02294e-08	-0.515105	0.136	0.192	0.00113719
Pde8a	5.27863e-08	0.402618	0.436	0.378	0.00119508
Epc1	5.31043e-08	-0.346217	0.305	0.371	0.00120228
P4ha1	5.38828e-08	0.504309	0.259	0.202	0.00121991
Kalrn	5.48609e-08	0.504879	0.527	0.489	0.00124205
Eef1g	5.6304e-08	0.32536	0.537	0.487	0.00127472
Vezf1	5.64122e-08	-0.328372	0.328	0.393	0.00127717
Syn3	5.65725e-08	-0.564429	0.092	0.141	0.0012808
Aprt	5.87321e-08	0.551521	0.222	0.166	0.0013297
Plp2	6.06601e-08	0.493652	0.241	0.184	0.00137335
Gpr137b	6.15893e-08	-0.432612	0.08	0.127	0.00139438
Prdx4	6.20309e-08	-0.486715	0.137	0.193	0.00140438
Deptor	6.37987e-08	-0.429136	0.24	0.303	0.0014444
Brd2	6.42795e-08	0.322968	0.438	0.375	0.00145529
Arhgef11	6.53878e-08	-0.363439	0.205	0.268	0.00148038
Klhdc10	6.55059e-08	-0.49287	0.2	0.262	0.00148305
2610035D17Rik	6.72284e-08	-0.604216	0.168	0.225	0.00152205
Gnb1	6.74596e-08	-0.178504	0.758	0.797	0.00152728
2410006H16Rik	6.79371e-08	0.44689	0.224	0.166	0.0015381
Dph3	6.97817e-08	0.486346	0.227	0.17	0.00157986
Ran	7.18455e-08	0.331137	0.448	0.389	0.00162658
Lrrk1	7.31655e-08	-0.586222	0.178	0.235	0.00165647
Gab1	7.38931e-08	-0.534042	0.198	0.258	0.00167294
Map2k4	7.69751e-08	-0.394231	0.231	0.295	0.00174272
Tnni2	7.72003e-08	-0.273699	0.487	0.554	0.00174781
Ppia	7.8623e-08	0.153629	0.899	0.889	0.00178002
Zfas1	7.92116e-08	0.458255	0.166	0.116	0.00179335
Avpi1	8.00173e-08	0.508758	0.136	0.09	0.00181159
Rpl36al	8.03495e-08	0.300709	0.611	0.576	0.00181911
Prcp	8.56014e-08	-0.495678	0.226	0.287	0.00193802
Pcdh19	8.60281e-08	0.407814	0.447	0.386	0.00194768
Acads	8.64219e-08	-0.781921	0.067	0.109	0.00195659
Jpt1	9.22104e-08	0.568923	0.153	0.106	0.00208764
Add3	9.23157e-08	-0.48689	0.234	0.295	0.00209003
Spata6	9.35803e-08	0.36338	0.477	0.42	0.00211866
Rcbtb2	9.35825e-08	-0.793973	0.092	0.138	0.00211871
Phf14	9.37705e-08	-0.290367	0.304	0.37	0.00212296
Ephb4	9.434e-08	0.320832	0.493	0.436	0.00213586
Abcb7	9.4445e-08	-0.798144	0.098	0.145	0.00213824
Ndufb7	9.49536e-08	-0.252066	0.496	0.561	0.00214975
Psen2	9.65883e-08	0.58447	0.147	0.101	0.00218676
Flywch1	9.8282e-08	-0.529162	0.219	0.279	0.0022251
Rhbdf2	1.01113e-07	0.552738	0.21	0.157	0.0022892
Gm2a	1.01521e-07	-0.566231	0.079	0.124	0.00229845
Enox2	1.01575e-07	-0.39406	0.221	0.284	0.00229966
Cdk9	1.04746e-07	0.404462	0.306	0.247	0.00237145
Ctps	1.05298e-07	0.654586	0.104	0.065	0.00238395
S100a16	1.06991e-07	-0.206479	0.634	0.682	0.00242229
Chchd10	1.07315e-07	-0.594962	0.094	0.143	0.00242961
Hoxb8	1.07951e-07	0.721077	0.11	0.07	0.002444
Tmem140	1.09528e-07	-0.210995	0.52	0.584	0.00247972
Slc1a1	1.13047e-07	0.375375	0.303	0.24	0.00255939
Sorbs1	1.14478e-07	-0.189221	0.595	0.658	0.00259177
Elf4	1.17954e-07	0.37017	0.272	0.211	0.00267048
Eif1	1.19878e-07	0.152067	0.901	0.906	0.00271403
Nmrk1	1.24374e-07	-0.466145	0.074	0.119	0.00281584
Ilk	1.24827e-07	-0.356298	0.306	0.366	0.00282608
C430049B03Rik	1.27838e-07	-0.435402	0.194	0.253	0.00289425
Orc6	1.31449e-07	-0.528664	0.091	0.138	0.00297599
Lamtor5	1.32271e-07	-0.365207	0.365	0.434	0.00299461
Slc41a1	1.35275e-07	0.699537	0.115	0.075	0.00306263
Map2k1	1.37124e-07	-0.474523	0.183	0.24	0.00310449
Galnt18	1.5751e-07	0.323233	0.649	0.628	0.00356603
Shb	1.62654e-07	0.547145	0.157	0.109	0.00368249
Fbl	1.6417e-07	0.514711	0.16	0.111	0.00371681
Pvalb	1.6728e-07	-0.560211	0.112	0.163	0.00378721
1110018N20Rik	1.72672e-07	-0.495283	0.078	0.123	0.00390929
Kmt5b	1.73196e-07	-0.370156	0.274	0.337	0.00392116
4921511C10Rik	1.75982e-07	-0.592564	0.086	0.132	0.00398423
Mkln1	1.79657e-07	-0.255376	0.483	0.551	0.00406744
Ctso	1.82733e-07	-0.459807	0.157	0.213	0.00413707
Foxp1	1.87457e-07	-0.28132	0.674	0.719	0.00424404
Igf2r	1.91055e-07	-0.440601	0.277	0.338	0.00432549
Emp3	1.98743e-07	0.439547	0.131	0.088	0.00449955
Pou2f1	2.00456e-07	-0.368535	0.21	0.271	0.00453833
Atp1b3	2.02762e-07	0.412567	0.47	0.425	0.00459052
Abl1	2.09546e-07	-0.515331	0.173	0.229	0.00474412
Hmgb2	2.11314e-07	-0.213125	0.306	0.376	0.00478416
Invs	2.11935e-07	-0.642763	0.087	0.131	0.00479821
Arid1b	2.13601e-07	-0.272327	0.47	0.527	0.00483594
Ccdc6	2.15418e-07	0.506887	0.202	0.151	0.00487707
Ptpre	2.15965e-07	-0.486808	0.149	0.204	0.00488945
Pgk1	2.22305e-07	0.437616	0.258	0.203	0.00503299
Clu	2.24093e-07	0.661058	0.102	0.064	0.00507348
Tnfaip8	2.28261e-07	-0.369151	0.171	0.23	0.00516783
Kat2b	2.30553e-07	-0.367894	0.288	0.35	0.00521972
Tia1	2.31606e-07	-0.433647	0.211	0.273	0.00524355
Ppp2r2d	2.3179e-07	0.366249	0.307	0.247	0.00524772
Fbln5	2.34776e-07	0.671425	0.155	0.109	0.00531533
A330023F24Rik	2.35824e-07	0.6621	0.183	0.135	0.00533906
Chd6	2.37506e-07	-0.36247	0.338	0.397	0.00537714
Ttyh3	2.39105e-07	-0.522506	0.065	0.105	0.00541333
Iqgap1	2.48244e-07	0.249039	0.621	0.576	0.00562024
Ctif	2.51624e-07	-0.372873	0.274	0.337	0.00569676
Dpp9	2.54676e-07	0.389557	0.165	0.117	0.00576587
Tap2	2.55568e-07	-0.259295	0.313	0.379	0.00578605
Cenpb	2.59006e-07	0.308543	0.44	0.379	0.00586391
Sh3tc2	2.70719e-07	-0.481923	0.117	0.168	0.00612907
Zfp950	2.79175e-07	-0.497928	0.163	0.217	0.00632052
Cep85	2.82457e-07	0.679206	0.101	0.063	0.00639483
Slc25a3	2.82649e-07	0.215933	0.61	0.568	0.00639917
Rmdn1	2.82819e-07	-0.416548	0.191	0.247	0.00640302
Hfe	2.83527e-07	-0.605297	0.092	0.137	0.00641905
Inpp5d	2.8608e-07	-0.41741	0.186	0.243	0.00647686
Palld	2.86206e-07	-0.650185	0.078	0.12	0.00647969
Tm2d2	2.99486e-07	-0.375192	0.253	0.315	0.00678036
Diaph2	3.0246e-07	0.311291	0.72	0.699	0.0068477
Tnip2	3.07816e-07	0.617129	0.148	0.105	0.00696896
Abcb1a	3.13199e-07	-0.232599	0.598	0.649	0.00709082
4930581F22Rik	3.22117e-07	-0.786631	0.068	0.108	0.00729272
Cd63	3.29878e-07	0.758208	0.113	0.074	0.00746844
Dchs1	3.36259e-07	-0.421487	0.152	0.207	0.00761291
Anapc4	3.39565e-07	-0.439934	0.142	0.194	0.00768776
Ip6k1	3.49005e-07	-0.256993	0.248	0.314	0.00790148
Slc25a27	3.49192e-07	-0.460929	0.083	0.128	0.0079057
Cd320	3.51392e-07	0.708475	0.108	0.07	0.00795551
Hnrnpab	3.54882e-07	0.345697	0.423	0.367	0.00803452
Magix	3.57068e-07	-0.454575	0.119	0.169	0.00808401
Coro2b	3.65659e-07	-0.288135	0.208	0.27	0.00827853
Calm2	3.79908e-07	0.27776	0.627	0.587	0.00860112
Pawr	3.8612e-07	0.645526	0.212	0.163	0.00874176
Hnrnpa1	3.88179e-07	0.40247	0.397	0.338	0.00878837
Serinc5	3.88612e-07	-0.488785	0.071	0.114	0.00879817
A730081D07Rik	3.90424e-07	-0.875488	0.081	0.123	0.00883921
Capns1	4.13835e-07	0.201573	0.631	0.588	0.00936922
Clip2	4.2703e-07	-0.853108	0.079	0.12	0.00966795
Pcdh17	4.3192e-07	-0.504594	0.263	0.32	0.00977867
Pced1b	4.4198e-07	-0.448802	0.241	0.299	0.0100064
Med27	4.42992e-07	-0.514621	0.201	0.254	0.0100293
Herc3	4.50206e-07	-0.583105	0.101	0.147	0.0101927
Sertad2	4.55918e-07	-0.364539	0.294	0.35	0.010322
Copg2	4.71866e-07	-0.60941	0.139	0.189	0.0106831
Ntan1	4.9029e-07	-0.292896	0.266	0.331	0.0111002
Etf1	4.91012e-07	0.358202	0.281	0.222	0.0111165
Zup1	4.94489e-07	-0.469529	0.14	0.192	0.0111952
Tmem14c	5.01351e-07	-0.269141	0.355	0.413	0.0113506
Slc12a2	5.11773e-07	0.59466	0.142	0.099	0.0115865
Gimap5	5.16592e-07	0.345508	0.312	0.252	0.0116956
Rela	5.21227e-07	0.437984	0.271	0.218	0.0118006
Rex1bd	5.28589e-07	-0.274161	0.236	0.298	0.0119673
Cdc42ep1	5.39071e-07	-0.246497	0.395	0.465	0.0122046
Phf23	5.4727e-07	0.47267	0.155	0.11	0.0123902
Nhsl2	5.50858e-07	0.17959	0.28	0.216	0.0124714
Zfp846	5.51669e-07	-0.667051	0.079	0.12	0.0124898
Atp11c	5.68689e-07	0.417314	0.483	0.437	0.0128751
Nav1	5.9029e-07	-0.180657	0.643	0.698	0.0133642
5330438D12Rik	5.96765e-07	-0.577319	0.104	0.152	0.0135108
Rora	6.46023e-07	-0.51051	0.279	0.336	0.0146259
Ext1	6.46256e-07	-0.204869	0.658	0.704	0.0146312
Ptch1	6.51165e-07	-0.570948	0.155	0.207	0.0147424
2610037D02Rik	6.55932e-07	-0.37266	0.191	0.247	0.0148503
Nbeal1	6.65933e-07	-0.21829	0.595	0.651	0.0150767
Mamld1	6.7862e-07	-0.639766	0.083	0.124	0.015364
Tmed5	6.84449e-07	0.311193	0.47	0.422	0.0154959
Gabarap	6.89831e-07	0.253716	0.652	0.629	0.0156178
Commd1	6.97896e-07	-0.391096	0.275	0.332	0.0158004
Rgmb	6.98154e-07	-0.443392	0.211	0.267	0.0158062
Nfatc3	6.98361e-07	-0.336522	0.227	0.284	0.0158109
Slc25a17	7.06317e-07	-0.516351	0.095	0.14	0.015991
Chchd3	7.06334e-07	-0.296324	0.326	0.389	0.0159914
Tuba1a	7.20094e-07	0.34873	0.572	0.534	0.0163029
Zscan26	7.33201e-07	-0.32521	0.219	0.278	0.0165997
Ccnl1	7.9129e-07	0.429531	0.326	0.271	0.0179148
Ddt	7.95939e-07	-0.2066	0.223	0.283	0.0180201
Tbc1d22a	8.07322e-07	-0.344441	0.292	0.351	0.0182778
4632427E13Rik	8.11316e-07	-0.400913	0.18	0.236	0.0183682
Plekhf2	8.29851e-07	0.546626	0.206	0.158	0.0187878
Smox	8.63378e-07	0.552887	0.157	0.113	0.0195469
Slc38a6	8.65059e-07	-0.531138	0.082	0.125	0.0195849
Abi3	8.65733e-07	0.385908	0.323	0.266	0.0196002
Pdia6	8.67818e-07	-0.308186	0.401	0.462	0.0196474
Irf2	8.7302e-07	-0.201068	0.544	0.594	0.0197652
Atp5j2	8.76975e-07	-0.215636	0.666	0.711	0.0198547
Tsnax	8.84108e-07	-0.302201	0.292	0.354	0.0200162
Kif26a	8.84926e-07	-0.332939	0.254	0.313	0.0200347
Ube2s	9.28313e-07	0.389996	0.371	0.313	0.021017
Tmpo	9.2903e-07	-0.244197	0.402	0.462	0.0210332
Cyb5a	9.50961e-07	-0.210623	0.511	0.56	0.0215298
Mtmr3	9.60353e-07	-0.281476	0.321	0.378	0.0217424
Erh	9.60409e-07	-0.564672	0.1	0.144	0.0217437
Nr1d2	9.74154e-07	0.403753	0.233	0.18	0.0220548
Rbm33	9.78624e-07	-0.30446	0.195	0.252	0.022156
Tcap	9.84518e-07	-0.446684	0.164	0.216	0.0222895
Plxna2	1.01349e-06	0.24868	0.708	0.676	0.0229454
Podxl	1.02177e-06	-0.145196	0.748	0.797	0.0231329
Birc6	1.02596e-06	-0.232132	0.5	0.56	0.0232277
Dnajb1	1.03388e-06	0.591097	0.154	0.112	0.0234071
Stx8	1.03859e-06	-0.303139	0.29	0.352	0.0235137
Ninj1	1.04369e-06	0.59653	0.157	0.113	0.0236292
Trp53i11	1.05903e-06	-0.328149	0.295	0.353	0.0239765
Cep68	1.071e-06	-0.470243	0.13	0.179	0.0242476
Ldb1	1.07156e-06	-0.495267	0.131	0.179	0.0242601
Tspan4	1.08037e-06	0.394147	0.354	0.302	0.0244596
Tdrd7	1.12998e-06	-0.369369	0.204	0.259	0.0255828
Eif2s2	1.15465e-06	0.197453	0.531	0.479	0.0261414
Cers4	1.1585e-06	-0.354412	0.298	0.356	0.0262285
Spice1	1.19327e-06	-0.475463	0.096	0.14	0.0270155
Raph1	1.2133e-06	-0.290124	0.319	0.383	0.0274691
Parp12	1.22803e-06	-0.463656	0.171	0.222	0.0278026
Grasp	1.25134e-06	0.310211	0.419	0.364	0.0283303
Gnai2	1.2813e-06	0.127944	0.907	0.899	0.0290085
Slc38a9	1.33087e-06	-0.48969	0.124	0.173	0.0301308
Kdm5d	1.33763e-06	-0.549058	0.075	0.116	0.0302838
Mgst3	1.34245e-06	-0.504959	0.142	0.191	0.0303931
Stk25	1.34542e-06	-0.436143	0.242	0.299	0.0304603
Gstm2	1.349e-06	-0.525386	0.204	0.257	0.0305414
Ambra1	1.37046e-06	-0.292775	0.33	0.394	0.0310272
Aopep	1.39127e-06	-0.245146	0.505	0.559	0.0314985
Stmn1	1.43235e-06	0.711562	0.127	0.089	0.0324285
Tubgcp5	1.45527e-06	-0.422562	0.106	0.152	0.0329473
Lonp2	1.46148e-06	-0.410092	0.236	0.29	0.0330879
Pcbp2	1.48019e-06	0.209831	0.685	0.668	0.0335114
Cd300lg	1.50021e-06	-0.146629	0.781	0.821	0.0339649
Mvb12b	1.51423e-06	-0.494502	0.151	0.201	0.0342821
Gm15614	1.54947e-06	-0.573469	0.119	0.166	0.03508
Prickle3	1.55607e-06	-0.257723	0.163	0.217	0.0352293
5031425E22Rik	1.57417e-06	-0.32966	0.279	0.339	0.0356393
Cpd	1.58037e-06	-0.250775	0.481	0.53	0.0357795
Cyp2j6	1.6206e-06	-0.511168	0.101	0.144	0.0366903
Tut4	1.62727e-06	-0.284106	0.312	0.372	0.0368415
Rnpep	1.62979e-06	-0.498174	0.153	0.202	0.0368985
1700025G04Rik	1.67556e-06	0.284437	0.409	0.352	0.0379346
Map2k3	1.68565e-06	0.285249	0.222	0.169	0.038163
Car4	1.70321e-06	0.38092	0.507	0.463	0.0385606
Rubcn	1.71377e-06	-0.556658	0.126	0.172	0.0387999
Zfyve26	1.71644e-06	-0.713949	0.068	0.106	0.0388603
Gnl2	1.73307e-06	0.547483	0.195	0.149	0.0392367
Usp31	1.78453e-06	0.591189	0.141	0.1	0.0404018
Pcca	1.79146e-06	-0.414938	0.121	0.169	0.0405587
Hoxb7	1.82512e-06	-0.441162	0.161	0.212	0.0413207
Mesd	1.83585e-06	-0.401778	0.27	0.324	0.0415636
Selenof	1.8633e-06	-0.20446	0.611	0.66	0.0421851
Ptprr	1.88347e-06	-0.482129	0.163	0.214	0.0426418
Zeb1	1.89165e-06	-0.172028	0.546	0.612	0.0428269
Ehbp1l1	1.89894e-06	0.446761	0.188	0.141	0.0429921
Pgm2	1.9976e-06	0.555077	0.172	0.128	0.0452256
4930402H24Rik	2.00669e-06	-0.350976	0.396	0.45	0.0454315
Gm15581	2.01322e-06	-0.728784	0.101	0.144	0.0455792
Gas2l1	2.02623e-06	0.584613	0.157	0.114	0.0458738
Mat2b	2.05411e-06	-0.342907	0.252	0.305	0.0465051
Btf3	2.10411e-06	0.204396	0.73	0.715	0.0476371
Zfp395	2.14815e-06	-0.704411	0.075	0.114	0.0486341
Cnn3	2.22456e-06	0.277179	0.537	0.488	0.0503641
Glce	2.25673e-06	-0.298414	0.224	0.28	0.0510923
Fxyd6	2.28198e-06	-0.575182	0.065	0.102	0.0516641
Emc8	2.30348e-06	-0.567652	0.128	0.173	0.0521509
Yes1	2.33036e-06	-0.220097	0.513	0.564	0.0527593
mt-Co3	2.34785e-06	-0.109394	0.997	0.998	0.0531554
Mrpl27	2.40123e-06	-0.409577	0.167	0.218	0.0543638
Arl13b	2.40572e-06	0.48931	0.204	0.157	0.0544654
Tspyl1	2.44346e-06	-0.442588	0.117	0.162	0.0553199
Iqsec1	2.45999e-06	-0.320789	0.213	0.27	0.0556942
2610008E11Rik	2.57332e-06	-0.619026	0.091	0.132	0.05826
Ptms	2.63605e-06	0.152625	0.78	0.742	0.0596802
Il2rg	2.72574e-06	0.679766	0.106	0.071	0.0617108
Jun	2.75414e-06	0.407537	0.552	0.506	0.0623537
Gm26632	2.76714e-06	-0.803353	0.08	0.118	0.0626481
Polr2l	2.82418e-06	-0.577261	0.07	0.108	0.0639394
Sox7	2.89994e-06	-0.344994	0.367	0.423	0.0656546
Mapkap1	2.9274e-06	-0.341655	0.231	0.287	0.0662764
Mtpap	2.95491e-06	-0.352862	0.177	0.229	0.0668992
Hmgb1	3.08726e-06	-0.153562	0.822	0.836	0.0698955
Dusp1	3.11723e-06	-0.099969	0.498	0.566	0.070574
Neat1	3.12578e-06	0.310513	0.639	0.614	0.0707676
Rwdd4a	3.14556e-06	0.595798	0.145	0.104	0.0712154
Stab1	3.19333e-06	-0.359798	0.238	0.29	0.072297
Klf2	3.21566e-06	0.145168	0.845	0.82	0.0728025
Rbmx	3.23815e-06	-0.415537	0.122	0.168	0.0733118
Bmp4	3.23831e-06	0.502854	0.161	0.119	0.0733153
Snhg8	3.26819e-06	0.325776	0.292	0.24	0.0739918
AY036118	3.27968e-06	0.231608	0.686	0.649	0.0742519
Vwa5a	3.30282e-06	0.37839	0.214	0.165	0.0747758
Usf1	3.30961e-06	-0.416045	0.104	0.147	0.0749296
Micu2	3.31154e-06	-0.371394	0.206	0.259	0.0749732
Spindoc	3.35894e-06	-0.545008	0.107	0.15	0.0760463
Ing4	3.36364e-06	-0.464128	0.126	0.172	0.0761528
Pdgfb	3.38642e-06	-0.154793	0.629	0.683	0.0766686
Rexo2	3.42934e-06	0.274269	0.399	0.342	0.0776401
Ankrd23	3.45132e-06	-0.631552	0.068	0.105	0.0781379
Pigp	3.46068e-06	-0.498081	0.163	0.211	0.0783498
Fam149b	3.49653e-06	-0.541882	0.118	0.162	0.0791614
Spry1	3.54939e-06	0.366906	0.444	0.403	0.0803583
Hist1h1e	3.5713e-06	-0.452945	0.073	0.111	0.0808542
Wsb2	3.64159e-06	0.44356	0.24	0.191	0.0824456
Mospd1	3.6429e-06	-0.227523	0.212	0.267	0.0824753
Ndfip2	3.65388e-06	-0.255735	0.315	0.376	0.0827239
Snrnp40	3.6554e-06	-0.435289	0.149	0.197	0.0827583
Tlk2	3.70402e-06	-0.361623	0.274	0.326	0.0838591
Arrdc3	3.78116e-06	0.839685	0.101	0.067	0.0856054
Smtn	3.88151e-06	-0.393973	0.23	0.283	0.0878774
Fam53a	3.96714e-06	-0.349525	0.112	0.156	0.0898161
Cdadc1	3.9684e-06	-0.310476	0.107	0.151	0.0898445
Sptbn1	4.05844e-06	-0.100845	0.967	0.979	0.0918832
Fra10ac1	4.1764e-06	-0.715304	0.08	0.118	0.0945537
Arpc3	4.18374e-06	0.18806	0.745	0.726	0.0947199
Top1	4.20707e-06	0.208715	0.544	0.485	0.095248
Rcbtb1	4.21577e-06	-0.407946	0.103	0.145	0.0954451
Fermt2	4.2525e-06	-0.149371	0.723	0.754	0.0962766
Phc2	4.31997e-06	0.335808	0.398	0.349	0.097804
Fnbp1	4.32394e-06	-0.407978	0.136	0.181	0.0978941
Sptssa	4.37489e-06	-0.324896	0.35	0.408	0.0990475
Rere	4.47699e-06	-0.240296	0.456	0.513	0.101359
Slc25a11	4.53136e-06	-0.492163	0.13	0.175	0.10259
Gpatch2	4.53246e-06	-0.468281	0.151	0.197	0.102615
Mansc1	4.61122e-06	-0.820668	0.076	0.112	0.104398
Myo7a	4.69227e-06	-0.588977	0.083	0.121	0.106233
Rgs3	4.75991e-06	-0.186404	0.473	0.531	0.107764
Cdk5rap1	4.80832e-06	-0.676795	0.068	0.104	0.10886
Nme2	4.96454e-06	0.218039	0.695	0.691	0.112397
Capzb	4.96955e-06	0.231346	0.58	0.542	0.112511
Dpf3	4.99674e-06	-0.846783	0.073	0.109	0.113126
Cactin	5.04527e-06	-0.365897	0.065	0.101	0.114225
Pea15a	5.31331e-06	-0.242518	0.457	0.506	0.120293
Nsmce1	5.32921e-06	0.46289	0.265	0.214	0.120653
Atp5j	5.33409e-06	-0.146339	0.781	0.816	0.120764
Inka2	5.33777e-06	-0.373692	0.12	0.165	0.120847
Eif2ak2	5.45562e-06	-0.59181	0.163	0.209	0.123515
Tbc1d19	5.57274e-06	-0.56884	0.089	0.127	0.126167
Zfp704	5.65237e-06	-0.613864	0.134	0.177	0.12797
Yipf5	5.67201e-06	-0.487089	0.218	0.269	0.128414
Adgrl4	5.71612e-06	-0.120421	0.879	0.896	0.129413
Ebf1	5.77684e-06	-0.236341	0.814	0.822	0.130788
Eif4ebp1	5.78448e-06	0.394548	0.222	0.175	0.130961
Sfswap	5.80968e-06	-0.30738	0.315	0.367	0.131531
Rbm3	5.87688e-06	0.268085	0.639	0.608	0.133053
Luc7l2	5.92916e-06	-0.14676	0.622	0.67	0.134236
Mtln	5.93653e-06	-0.651477	0.127	0.17	0.134403
Shroom4	6.06544e-06	-0.217154	0.423	0.481	0.137322
Vsig2	6.21818e-06	0.509022	0.171	0.128	0.14078
Ifnar1	6.41547e-06	-0.391025	0.171	0.219	0.145246
Hipk3	6.85516e-06	0.328145	0.353	0.301	0.155201
Tes	6.86882e-06	0.421852	0.183	0.139	0.15551
Luzp1	6.95728e-06	0.218697	0.739	0.716	0.157513
Gch1	6.9662e-06	0.392859	0.254	0.205	0.157715
Atf7	7.049e-06	-0.274185	0.434	0.488	0.159589
Bcl2l1	7.26598e-06	0.126807	0.587	0.523	0.164502
Ei24	7.39397e-06	-0.345746	0.264	0.317	0.167399
Unk	7.40697e-06	-0.509213	0.069	0.105	0.167694
Tead2	7.4277e-06	0.7734	0.123	0.088	0.168163
Ifih1	7.54238e-06	-0.361548	0.192	0.241	0.170759
Hic1	7.61035e-06	-0.553914	0.078	0.115	0.172298
Pex3	7.61897e-06	-0.561093	0.093	0.133	0.172494
Pip5k1c	7.65078e-06	-0.436833	0.185	0.232	0.173214
Gm49359	7.75435e-06	-0.620503	0.069	0.104	0.175559
4930453N24Rik	7.98349e-06	-0.387075	0.128	0.172	0.180746
Hsd3b7	8.00842e-06	0.600817	0.166	0.126	0.181311
Lmtk2	8.15801e-06	-0.335567	0.182	0.231	0.184697
Robo4	8.29562e-06	-0.208334	0.451	0.511	0.187813
Ppp1r12b	8.47151e-06	-0.517532	0.166	0.211	0.191795
Tomm6	8.59777e-06	-0.227378	0.402	0.455	0.194653
Fam126b	8.6295e-06	-0.587389	0.116	0.157	0.195372
Snai2	8.64963e-06	-0.488518	0.081	0.118	0.195828
Zc3h6	8.6574e-06	-0.541826	0.075	0.112	0.196004
Nenf	8.68669e-06	-0.36903	0.264	0.315	0.196667
Polr2e	9.0715e-06	-0.338663	0.28	0.331	0.205379
G3bp2	9.21593e-06	-0.303144	0.327	0.381	0.208649
Nhp2	9.28598e-06	0.522268	0.155	0.115	0.210235
Zfp407	9.30492e-06	-0.312859	0.318	0.374	0.210663
Mafg	9.39613e-06	0.334096	0.167	0.125	0.212728
Ak6	9.47353e-06	0.403449	0.135	0.096	0.214481
Lrrfip1	9.56902e-06	-0.265463	0.387	0.437	0.216643
Timp3	9.60787e-06	-0.0487803	0.834	0.881	0.217522
St3gal2	9.78084e-06	-0.311188	0.132	0.178	0.221438
Neurl1b	9.82608e-06	-0.486271	0.129	0.171	0.222463
Siah1a	9.92502e-06	-0.355805	0.265	0.317	0.224702
Phf20	9.96531e-06	0.359301	0.365	0.317	0.225615
Ppil4	1.00601e-05	-0.365983	0.21	0.257	0.227761
Map4	1.00813e-05	0.195596	0.676	0.636	0.22824
2025-09-09	1.01179e-05	-0.369398	0.269	0.32	0.229069
Snrpc	1.01545e-05	-0.329554	0.235	0.288	0.229897
Mfsd4a	1.03227e-05	-0.389214	0.102	0.143	0.233706
Pik3c2b	1.08729e-05	-0.226537	0.226	0.281	0.246162
Cdk17	1.10564e-05	-0.198209	0.548	0.597	0.250317
Pex2	1.10593e-05	-0.566979	0.092	0.13	0.250383
Cpeb4	1.1115e-05	-0.306593	0.231	0.285	0.251645
Ddx3x	1.15614e-05	-0.189178	0.598	0.643	0.26175
Ern1	1.16081e-05	0.632152	0.101	0.069	0.262807
Rbp7	1.16535e-05	0.259152	0.279	0.226	0.263836
Mtf2	1.18839e-05	-0.296336	0.186	0.236	0.269051
Man2a1	1.20829e-05	-0.231498	0.339	0.399	0.273557
Fam160b1	1.2255e-05	-0.30957	0.169	0.217	0.277453
Rhbdd1	1.23814e-05	-0.305414	0.14	0.184	0.280315
Btrc	1.24233e-05	-0.286498	0.195	0.246	0.281263
Rsbn1l	1.24452e-05	-0.246317	0.317	0.376	0.281759
Kantr	1.24475e-05	-0.52514	0.077	0.113	0.281811
Rbm41	1.25682e-05	-0.63648	0.077	0.112	0.284544
Wdr33	1.26216e-05	-0.30251	0.4	0.444	0.285753
Lasp1	1.28056e-05	-0.233101	0.384	0.441	0.289918
Fbxo38	1.31037e-05	-0.474877	0.147	0.19	0.296667
D830026I12Rik	1.32501e-05	-0.518425	0.11	0.15	0.299981
Bicra	1.34872e-05	-0.423794	0.183	0.232	0.305351
Atg5	1.36472e-05	-0.277849	0.163	0.211	0.308973
Stom	1.37418e-05	0.659063	0.144	0.107	0.311114
Pik3cb	1.39498e-05	-0.246061	0.221	0.275	0.315824
Smdt1	1.43836e-05	-0.202715	0.539	0.587	0.325644
Zfp942	1.44488e-05	-0.644678	0.079	0.115	0.327121
Odf2l	1.45458e-05	-0.565637	0.079	0.114	0.329316
Atoh8	1.48302e-05	0.442241	0.193	0.151	0.335756
Fam20a	1.49227e-05	-0.601226	0.078	0.113	0.337851
Senp2	1.51152e-05	-0.361133	0.173	0.219	0.342208
Spred1	1.52614e-05	-0.42256	0.213	0.26	0.345517
Pias1	1.52746e-05	-0.219347	0.303	0.361	0.345816
Zbtb38	1.54468e-05	-0.289731	0.214	0.268	0.349716
Uvssa	1.55931e-05	-0.456894	0.117	0.158	0.353029
Hist1h1c	1.56021e-05	-0.308509	0.123	0.166	0.353232
Ssbp4	1.56426e-05	0.314427	0.378	0.329	0.354149
Bola2	1.57489e-05	0.368555	0.227	0.181	0.356554
Pgm5	1.57976e-05	0.300166	0.18	0.138	0.357658
Ppib	1.59258e-05	-0.125655	0.632	0.674	0.36056
Caap1	1.59488e-05	-0.41804	0.107	0.147	0.36108
Znfx1	1.59646e-05	-0.279253	0.254	0.306	0.361438
Rap1b	1.61043e-05	0.256899	0.61	0.584	0.364601
Acsf2	1.62862e-05	-0.397836	0.07	0.104	0.36872
Bbx	1.65286e-05	-0.334077	0.275	0.324	0.374207
Mysm1	1.66039e-05	-0.351783	0.266	0.315	0.375912
Gid8	1.66441e-05	-0.324275	0.107	0.146	0.376822
Tppp3	1.66913e-05	0.54988	0.179	0.139	0.37789
Eif4g2	1.67162e-05	0.169775	0.696	0.657	0.378454
Ptcd2	1.76249e-05	-0.725992	0.085	0.12	0.399027
Abhd18	1.76379e-05	-0.639276	0.095	0.132	0.399323
Pot1b	1.77759e-05	-0.482937	0.106	0.145	0.402446
Pxn	1.79442e-05	0.349613	0.384	0.339	0.406257
Idh2	1.79629e-05	-0.475322	0.113	0.153	0.406681
Skil	1.80618e-05	0.523123	0.21	0.168	0.408918
Gstt3	1.80629e-05	-0.532289	0.081	0.116	0.408943
A930015D03Rik	1.83161e-05	-0.605084	0.081	0.116	0.414677
Tor3a	1.87176e-05	-0.393366	0.136	0.181	0.423766
Mxra7	1.87494e-05	-0.218859	0.275	0.327	0.424487
4833420G17Rik	1.93544e-05	-0.31637	0.179	0.225	0.438183
Swap70	1.94179e-05	0.276774	0.36	0.311	0.439622
Adprm	1.94296e-05	-0.528537	0.081	0.116	0.439887
1110059E24Rik	1.98257e-05	-0.434724	0.212	0.259	0.448855
Rbm26	1.98779e-05	-0.297726	0.301	0.351	0.450035
Galnt2	2.00253e-05	0.470852	0.188	0.147	0.453373
Arf5	2.00464e-05	-0.206258	0.599	0.646	0.453851
Unc13b	2.04561e-05	-0.233392	0.374	0.427	0.463125
Ergic1	2.06177e-05	-0.514998	0.153	0.196	0.466784
Dido1	2.06364e-05	-0.339642	0.222	0.271	0.467208
Plekha8	2.07074e-05	0.603283	0.11	0.077	0.468815
Nras	2.07392e-05	0.248422	0.393	0.341	0.469535
Txndc17	2.08095e-05	0.262862	0.448	0.401	0.471128
Dcaf6	2.08124e-05	-0.258072	0.271	0.326	0.471192
Atxn7	2.10403e-05	-0.260776	0.293	0.345	0.476352
Samd9l	2.14648e-05	-0.154631	0.363	0.42	0.485962
Tsn	2.17292e-05	-0.264958	0.317	0.368	0.491949
Plekhg2	2.17702e-05	0.33362	0.169	0.127	0.492876
Vps13b	2.17931e-05	-0.309605	0.365	0.418	0.493395
Cirbp	2.18471e-05	-0.298047	0.237	0.287	0.494618
2210408F21Rik	2.19285e-05	0.323139	0.237	0.189	0.496461
Ubr3	2.26393e-05	-0.232954	0.35	0.404	0.512553
Prr14	2.26659e-05	0.350333	0.212	0.168	0.513155
Stard4	2.31199e-05	-0.328839	0.178	0.226	0.523436
Dcun1d3	2.37042e-05	0.386615	0.152	0.113	0.536664
Cep295	2.37842e-05	-0.38911	0.078	0.113	0.538474
Oat	2.39166e-05	-0.292553	0.404	0.453	0.541472
Ints11	2.40546e-05	-0.476682	0.106	0.144	0.544597
Mafk	2.41476e-05	0.316193	0.149	0.111	0.546701
Arhgap35	2.47453e-05	-0.318993	0.193	0.24	0.560233
Hoxa7	2.51805e-05	-0.270185	0.218	0.268	0.570087
Cradd	2.59915e-05	-0.444932	0.18	0.223	0.588449
Rbm4	2.63059e-05	-0.401628	0.096	0.133	0.595565
Grb2	2.65177e-05	-0.166427	0.311	0.368	0.600362
Kdm3b	2.68919e-05	-0.305168	0.173	0.22	0.608834
Dusp22	2.7535e-05	-0.307261	0.17	0.216	0.623392
Ypel5	2.77818e-05	-0.437046	0.172	0.215	0.62898
Cdk14	2.79002e-05	0.338104	0.366	0.318	0.63166
Cpeb3	2.82439e-05	-0.427491	0.086	0.121	0.639441
Kansl1	2.89542e-05	-0.189354	0.544	0.596	0.655523
Cant1	2.93221e-05	-0.600946	0.088	0.123	0.663853
Myadm	2.93639e-05	0.300637	0.566	0.536	0.6648
Eif4g1	2.94821e-05	0.269305	0.463	0.414	0.667474
Ndufa5	2.95173e-05	-0.203707	0.427	0.482	0.668273
Mapk14	2.95525e-05	-0.365121	0.192	0.238	0.669068
Zfp386	2.95912e-05	-0.522284	0.107	0.144	0.669946
Sfxn3	2.99969e-05	0.465306	0.143	0.107	0.679129
Slc35d2	3.0028e-05	-0.326593	0.085	0.12	0.679835
BC005624	3.02988e-05	-0.338372	0.188	0.235	0.685966
Snapin	3.05935e-05	-0.574266	0.102	0.14	0.692637
Tacc1	3.06538e-05	-0.160002	0.626	0.666	0.694003
Ehmt1	3.12011e-05	-0.299414	0.299	0.348	0.706393
Ppt1	3.12572e-05	-0.383666	0.128	0.17	0.707663
Ubr1	3.21988e-05	-0.293697	0.286	0.333	0.72898
Ufm1	3.2661e-05	0.443432	0.233	0.188	0.739445
Slc17a5	3.27578e-05	-0.525057	0.105	0.142	0.741638
Mtch1	3.27804e-05	0.277926	0.513	0.478	0.742149
Pacs1	3.29272e-05	-0.238888	0.329	0.381	0.745472
Dcaf8	3.32722e-05	-0.331822	0.273	0.319	0.753282
Cttnbp2nl	3.40962e-05	0.284659	0.36	0.312	0.771938
Tmem165	3.43983e-05	-0.196829	0.266	0.321	0.778777
Exosc10	3.44678e-05	-0.418197	0.175	0.219	0.780351
Nectin2	3.49761e-05	0.565591	0.221	0.183	0.791858
Fscn1	3.53779e-05	-0.203085	0.338	0.387	0.800955
Zfp518a	3.55925e-05	-0.548684	0.075	0.108	0.805814
Stx3	3.57915e-05	0.400163	0.3	0.256	0.810319
Opa1	3.5949e-05	-0.391993	0.159	0.201	0.813885
Tom1l2	3.60789e-05	-0.30726	0.347	0.393	0.816825
Eno3	3.62237e-05	-0.348375	0.114	0.155	0.820105
Ifnar2	3.74421e-05	-0.203662	0.476	0.522	0.847689
Ccdc102a	3.76441e-05	-0.534516	0.088	0.122	0.852263
Id2	3.91816e-05	-0.412478	0.194	0.237	0.887072
Eogt	3.94447e-05	-0.419874	0.207	0.25	0.893029
Ndufb11	3.94755e-05	-0.162896	0.483	0.535	0.893726
Srsf2	3.96942e-05	0.236992	0.527	0.485	0.898676
Specc1l	4.00407e-05	-0.314768	0.195	0.241	0.906523
Ndufs5	4.03873e-05	-0.206746	0.51	0.551	0.914368
Pa2g4	4.0774e-05	0.339046	0.255	0.21	0.923123
Tpcn1	4.08737e-05	-0.675197	0.074	0.107	0.92538
Clta	4.0907e-05	-0.205777	0.565	0.609	0.926135
Susd6	4.10614e-05	-0.215829	0.448	0.504	0.92963
Mindy4	4.11915e-05	0.513718	0.153	0.118	0.932576
Utp18	4.1512e-05	0.3735	0.121	0.087	0.939831
Ptpn18	4.19301e-05	-0.396606	0.126	0.164	0.949297
Picalm	4.23027e-05	0.185686	0.72	0.697	0.957734
Mllt10	4.28166e-05	-0.187083	0.465	0.518	0.969367
Twf2	4.30275e-05	-0.274579	0.13	0.172	0.974143
Tmem11	4.41919e-05	0.394091	0.168	0.129	1
Arhgef2	4.42492e-05	-0.216105	0.39	0.441	1
Fam193b	4.43814e-05	-0.388517	0.171	0.214	1
Pcbp1	4.51033e-05	0.233097	0.516	0.48	1
Lncppara	4.51843e-05	-0.310311	0.186	0.231	1
Nfe2l2	4.74183e-05	0.238099	0.501	0.462	1
Efhd2	4.7574e-05	0.555082	0.108	0.077	1
Rhob	4.76391e-05	0.208461	0.62	0.572	1
Ercc1	4.81264e-05	0.365954	0.38	0.34	1
Tspo	4.84217e-05	-0.142339	0.623	0.671	1
St6galnac2	4.88155e-05	0.354302	0.225	0.182	1
Kdm6b	4.88396e-05	0.391123	0.315	0.271	1
Tspan17	4.95728e-05	-0.212713	0.203	0.248	1
Fubp3	5.22628e-05	-0.488843	0.093	0.128	1
Ttpal	5.24267e-05	0.540905	0.103	0.073	1
Taf7	5.26439e-05	-0.459236	0.129	0.169	1
Med13l	5.35856e-05	0.332364	0.45	0.416	1
Vti1a	5.44449e-05	-0.258882	0.439	0.484	1
Gtf3c2	5.54618e-05	-0.348705	0.182	0.226	1
Commd10	5.60229e-05	-0.569122	0.11	0.145	1
Tmem260	5.61956e-05	-0.460353	0.114	0.151	1
Slc25a25	5.63627e-05	0.408492	0.109	0.077	1
Pogk	5.68049e-05	0.324731	0.119	0.086	1
Sypl	5.7554e-05	-0.132527	0.619	0.66	1
Tbcel	5.77382e-05	-0.472544	0.08	0.112	1
Eif3e	5.82298e-05	0.220643	0.503	0.46	1
Leprot	5.86124e-05	-0.211215	0.347	0.398	1
Add1	5.8921e-05	-0.203328	0.349	0.402	1
Esco1	5.94139e-05	-0.335114	0.203	0.248	1
Med23	5.94486e-05	-0.590159	0.072	0.104	1
Dab2ip	5.95168e-05	-0.1235	0.606	0.654	1
Coa3	6.06626e-05	-0.229439	0.28	0.33	1
Rpl31	6.11204e-05	0.136228	0.701	0.677	1
Cir1	6.15604e-05	-0.298841	0.237	0.284	1
Aff1	6.20958e-05	0.316895	0.371	0.331	1
Zfp946	6.40558e-05	0.675168	0.109	0.079	1
Atad2b	6.40784e-05	-0.182375	0.29	0.342	1
Rprd1a	6.44903e-05	-0.423762	0.131	0.17	1
Tshz3	6.52029e-05	-0.364031	0.17	0.212	1
Tmem241	6.55188e-05	-0.300352	0.14	0.181	1
Tm2d3	6.56674e-05	-0.455348	0.136	0.176	1
Dusp3	6.61949e-05	-0.23038	0.596	0.631	1
Urgcp	6.72238e-05	-0.489723	0.124	0.163	1
Ppp1r12c	6.74512e-05	0.316775	0.351	0.305	1
Preb	6.78525e-05	0.42895	0.208	0.169	1
Auh	6.86569e-05	-0.298375	0.123	0.163	1
St3gal4	6.88753e-05	-0.440293	0.17	0.21	1
Irf7	6.91612e-05	-0.470407	0.118	0.156	1
Cstf3	6.91737e-05	-0.406285	0.219	0.263	1
Tmem126a	6.95433e-05	-0.451748	0.146	0.187	1
Slc25a30	6.96779e-05	0.356716	0.156	0.119	1
Irak2	6.99248e-05	0.357016	0.318	0.275	1
Ptpra	6.99491e-05	-0.223809	0.42	0.467	1
Dram2	7.02741e-05	-0.194735	0.43	0.483	1
Arfgap1	7.123e-05	-0.36012	0.117	0.154	1
Scfd1	7.13737e-05	-0.258542	0.207	0.252	1
Uchl3	7.14702e-05	0.45694	0.144	0.11	1
Smad1	7.15879e-05	0.220828	0.553	0.509	1
Rtl8a	7.21543e-05	0.315207	0.384	0.346	1
Papss1	7.27702e-05	-0.395532	0.145	0.185	1
Dpagt1	7.32202e-05	0.345594	0.178	0.138	1
Pdcd6	7.34246e-05	0.327189	0.354	0.311	1
Hsd17b11	7.39813e-05	-0.206219	0.19	0.236	1
Mrpl18	7.42926e-05	-0.283554	0.19	0.236	1
Bet1	7.44013e-05	-0.300129	0.176	0.221	1
Kctd20	7.55373e-05	-0.368882	0.191	0.235	1
Zfp143	7.59133e-05	-0.534921	0.102	0.137	1
Xrcc4	7.63475e-05	-0.312495	0.179	0.223	1
U2surp	7.66799e-05	-0.210192	0.391	0.436	1
Plekhm3	7.72697e-05	-0.47967	0.095	0.13	1
Abca3	7.7347e-05	-0.0948627	0.227	0.277	1
Bmt2	7.77347e-05	-0.369053	0.158	0.199	1
Zbtb10	7.78368e-05	0.4703	0.129	0.095	1
Sh3tc1	7.96651e-05	-0.289576	0.159	0.203	1
Ctdsp2	7.96739e-05	-0.250502	0.381	0.43	1
Pik3r3	8.08243e-05	-0.220017	0.314	0.361	1
Zfp609	8.10741e-05	-0.398462	0.241	0.283	1
Tango6	8.16452e-05	-0.430129	0.107	0.145	1
R3hdm1	8.21324e-05	-0.208719	0.306	0.35	1
Rab9	8.29282e-05	-0.318577	0.164	0.205	1
Ube4b	8.32283e-05	-0.230526	0.192	0.237	1
Smc4	8.37165e-05	0.441036	0.167	0.129	1
Xpo4	8.42436e-05	-0.485773	0.148	0.187	1
Dhrs7	8.44883e-05	-0.231236	0.235	0.282	1
Tnks2	8.59263e-05	0.227935	0.484	0.436	1
Ccdc117	8.63112e-05	0.475136	0.14	0.106	1
Nfs1	8.70944e-05	-0.458376	0.088	0.12	1
Med6	8.82215e-05	-0.299774	0.135	0.175	1
Hscb	8.88735e-05	-0.511132	0.079	0.111	1
Ncoa2	8.94661e-05	-0.158542	0.374	0.428	1
Myo1c	9.08687e-05	0.220243	0.459	0.419	1
Ago2	9.31373e-05	0.33614	0.228	0.185	1
Zmynd8	9.39369e-05	-0.363128	0.163	0.204	1
2900026A02Rik	9.41848e-05	-0.174001	0.503	0.553	1
Tigd2	9.42955e-05	-0.359701	0.083	0.116	1
Slc25a36	9.43483e-05	-0.35318	0.132	0.169	1
Mical3	9.53111e-05	-0.449463	0.155	0.194	1
Inafm1	9.58517e-05	-0.435792	0.093	0.126	1
Snhg12	9.62796e-05	0.534131	0.113	0.083	1
Irf9	9.64238e-05	-0.429913	0.154	0.195	1
Akap8l	9.68935e-05	-0.319798	0.176	0.219	1
Il15ra	9.7137e-05	-0.587316	0.069	0.1	1
Sh3glb1	0.000100688	-0.115672	0.774	0.808	1
Gimap1	0.000100853	-0.223601	0.422	0.463	1
Nipsnap2	0.000101861	-0.365521	0.159	0.199	1
Ahr	0.000101961	-0.182123	0.228	0.277	1
Chd8	0.000102861	-0.297764	0.258	0.303	1
Chmp2b	0.000103338	-0.268996	0.267	0.315	1
Gm48226	0.000103667	-0.327287	0.089	0.123	1
Phc3	0.000103721	-0.238856	0.188	0.232	1
Wasl	0.000104359	-0.187743	0.437	0.486	1
Traf7	0.000105915	-0.303014	0.206	0.25	1
Elk4	0.000106609	-0.169211	0.417	0.467	1
Ndufaf3	0.000108725	-0.411805	0.102	0.137	1
Gphn	0.00010944	-0.141578	0.689	0.709	1
Echs1	0.000112305	-0.377638	0.138	0.177	1
Scaper	0.000114121	-0.288844	0.264	0.309	1
Fyn	0.000114202	0.259951	0.441	0.399	1
Klhl7	0.000114376	-0.323548	0.109	0.146	1
Smarcd1	0.000114912	-0.298094	0.112	0.149	1
Cbfa2t2	0.000115857	-0.326297	0.148	0.188	1
Hnrnph1	0.000118023	-0.221754	0.476	0.523	1
Atg10	0.000119543	-0.344801	0.133	0.17	1
Glg1	0.000119705	-0.265335	0.388	0.433	1
Elp4	0.000121931	-0.352905	0.179	0.22	1
Cbx3	0.000122371	-0.232195	0.368	0.417	1
Dpp8	0.000122845	-0.246795	0.311	0.357	1
Epha2	0.000123186	0.480305	0.109	0.079	1
Abcc5	0.000126634	-0.370686	0.144	0.183	1
Col8a1	0.000127326	-0.895587	0.078	0.108	1
Rbpms	0.000127974	-0.142497	0.723	0.753	1
Yipf1	0.000128257	-0.410543	0.19	0.23	1
Ppp1r21	0.000130208	-0.395811	0.094	0.127	1
Socs5	0.000130582	0.241718	0.178	0.14	1
Tirap	0.000130769	0.498206	0.106	0.077	1
Mnat1	0.000131504	-0.312404	0.194	0.236	1
Atp6v0a1	0.000131795	-0.469557	0.182	0.221	1
Atp1a1	0.000132411	0.280753	0.418	0.375	1
Itgb1	0.000135102	-0.127841	0.775	0.811	1
Lzts2	0.000136358	0.333786	0.358	0.314	1
2310010J17Rik	0.000136888	0.621437	0.108	0.079	1
Ifi47	0.000139628	-0.394322	0.095	0.128	1
Tet2	0.000140189	-0.442501	0.149	0.185	1
Frmd4a	0.000140637	-0.359958	0.187	0.229	1
Slc39a9	0.000141501	-0.378465	0.103	0.137	1
Msi2	0.000141621	-0.28629	0.388	0.433	1
Cracr2b	0.000141985	-0.133567	0.435	0.492	1
Gamt	0.000143138	-0.565547	0.07	0.1	1
Dapk3	0.00014332	0.394792	0.118	0.087	1
Senp6	0.000144407	0.296183	0.425	0.382	1
Asb3	0.000144776	-0.289456	0.154	0.195	1
Ly6e	0.000145146	-0.112926	0.898	0.909	1
Lrig2	0.000145312	-0.365496	0.105	0.14	1
Cbl	0.000145484	0.271316	0.334	0.293	1
Pde4a	0.000148679	-0.596863	0.074	0.104	1
Dennd6a	0.000151073	-0.169192	0.313	0.357	1
Slc44a1	0.000151453	-0.163366	0.319	0.369	1
Dlg1	0.000153901	-0.238889	0.329	0.375	1
Brd9	0.000156897	-0.276725	0.208	0.253	1
Zdhhc17	0.000157259	-0.293435	0.27	0.316	1
4933434E20Rik	0.000158005	-0.314944	0.163	0.204	1
Trps1	0.000159019	-0.474446	0.146	0.184	1
R3hcc1l	0.000162908	-0.303647	0.19	0.232	1
Mageh1	0.000165311	-0.417174	0.088	0.12	1
Nedd4	0.00016553	-0.105269	0.661	0.698	1
Cerk	0.000167018	0.360259	0.199	0.161	1
Rps17	0.000168219	0.131995	0.788	0.784	1
Adprh	0.000169703	-0.360885	0.122	0.158	1
Tbk1	0.000171046	-0.207252	0.239	0.284	1
Tmem222	0.000174322	0.316196	0.131	0.098	1
Eif3i	0.000176523	0.411615	0.273	0.235	1
Phactr2	0.000177262	-0.259839	0.463	0.504	1
Gng12	0.00017896	-0.17329	0.429	0.485	1
Nrf1	0.000180595	-0.191344	0.284	0.331	1
Pqlc1	0.000182258	0.339754	0.204	0.165	1
Ylpm1	0.00018229	-0.327419	0.255	0.299	1
Gsn	0.000182383	-0.145804	0.207	0.251	1
Parl	0.000183453	-0.42049	0.146	0.183	1
Esyt1	0.000183859	0.362579	0.219	0.18	1
Acadm	0.000187503	-0.327302	0.184	0.225	1
Rnf2	0.000192558	0.513652	0.135	0.103	1
Arhgap12	0.000196237	-0.253621	0.208	0.254	1
Lrba	0.000196314	-0.175492	0.364	0.411	1
Pml	0.000197202	-0.501236	0.104	0.136	1
Rasal2	0.000197461	-0.0649347	0.744	0.783	1
Lsm2	0.000198433	0.275329	0.242	0.202	1
Ndufb9	0.000199334	-0.159706	0.523	0.564	1
Ddx5	0.000199964	-0.0814755	0.883	0.902	1
[truncated: 4,508 more rows]
