# Supplementary material for: Single‐Cell RNA‐Sequencing Reveals Cachectic Satellite Cell Population in Muscle of Male Mice With Cancer Cachexia
Source: J Cachexia Sarcopenia Muscle. 2026 Mar 27;17(2):e70260. doi: 10.1002/jcsm.70260 (PMC13140835; doi:10.1002/jcsm.70260)
Supplement: Supplementary file 18 — Data S5: Supporting Information. [file JCSM-17-e70260-s006.xlsx]

## Sheet: DEGs_LLC_FAPs_subclusters
p_val	avg_log2FC	pct.1	pct.2	p_val_adj	cluster	gene
0	4.73835	0.866	0.079	0	Stem	Efhd1
0	4.90768	0.935	0.186	0	Stem	Pi16
0	4.71744	0.795	0.078	0	Stem	Opcml
0	3.2631	0.947	0.233	0	Stem	Dpp4
0	3.32801	0.964	0.29	0	Stem	Efemp1
0	3.65124	0.977	0.339	0	Stem	Sema3c
0	6.35686	0.644	0.014	0	Stem	Cmah
0	2.89368	0.942	0.315	0	Stem	Cd248
0	3.35536	0.982	0.365	0	Stem	Anxa3
0	2.83298	0.912	0.3	0	Stem	Emilin2
0	3.2107	0.885	0.293	0	Stem	Cd55
0	2.78959	0.95	0.424	0	Stem	Gfpt2
0	2.2549	0.987	0.475	0	Stem	Pcolce2
0	2.77006	0.987	0.496	0	Stem	Fn1
0	2.20494	0.971	0.49	0	Stem	Adgrd1
0	2.82334	0.976	0.53	0	Stem	Creb5
3.45845952088873e-323	2.61011	0.933	0.316	7.82995235529208e-319	Stem	Pla1a
2.42081000578615e-317	2.68452	0.929	0.299	5.48071385309984e-313	Stem	Sdk1
1.83509e-302	2.17989	0.985	0.805	4.15465e-298	Stem	Fbn1
5.2528e-298	2.52977	0.895	0.331	1.18923e-293	Stem	Jpt1
1.12515e-296	2.78787	0.889	0.279	2.54733e-292	Stem	Procr
2.21884e-294	2.74099	0.921	0.377	5.02346e-290	Stem	Ugdh
3.10009e-292	2.33997	0.95	0.469	7.0186e-288	Stem	Pcsk6
2.01166e-290	2.17663	0.961	0.531	4.5544e-286	Stem	Ackr3
8.71867e-285	2.8935	0.847	0.196	1.97391e-280	Stem	Tmem100
1.55189e-282	5.59657	0.596	0.019	3.51347e-278	Stem	Dact2
1.36447e-275	4.55158	0.628	0.031	3.08917e-271	Stem	Car8
1.54526e-272	2.77282	0.834	0.222	3.49848e-268	Stem	Dbn1
1.81231e-270	2.91423	0.821	0.154	4.10307e-266	Stem	Limch1
1.33682e-269	1.59813	0.979	0.757	3.02657e-265	Stem	Axl
5.8573e-267	1.80945	0.984	0.78	1.32609e-262	Stem	Mfap5
7.02688e-267	2.87268	0.814	0.182	1.59089e-262	Stem	Galnt16
9.77455e-267	5.69023	0.547	0.015	2.21296e-262	Stem	Chst1
2.82757e-263	1.89576	0.971	0.515	6.40163e-259	Stem	Ly6c1
8.62947e-256	2.44369	0.901	0.303	1.95371e-251	Stem	Tmeff2
1.3612e-255	2.61	0.852	0.284	3.08177e-251	Stem	Pde8a
9.54724e-255	3.10585	0.766	0.138	2.1615e-250	Stem	Cadm3
1.94405e-253	2.49965	0.893	0.345	4.40133e-249	Stem	Gas7
5.95112e-253	5.43487	0.556	0.019	1.34733e-248	Stem	Rorb
1.37611e-249	4.2734	0.646	0.064	3.1155e-245	Stem	Smpd3
6.29025e-243	1.68098	0.977	0.722	1.42411e-238	Stem	Anxa1
7.90376e-241	2.83902	0.801	0.195	1.78941e-236	Stem	Slc4a4
1.02752e-239	2.36973	0.855	0.289	2.32632e-235	Stem	Zyx
2.09361e-237	5.4248	0.541	0.051	4.73994e-233	Stem	Sbsn
5.11927e-233	4.92541	0.517	0.017	1.159e-228	Stem	Stmn4
5.5302e-233	3.74908	0.625	0.061	1.25204e-228	Stem	Il18
2.97026e-231	2.6057	0.776	0.147	6.72467e-227	Stem	Mustn1
3.6518e-228	1.53278	0.987	0.731	8.26767e-224	Stem	Fndc1
6.98797e-227	3.47073	0.651	0.084	1.58208e-222	Stem	1700019D03Rik
1.30704e-219	2.87165	0.769	0.165	2.95915e-215	Stem	Ifi27l2a
1.08643e-217	1.61327	0.981	0.689	2.45969e-213	Stem	Adamts5
2.05129e-214	3.37635	0.653	0.105	4.64413e-210	Stem	Lurap1l
3.72228e-214	1.33735	0.989	0.864	8.42724e-210	Stem	Fstl1
8.9116e-213	3.61832	0.62	0.078	2.01759e-208	Stem	Ildr2
1.50592e-211	1.63444	0.95	0.564	3.40939e-207	Stem	Fyn
7.12225e-211	2.04706	0.881	0.406	1.61248e-206	Stem	Slco3a1
1.06362e-210	1.77484	0.915	0.538	2.40803e-206	Stem	Ppp1r14b
2.15614e-206	2.556	0.772	0.209	4.88149e-202	Stem	Nhsl1
5.37437e-205	4.51592	0.513	0.037	1.21676e-200	Stem	Aldh1a3
5.95122e-201	2.65876	0.745	0.189	1.34736e-196	Stem	Ston2
8.84133e-201	5.83517	0.442	0.011	2.00168e-196	Stem	Sema3e
4.3725e-199	7.32863	0.389	0.003	9.89933e-195	Stem	Adamts16
1.28805e-197	5.24548	0.444	0.013	2.91615e-193	Stem	Gpr1
1.82205e-197	6.80108	0.398	0.004	4.12511e-193	Stem	Krtdap
4.40814e-196	1.80042	0.947	0.528	9.98003e-192	Stem	Nova1
1.12233e-195	1.31861	0.984	0.737	2.54096e-191	Stem	Ly6a
8.20028e-194	1.97092	0.844	0.332	1.85654e-189	Stem	Lims2
4.28139e-193	2.28028	0.782	0.264	9.69307e-189	Stem	Zfp385a
1.85462e-192	1.64739	0.96	0.674	4.19887e-188	Stem	Heg1
5.67733e-190	3.8911	0.544	0.05	1.28535e-185	Stem	Efna5
7.15167e-190	3.67857	0.538	0.045	1.61914e-185	Stem	Arl4d
1.26488e-186	4.10444	0.496	0.037	2.86369e-182	Stem	Uchl1
6.76343e-186	1.41623	0.969	0.612	1.53124e-181	Stem	Scara5
2.03912e-183	1.41681	0.995	0.921	4.61656e-179	Stem	Plpp3
2.97904e-183	4.13616	0.482	0.036	6.74454e-179	Stem	Sytl2
4.28341e-183	2.30258	0.782	0.257	9.69764e-179	Stem	Ptprj
1.41464e-182	4.51645	0.436	0.017	3.20275e-178	Stem	Kcnk5
3.23461e-181	1.5633	0.96	0.554	7.32317e-177	Stem	C3
3.14066e-180	1.65515	0.931	0.525	7.11046e-176	Stem	Slc43a3
4.1544e-180	1.85616	0.918	0.546	9.40555e-176	Stem	Uap1
1.75457e-178	1.77365	0.879	0.385	3.97234e-174	Stem	Tek
2.09466e-178	1.299	0.973	0.773	4.7423e-174	Stem	Ddr2
9.50792e-178	1.63557	0.926	0.57	2.15259e-173	Stem	Klf4
7.25128e-177	4.28437	0.455	0.03	1.64169e-172	Stem	Aif1l
3.60346e-176	3.35934	0.591	0.092	8.15824e-172	Stem	Ppp2r2b
1.96122e-175	1.91481	0.832	0.326	4.44019e-171	Stem	Qpct
7.04715e-175	1.19639	0.985	0.717	1.59547e-170	Stem	Cd34
2.17954e-173	1.95542	0.881	0.52	4.93448e-169	Stem	Smurf2
1.51445e-172	2.22824	0.775	0.246	3.42872e-168	Stem	Flnb
6.02716e-171	1.43201	0.943	0.696	1.36455e-166	Stem	Tgfbr2
1.35987e-170	2.61868	0.646	0.112	3.07874e-166	Stem	Npr1
8.24836e-170	1.03422	0.995	0.955	1.86743e-165	Stem	Timp2
6.39479e-169	1.79583	0.857	0.329	1.44778e-164	Stem	Col14a1
7.26086e-169	2.47216	0.678	0.158	1.64386e-164	Stem	Fez1
6.58392e-168	5.43446	0.367	0.007	1.4906e-163	Stem	Wnt10b
1.17357e-166	2.97101	0.636	0.118	2.65696e-162	Stem	Rcan2
1.63679e-163	1.05923	0.988	0.825	3.7057e-159	Stem	Nid1
3.24178e-163	6.92547	0.346	0.005	7.3394e-159	Stem	Dmkn
5.45661e-163	4.94939	0.381	0.01	1.23538e-158	Stem	Ano3
1.01492e-162	5.22628	0.373	0.013	2.29777e-158	Stem	Fam167a
2.10501e-162	1.72394	0.866	0.418	4.76573e-158	Stem	Kif2a
3.95957e-162	1.29587	0.976	0.687	8.96447e-158	Stem	Dpt
1.61516e-161	3.66296	0.528	0.064	3.65671e-157	Stem	Edn1
9.59719e-158	2.08428	0.772	0.294	2.1728e-153	Stem	Samhd1
9.40739e-156	2.27009	0.725	0.219	2.12983e-151	Stem	Thbd
3.92116e-155	3.12804	0.573	0.134	8.8775e-151	Stem	Gan
8.33365e-155	1.72405	0.832	0.38	1.88674e-150	Stem	Lrrn4cl
3.15942e-154	2.14393	0.735	0.246	7.15292e-150	Stem	Metrnl
2.52273e-153	2.12236	0.694	0.176	5.71147e-149	Stem	Mgll
4.09604e-152	2.12322	0.803	0.371	9.27345e-148	Stem	Igfbp5
4.46762e-150	2.13266	0.742	0.276	1.01147e-145	Stem	Srgap1
1.07288e-149	2.29916	0.678	0.199	2.429e-145	Stem	Fgf2
6.29159e-147	3.14861	0.488	0.057	1.42442e-142	Stem	Ackr1
2.24559e-146	3.21731	0.496	0.059	5.08401e-142	Stem	Clip4
8.57131e-146	1.7476	0.868	0.402	1.94055e-141	Stem	Gpc6
3.62584e-145	2.89804	0.542	0.076	8.20891e-141	Stem	Adgrg2
4.62222e-145	0.876779	0.995	0.969	1.04647e-140	Stem	Rps12
6.57457e-145	1.17935	0.966	0.63	1.48848e-140	Stem	Loxl1
7.32778e-143	4.81676	0.356	0.019	1.65901e-138	Stem	Nr1h4
9.024e-143	2.25406	0.653	0.186	2.04303e-138	Stem	Gnpnat1
4.13963e-141	3.38037	0.444	0.044	9.37213e-137	Stem	Ackr2
1.24413e-140	4.30723	0.37	0.019	2.81671e-136	Stem	Krt80
4.63772e-140	2.56799	0.619	0.146	1.04998e-135	Stem	Vegfd
9.7327e-139	1.66547	0.861	0.444	2.20348e-134	Stem	Tspan5
2.43069e-137	1.25174	0.941	0.657	5.50308e-133	Stem	Ablim1
1.77159e-135	1.23472	0.971	0.735	4.01088e-131	Stem	Igfbp4
2.62855e-135	3.10902	0.479	0.071	5.95104e-131	Stem	Gm15675
8.64964e-135	7.9577	0.263	0.001	1.95828e-130	Stem	Cldn3
1.39605e-134	1.31049	0.96	0.704	3.16065e-130	Stem	Ebf2
1.73237e-134	0.91451	0.992	0.8	3.92208e-130	Stem	Clec3b
5.69432e-133	4.04284	0.384	0.029	1.28919e-128	Stem	Bmp3
7.4818e-131	3.97248	0.36	0.021	1.69388e-126	Stem	Lrrc8b
1.12753e-130	1.4794	0.883	0.529	2.55273e-126	Stem	Psd3
4.50236e-129	5.44097	0.294	0.008	1.01933e-124	Stem	Adra1b
1.99047e-127	1.6479	0.781	0.324	4.50641e-123	Stem	Scara3
2.27388e-126	2.06284	0.69	0.204	5.14807e-122	Stem	Ccn3
7.99425e-126	1.55062	0.831	0.437	1.8099e-121	Stem	Hdac7
1.36259e-125	2.3847	0.688	0.303	3.0849e-121	Stem	Robo1
7.73608e-125	1.65464	0.772	0.338	1.75145e-120	Stem	Basp1
8.57889e-125	1.52535	0.846	0.476	1.94226e-120	Stem	Klf3
1.58107e-124	2.68854	0.515	0.081	3.57953e-120	Stem	Olfml2a
2.62534e-124	5.13275	0.309	0.016	5.94378e-120	Stem	Itgb7
4.91516e-124	1.61974	0.785	0.367	1.11279e-119	Stem	Myof
8.46526e-124	3.62971	0.38	0.032	1.91653e-119	Stem	Tubb4a
4.01552e-123	1.13044	0.947	0.742	9.09113e-119	Stem	Rock2
4.12493e-122	1.33358	0.877	0.545	9.33885e-118	Stem	Uqcc2
7.57057e-121	1.01872	0.955	0.789	1.71398e-116	Stem	Serpinb6a
4.34064e-118	0.698165	0.998	0.982	9.8272e-114	Stem	Eef1a1
1.06546e-117	0.986674	0.975	0.716	2.41219e-113	Stem	Man1a
7.38093e-117	2.10776	0.633	0.219	1.67104e-112	Stem	Dact1
1.73531e-116	0.840207	0.99	0.917	3.92874e-112	Stem	Ahnak
3.30339e-115	1.2296	0.889	0.62	7.47887e-111	Stem	Atox1
2.76546e-114	0.816942	0.988	0.866	6.26101e-110	Stem	Cd47
4.96431e-114	1.76003	0.679	0.249	1.12392e-109	Stem	Triobp
3.81642e-113	3.56963	0.361	0.04	8.64038e-109	Stem	Trim30d
1.31141e-112	3.42278	0.378	0.039	2.96903e-108	Stem	Islr2
2.46432e-112	0.943739	0.992	0.904	5.57923e-108	Stem	Ebf1
1.19125e-111	1.09431	0.937	0.681	2.69699e-107	Stem	Nptn
2.0422e-111	2.31208	0.538	0.133	4.62355e-107	Stem	Adamtsl4
5.20344e-111	1.59504	0.811	0.447	1.17806e-106	Stem	Klf2
1.57881e-110	4.59614	0.272	0.007	3.57443e-106	Stem	Duox1
2.87222e-109	2.39823	0.568	0.159	6.5027e-105	Stem	Pdgfd
4.06825e-109	1.48646	0.762	0.343	9.21051e-105	Stem	St3gal2
4.4684e-109	2.26049	0.527	0.112	1.01164e-104	Stem	Rhou
1.24243e-108	1.21381	0.879	0.563	2.81286e-104	Stem	Bmp1
7.27253e-107	1.60514	0.759	0.376	1.6465e-102	Stem	Plat
1.36321e-106	1.94277	0.644	0.277	3.0863e-102	Stem	Ttc7b
1.55977e-105	4.5947	0.281	0.015	3.53132e-101	Stem	Prkg2
2.34371e-105	1.08389	0.933	0.644	5.30617e-101	Stem	Ltbp1
5.27054e-105	0.914813	0.959	0.774	1.19325e-100	Stem	S100a13
1.01808e-104	1.28998	0.857	0.518	2.30494e-100	Stem	Ugp2
9.94913e-104	0.756551	0.983	0.925	2.25248e-99	Stem	Rps15
4.10796e-103	1.96224	0.587	0.158	9.30042e-99	Stem	Megf9
6.02281e-103	1.5835	0.754	0.331	1.36356e-98	Stem	Maf
1.09937e-101	1.67111	0.758	0.366	2.48897e-97	Stem	Flrt2
5.69432e-101	1.34945	0.837	0.46	1.28919e-96	Stem	Cdon
2.33089e-100	1.15232	0.895	0.507	5.27713e-96	Stem	Ace
2.42272e-99	1.36268	0.804	0.45	5.48505e-95	Stem	Trio
3.17195e-99	1.41649	0.794	0.404	7.18129e-95	Stem	Dcbld2
3.24705e-99	3.08039	0.386	0.048	7.35133e-95	Stem	Pdgfc
3.27573e-99	2.63603	0.418	0.065	7.41626e-95	Stem	Gngt2
3.58312e-99	1.04753	0.927	0.616	8.11219e-95	Stem	Ecm1
5.15275e-98	1.24154	0.838	0.47	1.16658e-93	Stem	Csf1
7.58136e-98	1.74637	0.645	0.262	1.71642e-93	Stem	Smurf1
3.95806e-97	1.49516	0.747	0.351	8.96104e-93	Stem	Irak3
5.77345e-97	0.961177	0.948	0.774	1.30711e-92	Stem	Eef1b2
3.3686e-96	1.57548	0.685	0.291	7.62651e-92	Stem	C1galt1
2.53611e-95	1.29778	0.803	0.423	5.74175e-91	Stem	Arl4a
4.11504e-95	1.65269	0.72	0.336	9.31645e-91	Stem	Calcrl
1.11093e-93	0.844571	0.969	0.851	2.51514e-89	Stem	Eef2
2.47373e-93	3.34251	0.312	0.033	5.60052e-89	Stem	4930404H11Rik
6.22222e-93	1.72856	0.682	0.302	1.40871e-88	Stem	Zfpm2
6.28443e-93	1.71926	0.596	0.165	1.4228e-88	Stem	Gda
7.07943e-93	1.30562	0.809	0.411	1.60278e-88	Stem	Plce1
1.10967e-92	1.13009	0.872	0.588	2.51229e-88	Stem	Atp2b1
5.49294e-92	1.42995	0.714	0.313	1.2436e-87	Stem	Sirpa
8.01098e-92	1.40952	0.728	0.323	1.81369e-87	Stem	Fhl1
1.20697e-91	2.21966	0.539	0.167	2.73259e-87	Stem	Negr1
1.90474e-91	1.56072	0.697	0.303	4.31233e-87	Stem	Adam33
2.36138e-90	1.19827	0.862	0.483	5.34617e-86	Stem	Vcan
1.20945e-89	1.43824	0.741	0.339	2.73819e-85	Stem	Cpne8
2.98577e-89	0.958032	0.942	0.762	6.75979e-85	Stem	Utrn
5.32782e-89	1.49082	0.689	0.322	1.20622e-84	Stem	Poglut3
5.92072e-89	2.17693	0.478	0.115	1.34045e-84	Stem	Pygl
8.89542e-88	1.1157	0.851	0.552	2.01392e-83	Stem	Rhoq
1.46285e-87	1.21656	0.799	0.452	3.3119e-83	Stem	Clip1
1.84793e-87	2.22002	0.454	0.089	4.18372e-83	Stem	St6gal1
1.33608e-86	3.85668	0.263	0.022	3.02488e-82	Stem	Pcdh20
2.22918e-86	0.677777	0.989	0.965	5.04686e-82	Stem	Rps3a1
2.5909e-86	2.28093	0.45	0.108	5.8658e-82	Stem	Lmx1a
6.52907e-86	1.16615	0.818	0.419	1.47818e-81	Stem	Stxbp6
7.42263e-86	0.68337	0.985	0.956	1.68048e-81	Stem	Rpl21
7.77673e-86	0.680915	0.99	0.923	1.76065e-81	Stem	Rps26
1.48418e-85	1.71264	0.605	0.228	3.36018e-81	Stem	Disp1
1.70469e-85	0.774552	0.971	0.891	3.85941e-81	Stem	Rpl5
2.54119e-85	1.4028	0.708	0.342	5.75326e-81	Stem	Vasn
1.66643e-84	1.92594	0.547	0.199	3.7728e-80	Stem	Il1rl2
2.52939e-84	1.55737	0.646	0.27	5.72653e-80	Stem	Snx21
8.58927e-84	1.90803	0.518	0.169	1.94461e-79	Stem	Flnc
2.52742e-83	0.60422	0.994	0.978	5.72209e-79	Stem	Rpl13
5.50229e-83	0.818516	0.938	0.687	1.24572e-78	Stem	Antxr1
6.81956e-83	0.62609	0.994	0.974	1.54395e-78	Stem	Rps24
1.74016e-82	0.752478	0.989	0.947	3.93972e-78	Stem	Igfbp6
1.9122e-82	2.33646	0.436	0.102	4.32922e-78	Stem	Tmem158
3.77813e-82	2.41156	0.415	0.088	8.55369e-78	Stem	Kank1
5.49603e-82	1.7098	0.569	0.174	1.2443e-77	Stem	Arhgef28
1.73587e-81	1.62857	0.627	0.282	3.93001e-77	Stem	Thy1
4.66236e-81	2.08937	0.482	0.113	1.05556e-76	Stem	Rgs6
1.72278e-79	0.651088	0.985	0.955	3.90037e-75	Stem	Rps11
1.99199e-79	2.46972	0.341	0.033	4.50987e-75	Stem	Bmp7
2.0608e-79	1.37849	0.706	0.328	4.66565e-75	Stem	Lgi2
2.22142e-79	3.03216	0.312	0.051	5.0293e-75	Stem	Ptgs1
7.86521e-79	2.98506	0.311	0.042	1.78068e-74	Stem	Rab32
8.56529e-79	0.979661	0.867	0.513	1.93918e-74	Stem	Ramp2
2.92506e-78	0.921814	0.892	0.635	6.62233e-74	Stem	Glud1
1.69452e-77	2.52243	0.354	0.05	3.8364e-73	Stem	Mtcl1
2.69809e-77	1.56796	0.591	0.219	6.10849e-73	Stem	Plekho2
2.70933e-77	0.964425	0.794	0.329	6.13392e-73	Stem	Pamr1
7.88573e-77	1.54034	0.603	0.226	1.78533e-72	Stem	Hspb8
3.39396e-74	0.5575	0.993	0.968	7.68392e-70	Stem	Rpl41
3.41943e-74	2.01429	0.435	0.109	7.74159e-70	Stem	Hspa12b
9.61683e-74	0.933421	0.887	0.555	2.17725e-69	Stem	Lsp1
1.5788e-73	1.15486	0.749	0.428	3.57439e-69	Stem	Bag1
2.81196e-73	1.82608	0.505	0.179	6.36627e-69	Stem	Adamtsl5
3.41406e-73	3.62549	0.271	0.024	7.72942e-69	Stem	Has1
9.06218e-73	0.590545	0.989	0.938	2.05168e-68	Stem	Rpl7
2.08306e-72	1.3272	0.662	0.269	4.71604e-68	Stem	Pdlim1
6.02729e-72	0.646398	0.984	0.849	1.36458e-67	Stem	Tnxb
1.48683e-71	1.13081	0.757	0.424	3.36619e-67	Stem	Trim35
2.78549e-71	0.594153	0.984	0.936	6.30635e-67	Stem	Rpl13a
5.86851e-71	1.36175	0.648	0.285	1.32863e-66	Stem	Arhgef3
6.42935e-71	2.44157	0.339	0.066	1.45561e-66	Stem	Engase
1.67504e-70	1.64534	0.523	0.174	3.79228e-66	Stem	Il13ra1
2.74718e-70	1.30523	0.639	0.287	6.21963e-66	Stem	Carhsp1
1.03059e-69	0.936834	0.835	0.518	2.33325e-65	Stem	Dtnbp1
1.13545e-69	1.68796	0.527	0.185	2.57066e-65	Stem	Slc16a9
1.21887e-69	1.61174	0.535	0.187	2.75952e-65	Stem	Abca5
2.97445e-69	1.05262	0.792	0.457	6.73415e-65	Stem	Ahnak2
3.02588e-69	1.15357	0.789	0.483	6.85059e-65	Stem	Ntn4
3.5951e-69	0.845118	0.962	0.832	8.1393e-65	Stem	Marcks
4.40268e-69	0.534164	0.995	0.969	9.96767e-65	Stem	Rps20
9.93095e-69	1.22387	0.453	0.079	2.24837e-64	Stem	Sfrp2
1.35306e-68	2.12683	0.43	0.144	3.06332e-64	Stem	Prdm8
7.39801e-68	1.1767	0.705	0.331	1.67491e-63	Stem	Vldlr
2.93671e-67	0.970725	0.861	0.609	6.64871e-63	Stem	S100a16
4.8165e-67	1.38184	0.649	0.312	1.09046e-62	Stem	Spsb1
5.03187e-67	1.23986	0.808	0.499	1.13921e-62	Stem	Errfi1
5.12643e-67	0.533269	0.989	0.97	1.16062e-62	Stem	Rpl37a
1.3147e-66	1.02157	0.78	0.437	2.97647e-62	Stem	Galnt1
1.98005e-66	0.589432	0.987	0.951	4.48284e-62	Stem	Rps5
3.95417e-66	0.894128	0.898	0.624	8.95224e-62	Stem	Adamtsl1
1.69028e-65	0.864216	0.9	0.664	3.82681e-61	Stem	Prkca
2.03904e-65	1.23623	0.674	0.351	4.6164e-61	Stem	Sec14l1
3.3226e-65	0.796429	0.961	0.865	7.52237e-61	Stem	S100a11
3.42223e-65	0.598691	0.985	0.967	7.74792e-61	Stem	Rps4x
4.31151e-65	0.792941	0.896	0.66	9.76126e-61	Stem	Cast
1.08652e-64	1.15593	0.707	0.394	2.45988e-60	Stem	Agpat4
3.35433e-64	1.53111	0.527	0.18	7.5942e-60	Stem	Anks1
4.41166e-64	1.05157	0.747	0.415	9.988e-60	Stem	Dnm1
4.53945e-64	2.77852	0.275	0.04	1.02773e-59	Stem	Usp18
5.807e-64	1.27947	0.645	0.271	1.3147e-59	Stem	Il6ra
1.00234e-63	0.655949	0.96	0.853	2.2693e-59	Stem	Rpl4
1.17807e-63	1.13564	0.776	0.46	2.66716e-59	Stem	Prss23
1.59575e-63	1.64906	0.478	0.156	3.61277e-59	Stem	Vegfa
9.83343e-63	0.546086	0.987	0.956	2.22629e-58	Stem	Rps14
1.53559e-62	1.21426	0.674	0.341	3.47656e-58	Stem	Sestd1
3.12766e-62	1.55401	0.506	0.183	7.08102e-58	Stem	Edem2
3.8047e-62	0.765688	0.912	0.693	8.61383e-58	Stem	Cavin1
9.97793e-62	1.39057	0.57	0.235	2.259e-57	Stem	C1qtnf1
1.10758e-61	0.556951	0.987	0.954	2.50755e-57	Stem	Rps10
1.65649e-61	0.924502	0.817	0.507	3.75029e-57	Stem	Dlgap4
1.98062e-61	0.706234	0.93	0.662	4.48412e-57	Stem	Prrx1
3.14132e-61	1.23354	0.636	0.276	7.11195e-57	Stem	Pir
3.46672e-61	1.48649	0.512	0.182	7.84866e-57	Stem	Gprc5b
3.48073e-61	2.06795	0.377	0.104	7.88038e-57	Stem	Itgb3
3.81914e-61	0.645789	0.958	0.886	8.64653e-57	Stem	Rpl29
5.76621e-61	1.78868	0.409	0.104	1.30547e-56	Stem	Tiam1
2.63006e-60	1.34037	0.585	0.25	5.95445e-56	Stem	Nmt2
3.18453e-60	0.837753	0.855	0.566	7.20977e-56	Stem	Slc44a1
2.52273e-59	0.480083	0.996	0.981	5.71146e-55	Stem	Rplp1
2.80958e-59	1.83169	0.41	0.126	6.36088e-55	Stem	Plxna1
4.69805e-58	1.27077	0.623	0.296	1.06364e-53	Stem	Tbc1d12
5.72247e-58	0.600036	0.966	0.9	1.29557e-53	Stem	Rack1
1.48321e-57	0.505094	0.998	0.969	3.35798e-53	Stem	Tmsb4x
2.0552e-57	0.618959	0.964	0.869	4.65298e-53	Stem	Rps6
2.25827e-57	0.763262	0.929	0.699	5.11272e-53	Stem	Antxr2
2.99059e-57	0.838733	0.929	0.784	6.77069e-53	Stem	Calm1
3.62307e-57	0.546833	0.977	0.915	8.20263e-53	Stem	Rps25
6.9909e-57	2.1309	0.343	0.089	1.58274e-52	Stem	D630033O11Rik
9.10424e-57	1.42379	0.573	0.256	2.0612e-52	Stem	Pde3a
9.10953e-57	1.18303	0.609	0.28	2.0624e-52	Stem	Asap2
1.33411e-56	1.23643	0.559	0.222	3.02044e-52	Stem	Mmp23
1.35005e-56	1.39091	0.506	0.169	3.05652e-52	Stem	Cotl1
2.16116e-56	0.487436	0.989	0.962	4.89286e-52	Stem	Rpl26
5.64744e-56	0.772683	0.872	0.612	1.27858e-51	Stem	Tns1
6.8987e-56	0.532656	0.981	0.926	1.56187e-51	Stem	Rpl14
7.38818e-56	0.505789	0.989	0.975	1.67268e-51	Stem	Rpl23
1.53654e-55	0.805503	0.841	0.568	3.47874e-51	Stem	Rbpj
1.81537e-55	1.45522	0.512	0.215	4.11e-51	Stem	Fam126a
3.46363e-55	0.552689	0.977	0.906	7.84166e-51	Stem	Rpl10a
5.27033e-55	0.687449	0.95	0.794	1.1932e-50	Stem	Camk1d
9.22522e-55	1.79013	0.363	0.081	2.08859e-50	Stem	Lrrc8c
1.32541e-54	0.563567	0.981	0.946	3.00073e-50	Stem	Rpl18a
1.36295e-54	0.776791	0.85	0.594	3.08572e-50	Stem	Nckap1
1.6045e-54	1.85758	0.374	0.102	3.63258e-50	Stem	Pts
1.61425e-54	0.889642	0.771	0.448	3.65467e-50	Stem	Vat1
1.86765e-54	0.662078	0.913	0.726	4.22836e-50	Stem	Ptp4a2
1.88517e-54	1.06976	0.662	0.333	4.26803e-50	Stem	Rapgef1
3.31583e-54	0.569308	0.97	0.818	7.50704e-50	Stem	Gstm1
6.37091e-54	2.02593	0.326	0.076	1.44237e-49	Stem	Rin3
8.89223e-54	0.573908	0.975	0.926	2.0132e-49	Stem	Rps3
1.72832e-53	1.12243	0.711	0.432	3.91291e-49	Stem	Klf12
3.81836e-53	0.561879	0.964	0.875	8.64478e-49	Stem	Rpl23a
6.2169e-53	0.579897	0.962	0.904	1.40751e-48	Stem	Rpl3
6.95138e-53	0.541554	0.983	0.958	1.57379e-48	Stem	Rpl32
1.05709e-52	1.41814	0.473	0.171	2.39325e-48	Stem	Myh10
1.36384e-52	1.52836	0.47	0.169	3.08774e-48	Stem	Lrrc17
1.42548e-52	1.30119	0.573	0.269	3.22729e-48	Stem	Glce
2.31163e-52	2.03372	0.333	0.072	5.23352e-48	Stem	Plac8
3.33035e-52	0.453189	0.994	0.968	7.53991e-48	Stem	Fau
3.33612e-52	0.461054	0.967	0.799	7.55297e-48	Stem	Timp3
3.63226e-52	0.44245	0.992	0.973	8.22343e-48	Stem	Rpl35a
4.02384e-52	2.3323	0.275	0.057	9.10998e-48	Stem	Dmrt2
4.09996e-52	0.446155	0.996	0.984	9.28231e-48	Stem	Tpt1
4.41718e-52	0.946378	0.788	0.549	1.00005e-47	Stem	Abi1
8.69589e-52	0.728849	0.878	0.672	1.96875e-47	Stem	Rap1b
9.93624e-52	0.810292	0.804	0.467	2.24957e-47	Stem	Ifi204
1.30704e-51	1.69171	0.4	0.119	2.95913e-47	Stem	Has2
1.36457e-51	0.771055	0.833	0.562	3.0894e-47	Stem	Ddah2
1.66864e-51	0.506878	0.985	0.959	3.77779e-47	Stem	Rps15a
2.664e-51	1.67936	0.421	0.161	6.0313e-47	Stem	Jag1
2.67679e-51	0.523233	0.982	0.946	6.06025e-47	Stem	Rps9
3.59654e-51	1.00354	0.69	0.382	8.14256e-47	Stem	Tlr4
6.70547e-51	0.448188	0.992	0.974	1.51812e-46	Stem	Rps29
7.36374e-51	1.00281	0.689	0.356	1.66715e-46	Stem	Arhgap29
7.48931e-51	0.779384	0.873	0.643	1.69558e-46	Stem	Atrnl1
8.90412e-51	0.845855	0.809	0.55	2.01589e-46	Stem	Rhoc
1.78521e-50	0.754535	0.829	0.55	4.04173e-46	Stem	Diaph1
2.34554e-50	1.71354	0.389	0.121	5.31029e-46	Stem	Daglb
3.13716e-50	0.483733	0.99	0.954	7.10253e-46	Stem	Rpl17
3.60432e-50	0.721704	0.889	0.705	8.16018e-46	Stem	Cavin3
3.75705e-50	0.608917	0.938	0.767	8.50595e-46	Stem	Smim14
6.48776e-50	0.494454	0.983	0.958	1.46883e-45	Stem	Rpl19
7.99801e-50	0.502737	0.988	0.962	1.81075e-45	Stem	Rps28
1.11771e-49	0.51801	0.976	0.914	2.53049e-45	Stem	Rpl12
1.37402e-49	0.855553	0.786	0.539	3.11078e-45	Stem	Notch2
1.54336e-49	0.491409	0.985	0.957	3.49416e-45	Stem	Rps19
1.54451e-49	2.06134	0.316	0.077	3.49677e-45	Stem	Iqgap2
1.1241e-48	0.427082	0.994	0.977	2.54496e-44	Stem	Rps8
1.4726e-48	0.839206	0.793	0.496	3.33396e-44	Stem	Arhgap20
6.22101e-48	0.759849	0.821	0.555	1.40844e-43	Stem	Nfe2l2
1.20705e-47	2.41537	0.263	0.055	2.73276e-43	Stem	Gm46323
1.30749e-47	0.715951	0.85	0.547	2.96017e-43	Stem	Xdh
1.38456e-47	1.31319	0.508	0.203	3.13464e-43	Stem	Cers6
1.59486e-47	1.82315	0.346	0.106	3.61076e-43	Stem	Cyb561
1.85874e-47	0.425946	0.987	0.963	4.20819e-43	Stem	Rpl30
6.39067e-47	0.411163	0.993	0.973	1.44685e-42	Stem	Rps27a
1.04568e-46	1.01734	0.649	0.35	2.36743e-42	Stem	Coro2b
3.47839e-46	0.433976	0.99	0.965	7.87507e-42	Stem	Rpsa
6.05005e-46	1.11491	0.599	0.29	1.36973e-41	Stem	Pla2g4a
8.69617e-46	0.445121	0.979	0.94	1.96881e-41	Stem	Rplp2
9.62668e-46	1.83545	0.331	0.097	2.17948e-41	Stem	Kcp
9.63074e-46	0.578721	0.939	0.814	2.1804e-41	Stem	Rpl35
1.70493e-45	0.799502	0.832	0.623	3.85997e-41	Stem	Exoc6b
6.78085e-45	1.23195	0.527	0.243	1.53518e-40	Stem	Cdc42ep2
1.16384e-44	1.03791	0.622	0.336	2.63493e-40	Stem	Hdac4
1.29464e-44	1.95514	0.293	0.075	2.93107e-40	Stem	Lmnb1
1.51181e-44	1.61921	0.374	0.117	3.42274e-40	Stem	Usp2
1.93622e-44	0.929399	0.697	0.406	4.38359e-40	Stem	Phlpp1
2.66137e-44	1.25207	0.487	0.203	6.02533e-40	Stem	Kctd9
3.79045e-44	1.37493	0.458	0.175	8.58157e-40	Stem	Bmp6
4.54861e-44	1.04102	0.603	0.302	1.02981e-39	Stem	Tacc2
5.53608e-44	0.927943	0.673	0.369	1.25337e-39	Stem	Ckb
7.43623e-44	0.943469	0.65	0.349	1.68356e-39	Stem	Chp1
7.55563e-44	1.10396	0.554	0.256	1.71059e-39	Stem	Pxn
1.19853e-43	0.426594	0.988	0.962	2.71346e-39	Stem	Rps23
2.70548e-43	0.660937	0.849	0.615	6.12521e-39	Stem	Pabpc1
4.83458e-43	0.424159	0.989	0.962	1.09455e-38	Stem	Rpl39
6.01499e-43	0.686609	0.873	0.649	1.36179e-38	Stem	Cblb
1.40818e-42	0.647731	0.883	0.705	3.18813e-38	Stem	Spag9
1.63735e-42	1.00887	0.662	0.386	3.70696e-38	Stem	Kdm7a
1.9914e-42	1.87911	0.3	0.073	4.50852e-38	Stem	Rras2
2.767e-42	0.930699	0.651	0.344	6.26449e-38	Stem	Hecw2
3.78406e-42	1.83567	0.305	0.088	8.56711e-38	Stem	B3galnt1
4.80507e-42	1.01635	0.656	0.399	1.08787e-37	Stem	Cmip
7.84602e-42	0.783156	0.707	0.407	1.77634e-37	Stem	Olfml2b
1.55859e-41	1.05404	0.754	0.511	3.52864e-37	Stem	Wwox
1.9323e-41	0.449057	0.969	0.912	4.37473e-37	Stem	Rpl22
2.02914e-41	1.14652	0.528	0.235	4.59398e-37	Stem	Katnbl1
2.41449e-41	1.43671	0.389	0.139	5.46641e-37	Stem	Efhd2
4.33155e-41	0.973584	0.609	0.322	9.80663e-37	Stem	Lgals9
7.56453e-41	1.04811	0.565	0.254	1.71261e-36	Stem	Has2os
1.19571e-40	0.451948	0.978	0.939	2.70708e-36	Stem	Rps13
1.37815e-40	0.482075	0.955	0.862	3.12013e-36	Stem	Rhoa
2.01252e-40	0.932758	0.611	0.316	4.55634e-36	Stem	Ehd1
2.55998e-40	0.491465	0.976	0.952	5.79579e-36	Stem	Rplp0
3.70771e-40	0.408673	0.987	0.973	8.39426e-36	Stem	Rpl27a
4.02826e-40	0.710192	0.817	0.586	9.11998e-36	Stem	Apbb2
5.24209e-40	0.656469	0.935	0.819	1.18681e-35	Stem	Zeb1
5.81994e-40	0.470756	0.976	0.941	1.31763e-35	Stem	Rps7
7.83109e-40	0.969905	0.599	0.322	1.77296e-35	Stem	Pacsin2
8.30887e-40	0.412925	0.985	0.952	1.88113e-35	Stem	Rpl24
1.01612e-39	0.951544	0.605	0.325	2.3005e-35	Stem	Acly
1.38302e-39	0.818233	0.685	0.393	3.13116e-35	Stem	Palm
2.0772e-39	0.445795	0.979	0.917	4.70278e-35	Stem	Rpl15
2.10528e-39	0.661129	0.862	0.667	4.76636e-35	Stem	Zfand3
2.34765e-39	1.16144	0.488	0.208	5.31508e-35	Stem	Slc7a6
2.35822e-39	1.34375	0.413	0.149	5.33902e-35	Stem	Epdr1
2.35885e-39	1.02221	0.55	0.259	5.34044e-35	Stem	Arhgef10
5.72543e-39	0.740729	0.651	0.314	1.29624e-34	Stem	Myo1e
7.08869e-39	0.751538	0.792	0.55	1.60488e-34	Stem	Cask
8.5599e-39	0.717937	0.791	0.519	1.93796e-34	Stem	Arhgap42
1.04529e-38	0.391273	0.987	0.955	2.36654e-34	Stem	Rpl11
1.23532e-38	1.92429	0.275	0.07	2.79675e-34	Stem	Gm47071
1.44414e-38	0.799379	0.694	0.421	3.26954e-34	Stem	Twsg1
1.61504e-38	0.92276	0.58	0.292	3.65645e-34	Stem	Tubb6
1.96811e-38	0.974383	0.584	0.3	4.45581e-34	Stem	Tmem43
3.29215e-38	1.06118	0.521	0.259	7.45344e-34	Stem	Iqsec1
1.0608e-37	0.472699	0.958	0.864	2.40166e-33	Stem	Naca
1.06321e-37	0.603729	0.869	0.684	2.40711e-33	Stem	Eif3f
1.56072e-37	0.537567	0.902	0.691	3.53348e-33	Stem	Lama4
1.88077e-37	1.06746	0.495	0.209	4.25806e-33	Stem	Pgd
2.71395e-37	0.749257	0.774	0.517	6.14439e-33	Stem	Dock4
3.2484e-37	0.4516	0.956	0.823	7.35438e-33	Stem	Fgfr1
4.82214e-37	0.908849	0.63	0.378	1.09173e-32	Stem	Clasp1
5.73624e-37	0.732702	0.749	0.498	1.29868e-32	Stem	Cd164
7.59342e-37	1.05423	0.638	0.402	1.71915e-32	Stem	Adamtsl3
7.70304e-37	0.421432	0.982	0.953	1.74397e-32	Stem	Rps18
7.87516e-37	1.78035	0.283	0.085	1.78294e-32	Stem	Mcub
1.34835e-36	0.428568	0.952	0.855	3.05267e-32	Stem	Rps17
1.99789e-36	1.07774	0.494	0.233	4.52323e-32	Stem	Naaa
3.45109e-36	0.717359	0.695	0.377	7.81328e-32	Stem	Aig1
4.00557e-36	1.23348	0.416	0.171	9.06862e-32	Stem	Sgsm2
4.16053e-36	0.92107	0.585	0.298	9.41944e-32	Stem	Syne2
4.26728e-36	1.52091	0.337	0.117	9.66112e-32	Stem	Emx2os
5.39533e-36	1.21229	0.442	0.191	1.2215e-31	Stem	Rcan1
1.49449e-35	0.455772	0.916	0.685	3.38353e-31	Stem	Islr
3.05626e-35	1.23486	0.404	0.162	6.91937e-31	Stem	Inpp1
4.01091e-35	1.55703	0.338	0.128	9.0807e-31	Stem	Trim30a
4.74339e-35	0.969724	0.561	0.311	1.0739e-30	Stem	Samd4b
4.90052e-35	0.614936	0.806	0.575	1.10948e-30	Stem	Cox7a2l
5.27162e-35	1.38625	0.369	0.13	1.1935e-30	Stem	Nqo2
6.33323e-35	0.98838	0.529	0.254	1.43384e-30	Stem	Rab7b
6.44302e-35	0.394594	0.966	0.889	1.4587e-30	Stem	Rpl36a
7.6245e-35	0.604519	0.794	0.554	1.72619e-30	Stem	Eif3e
9.78401e-35	0.50962	0.925	0.774	2.2151e-30	Stem	Add3
1.08332e-34	0.386262	0.987	0.956	2.45264e-30	Stem	Rps2
1.83123e-34	1.11435	0.462	0.215	4.1459e-30	Stem	Slc9a1
1.85317e-34	0.971123	0.59	0.333	4.19557e-30	Stem	Stxbp5
2.49756e-34	0.64581	0.897	0.765	5.65448e-30	Stem	Ext1
2.52981e-34	0.403901	0.985	0.952	5.72748e-30	Stem	Rpl8
2.54521e-34	1.41156	0.327	0.106	5.76236e-30	Stem	Tnfrsf1b
3.46215e-34	0.477087	0.942	0.809	7.8383e-30	Stem	Txn1
3.53648e-34	0.7383	0.69	0.415	8.00659e-30	Stem	Abca1
4.03553e-34	0.54473	0.855	0.646	9.13645e-30	Stem	Eef1g
4.23126e-34	0.450328	0.96	0.876	9.57958e-30	Stem	Rpl7a
7.20548e-34	1.1549	0.435	0.186	1.63132e-29	Stem	Arsi
9.0765e-34	0.707771	0.694	0.453	2.05492e-29	Stem	Blvrb
1.22485e-33	0.870571	0.617	0.36	2.77306e-29	Stem	Zhx2
1.31944e-33	0.478085	0.956	0.826	2.98721e-29	Stem	Slit3
1.42833e-33	0.761585	0.74	0.483	3.23375e-29	Stem	Mcc
1.55702e-33	0.370631	0.99	0.965	3.52509e-29	Stem	Rpl36
1.56509e-33	0.525613	0.886	0.69	3.54335e-29	Stem	Camk2d
2.36156e-33	0.645222	0.775	0.551	5.34657e-29	Stem	Cyfip1
2.38362e-33	1.05814	0.508	0.257	5.39651e-29	Stem	Fam20a
2.4487e-33	0.985434	0.531	0.272	5.54385e-29	Stem	Cyld
2.48906e-33	0.769642	0.684	0.447	5.63524e-29	Stem	Tshz1
2.51494e-33	1.00169	0.51	0.259	5.69383e-29	Stem	Bach2
2.78101e-33	0.971101	0.528	0.265	6.2962e-29	Stem	Epb41l3
3.3152e-33	0.419013	0.924	0.7	7.5056e-29	Stem	Zeb2
3.5372e-33	1.48753	0.316	0.108	8.00822e-29	Stem	Rtn4rl1
4.16258e-33	0.360782	0.994	0.941	9.42408e-29	Stem	Serping1
4.19493e-33	0.793355	0.631	0.372	9.49732e-29	Stem	Cxxc5
8.12869e-33	0.582248	0.805	0.56	1.84034e-28	Stem	Tapbp
9.88327e-33	1.48331	0.31	0.094	2.23757e-28	Stem	Nipal2
1.90746e-32	1.38897	0.333	0.119	4.31849e-28	Stem	Kazn
2.00457e-32	0.432437	0.97	0.922	4.53836e-28	Stem	Rpl10
2.34375e-32	0.613082	0.869	0.68	5.30624e-28	Stem	Arl15
3.55096e-32	0.670254	0.749	0.488	8.03937e-28	Stem	Stk38
4.45079e-32	0.463422	0.901	0.717	1.00766e-27	Stem	Rap1a
4.86092e-32	0.794841	0.623	0.349	1.10051e-27	Stem	Anpep
5.41129e-32	0.622315	0.863	0.688	1.22512e-27	Stem	Sox5
5.66577e-32	0.488861	0.898	0.698	1.28273e-27	Stem	Adamts2
5.78953e-32	0.382293	0.981	0.955	1.31075e-27	Stem	Rpl6
6.8216e-32	1.21672	0.37	0.115	1.54441e-27	Stem	Sema3b
7.61079e-32	0.351212	0.988	0.966	1.72308e-27	Stem	Rpl28
7.75433e-32	0.407217	0.978	0.957	1.75558e-27	Stem	Rps27
9.80911e-32	0.403378	0.97	0.926	2.22078e-27	Stem	Rpl18
1.02484e-31	0.53534	0.87	0.68	2.32025e-27	Stem	Myl12b
1.59545e-31	0.787954	0.622	0.364	3.61211e-27	Stem	Kras
1.7146e-31	0.994359	0.481	0.237	3.88186e-27	Stem	Elf4
1.72279e-31	0.851464	0.588	0.328	3.90039e-27	Stem	Abl1
3.13108e-31	0.635251	0.869	0.721	7.08877e-27	Stem	Sulf1
6.54355e-31	0.65111	0.752	0.519	1.48146e-26	Stem	Srgap2
6.72543e-31	0.437299	0.91	0.741	1.52264e-26	Stem	Rpl22l1
8.29558e-31	0.320493	0.987	0.965	1.87812e-26	Stem	Rpl37
1.34163e-30	1.15114	0.403	0.179	3.03746e-26	Stem	Fsd1l
2.76154e-30	0.518032	0.861	0.64	6.25212e-26	Stem	Sntb2
3.02201e-30	0.559324	0.841	0.636	6.84183e-26	Stem	Kif1b
5.77753e-30	0.594004	0.811	0.584	1.30803e-25	Stem	Clic4
6.1172e-30	0.708108	0.674	0.42	1.38493e-25	Stem	Tns2
7.04498e-30	1.14339	0.444	0.213	1.59498e-25	Stem	Eya4
9.39447e-30	0.780635	0.597	0.346	2.12691e-25	Stem	4930523C07Rik
9.72599e-30	0.268198	0.972	0.829	2.20196e-25	Stem	Celf2
1.08897e-29	0.954578	0.475	0.219	2.46543e-25	Stem	Ammecr1
1.09218e-29	0.303717	0.978	0.901	2.47271e-25	Stem	Rnase4
1.6455e-29	0.534593	0.863	0.693	3.72541e-25	Stem	Hsp90aa1
1.81266e-29	0.682041	0.699	0.462	4.10387e-25	Stem	Itsn1
2.19524e-29	0.541432	0.814	0.596	4.97002e-25	Stem	Mrpl33
2.34377e-29	0.780799	0.617	0.37	5.30629e-25	Stem	Afap1
2.54196e-29	0.690272	0.677	0.434	5.75499e-25	Stem	Setd7
2.70134e-29	1.32967	0.538	0.362	6.11583e-25	Stem	Nav3
4.17696e-29	0.448419	0.89	0.715	9.45663e-25	Stem	Hivep2
4.73451e-29	0.748704	0.63	0.352	1.07189e-24	Stem	Pcdh19
5.49143e-29	1.12254	0.386	0.172	1.24326e-24	Stem	Trak2
5.97549e-29	1.06934	0.396	0.161	1.35285e-24	Stem	Mknk2
7.06352e-29	0.416177	0.926	0.765	1.59918e-24	Stem	Epb41l2
7.28913e-29	0.733239	0.614	0.371	1.65026e-24	Stem	Atp6v1e1
7.7581e-29	0.395435	0.9	0.625	1.75643e-24	Stem	Serpine2
8.84681e-29	1.01938	0.437	0.201	2.00292e-24	Stem	Dusp16
9.76998e-29	1.52388	0.251	0.077	2.21192e-24	Stem	Sp140
9.83023e-29	0.895024	0.529	0.28	2.22556e-24	Stem	Stk39
1.19803e-28	0.752061	0.64	0.389	2.71233e-24	Stem	Lrch1
1.2287e-28	0.749072	0.677	0.457	2.78178e-24	Stem	Fer
1.82863e-28	0.667339	0.668	0.421	4.14002e-24	Stem	Eif4b
3.36668e-28	1.18454	0.34	0.129	7.62216e-24	Stem	Kmt5a
3.40768e-28	1.38425	0.292	0.103	7.71498e-24	Stem	Ndrg4
5.22767e-28	0.776042	0.631	0.397	1.18354e-23	Stem	Snx29
5.77022e-28	0.936954	0.461	0.221	1.30638e-23	Stem	Fam171b
5.81035e-28	1.13274	0.402	0.186	1.31546e-23	Stem	Lrrc8d
8.87507e-28	1.19994	0.328	0.115	2.00932e-23	Stem	Dtx2
8.90872e-28	0.673683	0.662	0.404	2.01693e-23	Stem	Taok3
1.01614e-27	1.34365	0.322	0.149	2.30054e-23	Stem	Akr1b8
1.17985e-27	1.61148	0.258	0.084	2.67118e-23	Stem	Dusp10
1.2841e-27	1.47327	0.402	0.246	2.90721e-23	Stem	Rnf220
1.40463e-27	1.44602	0.314	0.131	3.18009e-23	Stem	Kcnc2
1.66654e-27	0.553005	0.954	0.884	3.77305e-23	Stem	Actg1
1.72993e-27	0.715431	0.593	0.312	3.91656e-23	Stem	Tnfaip2
1.9518e-27	0.788187	0.621	0.384	4.41888e-23	Stem	Agfg1
2.08368e-27	0.400944	0.889	0.696	4.71745e-23	Stem	Fxyd1
2.51812e-27	0.950265	0.443	0.217	5.70103e-23	Stem	Ppa1
2.63684e-27	1.11518	0.403	0.176	5.96981e-23	Stem	Pcdh9
3.20001e-27	0.681845	0.638	0.391	7.24482e-23	Stem	Stx4a
3.54002e-27	1.0666	0.381	0.154	8.01461e-23	Stem	Wnt11
6.61822e-27	0.711129	0.613	0.374	1.49837e-22	Stem	Micu1
7.23415e-27	1.11594	0.321	0.108	1.63781e-22	Stem	Osr2
8.93011e-27	0.359143	0.978	0.956	2.02178e-22	Stem	Rpl34
9.31623e-27	0.359097	0.947	0.85	2.10919e-22	Stem	Ybx1
1.75052e-26	0.66319	0.68	0.463	3.96318e-22	Stem	Cpd
1.75312e-26	0.930444	0.46	0.23	3.96907e-22	Stem	Mturn
2.10725e-26	0.317316	0.981	0.93	4.77081e-22	Stem	Hsp90ab1
2.81566e-26	1.19569	0.339	0.138	6.37465e-22	Stem	Mfhas1
2.87336e-26	0.337502	0.93	0.781	6.50529e-22	Stem	Rpl36al
3.0427e-26	0.827678	0.513	0.285	6.88866e-22	Stem	Tnks1bp1
4.76655e-26	0.333525	0.976	0.907	1.07915e-21	Stem	Rpl27
4.95125e-26	0.58029	0.783	0.561	1.12096e-21	Stem	Dock11
6.54336e-26	0.45502	0.844	0.654	1.48142e-21	Stem	Fkbp1a
6.86307e-26	0.603777	0.709	0.479	1.5538e-21	Stem	Snx18
7.48566e-26	0.703556	0.546	0.298	1.69475e-21	Stem	Il33
7.76152e-26	1.15323	0.35	0.15	1.75721e-21	Stem	Snx33
9.27425e-26	0.801884	0.515	0.279	2.09969e-21	Stem	Fam171a1
1.03464e-25	0.514892	0.785	0.555	2.34243e-21	Stem	Etfa
1.11864e-25	0.447393	0.869	0.695	2.53261e-21	Stem	Jak1
1.45699e-25	0.415922	0.9	0.754	3.29862e-21	Stem	Wnk1
1.76221e-25	0.627879	0.639	0.397	3.98964e-21	Stem	Aida
3.06232e-25	0.668385	0.515	0.234	6.93309e-21	Stem	Csrp2
3.44556e-25	0.389633	0.979	0.902	7.80075e-21	Stem	Crip1
3.67539e-25	0.988092	0.398	0.185	8.32109e-21	Stem	2900026A02Rik
3.72766e-25	1.10581	0.385	0.184	8.43942e-21	Stem	Phka2
3.84041e-25	0.525152	0.776	0.549	8.69468e-21	Stem	Lrch3
4.85085e-25	0.5372	0.746	0.473	1.09823e-20	Stem	Tppp3
7.5626e-25	0.670471	0.608	0.364	1.71217e-20	Stem	Pfkp
7.80695e-25	0.621727	0.654	0.417	1.76749e-20	Stem	Cltb
8.26119e-25	0.503191	0.846	0.671	1.87033e-20	Stem	Zfp521
1.1539e-24	0.711778	0.581	0.352	2.61243e-20	Stem	Itga9
1.51855e-24	1.08649	0.309	0.11	3.438e-20	Stem	Pitpnm2
1.63678e-24	0.660593	0.69	0.462	3.70568e-20	Stem	Rps6ka3
1.71184e-24	1.06674	0.369	0.165	3.87561e-20	Stem	Mllt3
2.4591e-24	0.366779	0.949	0.826	5.56741e-20	Stem	B2m
2.6797e-24	0.368716	0.92	0.8	6.06685e-20	Stem	Rpl31
3.75069e-24	0.84062	0.456	0.233	8.49156e-20	Stem	Pgm3
4.25882e-24	0.568271	0.673	0.43	9.64197e-20	Stem	Itga11
4.57507e-24	0.869865	0.459	0.245	1.0358e-19	Stem	Tom1
4.62661e-24	1.12421	0.306	0.121	1.04746e-19	Stem	Lgi4
4.98115e-24	0.815796	0.485	0.257	1.12773e-19	Stem	Plekhf1
6.44302e-24	0.56909	0.722	0.506	1.4587e-19	Stem	Mcu
6.45095e-24	0.44058	0.811	0.567	1.4605e-19	Stem	Ntn1
6.53897e-24	0.613734	0.61	0.378	1.48042e-19	Stem	Psme1
7.93843e-24	0.799652	0.541	0.313	1.79726e-19	Stem	Mrtfb
8.21985e-24	0.759058	0.562	0.331	1.86097e-19	Stem	Vgll3
8.52972e-24	0.581481	0.642	0.406	1.93113e-19	Stem	Trip10
1.06462e-23	0.528245	0.774	0.587	2.41031e-19	Stem	Gng12
1.29277e-23	0.3699	0.886	0.737	2.92684e-19	Stem	Ybx3
1.30014e-23	0.978046	0.387	0.186	2.94351e-19	Stem	Fbh1
1.75044e-23	0.439425	0.816	0.608	3.963e-19	Stem	Camk2n1
1.8441e-23	0.469551	0.86	0.697	4.17504e-19	Stem	Fermt2
2.01331e-23	0.837926	0.47	0.25	4.55814e-19	Stem	Radil
2.39945e-23	0.920007	0.404	0.193	5.43235e-19	Stem	Npepl1
2.60634e-23	0.879803	0.391	0.179	5.90076e-19	Stem	Tpst2
3.4685e-23	0.915875	0.416	0.202	7.85267e-19	Stem	Cry2
3.59339e-23	0.726458	0.518	0.281	8.13544e-19	Stem	Gna13
3.69795e-23	0.487793	0.737	0.503	8.37215e-19	Stem	Nsa2
4.34093e-23	0.309071	0.927	0.753	9.82786e-19	Stem	Nav1
5.54388e-23	1.05343	0.274	0.071	1.25513e-18	Stem	Pi15
5.86894e-23	0.981812	0.366	0.157	1.32873e-18	Stem	Slc39a6
6.33574e-23	0.256457	0.99	0.974	1.43441e-18	Stem	Rps21
7.09806e-23	0.652128	0.621	0.405	1.607e-18	Stem	Nin
7.15018e-23	1.02477	0.355	0.166	1.6188e-18	Stem	Fig4
8.11441e-23	1.20053	0.274	0.098	1.8371e-18	Stem	Prcp
1.05596e-22	0.801012	0.472	0.254	2.3907e-18	Stem	Hsd3b7
1.29773e-22	1.00618	0.354	0.152	2.93807e-18	Stem	Serinc5
1.38093e-22	0.692394	0.554	0.326	3.12642e-18	Stem	Rarg
1.56861e-22	0.572507	0.602	0.354	3.55132e-18	Stem	Bin1
1.95828e-22	1.03684	0.285	0.097	4.43355e-18	Stem	Calml4
2.01308e-22	0.43261	0.768	0.552	4.55761e-18	Stem	Sdcbp
2.06254e-22	1.12329	0.329	0.143	4.66959e-18	Stem	Fam53a
2.15849e-22	0.565133	0.69	0.457	4.88682e-18	Stem	Pdcd6ip
2.22482e-22	0.319011	0.982	0.961	5.03698e-18	Stem	Ftl1
2.78436e-22	0.569338	0.568	0.283	6.30379e-18	Stem	Zfp462
2.9828e-22	0.591848	0.715	0.501	6.75306e-18	Stem	Glul
4.69489e-22	1.13819	0.35	0.173	1.06292e-17	Stem	Tmem178b
5.76058e-22	0.559799	0.797	0.643	1.30419e-17	Stem	Ehbp1
6.60502e-22	0.827132	0.455	0.236	1.49538e-17	Stem	Fam13c
7.02804e-22	0.497477	0.762	0.568	1.59115e-17	Stem	Zfp638
9.50472e-22	0.375083	0.883	0.748	2.15187e-17	Stem	Gnb1
9.94872e-22	0.564217	0.625	0.382	2.25239e-17	Stem	Tgfb2
1.21589e-21	0.537402	0.714	0.505	2.75278e-17	Stem	2025-09-08
1.92962e-21	0.543933	0.527	0.258	4.36867e-17	Stem	Slc6a6
2.43914e-21	0.836704	0.345	0.125	5.52221e-17	Stem	Cd200
2.69645e-21	1.21202	0.263	0.103	6.10476e-17	Stem	Igdcc4
2.93972e-21	0.427121	0.82	0.618	6.65553e-17	Stem	Dock7
4.79503e-21	0.659829	0.552	0.31	1.08559e-16	Stem	Rassf8
5.0685e-21	0.930811	0.375	0.176	1.14751e-16	Stem	Csk
5.19386e-21	0.73566	0.475	0.261	1.17589e-16	Stem	Ctso
6.43118e-21	0.881097	0.401	0.195	1.45602e-16	Stem	Cdc14b
6.75009e-21	0.798934	0.447	0.23	1.52822e-16	Stem	Polb
7.5093e-21	0.566147	0.677	0.482	1.7001e-16	Stem	Psmd8
7.72645e-21	0.814813	0.429	0.206	1.74927e-16	Stem	Wdr60
7.93535e-21	1.18492	0.285	0.112	1.79656e-16	Stem	Bicd1
8.69194e-21	0.268537	0.988	0.956	1.96786e-16	Stem	Rpl9
8.85177e-21	0.389065	0.857	0.684	2.00404e-16	Stem	Rtn3
8.9354e-21	0.584327	0.645	0.433	2.02297e-16	Stem	Ergic1
9.48819e-21	0.528632	0.666	0.436	2.14813e-16	Stem	Itgav
9.76329e-21	0.643569	0.556	0.321	2.21041e-16	Stem	Rab8b
1.18623e-20	0.700679	0.495	0.271	2.68562e-16	Stem	Prkag2
1.31463e-20	1.10623	0.331	0.162	2.97631e-16	Stem	Ampd3
1.3435e-20	0.889244	0.41	0.21	3.04169e-16	Stem	Bmp2k
1.3469e-20	0.492069	0.781	0.593	3.04938e-16	Stem	Kif13b
1.43744e-20	0.535729	0.559	0.319	3.25435e-16	Stem	Pde10a
1.43972e-20	0.256545	0.971	0.885	3.25953e-16	Stem	S100a10
1.81641e-20	0.313938	0.921	0.805	4.11236e-16	Stem	Pfdn5
2.085e-20	0.384995	0.886	0.741	4.72043e-16	Stem	Dst
2.30834e-20	0.620447	0.556	0.332	5.22609e-16	Stem	Lmbr1
3.07923e-20	0.903208	0.418	0.225	6.97138e-16	Stem	Dlg4
3.51024e-20	0.92057	0.393	0.21	7.94718e-16	Stem	Trim24
3.9228e-20	0.398049	0.833	0.679	8.88122e-16	Stem	Capns1
5.58568e-20	0.518189	0.762	0.609	1.2646e-15	Stem	Sik3
6.42606e-20	0.53183	0.679	0.471	1.45486e-15	Stem	Msi2
6.62151e-20	0.611644	0.657	0.448	1.49911e-15	Stem	Babam2
7.55633e-20	0.833411	0.442	0.253	1.71075e-15	Stem	Mylip
1.07986e-19	0.904047	0.375	0.2	2.44481e-15	Stem	Lrrc49
1.42202e-19	0.740405	0.484	0.281	3.21946e-15	Stem	Smad1
1.97369e-19	0.615117	0.608	0.406	4.46844e-15	Stem	Slc12a6
2.16563e-19	1.10356	0.268	0.103	4.90299e-15	Stem	Tspan14
2.28599e-19	0.593073	0.577	0.367	5.17549e-15	Stem	Efcab14
2.48359e-19	0.924726	0.355	0.171	5.62285e-15	Stem	Dennd5b
2.97836e-19	0.345716	0.869	0.691	6.74301e-15	Stem	Eif4g2
3.84505e-19	0.417567	0.782	0.587	8.7052e-15	Stem	Ube2r2
7.62313e-19	0.336744	0.868	0.706	1.72588e-14	Stem	Lima1
1.02949e-18	0.693731	0.539	0.346	2.33077e-14	Stem	Sptlc2
1.0474e-18	0.714672	0.466	0.268	2.3713e-14	Stem	Aebp2
1.07827e-18	0.979515	0.272	0.101	2.44121e-14	Stem	Prkab2
1.19686e-18	0.335397	0.936	0.848	2.70968e-14	Stem	Akap13
1.20232e-18	0.393073	0.792	0.616	2.72206e-14	Stem	Gpx1
1.28315e-18	0.72123	0.43	0.223	2.90505e-14	Stem	Fam111a
1.30888e-18	0.578772	0.574	0.377	2.96331e-14	Stem	Usp24
1.64846e-18	0.917111	0.323	0.153	3.73212e-14	Stem	Il17ra
1.71702e-18	0.408513	0.766	0.569	3.88733e-14	Stem	Mprip
1.82457e-18	0.62936	0.435	0.212	4.13082e-14	Stem	Adcy2
1.9733e-18	0.391832	0.805	0.62	4.46756e-14	Stem	Nisch
2.01201e-18	0.556693	0.591	0.379	4.55518e-14	Stem	Use1
2.08173e-18	0.434906	0.735	0.513	4.71304e-14	Stem	Elf1
2.16532e-18	0.368774	0.787	0.579	4.90228e-14	Stem	Dync1h1
2.90676e-18	0.624597	0.531	0.329	6.58089e-14	Stem	Slain2
3.0607e-18	0.744594	0.426	0.229	6.92942e-14	Stem	Slc25a24
4.31396e-18	0.348174	0.861	0.704	9.7668e-14	Stem	Ube2d3
5.09516e-18	0.470038	0.677	0.464	1.15354e-13	Stem	Acadsb
5.86779e-18	0.419445	0.783	0.599	1.32847e-13	Stem	Taok1
7.23978e-18	0.329372	0.915	0.79	1.63909e-13	Stem	Gpx4
9.00922e-18	0.840522	0.393	0.205	2.03969e-13	Stem	Pde7a
9.21973e-18	0.642976	0.541	0.346	2.08735e-13	Stem	Otud7b
9.60865e-18	0.471267	0.679	0.472	2.1754e-13	Stem	Cep170
9.78492e-18	0.393461	0.883	0.723	2.21531e-13	Stem	Pbx1
9.86739e-18	0.887764	0.363	0.19	2.23398e-13	Stem	Il15ra
1.07367e-17	0.467668	0.745	0.547	2.43079e-13	Stem	Tcf7l1
1.29897e-17	0.545954	0.568	0.363	2.94086e-13	Stem	Gm2000
1.30505e-17	0.476944	0.673	0.464	2.95463e-13	Stem	Hnrnpa1
1.3654e-17	0.817803	0.381	0.202	3.09127e-13	Stem	Aven
1.48379e-17	0.696656	0.443	0.246	3.35931e-13	Stem	Sqor
1.5649e-17	0.911976	0.401	0.225	3.54294e-13	Stem	Psmb8
2.00584e-17	0.823555	0.364	0.183	4.54122e-13	Stem	Gltp
2.13971e-17	1.00252	0.259	0.086	4.84431e-13	Stem	Sema3d
2.30225e-17	0.591212	0.528	0.309	5.21229e-13	Stem	Crybg3
2.36689e-17	0.735185	0.427	0.23	5.35863e-13	Stem	Gramd3
2.38385e-17	0.971025	0.301	0.14	5.39703e-13	Stem	Prkci
2.46079e-17	0.668981	0.441	0.235	5.57123e-13	Stem	Zdhhc3
2.46756e-17	0.533257	0.582	0.381	5.58656e-13	Stem	Prkd3
2.56852e-17	0.808231	0.397	0.21	5.81514e-13	Stem	Rai14
2.58674e-17	0.74321	0.381	0.197	5.85638e-13	Stem	Rab11fip5
3.01088e-17	0.572698	0.529	0.328	6.81664e-13	Stem	Casp12
3.54416e-17	0.341547	0.826	0.647	8.02397e-13	Stem	Mat2a
3.84053e-17	0.731459	0.467	0.281	8.69495e-13	Stem	Cep85l
4.11021e-17	0.870669	0.327	0.152	9.3055e-13	Stem	Kif1c
4.34961e-17	0.702939	0.395	0.198	9.84751e-13	Stem	Hacd1
4.36244e-17	0.824025	0.344	0.166	9.87657e-13	Stem	Rubcn
4.72206e-17	0.432456	0.691	0.47	1.06907e-12	Stem	Pdpn
5.13856e-17	0.452384	0.708	0.51	1.16337e-12	Stem	Tmem65
5.15134e-17	0.440179	0.576	0.366	1.16626e-12	Stem	Osr1
5.34565e-17	0.86256	0.327	0.151	1.21026e-12	Stem	Cnnm3
7.09111e-17	0.81484	0.36	0.186	1.60543e-12	Stem	Snx10
9.59017e-17	0.348622	0.798	0.621	2.17121e-12	Stem	Ralbp1
1.01836e-16	0.595235	0.455	0.25	2.30556e-12	Stem	Adam15
1.07804e-16	0.53345	0.626	0.431	2.44069e-12	Stem	Daam1
1.08404e-16	0.435242	0.714	0.502	2.45427e-12	Stem	Loxl2
1.33839e-16	0.369277	0.745	0.551	3.03012e-12	Stem	Prdx6
1.87668e-16	0.454632	0.554	0.338	4.24881e-12	Stem	Cyb5r3
2.06307e-16	0.311926	0.833	0.667	4.67079e-12	Stem	Arpc2
2.69846e-16	0.642906	0.498	0.299	6.10932e-12	Stem	Tanc2
2.96033e-16	0.747482	0.368	0.192	6.70218e-12	Stem	Dyrk2
4.80778e-16	0.477513	0.608	0.406	1.08848e-11	Stem	Mindy2
5.78496e-16	0.312976	0.845	0.675	1.30972e-11	Stem	Spop
6.10558e-16	0.264527	0.938	0.837	1.3823e-11	Stem	Anxa2
6.25015e-16	0.717395	0.425	0.25	1.41503e-11	Stem	Zfp423
6.26511e-16	0.593852	0.527	0.341	1.41842e-11	Stem	Rab30
7.0247e-16	0.901989	0.293	0.135	1.59039e-11	Stem	Mindy1
7.1676e-16	0.315189	0.856	0.719	1.62275e-11	Stem	Npc2
8.23951e-16	0.92986	0.304	0.14	1.86543e-11	Stem	Sbno2
9.30581e-16	0.529158	0.538	0.344	2.10684e-11	Stem	Mef2d
9.36771e-16	0.330344	0.811	0.638	2.12085e-11	Stem	Arhgdia
1.06312e-15	0.502877	0.617	0.442	2.40691e-11	Stem	Mapre1
1.08821e-15	0.358396	0.787	0.599	2.46371e-11	Stem	Rgl1
1.19046e-15	0.999007	0.278	0.137	2.69521e-11	Stem	Il17rc
1.31326e-15	0.545989	0.513	0.316	2.97323e-11	Stem	Sulf2
1.60954e-15	0.466906	0.596	0.386	3.644e-11	Stem	Rala
1.91113e-15	0.374244	0.711	0.506	4.32681e-11	Stem	Anxa7
2.25117e-15	0.473788	0.637	0.444	5.09666e-11	Stem	Caprin1
2.27841e-15	0.72284	0.379	0.204	5.15832e-11	Stem	Pex13
2.33367e-15	0.632171	0.484	0.301	5.28343e-11	Stem	A4galt
2.33766e-15	0.46522	0.78	0.595	5.29246e-11	Stem	Lbp
2.41643e-15	0.452796	0.671	0.489	5.47079e-11	Stem	Phldb1
2.43968e-15	0.321723	0.793	0.618	5.52344e-11	Stem	Clic1
2.58727e-15	0.519973	0.557	0.354	5.85758e-11	Stem	Dennd6a
2.72983e-15	0.393911	0.684	0.476	6.18033e-11	Stem	Lasp1
2.79519e-15	0.322504	0.855	0.697	6.3283e-11	Stem	Lnpep
3.08164e-15	0.456815	0.707	0.539	6.97684e-11	Stem	Wdfy3
3.09654e-15	0.286735	0.898	0.763	7.01056e-11	Stem	H2-K1
3.11022e-15	0.539748	0.536	0.325	7.04155e-11	Stem	Clcn5
3.15401e-15	0.360017	0.76	0.579	7.14068e-11	Stem	Sptan1
3.3467e-15	0.586459	0.492	0.312	7.57692e-11	Stem	Cnot6
5.17649e-15	0.560073	0.454	0.257	1.17196e-10	Stem	Rftn1
5.65118e-15	0.349191	0.708	0.472	1.27943e-10	Stem	Slfn5
6.46923e-15	0.811863	0.292	0.131	1.46463e-10	Stem	Hsf2
7.49345e-15	0.253745	0.919	0.796	1.69652e-10	Stem	Foxp1
1.01719e-14	0.38569	0.798	0.634	2.30292e-10	Stem	Fam172a
1.08139e-14	0.295423	0.908	0.799	2.44826e-10	Stem	Asap1
1.08542e-14	0.809148	0.345	0.178	2.45739e-10	Stem	Gbp2
1.46159e-14	0.760047	0.306	0.151	3.30904e-10	Stem	Arf2
1.59073e-14	0.465161	0.706	0.541	3.60142e-10	Stem	Prdx5
1.61745e-14	0.37017	0.715	0.521	3.66191e-10	Stem	Wdr26
2.09921e-14	0.651422	0.379	0.202	4.75261e-10	Stem	Bdh2
2.74018e-14	0.54195	0.495	0.309	6.20378e-10	Stem	Csnk1e
3.1871e-14	0.863346	0.288	0.141	7.21559e-10	Stem	Fbxo34
3.68064e-14	0.612782	0.437	0.259	8.33296e-10	Stem	Wdfy1
4.04012e-14	0.532576	0.49	0.302	9.14683e-10	Stem	Glipr2
4.58314e-14	0.291841	0.824	0.67	1.03762e-09	Stem	Rac1
4.92794e-14	0.537141	0.531	0.353	1.11569e-09	Stem	Adam10
5.06388e-14	0.351691	0.68	0.489	1.14646e-09	Stem	Vdac3
5.33719e-14	0.747705	0.324	0.165	1.20834e-09	Stem	Cyth1
5.3917e-14	0.857714	0.285	0.136	1.22068e-09	Stem	Abca3
6.0458e-14	0.460173	0.505	0.304	1.36877e-09	Stem	Scd1
6.51626e-14	0.371633	0.719	0.552	1.47528e-09	Stem	Rras
8.12567e-14	0.536644	0.485	0.308	1.83965e-09	Stem	Slc49a4
8.14249e-14	0.534557	0.521	0.327	1.84346e-09	Stem	Abl2
8.18515e-14	0.502223	0.592	0.401	1.85312e-09	Stem	Peli2
9.35907e-14	0.481166	0.586	0.402	2.11889e-09	Stem	Klc1
9.60891e-14	0.5682	0.398	0.216	2.17546e-09	Stem	Ugcg
9.8628e-14	0.74068	0.392	0.234	2.23294e-09	Stem	Wnt5a
9.92355e-14	0.368869	0.653	0.454	2.24669e-09	Stem	Cfl2
1.28493e-13	0.675956	0.401	0.236	2.90907e-09	Stem	Anp32e
1.42058e-13	0.592206	0.431	0.263	3.21619e-09	Stem	Pxdn
1.43121e-13	0.28915	0.797	0.613	3.24026e-09	Stem	Slc1a5
1.71236e-13	0.340661	0.783	0.638	3.87679e-09	Stem	Exoc4
1.7169e-13	0.268139	0.873	0.738	3.88706e-09	Stem	Canx
1.9136e-13	0.628013	0.403	0.228	4.33239e-09	Stem	Plaat3
2.04602e-13	0.71973	0.349	0.189	4.63219e-09	Stem	Soga1
2.06269e-13	0.573763	0.461	0.292	4.66992e-09	Stem	Ptpn11
2.19995e-13	0.724699	0.34	0.185	4.98069e-09	Stem	Gpsm3
2.42257e-13	0.502577	0.544	0.366	5.48469e-09	Stem	G3bp2
2.43721e-13	0.374418	0.74	0.564	5.51785e-09	Stem	Picalm
2.53436e-13	0.333859	0.788	0.636	5.73779e-09	Stem	C1ra
2.6259e-13	0.311473	0.794	0.66	5.94503e-09	Stem	Eif3h
2.66472e-13	0.740208	0.259	0.104	6.03292e-09	Stem	Osbpl3
2.84345e-13	0.717899	0.314	0.161	6.43757e-09	Stem	Atl2
2.85549e-13	0.457259	0.496	0.29	6.46483e-09	Stem	Flii
2.97679e-13	0.750218	0.368	0.217	6.73946e-09	Stem	Vsig10
3.09032e-13	0.307912	0.758	0.58	6.99649e-09	Stem	Npepps
3.54167e-13	0.456649	0.653	0.47	8.01835e-09	Stem	Fbxl7
3.72956e-13	0.852373	0.311	0.171	8.44373e-09	Stem	Nr6a1
3.88466e-13	0.72037	0.331	0.18	8.79488e-09	Stem	Ints3
3.93362e-13	0.299011	0.839	0.69	8.90571e-09	Stem	Tuba1b
4.26056e-13	0.446579	0.573	0.389	9.64591e-09	Stem	Anxa4
4.41935e-13	0.434361	0.525	0.332	1.00054e-08	Stem	Acaa2
4.84031e-13	0.65299	0.402	0.235	1.09585e-08	Stem	Bicd2
5.23278e-13	0.774992	0.304	0.163	1.1847e-08	Stem	Slc31a2
5.92313e-13	0.454734	0.568	0.376	1.341e-08	Stem	Klhl13
6.17737e-13	0.260714	0.881	0.747	1.39856e-08	Stem	Zbtb16
6.44754e-13	0.439873	0.54	0.352	1.45972e-08	Stem	Vapb
7.10438e-13	0.764499	0.285	0.139	1.60843e-08	Stem	G6pdx
7.39545e-13	0.614898	0.352	0.182	1.67433e-08	Stem	Larp6
8.76017e-13	0.354685	0.627	0.418	1.9833e-08	Stem	Ap2a2
9.44944e-13	0.422367	0.633	0.442	2.13935e-08	Stem	Stim1
1.06242e-12	0.7671	0.314	0.164	2.40532e-08	Stem	Kif21a
1.11102e-12	0.412006	0.639	0.464	2.51535e-08	Stem	Mill2
1.11691e-12	0.785087	0.274	0.132	2.52867e-08	Stem	Wars
1.17213e-12	0.791071	0.28	0.142	2.6537e-08	Stem	Gm15417
1.43977e-12	0.349162	0.632	0.433	3.25963e-08	Stem	Hnrnpul2
1.44248e-12	0.42321	0.563	0.395	3.26577e-08	Stem	Efemp2
1.53639e-12	0.57991	0.433	0.262	3.47838e-08	Stem	Aldh7a1
2.01656e-12	0.328663	0.754	0.572	4.5655e-08	Stem	Steap3
2.09612e-12	0.428482	0.53	0.345	4.74562e-08	Stem	Fyttd1
2.66659e-12	0.375646	0.674	0.489	6.03715e-08	Stem	Ebf3
2.72401e-12	0.791462	0.286	0.152	6.16716e-08	Stem	B3gntl1
3.19793e-12	0.509065	0.533	0.369	7.24011e-08	Stem	Lpgat1
3.44705e-12	0.42343	0.547	0.366	7.80411e-08	Stem	Atp1b3
3.46033e-12	0.50068	0.47	0.292	7.83418e-08	Stem	AC149090.1
4.20057e-12	0.409202	0.689	0.537	9.51008e-08	Stem	Man2a1
4.36455e-12	0.781528	0.295	0.154	9.88135e-08	Stem	Btbd11
4.48157e-12	0.427571	0.552	0.367	1.01463e-07	Stem	2510009E07Rik
4.59067e-12	0.380393	0.623	0.444	1.03933e-07	Stem	Chmp3
5.03171e-12	0.527454	0.472	0.301	1.13918e-07	Stem	Nadk
5.1525e-12	0.753219	0.315	0.172	1.16653e-07	Stem	Ptpn21
5.25331e-12	0.298887	0.69	0.5	1.18935e-07	Stem	Anp32b
5.59558e-12	0.683729	0.311	0.164	1.26684e-07	Stem	Fnip2
6.09015e-12	0.711683	0.3	0.157	1.37881e-07	Stem	Efs
6.1444e-12	0.32504	0.777	0.64	1.39109e-07	Stem	Kmt2c
6.73546e-12	0.353993	0.709	0.537	1.52491e-07	Stem	Mid1
6.89021e-12	0.728581	0.317	0.181	1.55994e-07	Stem	Me1
7.23318e-12	0.357813	0.644	0.466	1.63759e-07	Stem	Sltm
8.22282e-12	0.31035	0.775	0.615	1.86165e-07	Stem	Ptpra
8.8134e-12	0.328264	0.701	0.529	1.99535e-07	Stem	Arl6ip1
9.59901e-12	0.438896	0.531	0.344	2.17322e-07	Stem	Adam17
1.02424e-11	0.348007	0.65	0.469	2.31888e-07	Stem	Tmod3
1.04601e-11	0.334872	0.668	0.502	2.36818e-07	Stem	Ostf1
1.04915e-11	0.432547	0.556	0.382	2.37527e-07	Stem	Plin3
1.28129e-11	0.732742	0.263	0.13	2.90084e-07	Stem	Abhd11
1.3012e-11	0.420748	0.571	0.399	2.94593e-07	Stem	Fbxw11
1.3876e-11	0.460832	0.517	0.341	3.14153e-07	Stem	Exoc5
1.53301e-11	0.396887	0.568	0.379	3.47073e-07	Stem	Thbs3
1.62908e-11	0.274713	0.818	0.657	3.68823e-07	Stem	Ywhab
1.71223e-11	0.685581	0.318	0.179	3.8765e-07	Stem	Skap2
1.78208e-11	0.35528	0.713	0.549	4.03462e-07	Stem	Vps13b
1.8054e-11	0.37768	0.608	0.425	4.08743e-07	Stem	Adam9
1.84514e-11	0.284606	0.9	0.816	4.17741e-07	Stem	Pard3b
2.28246e-11	0.445751	0.473	0.304	5.16749e-07	Stem	Mrps18a
2.35695e-11	0.476679	0.458	0.285	5.33615e-07	Stem	Arf3
2.37731e-11	0.456958	0.476	0.31	5.38222e-07	Stem	Pdlim7
2.40659e-11	0.338041	0.729	0.562	5.44853e-07	Stem	Ncoa2
2.45954e-11	0.41764	0.548	0.379	5.5684e-07	Stem	Sod1
3.14555e-11	0.545654	0.4	0.252	7.12153e-07	Stem	Tnfaip1
3.28675e-11	0.563067	0.26	0.116	7.44121e-07	Stem	Cavin2
3.4602e-11	0.507553	0.519	0.349	7.83389e-07	Stem	Mapk14
3.63177e-11	0.524277	0.386	0.225	8.22232e-07	Stem	Tet2
3.74918e-11	0.41372	0.488	0.304	8.48814e-07	Stem	Cmtm3
3.92003e-11	0.354997	0.584	0.407	8.87494e-07	Stem	Alkbh5
3.95092e-11	0.34257	0.663	0.489	8.94488e-07	Stem	Mtmr3
4.56678e-11	0.41357	0.559	0.405	1.03392e-06	Stem	Zbtb7a
4.64174e-11	0.376936	0.623	0.448	1.05089e-06	Stem	Phactr2
4.86732e-11	0.391154	0.551	0.379	1.10196e-06	Stem	Uba1
4.93731e-11	0.625834	0.349	0.214	1.11781e-06	Stem	Nectin1
4.93802e-11	0.298263	0.729	0.552	1.11797e-06	Stem	Celf1
5.08683e-11	0.363263	0.557	0.375	1.15166e-06	Stem	Kifap3
5.23574e-11	0.394031	0.633	0.467	1.18537e-06	Stem	Trerf1
5.44276e-11	0.555576	0.306	0.15	1.23224e-06	Stem	Fgf18
5.80127e-11	0.299806	0.757	0.594	1.31341e-06	Stem	Tagln2
5.98855e-11	0.274762	0.849	0.718	1.35581e-06	Stem	Rbfox2
6.01657e-11	0.567257	0.38	0.223	1.36215e-06	Stem	0610010K14Rik
6.14234e-11	0.452519	0.573	0.42	1.39063e-06	Stem	Ywhah
6.64608e-11	0.67234	0.303	0.166	1.50467e-06	Stem	Plekhg3
6.64713e-11	0.482644	0.437	0.275	1.50491e-06	Stem	Tmem63a
7.32453e-11	0.274297	0.738	0.569	1.65827e-06	Stem	Tnpo1
7.60707e-11	0.432805	0.536	0.373	1.72224e-06	Stem	Nectin3
7.82597e-11	0.295482	0.772	0.607	1.7718e-06	Stem	Nucks1
8.23931e-11	0.359527	0.576	0.402	1.86538e-06	Stem	Crk
9.54033e-11	0.325331	0.655	0.476	2.15993e-06	Stem	Ppp2r2a
9.75307e-11	0.60808	0.326	0.186	2.20809e-06	Stem	Nln
9.89631e-11	0.658075	0.306	0.169	2.24053e-06	Stem	Mical1
1.05398e-10	0.356941	0.6	0.423	2.38621e-06	Stem	Arhgap12
1.11376e-10	0.344349	0.607	0.421	2.52156e-06	Stem	Magi3
1.2434e-10	0.334792	0.639	0.455	2.81506e-06	Stem	Fam120a
1.24829e-10	0.429306	0.499	0.335	2.82612e-06	Stem	Coro1c
1.25398e-10	0.337437	0.563	0.373	2.83901e-06	Stem	Gm10115
1.32114e-10	0.400224	0.527	0.352	2.99106e-06	Stem	Rab11a
1.34277e-10	0.400598	0.533	0.351	3.04003e-06	Stem	Smpdl3a
1.42864e-10	0.286305	0.723	0.572	3.23444e-06	Stem	Huwe1
1.44394e-10	0.409987	0.461	0.288	3.26908e-06	Stem	Uba52
1.56603e-10	0.524248	0.418	0.268	3.54548e-06	Stem	Papss1
1.67872e-10	0.635312	0.252	0.101	3.80062e-06	Stem	Itga2
1.82182e-10	0.459562	0.412	0.249	4.1246e-06	Stem	Dnpep
1.85292e-10	0.369061	0.488	0.313	4.19501e-06	Stem	Cenpb
1.90783e-10	0.434629	0.547	0.392	4.31933e-06	Stem	Sypl
2.12846e-10	0.412632	0.577	0.417	4.81884e-06	Stem	Dnajc7
2.3362e-10	0.524605	0.421	0.26	5.28916e-06	Stem	Tpp1
2.43261e-10	0.517764	0.424	0.258	5.50744e-06	Stem	Stam
2.46991e-10	0.690333	0.303	0.168	5.59187e-06	Stem	Zhx1
2.6734e-10	0.65825	0.276	0.14	6.05257e-06	Stem	Ifit2
3.18171e-10	0.566917	0.358	0.209	7.20338e-06	Stem	Acsl5
3.21565e-10	0.364286	0.668	0.507	7.28023e-06	Stem	Sppl2a
3.40016e-10	0.267566	0.789	0.642	7.69796e-06	Stem	Kif5b
3.45763e-10	0.359225	0.541	0.372	7.82808e-06	Stem	Ccdc12
3.47358e-10	0.546077	0.361	0.212	7.86418e-06	Stem	Ubap1
3.9689e-10	0.457923	0.471	0.315	8.98558e-06	Stem	Arfgap3
4.08336e-10	0.714939	0.301	0.178	9.24473e-06	Stem	Atp8b2
4.20002e-10	0.354146	0.568	0.399	9.50884e-06	Stem	Dnajc10
4.21144e-10	0.299675	0.689	0.527	9.5347e-06	Stem	Add1
4.25467e-10	0.52674	0.397	0.247	9.63258e-06	Stem	Il10rb
4.30749e-10	0.294141	0.746	0.596	9.75216e-06	Stem	Myo9a
4.4551e-10	0.571687	0.367	0.231	1.00863e-05	Stem	Pigt
4.54101e-10	0.361944	0.903	0.828	1.02809e-05	Stem	Emp3
4.6138e-10	0.560701	0.329	0.189	1.04457e-05	Stem	Acsl4
4.85054e-10	0.640922	0.384	0.25	1.09816e-05	Stem	Cited2
4.86842e-10	0.339348	0.69	0.535	1.10221e-05	Stem	Irf2
5.23344e-10	0.346997	0.708	0.558	1.18485e-05	Stem	Magi2
5.27923e-10	0.404064	0.525	0.365	1.19522e-05	Stem	Rad23b
5.44984e-10	0.580808	0.333	0.191	1.23384e-05	Stem	Acer3
5.48505e-10	0.300533	0.801	0.644	1.24181e-05	Stem	Ube2e2
5.7195e-10	0.468695	0.466	0.312	1.2949e-05	Stem	Sdccag8
5.81392e-10	0.295819	0.683	0.524	1.31627e-05	Stem	Rab6a
6.0878e-10	0.259098	0.714	0.546	1.37828e-05	Stem	Tra2a
6.10735e-10	0.360931	0.527	0.35	1.3827e-05	Stem	Sav1
6.25817e-10	0.404606	0.498	0.331	1.41685e-05	Stem	Cachd1
6.58679e-10	0.496742	0.398	0.243	1.49125e-05	Stem	Cat
6.60878e-10	0.250697	0.715	0.559	1.49623e-05	Stem	Mrpl52
7.03801e-10	0.279521	0.768	0.606	1.59341e-05	Stem	Klf6
7.20706e-10	0.341151	0.535	0.362	1.63168e-05	Stem	Pgls
7.57272e-10	0.40358	0.502	0.344	1.71446e-05	Stem	Rab22a
7.58902e-10	0.288723	0.718	0.55	1.71815e-05	Stem	Clec2d
7.92708e-10	0.728356	0.254	0.137	1.79469e-05	Stem	Eif2ak2
9.13927e-10	0.543772	0.356	0.209	2.06913e-05	Stem	Lgr4
9.20446e-10	0.662335	0.26	0.131	2.08389e-05	Stem	Syde2
9.78194e-10	0.396951	0.467	0.301	2.21463e-05	Stem	Snx12
9.82196e-10	0.569151	0.363	0.223	2.22369e-05	Stem	Gsk3a
1.02543e-09	0.412647	0.484	0.324	2.32157e-05	Stem	Selenon
1.03661e-09	0.357348	0.564	0.395	2.34688e-05	Stem	Vwa5a
1.09753e-09	0.263158	0.702	0.535	2.48481e-05	Stem	Pkn2
1.15793e-09	0.381687	0.54	0.382	2.62154e-05	Stem	Ywhag
1.34622e-09	0.438394	0.51	0.366	3.04783e-05	Stem	Nfatc3
1.38884e-09	0.440847	0.38	0.222	3.14432e-05	Stem	Fez2
1.52394e-09	0.504255	0.395	0.248	3.4502e-05	Stem	Pacs2
1.53799e-09	0.335828	0.505	0.339	3.482e-05	Stem	Psme2
1.65738e-09	0.628113	0.311	0.181	3.75232e-05	Stem	Gcsh
1.68807e-09	0.279528	0.623	0.457	3.8218e-05	Stem	Tln1
1.81981e-09	0.380725	0.459	0.287	4.12006e-05	Stem	Cdc42bpb
1.87553e-09	0.470016	0.429	0.29	4.2462e-05	Stem	Csnk1d
2.20418e-09	0.41361	0.455	0.295	4.99027e-05	Stem	Plekha2
2.21997e-09	0.279051	0.591	0.424	5.02602e-05	Stem	Grina
2.70609e-09	0.296807	0.668	0.508	6.12658e-05	Stem	Pja2
3.01498e-09	0.270933	0.615	0.44	6.82591e-05	Stem	Dusp1
3.02377e-09	0.421645	0.507	0.357	6.84581e-05	Stem	Ccdc6
3.12391e-09	0.471308	0.355	0.202	7.07254e-05	Stem	Gm10076
3.35331e-09	0.352265	0.495	0.337	7.59189e-05	Stem	Prr13
3.36311e-09	0.645691	0.32	0.195	7.61407e-05	Stem	Gm10125
3.40826e-09	0.443656	0.443	0.292	7.71629e-05	Stem	Heca
3.90965e-09	0.329031	0.492	0.324	8.85146e-05	Stem	Ang
3.9699e-09	0.714302	0.268	0.157	8.98786e-05	Stem	C2cd2
4.83526e-09	0.263289	0.674	0.5	0.00010947	Stem	Sdha
4.87527e-09	0.490325	0.369	0.217	0.000110376	Stem	Ikbkb
5.10047e-09	0.563328	0.341	0.208	0.000115475	Stem	Arhgap22
5.6253e-09	0.552964	0.32	0.189	0.000127357	Stem	Sdf2l1
5.67517e-09	0.252433	0.751	0.605	0.000128486	Stem	Golim4
6.18353e-09	0.57739	0.283	0.164	0.000139995	Stem	Glt8d2
6.22736e-09	0.315244	0.539	0.372	0.000140987	Stem	Csgalnact2
6.35441e-09	0.519793	0.272	0.141	0.000143864	Stem	Cercam
7.16718e-09	0.341264	0.469	0.301	0.000162265	Stem	Eif3l
7.33369e-09	0.294686	0.538	0.353	0.000166035	Stem	Filip1l
7.57907e-09	0.616342	0.303	0.182	0.00017159	Stem	Ifih1
7.75219e-09	0.373212	0.407	0.246	0.000175509	Stem	Ccdc174
7.81798e-09	0.323032	0.538	0.366	0.000176999	Stem	Ssbp3
7.87957e-09	0.502761	0.357	0.221	0.000178393	Stem	Igbp1
8.15349e-09	0.336721	0.527	0.369	0.000184595	Stem	Trak1
8.60804e-09	0.343293	0.554	0.399	0.000194886	Stem	Vps13d
9.16142e-09	0.307965	0.838	0.741	0.000207415	Stem	Ust
9.52834e-09	0.549594	0.338	0.202	0.000215722	Stem	Glod4
9.55285e-09	0.373761	0.432	0.275	0.000216277	Stem	Exoc2
1.13567e-08	0.526647	0.328	0.196	0.000257115	Stem	Zdhhc8
1.17778e-08	0.483905	0.38	0.251	0.000266649	Stem	Cmtm6
1.23633e-08	0.342918	0.551	0.392	0.000279905	Stem	Mtpn
1.24698e-08	0.556255	0.295	0.161	0.000282317	Stem	Rarb
1.32477e-08	0.264611	0.749	0.602	0.000299929	Stem	Pdlim5
1.42333e-08	0.458604	0.408	0.264	0.000322242	Stem	Apba1
1.43287e-08	0.306439	0.519	0.367	0.000324402	Stem	Nop53
1.44835e-08	0.398532	0.423	0.264	0.000327905	Stem	Fosl2
1.53583e-08	0.52495	0.254	0.129	0.000347713	Stem	Smim20
1.57563e-08	0.469423	0.323	0.182	0.000356723	Stem	Abhd5
1.61139e-08	0.377047	0.478	0.333	0.000364818	Stem	Lrrfip2
1.72682e-08	0.373144	0.43	0.275	0.000390952	Stem	Crim1
1.72962e-08	0.409255	0.455	0.303	0.000391585	Stem	Arhgap17
1.81297e-08	0.343325	0.558	0.415	0.000410456	Stem	2025-03-02
2.11861e-08	0.494481	0.31	0.185	0.000479653	Stem	Plscr3
2.22508e-08	0.304266	0.564	0.401	0.000503759	Stem	Tcp1
2.30465e-08	0.565076	0.278	0.159	0.000521772	Stem	Cep164
2.52873e-08	0.284498	0.628	0.479	0.000572504	Stem	Shisa5
2.71019e-08	0.414462	0.412	0.254	0.000613588	Stem	Stard3nl
2.8245e-08	0.487953	0.374	0.25	0.000639466	Stem	Rps27rt
2.94829e-08	0.328934	0.464	0.307	0.000667494	Stem	Emc2
3.02e-08	0.434345	0.384	0.257	0.000683729	Stem	Psmb10
3.45734e-08	0.563391	0.338	0.225	0.000782743	Stem	Lgals3bp
3.69092e-08	0.432788	0.441	0.295	0.000835625	Stem	2025-03-03
3.82226e-08	0.500446	0.37	0.237	0.000865359	Stem	Uxs1
3.8808e-08	0.357308	0.452	0.296	0.000878614	Stem	Csnk1g2
3.96118e-08	0.598405	0.253	0.138	0.000896812	Stem	Fbxo30
4.66721e-08	0.494962	0.337	0.208	0.00105666	Stem	Uhrf1bp1l
4.68833e-08	0.383668	0.429	0.28	0.00106144	Stem	Ankib1
5.66581e-08	0.401921	0.377	0.232	0.00128274	Stem	Kansl3
6.2915e-08	0.364307	0.467	0.319	0.0014244	Stem	Ei24
7.10424e-08	0.319957	0.508	0.349	0.0016084	Stem	Tkt
7.1155e-08	0.473021	0.305	0.175	0.00161095	Stem	Dusp22
7.14357e-08	0.325117	0.521	0.371	0.0016173	Stem	Wwp1
7.19519e-08	0.435537	0.356	0.225	0.00162899	Stem	Btbd10
7.22092e-08	0.362181	0.372	0.223	0.00163482	Stem	Zc3h18
7.99946e-08	0.301182	0.547	0.393	0.00181108	Stem	Kank2
8.47634e-08	0.483231	0.312	0.187	0.00191904	Stem	Acox1
8.51899e-08	0.447877	0.416	0.292	0.0019287	Stem	Adcy9
9.05939e-08	0.390223	0.409	0.273	0.00205105	Stem	Rusc2
9.62873e-08	0.414159	0.324	0.192	0.00217994	Stem	Knop1
1.02193e-07	0.487692	0.333	0.213	0.00231365	Stem	Pofut1
1.09259e-07	0.403893	0.412	0.272	0.00247361	Stem	Atp11a
1.12613e-07	0.250805	0.633	0.476	0.00254957	Stem	Cct5
1.32559e-07	0.387243	0.391	0.265	0.00300113	Stem	Ube2v1
1.34256e-07	0.384113	0.459	0.32	0.00303955	Stem	Snrnp48
1.36842e-07	0.301426	0.501	0.342	0.00309811	Stem	Cux1
1.4898e-07	0.351505	0.441	0.289	0.00337292	Stem	Cnrip1
1.49636e-07	0.307415	0.556	0.404	0.00338777	Stem	Cab39
1.55395e-07	0.272619	0.418	0.254	0.00351815	Stem	Socs3
1.57394e-07	0.391805	0.436	0.299	0.0035634	Stem	Hpcal1
1.58638e-07	0.345112	0.492	0.343	0.00359157	Stem	Sp100
1.61748e-07	0.282011	0.665	0.533	0.00366197	Stem	Smg1
1.63578e-07	0.288298	0.449	0.293	0.0037034	Stem	1810013L24Rik
1.75747e-07	0.309438	0.54	0.392	0.00397891	Stem	Zdhhc20
1.85228e-07	0.310039	0.557	0.403	0.00419355	Stem	Mark2
2.08642e-07	0.309562	0.506	0.359	0.00472365	Stem	Pdpk1
2.11646e-07	0.412772	0.392	0.26	0.00479166	Stem	Htt
2.32035e-07	0.286703	0.521	0.37	0.00525327	Stem	Abcf1
2.37654e-07	0.454222	0.34	0.215	0.00538049	Stem	Ipo5
2.40558e-07	0.282106	0.627	0.491	0.00544624	Stem	Magt1
2.41408e-07	0.481373	0.286	0.175	0.00546549	Stem	Rhog
2.6138e-07	0.350496	0.39	0.246	0.00591763	Stem	Bcr
2.68611e-07	0.419329	0.305	0.18	0.00608134	Stem	Vamp3
2.70994e-07	0.305557	0.499	0.342	0.0061353	Stem	Neo1
2.80028e-07	0.320936	0.407	0.266	0.00633983	Stem	Dsel
3.04315e-07	0.259795	0.643	0.496	0.00688968	Stem	Snx6
3.08555e-07	0.365345	0.461	0.326	0.00698569	Stem	Iqsec2
3.27514e-07	0.487824	0.269	0.159	0.00741491	Stem	Tada2a
3.34544e-07	0.394941	0.375	0.245	0.00757407	Stem	Mapk9
3.52776e-07	0.494443	0.338	0.217	0.00798685	Stem	Rnf213
3.59019e-07	0.292038	0.545	0.403	0.0081282	Stem	Sspn
3.60334e-07	0.315738	0.482	0.345	0.00815796	Stem	Stx16
3.64032e-07	0.425747	0.333	0.209	0.00824167	Stem	Cdc42se1
3.9023e-07	0.422162	0.305	0.18	0.00883481	Stem	Ormdl2
4.081e-07	0.488029	0.331	0.217	0.00923937	Stem	Tle3
4.22099e-07	0.366894	0.443	0.311	0.00955632	Stem	Prkacb
4.3086e-07	0.471531	0.335	0.221	0.00975467	Stem	Arhgap28
4.48391e-07	0.350887	0.45	0.318	0.0101516	Stem	Fech
4.48416e-07	0.496727	0.323	0.202	0.0101521	Stem	Trim12a
4.96858e-07	0.371382	0.414	0.285	0.0112489	Stem	Pigk
4.99061e-07	0.323038	0.476	0.335	0.0112987	Stem	Cenpx
5.32076e-07	0.340852	0.398	0.262	0.0120462	Stem	Epn1
5.33326e-07	0.483575	0.27	0.158	0.0120745	Stem	Wdtc1
5.39157e-07	0.372325	0.402	0.267	0.0122065	Stem	Secisbp2l
6.1421e-07	0.264552	0.6	0.47	0.0139057	Stem	Arpc1a
6.50661e-07	0.497301	0.308	0.19	0.014731	Stem	Cyb5r4
6.56614e-07	0.421038	0.395	0.27	0.0148657	Stem	Ppp1r9a
6.68918e-07	0.539376	0.259	0.153	0.0151443	Stem	Il3ra
6.87952e-07	0.364012	0.393	0.264	0.0155752	Stem	Ibtk
6.93081e-07	0.351552	0.418	0.287	0.0156914	Stem	Mob2
7.45898e-07	0.265503	0.529	0.388	0.0168871	Stem	Mrpl30
7.82407e-07	0.323787	0.534	0.398	0.0177137	Stem	Map2k2
7.87258e-07	0.44469	0.306	0.197	0.0178235	Stem	Ift57
8.10378e-07	0.260032	0.493	0.347	0.018347	Stem	Pdha1
8.71193e-07	0.357935	0.404	0.272	0.0197238	Stem	Agtrap
8.87445e-07	0.369707	0.403	0.278	0.0200918	Stem	Nsf
8.98642e-07	0.285595	0.458	0.311	0.0203453	Stem	Nhlrc2
9.26834e-07	0.293113	0.757	0.628	0.0209835	Stem	Ccdc80
9.36558e-07	0.452895	0.357	0.232	0.0212037	Stem	Zswim6
1.00046e-06	0.356079	0.344	0.222	0.0226505	Stem	Mef2c
1.05065e-06	0.350005	0.345	0.213	0.0237867	Stem	Nagk
1.05878e-06	0.422634	0.39	0.266	0.0239709	Stem	Tbk1
1.07505e-06	0.501648	0.274	0.164	0.0243392	Stem	Styx
1.15788e-06	0.341791	0.427	0.29	0.0262143	Stem	Abce1
1.17109e-06	0.253413	0.577	0.436	0.0265135	Stem	Ap2b1
1.25537e-06	0.380579	0.398	0.276	0.0284216	Stem	Vps13a
1.35921e-06	0.414928	0.45	0.333	0.0307724	Stem	Hspb1
1.4651e-06	0.382377	0.321	0.195	0.03317	Stem	Wdr37
1.50043e-06	0.356092	0.37	0.241	0.0339697	Stem	Rab6b
1.52678e-06	0.391056	0.292	0.172	0.0345662	Stem	Ehbp1l1
1.57063e-06	0.268612	0.527	0.375	0.035559	Stem	Cnot6l
1.60449e-06	0.441183	0.408	0.295	0.0363255	Stem	Smad5
1.64091e-06	0.378377	0.372	0.244	0.0371501	Stem	Ror2
1.70994e-06	0.428817	0.337	0.227	0.0387131	Stem	Nsg1
1.78948e-06	0.26749	0.557	0.407	0.0405138	Stem	Chmp5
1.79391e-06	0.3931	0.358	0.241	0.0406142	Stem	Dnmbp
1.89592e-06	0.314387	0.441	0.31	0.0429236	Stem	Rtcb
1.91913e-06	0.274439	0.47	0.33	0.0434491	Stem	Esr1
1.93385e-06	0.282114	0.613	0.485	0.0437824	Stem	Snx24
2.02259e-06	0.276393	0.513	0.375	0.0457915	Stem	Tnpo3
2.15874e-06	0.27373	0.577	0.442	0.0488738	Stem	Sult5a1
2.18615e-06	0.486788	0.346	0.232	0.0494944	Stem	Hmgcs1
2.18815e-06	0.344231	0.397	0.269	0.0495397	Stem	Gk5
2.19783e-06	0.364925	0.4	0.262	0.0497589	Stem	Prkar2a
2.25427e-06	0.356415	0.363	0.237	0.0510367	Stem	Ice1
2.29611e-06	0.449129	0.308	0.204	0.0519839	Stem	Txlng
2.30522e-06	0.359421	0.375	0.248	0.0521902	Stem	Spopl
2.56915e-06	0.456682	0.276	0.166	0.0581656	Stem	Sgms2
2.57031e-06	0.356474	0.409	0.293	0.0581919	Stem	Rnf19a
2.99566e-06	0.268755	0.487	0.354	0.0678218	Stem	Relch
3.09391e-06	0.41726	0.254	0.146	0.070046	Stem	Selenoh
3.11232e-06	0.312264	0.484	0.356	0.0704628	Stem	Osbpl8
3.27337e-06	0.416665	0.377	0.269	0.074109	Stem	Rab3gap2
3.31598e-06	0.49527	0.255	0.153	0.0750738	Stem	Hgs
3.63252e-06	0.323587	0.298	0.183	0.0822403	Stem	Paxx
3.64136e-06	0.303777	0.461	0.327	0.0824403	Stem	Ppp2r2d
3.70736e-06	0.328496	0.527	0.411	0.0839345	Stem	Ago2
3.7122e-06	0.399248	0.311	0.192	0.0840442	Stem	Cerk
3.82488e-06	0.428286	0.315	0.202	0.0865954	Stem	Nek1
4.05959e-06	0.268576	0.535	0.407	0.091909	Stem	Hnrnpul1
4.16807e-06	0.366625	0.4	0.276	0.0943652	Stem	Spata6
4.47903e-06	0.328603	0.368	0.241	0.101405	Stem	Arhgap23
4.77465e-06	0.254387	0.521	0.383	0.108098	Stem	Cnih1
4.96144e-06	0.381461	0.289	0.175	0.112327	Stem	Tubgcp4
5.0598e-06	0.262802	0.481	0.34	0.114554	Stem	Rptor
5.13473e-06	0.3361	0.415	0.286	0.11625	Stem	Psen1
5.18885e-06	0.356742	0.356	0.229	0.117475	Stem	Spag7
5.39602e-06	0.282617	0.506	0.36	0.122166	Stem	Dyrk1a
5.44687e-06	0.37471	0.338	0.214	0.123317	Stem	Abhd2
5.97785e-06	0.445606	0.308	0.206	0.135338	Stem	Rufy3
6.16901e-06	0.295914	0.409	0.275	0.139666	Stem	Gatad2a
6.60838e-06	0.408102	0.334	0.23	0.149614	Stem	Mex3c
6.75192e-06	0.29094	0.425	0.3	0.152864	Stem	Rab3il1
6.80739e-06	0.293512	0.446	0.306	0.154119	Stem	Rab3gap1
6.85625e-06	0.351609	0.372	0.254	0.155225	Stem	0610010F05Rik
7.09669e-06	0.35085	0.265	0.159	0.160669	Stem	Smim1
7.25475e-06	0.298973	0.384	0.252	0.164247	Stem	2210016L21Rik
7.28818e-06	0.268105	0.511	0.375	0.165004	Stem	Tut7
7.89062e-06	0.380611	0.298	0.187	0.178644	Stem	Cpsf2
8.19183e-06	0.269055	0.391	0.252	0.185463	Stem	Agtr1a
8.81985e-06	0.331676	0.294	0.183	0.199682	Stem	Ccng1
9.90717e-06	0.258337	0.395	0.262	0.224298	Stem	Rela
9.9901e-06	0.284628	0.47	0.335	0.226176	Stem	Kdm1a
1.02178e-05	0.379132	0.329	0.214	0.23133	Stem	Kctd20
1.10387e-05	0.288463	0.481	0.361	0.249916	Stem	Irak1
1.1383e-05	0.306478	0.482	0.352	0.25771	Stem	Stard9
1.17343e-05	0.317681	0.375	0.254	0.265664	Stem	Dram1
1.18659e-05	0.269871	0.446	0.318	0.268644	Stem	Gga2
1.2209e-05	0.425135	0.252	0.149	0.276411	Stem	Tob1
1.23743e-05	0.295945	0.366	0.242	0.280154	Stem	Pygb
1.31208e-05	0.326929	0.332	0.217	0.297054	Stem	Ppp1r15b
1.33934e-05	0.270029	0.426	0.306	0.303226	Stem	Wbp1l
1.38727e-05	0.347546	0.379	0.269	0.314077	Stem	Wdr1
1.42591e-05	0.30012	0.425	0.308	0.322827	Stem	Tax1bp3
1.46498e-05	0.265574	0.441	0.303	0.33167	Stem	Zmat2
1.49997e-05	0.301078	0.437	0.314	0.339594	Stem	Ilrun
1.53511e-05	0.315737	0.345	0.231	0.347548	Stem	Filip1
1.60139e-05	0.257841	0.482	0.349	0.362555	Stem	Ezh1
1.64639e-05	0.470367	0.253	0.167	0.372742	Stem	Prkdc
1.65157e-05	0.26368	0.446	0.316	0.373915	Stem	Tmem140
1.70204e-05	0.281878	0.436	0.319	0.385342	Stem	Gm12216
1.80619e-05	0.326623	0.363	0.248	0.408921	Stem	Reps1
1.95333e-05	0.396139	0.326	0.219	0.442234	Stem	Pum3
2.00969e-05	0.254882	0.492	0.371	0.454993	Stem	Tdrd3
2.02873e-05	0.276107	0.415	0.294	0.459304	Stem	Abhd17b
2.43616e-05	0.332615	0.471	0.351	0.551547	Stem	Dnajc13
2.46867e-05	0.307179	0.357	0.245	0.558907	Stem	Eif2s3x
2.54619e-05	0.44775	0.257	0.162	0.576458	Stem	Afg1l
2.60476e-05	0.399268	0.271	0.177	0.589718	Stem	Dzip1
2.94904e-05	0.323094	0.28	0.176	0.667663	Stem	Creld1
3.01318e-05	0.371143	0.31	0.209	0.682185	Stem	Lmo2
3.02154e-05	0.271435	0.512	0.397	0.684078	Stem	Ddx3y
3.10695e-05	0.289728	0.385	0.27	0.703414	Stem	Wdr7
4.0424e-05	0.303818	0.363	0.262	0.9152	Stem	Ppfia1
4.10837e-05	0.316875	0.316	0.217	0.930135	Stem	Sfxn3
4.23517e-05	0.388774	0.285	0.184	0.958843	Stem	Mfsd1
4.34699e-05	0.285156	0.333	0.218	0.984158	Stem	Htra2
5.37353e-05	0.384748	0.293	0.204	1	Stem	Sh3rf1
5.38468e-05	0.345	0.306	0.205	1	Stem	Tbc1d19
5.49966e-05	0.277955	0.383	0.269	1	Stem	Slc35f5
5.8693e-05	0.30545	0.254	0.151	1	Stem	Gm11808
6.09356e-05	0.350234	0.291	0.193	1	Stem	Dpy19l4
6.39874e-05	0.296685	0.389	0.28	1	Stem	Parp3
6.68568e-05	0.375349	0.264	0.174	1	Stem	Ap1m1
6.88004e-05	0.360825	0.269	0.171	1	Stem	Prmt3
8.03422e-05	0.256579	0.452	0.34	1	Stem	Kdm6a
8.06695e-05	0.388718	0.311	0.216	1	Stem	Fam91a1
8.15572e-05	0.323556	0.295	0.198	1	Stem	Atg7
8.30182e-05	0.292397	0.386	0.279	1	Stem	Ythdf2
8.68179e-05	0.392313	0.303	0.226	1	Stem	C1qtnf7
9.05965e-05	0.34225	0.287	0.181	1	Stem	Cpne2
9.43655e-05	0.346804	0.322	0.226	1	Stem	Dhx57
9.61191e-05	0.257738	0.461	0.342	1	Stem	Smarcc1
0.000100683	0.303487	0.326	0.212	1	Stem	Eef2k
0.000101596	0.292245	0.315	0.211	1	Stem	Stambpl1
0.000103051	0.335868	0.274	0.176	1	Stem	Aldh3a2
0.000104725	0.286487	0.357	0.25	1	Stem	Vcpip1
0.000105107	0.253757	0.366	0.245	1	Stem	Khsrp
0.000110431	0.28158	0.287	0.189	1	Stem	Rtl8a
0.000112408	0.333164	0.328	0.224	1	Stem	Zfp182
0.000113062	0.279757	0.285	0.179	1	Stem	Dnajc18
0.000115484	0.281796	0.289	0.186	1	Stem	Mcrs1
0.000116175	0.262399	0.374	0.26	1	Stem	Atp6v0a1
0.000117974	0.305882	0.294	0.191	1	Stem	Clcn3
0.000120491	0.284948	0.339	0.226	1	Stem	Phf8
0.000124617	0.281968	0.374	0.261	1	Stem	Ids
0.000131234	0.29416	0.372	0.267	1	Stem	Gm49797
0.000131827	0.262178	0.318	0.215	1	Stem	Spg21
0.000144012	0.26004	0.455	0.336	1	Stem	Polr2a
0.000148619	0.28202	0.402	0.301	1	Stem	Zbtb44
0.000153721	0.276563	0.352	0.246	1	Stem	Tmem184b
0.000158795	0.331203	0.343	0.241	1	Stem	Ifi35
0.000166689	0.34714	0.298	0.202	1	Stem	Mpp5
0.000168978	0.32268	0.369	0.262	1	Stem	Sun1
0.00017327	0.362703	0.277	0.19	1	Stem	Ccdc90b
0.000175199	0.344024	0.259	0.17	1	Stem	Glcci1
0.000176583	0.290065	0.324	0.223	1	Stem	Fam204a
0.000179157	0.348207	0.285	0.194	1	Stem	Polr2h
0.000183904	0.304644	0.35	0.244	1	Stem	Pi4kb
0.0001842	0.367632	0.288	0.2	1	Stem	Immp2l
0.000187657	0.28378	0.266	0.172	1	Stem	Lemd2
0.000201379	0.264701	0.275	0.174	1	Stem	Omd
0.000201795	0.399388	0.301	0.205	1	Stem	Irf1
0.000203516	0.269683	0.356	0.252	1	Stem	Nup153
0.000211056	0.337025	0.281	0.187	1	Stem	Phlpp2
0.00021201	0.271408	0.375	0.274	1	Stem	Ctdsp1
0.000224941	0.317835	0.291	0.189	1	Stem	Bmp2
0.000265804	0.317224	0.308	0.219	1	Stem	Uba6
0.000297667	0.334854	0.253	0.168	1	Stem	Uchl3
0.000324603	0.313765	0.285	0.199	1	Stem	Arf6
0.000325554	0.304409	0.278	0.182	1	Stem	Ube2f
0.000344845	0.259186	0.401	0.303	1	Stem	Ahdc1
0.0003455	0.301293	0.262	0.178	1	Stem	Ypel2
0.00034578	0.259462	0.317	0.218	1	Stem	Rnf20
0.000364499	0.283432	0.314	0.214	1	Stem	Nsun2
0.00039619	0.287284	0.295	0.205	1	Stem	Mospd2
0.000403249	0.341939	0.26	0.176	1	Stem	Mfap3
0.000489808	0.315076	0.356	0.266	1	Stem	Hsd17b12
0.000518197	0.250768	0.269	0.179	1	Stem	Dpf2
0.000619067	0.32749	0.251	0.168	1	Stem	Nup88
0.000621686	0.301051	0.252	0.166	1	Stem	Cse1l
0.000695098	0.269982	0.305	0.214	1	Stem	Tank
0.000730445	0.288193	0.3	0.207	1	Stem	Cdyl
0.000758013	0.289073	0.305	0.221	1	Stem	Ube2d1
0.00080354	0.309713	0.337	0.245	1	Stem	Caml
0.000875478	0.2517	0.288	0.197	1	Stem	Pola1
0.000883584	0.339191	0.263	0.179	1	Stem	Fam20b
0.000958428	0.275329	0.419	0.333	1	Stem	Rprd2
0.000993248	0.279583	0.281	0.196	1	Stem	Ncoa4
0.00127072	0.251268	0.308	0.214	1	Stem	Ndufa9
0.00149933	0.282908	0.26	0.178	1	Stem	Bscl2
0.00178728	0.257672	0.266	0.186	1	Stem	Fbxo4
0.00200625	0.254415	0.318	0.23	1	Stem	Hk1
0.00207074	0.253065	0.272	0.192	1	Stem	AU040320
0.00236477	0.291466	0.264	0.195	1	Stem	Ralb
0.00257744	0.27691	0.294	0.208	1	Stem	Galk2
0.00358149	0.271932	0.274	0.191	1	Stem	Cluap1
0.00374692	0.271593	0.263	0.189	1	Stem	Slc25a28
0.00395656	0.264427	0.26	0.192	1	Stem	Enpep
0.00484342	0.26977	0.265	0.195	1	Stem	Socs4
0.00513238	0.263264	0.251	0.182	1	Stem	Zfyve16
0.00648464	0.254927	0.291	0.221	1	Stem	Foxk2
0.00907551	0.256062	0.265	0.193	1	Stem	Med27
1.33819e-220	5.59028	0.527	0.052	3.02967e-216	Transitional	Gdf10
7.95214e-146	2.93482	0.651	0.234	1.80036e-141	Transitional	Cfh
4.91924e-120	4.84568	0.346	0.038	1.11372e-115	Transitional	C2
1.1811e-104	1.43174	0.872	0.607	2.67401e-100	Transitional	Bgn
1.38895e-95	2.2631	0.731	0.461	3.14458e-91	Transitional	Gas6
6.38908e-87	2.87043	0.446	0.142	1.44649e-82	Transitional	Fmo2
1.44505e-82	1.13759	0.916	0.813	3.2716e-78	Transitional	Igfbp7
3.44136e-76	1.95297	0.588	0.302	7.79124e-72	Transitional	Penk
8.97466e-75	1.24626	0.959	0.967	2.03186e-70	Transitional	Cst3
1.11621e-72	1.26832	0.811	0.664	2.5271e-68	Transitional	Cygb
3.58676e-72	2.55824	0.49	0.23	8.12042e-68	Transitional	C7
1.34838e-69	2.12018	0.466	0.19	3.05274e-65	Transitional	Cfb
2.21713e-68	2.68762	0.309	0.042	5.01959e-64	Transitional	Cpe
5.97539e-66	1.34535	0.685	0.417	1.35283e-61	Transitional	Fbln1
3.17763e-58	1.45504	0.606	0.358	7.19415e-54	Transitional	Srpx
2.03779e-55	2.64582	0.29	0.069	4.61356e-51	Transitional	Hmcn1
1.10924e-54	1.633	0.573	0.345	2.51132e-50	Transitional	Rbp1
1.38979e-54	1.92464	0.348	0.096	3.14648e-50	Transitional	Clu
2.35932e-54	1.14536	0.99	0.995	5.3415e-50	Transitional	Fth1
4.77226e-52	1.30535	0.694	0.542	1.08044e-47	Transitional	Nrp1
7.02479e-52	1.76998	0.506	0.292	1.59041e-47	Transitional	Fgl2
1.82755e-51	1.60302	0.675	0.541	4.13758e-47	Transitional	Cxcl12
5.72362e-48	1.5875	0.46	0.194	1.29583e-43	Transitional	Tmem176b
5.85935e-44	0.97693	0.823	0.805	1.32656e-39	Transitional	Il11ra1
1.33045e-43	1.85429	0.389	0.18	3.01213e-39	Transitional	Serpina3n
7.30903e-43	1.58109	0.507	0.321	1.65476e-38	Transitional	Fst
6.65931e-42	2.06337	0.381	0.178	1.50767e-37	Transitional	C4b
9.58878e-42	0.770536	0.982	0.997	2.1709e-37	Transitional	Gsn
2.45089e-41	1.51173	0.484	0.259	5.54881e-37	Transitional	Kcnt2
1.12049e-39	1.97767	0.305	0.11	2.53679e-35	Transitional	Id2
2.79083e-38	0.844009	0.795	0.574	6.31845e-34	Transitional	Mgp
3.19462e-37	1.00696	0.778	0.713	7.23262e-33	Transitional	Gas1
1.69114e-36	1.37196	0.465	0.282	3.82875e-32	Transitional	Fgf7
3.19072e-34	1.3308	0.701	0.632	7.22379e-30	Transitional	Nbl1
2.38858e-32	1.69074	0.295	0.107	5.40774e-28	Transitional	Cdh11
8.01151e-32	1.63864	0.342	0.147	1.81381e-27	Transitional	Zfp385b
1.29498e-31	1.14746	0.602	0.476	2.93183e-27	Transitional	Boc
3.27286e-31	1.72806	0.272	0.111	7.40975e-27	Transitional	Tmem119
5.3922e-31	1.15813	0.508	0.364	1.22079e-26	Transitional	Ntrk2
1.65268e-30	1.53681	0.328	0.137	3.74167e-26	Transitional	Tmem176a
2.70997e-30	1.85667	0.25	0.091	6.13538e-26	Transitional	Fgd5
6.99636e-30	0.902231	0.784	0.666	1.58397e-25	Transitional	Ecm1
8.89332e-29	1.68314	0.329	0.162	2.01345e-24	Transitional	Tspan11
3.12818e-28	0.793382	0.525	0.312	7.08221e-24	Transitional	Prg4
9.15669e-28	1.14475	0.644	0.522	2.07307e-23	Transitional	F3
1.34225e-27	1.48135	0.41	0.271	3.03886e-23	Transitional	Csrp2
1.56854e-27	1.0991	0.638	0.517	3.55117e-23	Transitional	Sparcl1
2.83116e-27	1.28223	0.502	0.39	6.40974e-23	Transitional	Acvr2a
3.32593e-27	0.893616	0.672	0.598	7.5299e-23	Transitional	Prnp
3.66176e-27	0.950242	0.471	0.25	8.29022e-23	Transitional	Vit
5.35331e-27	1.2023	0.508	0.345	1.21199e-22	Transitional	Prickle1
8.44592e-27	1.45103	0.361	0.226	1.91216e-22	Transitional	Kctd12
1.26504e-26	0.627129	0.961	0.971	2.86406e-22	Transitional	Rpl39
2.86949e-26	1.64973	0.347	0.218	6.49653e-22	Transitional	Nr2f2
2.87104e-26	0.961504	0.555	0.376	6.50003e-22	Transitional	Id3
1.25306e-25	1.07008	0.553	0.454	2.83692e-21	Transitional	Meox2
1.49014e-25	0.610023	0.94	0.944	3.37367e-21	Transitional	Vim
5.08168e-25	1.17726	0.429	0.257	1.15049e-20	Transitional	Ifi203
6.00556e-25	1.41736	0.254	0.078	1.35966e-20	Transitional	Slc1a3
7.86263e-25	1.22171	0.36	0.187	1.7801e-20	Transitional	Prkg1
8.25461e-25	0.863959	0.919	0.881	1.86884e-20	Transitional	Col3a1
2.6246e-24	0.621056	0.868	0.835	5.94209e-20	Transitional	Cd9
3.24503e-24	1.66031	0.269	0.113	7.34675e-20	Transitional	Clec11a
4.34202e-24	1.24733	0.376	0.224	9.83034e-20	Transitional	Prrx2
8.00043e-24	1.39523	0.374	0.238	1.8113e-19	Transitional	Phlda3
9.24653e-24	0.693438	0.873	0.887	2.09341e-19	Transitional	Selenop
5.65393e-23	1.60791	0.258	0.121	1.28005e-18	Transitional	Plcb1
6.529e-23	1.0169	0.635	0.545	1.47816e-18	Transitional	Ctsk
2.23384e-22	0.835082	0.587	0.405	5.05742e-18	Transitional	Olfml3
3.08181e-22	0.796489	0.616	0.471	6.97722e-18	Transitional	Steap4
5.06248e-22	1.0145	0.435	0.279	1.14615e-17	Transitional	Dhrs3
1.36375e-21	0.623606	0.91	0.906	3.08752e-17	Transitional	S100a10
3.1923e-21	0.987849	0.423	0.262	7.22736e-17	Transitional	Igsf10
4.64092e-21	1.41072	0.316	0.18	1.0507e-16	Transitional	Cdh13
9.49955e-21	0.647544	0.62	0.412	2.1507e-16	Transitional	Col14a1
1.92735e-20	0.924503	0.662	0.638	4.36351e-16	Transitional	Nrip1
2.90349e-20	0.43649	0.977	0.979	6.57351e-16	Transitional	Rps24
2.81951e-19	1.39053	0.259	0.128	6.38337e-15	Transitional	Armh4
6.67514e-19	0.637086	0.891	0.905	1.51125e-14	Transitional	Chchd2
1.48631e-18	0.540966	0.961	0.972	3.36501e-14	Transitional	Rpl30
1.67635e-18	1.03206	0.501	0.417	3.79526e-14	Transitional	Gstm2
1.73109e-18	1.60518	0.305	0.216	3.91919e-14	Transitional	Sfrp1
2.80719e-18	1.16235	0.327	0.191	6.35548e-14	Transitional	Spock2
4.59042e-18	0.556236	0.959	0.98	1.03927e-13	Transitional	Rps20
5.73645e-18	0.999568	0.457	0.329	1.29873e-13	Transitional	Gpnmb
5.88348e-18	1.38611	0.527	0.432	1.33202e-13	Transitional	Eln
1.59317e-17	0.824456	0.715	0.688	3.60695e-13	Transitional	Serpine2
4.3499e-17	0.4782	0.973	0.98	9.84818e-13	Transitional	Rps27a
7.17155e-17	0.481913	0.963	0.978	1.62364e-12	Transitional	Rpl41
9.34203e-17	0.97848	0.363	0.201	2.11503e-12	Transitional	Cpxm2
1.06747e-16	1.15945	0.343	0.235	2.41676e-12	Transitional	Gxylt2
2.8451e-16	0.418927	0.972	0.981	6.44131e-12	Transitional	Rpl23
3.47453e-16	1.00335	0.427	0.315	7.86634e-12	Transitional	Fmo1
3.50331e-16	0.368433	0.986	0.988	7.93148e-12	Transitional	Tpt1
4.00151e-16	0.760741	0.616	0.532	9.05941e-12	Transitional	Adamts12
5.20536e-16	0.665515	0.729	0.673	1.17849e-11	Transitional	Entpd2
7.1238e-16	1.35891	0.349	0.243	1.61283e-11	Transitional	Gadd45g
7.45207e-16	0.671695	0.776	0.741	1.68715e-11	Transitional	Ltbp4
8.19756e-16	0.622834	0.56	0.422	1.85593e-11	Transitional	Gpc3
8.88649e-16	0.822359	0.461	0.325	2.0119e-11	Transitional	Angpt1
9.28515e-16	0.976863	0.443	0.332	2.10216e-11	Transitional	Mfap2
6.96029e-15	0.66489	0.61	0.48	1.57581e-10	Transitional	Podn
9.87192e-15	1.1067	0.263	0.145	2.235e-10	Transitional	Dact3
1.93132e-14	0.95621	0.56	0.487	4.37251e-10	Transitional	Inmt
2.47595e-14	0.710285	0.887	0.909	5.60556e-10	Transitional	Serf2
3.15245e-14	0.891371	0.432	0.329	7.13715e-10	Transitional	Aprt
3.249e-14	0.823708	0.713	0.7	7.35573e-10	Transitional	Ssr4
3.66716e-14	0.862412	0.83	0.838	8.30245e-10	Transitional	Sec61g
4.82252e-14	0.943374	0.388	0.299	1.09182e-09	Transitional	Mndal
1.05703e-13	0.619003	0.752	0.748	2.39312e-09	Transitional	Emp1
1.30055e-13	1.09657	0.281	0.179	2.94445e-09	Transitional	Meox1
2.00426e-13	0.367852	0.864	0.778	4.53765e-09	Transitional	Ly6a
3.37937e-13	0.675832	0.651	0.579	7.6509e-09	Transitional	Tgfbi
1.65545e-12	0.869841	0.508	0.458	3.74793e-08	Transitional	Hcfc1r1
1.67997e-12	0.666177	0.869	0.881	3.80346e-08	Transitional	Atp5e
2.24202e-12	0.410418	0.964	0.974	5.07593e-08	Transitional	Rps4x
3.09769e-12	0.623634	0.898	0.891	7.01317e-08	Transitional	Tmsb10
3.14456e-12	0.850056	0.4	0.307	7.11928e-08	Transitional	Trim47
3.37085e-12	0.701849	0.753	0.772	7.63161e-08	Transitional	Lmna
5.89946e-12	0.695722	0.396	0.254	1.33564e-07	Transitional	Lsamp
7.23064e-12	0.423086	0.967	0.982	1.63702e-07	Transitional	Rps21
8.31651e-12	0.490504	0.954	0.961	1.88286e-07	Transitional	Col1a2
1.36373e-11	0.438446	0.942	0.958	3.08749e-07	Transitional	Serping1
1.40214e-11	0.593954	0.936	0.964	3.17445e-07	Transitional	Rpl38
1.42144e-11	0.46898	0.83	0.832	3.21815e-07	Transitional	C1s1
1.89921e-11	0.97086	0.32	0.232	4.29982e-07	Transitional	Mef2c
1.9276e-11	0.486073	0.967	0.979	4.36408e-07	Transitional	Tmsb4x
2.55018e-11	1.14957	0.292	0.234	5.7736e-07	Transitional	Arap1
2.81016e-11	0.597342	0.9	0.893	6.3622e-07	Transitional	Col1a1
3.572e-11	0.771708	0.459	0.376	8.08702e-07	Transitional	Pdlim2
3.76005e-11	0.382206	0.925	0.946	8.51274e-07	Transitional	Ifitm3
5.15082e-11	0.884535	0.508	0.458	1.16615e-06	Transitional	Cav1
6.13007e-11	0.390867	0.934	0.955	1.38785e-06	Transitional	Rps7
8.42869e-11	0.902796	0.321	0.208	1.90826e-06	Transitional	Ndufa4l2
1.05487e-10	0.974945	0.271	0.16	2.38823e-06	Transitional	Csrp1
1.43495e-10	0.734318	0.658	0.661	3.24872e-06	Transitional	Ccdc80
2.57009e-10	0.338325	0.967	0.981	5.81868e-06	Transitional	Rpl35a
2.61093e-10	0.697329	0.618	0.57	5.91115e-06	Transitional	Igf1
2.81188e-10	0.828079	0.391	0.314	6.3661e-06	Transitional	Cpxm1
3.24358e-10	0.904764	0.445	0.376	7.34347e-06	Transitional	Cyb5r3
3.75401e-10	2.00904	0.478	0.481	8.49909e-06	Transitional	Fabp4
3.78544e-10	0.5207	0.888	0.915	8.57023e-06	Transitional	Rpl36a
4.33779e-10	0.596344	0.761	0.781	9.82076e-06	Transitional	Il6st
4.87952e-10	0.579738	0.865	0.902	1.10472e-05	Transitional	Selenow
6.51969e-10	0.700719	0.543	0.463	1.47606e-05	Transitional	Olfml2b
8.85119e-10	0.306149	0.902	0.945	2.00391e-05	Transitional	Serpinf1
1.02121e-09	0.351322	0.962	0.974	2.31203e-05	Transitional	Rps3a1
1.16048e-09	0.749537	0.33	0.247	2.62732e-05	Transitional	Tle1
1.58369e-09	0.564842	0.731	0.729	3.58547e-05	Transitional	Prrx1
2.37136e-09	0.451076	0.961	0.974	5.36875e-05	Transitional	Rpl37
3.00538e-09	0.865538	0.314	0.252	6.80419e-05	Transitional	Gem
3.26787e-09	0.364223	0.968	0.982	7.39846e-05	Transitional	Rps29
3.6711e-09	0.695658	0.487	0.411	8.31137e-05	Transitional	Apoe
5.4582e-09	0.715485	0.428	0.322	0.000123574	Transitional	Sgcd
5.76618e-09	0.76876	0.302	0.224	0.000130546	Transitional	Tln2
7.30566e-09	0.973286	0.259	0.188	0.0001654	Transitional	Lgmn
7.96755e-09	0.649356	0.78	0.828	0.000180385	Transitional	Nenf
9.47135e-09	0.774255	0.416	0.349	0.000214431	Transitional	Cd44
1.33892e-08	0.360457	0.956	0.977	0.000303131	Transitional	Rpsa
1.83536e-08	0.531136	0.906	0.927	0.000415526	Transitional	Crip1
1.99426e-08	0.515139	0.747	0.762	0.000451501	Transitional	Lamb2
2.25185e-08	0.767815	0.372	0.329	0.00050982	Transitional	Fzd4
3.26123e-08	0.765919	0.363	0.289	0.000738343	Transitional	Fxyd5
3.32068e-08	0.4102	0.604	0.493	0.000751803	Transitional	Gpc6
5.13011e-08	0.719929	0.413	0.365	0.00116146	Transitional	Acvrl1
5.22154e-08	0.620868	0.518	0.472	0.00118216	Transitional	Il1r1
5.9518e-08	0.558927	0.765	0.779	0.00134749	Transitional	Krtcap2
7.49464e-08	0.371255	0.953	0.974	0.00169679	Transitional	Rps28
8.38268e-08	0.508701	0.783	0.807	0.00189784	Transitional	Gas5
1.076e-07	0.564451	0.644	0.641	0.00243607	Transitional	Lbp
1.87145e-07	0.542782	0.671	0.655	0.00423697	Transitional	Sdf4
2.02964e-07	0.314349	0.966	0.978	0.00459511	Transitional	Rpl37a
2.10044e-07	0.842168	0.437	0.413	0.0047554	Transitional	Osr1
2.26679e-07	0.595003	0.463	0.404	0.00513201	Transitional	Anpep
3.28066e-07	0.322119	0.97	0.99	0.00742741	Transitional	Rplp1
3.52017e-07	0.315217	0.954	0.977	0.00796966	Transitional	Rpl28
4.03311e-07	0.316887	0.952	0.979	0.00913096	Transitional	Rps16
4.51812e-07	0.345494	0.938	0.954	0.010229	Transitional	Rplp2
4.59344e-07	0.777816	0.338	0.265	0.0103996	Transitional	Pde4d
4.75812e-07	0.585537	0.571	0.534	0.0107724	Transitional	Fkbp7
5.93479e-07	0.576576	0.459	0.417	0.0134364	Transitional	Thbs3
6.06186e-07	0.740218	0.327	0.281	0.0137241	Transitional	C1qtnf2
6.23371e-07	0.462565	0.954	0.976	0.0141131	Transitional	Sparc
6.36238e-07	0.455469	0.461	0.392	0.0144044	Transitional	S100a4
9.73834e-07	0.529409	0.62	0.636	0.0220476	Transitional	Lrp6
1.10725e-06	0.440923	0.845	0.89	0.0250682	Transitional	Ppib
1.11382e-06	0.562779	0.555	0.53	0.0252168	Transitional	Capg
1.29972e-06	0.629994	0.56	0.562	0.0294256	Transitional	Sod3
1.30302e-06	0.397636	0.948	0.969	0.0295004	Transitional	Rps2
1.54031e-06	0.421812	0.874	0.951	0.0348727	Transitional	Nfib
1.6008e-06	0.768658	0.26	0.207	0.0362422	Transitional	Lgalsl
1.92697e-06	0.517906	0.437	0.362	0.0436266	Transitional	Plpp1
2.16633e-06	0.547803	0.536	0.51	0.0490457	Transitional	Shisa5
2.22142e-06	0.595143	0.759	0.77	0.0502928	Transitional	Ndufa4
2.22184e-06	0.533437	0.727	0.744	0.0503025	Transitional	Reep5
2.46889e-06	0.621673	0.562	0.542	0.0558957	Transitional	Dap
2.59801e-06	0.585197	0.536	0.519	0.0588189	Transitional	Gpx8
2.84711e-06	0.441207	0.555	0.476	0.0644586	Transitional	Prkd1
2.89431e-06	1.0462	0.299	0.278	0.0655271	Transitional	Lsm6
2.92493e-06	0.356184	0.947	0.969	0.0662204	Transitional	Rpl9
3.62722e-06	0.608171	0.3	0.235	0.0821203	Transitional	Nhsl2
3.81732e-06	0.528579	0.818	0.858	0.0864242	Transitional	Prdx1
4.05397e-06	0.390967	0.429	0.349	0.0917819	Transitional	Ldb2
4.34128e-06	0.661	0.321	0.257	0.0982866	Transitional	Khdrbs3
4.41502e-06	0.71525	0.377	0.337	0.099956	Transitional	Ndrg2
4.47824e-06	0.646023	0.437	0.405	0.101387	Transitional	Mif
4.48938e-06	0.618157	0.605	0.625	0.101639	Transitional	Micos10
5.38173e-06	0.438711	0.868	0.934	0.121842	Transitional	Cd81
5.94823e-06	0.558032	0.616	0.629	0.134668	Transitional	Ctnnb1
6.02581e-06	0.578064	0.452	0.41	0.136424	Transitional	Plec
6.16535e-06	0.58749	0.78	0.828	0.139583	Transitional	Sem1
6.3594e-06	0.525081	0.818	0.866	0.143977	Transitional	Gabarap
7.45353e-06	0.660863	0.689	0.727	0.168748	Transitional	Sec61b
8.23341e-06	0.304731	0.924	0.956	0.186404	Transitional	Ifitm2
9.11501e-06	0.682035	0.64	0.657	0.206364	Transitional	Atp5g1
9.63192e-06	0.458022	0.355	0.278	0.218067	Transitional	Thrb
1.10037e-05	0.351832	0.873	0.904	0.249124	Transitional	Serpinh1
1.19819e-05	0.519101	0.776	0.811	0.27127	Transitional	Atp5h
1.38266e-05	0.462977	0.489	0.443	0.313034	Transitional	Nfkbia
1.41122e-05	0.65304	0.52	0.524	0.3195	Transitional	Tsc22d1
1.42417e-05	0.498421	0.647	0.659	0.322433	Transitional	Rcn3
1.67714e-05	0.511394	0.447	0.399	0.379704	Transitional	Ppl
1.71037e-05	0.556793	0.417	0.375	0.387229	Transitional	Nudt4
1.81768e-05	0.67063	0.394	0.365	0.411523	Transitional	Scn1b
2.02167e-05	0.466059	0.684	0.687	0.457705	Transitional	Fkbp9
2.32454e-05	0.62075	0.544	0.542	0.526276	Transitional	Ndufa1
2.38828e-05	0.672955	0.447	0.427	0.540706	Transitional	Cstb
2.48242e-05	0.539953	0.74	0.773	0.56202	Transitional	Atp5j
2.59261e-05	0.426877	0.809	0.842	0.586968	Transitional	Pfdn5
2.82555e-05	0.440917	0.479	0.433	0.639705	Transitional	Phlda1
3.00148e-05	0.260792	0.959	0.964	0.679534	Transitional	Rps11
3.96546e-05	0.504562	0.581	0.597	0.897781	Transitional	Itm2a
4.36701e-05	0.383748	0.893	0.937	0.988692	Transitional	Rpl22
4.55898e-05	0.508277	0.532	0.515	1	Transitional	Tubb4b
4.58547e-05	0.398281	0.374	0.296	1	Transitional	Vav3
4.75907e-05	0.531541	0.268	0.198	1	Transitional	Fat4
4.80067e-05	0.331017	0.832	0.874	1	Transitional	Anxa5
5.15273e-05	0.686296	0.576	0.612	1	Transitional	Vkorc1
5.20073e-05	0.51394	0.539	0.505	1	Transitional	Aspn
5.44038e-05	0.694839	0.287	0.268	1	Transitional	Zfp703
5.52762e-05	0.289594	0.945	0.966	1	Transitional	Rpl24
5.5622e-05	0.61123	0.335	0.308	1	Transitional	Maged2
6.18849e-05	0.541731	0.393	0.339	1	Transitional	Tmtc1
6.23223e-05	0.492842	0.703	0.739	1	Transitional	Tspo
7.17168e-05	0.516387	0.846	0.886	1	Transitional	Nme2
7.31904e-05	0.566771	0.325	0.27	1	Transitional	Phldb2
7.8813e-05	0.542235	0.32	0.29	1	Transitional	Fos
8.30413e-05	0.559111	0.296	0.237	1	Transitional	Lrrfip1
8.74156e-05	0.501548	0.673	0.685	1	Transitional	Tmed3
9.86749e-05	0.655146	0.435	0.413	1	Transitional	2410006H16Rik
0.000108619	0.420297	0.706	0.741	1	Transitional	Ctsz
0.000121555	0.495901	0.729	0.769	1	Transitional	Lpl
0.000133843	0.307333	0.938	0.969	1	Transitional	Rpl6
0.000147099	0.442145	0.517	0.51	1	Transitional	Irf2bpl
0.000149533	0.589496	0.549	0.555	1	Transitional	Cryab
0.000191807	0.493073	0.808	0.838	1	Transitional	Slc25a4
0.000197132	0.447885	0.687	0.723	1	Transitional	Setbp1
0.000202942	0.599249	0.628	0.654	1	Transitional	Smdt1
0.000207262	0.553563	0.503	0.508	1	Transitional	Snhg18
0.000236608	0.322434	0.944	0.969	1	Transitional	Rpl11
0.00024597	0.368573	0.731	0.772	1	Transitional	Zfp36l1
0.000253086	0.589718	0.408	0.378	1	Transitional	Tm4sf1
0.000256392	0.669354	0.607	0.642	1	Transitional	Dbi
0.000275502	0.946871	0.572	0.619	1	Transitional	Mylpf
0.000278975	0.724379	0.327	0.299	1	Transitional	Siva1
0.000285536	0.544487	0.816	0.864	1	Transitional	Elob
0.000292672	0.982905	0.565	0.664	1	Transitional	Myoc
0.000303862	0.618568	0.376	0.351	1	Transitional	Lsm7
0.000317997	0.54518	0.351	0.326	1	Transitional	H2-T23
0.000350791	0.406692	0.3	0.232	1	Transitional	Slc44a2
0.000359704	0.462838	0.618	0.64	1	Transitional	Tagln2
0.000379584	0.413365	0.478	0.426	1	Transitional	Gask1b
0.000386084	0.579137	0.332	0.298	1	Transitional	Rftn1
0.000396909	0.719677	0.316	0.304	1	Transitional	Mmp23
0.000407504	0.563901	0.402	0.386	1	Transitional	Slc39a1
0.000434424	0.522513	0.327	0.279	1	Transitional	Nrep
0.000441754	0.576395	0.507	0.492	1	Transitional	Ndufb2
0.000465382	0.444781	0.817	0.87	1	Transitional	Selenom
0.000468322	1.04105	0.243	0.252	1	Transitional	Dkk2
0.000491957	0.544518	0.4	0.392	1	Transitional	Ggh
0.000541859	0.451801	0.774	0.817	1	Transitional	Ndufa13
0.000553436	0.562333	0.573	0.599	1	Transitional	Cnpy2
0.000561102	0.380479	0.832	0.872	1	Transitional	Anxa2
0.000618446	0.286047	0.915	0.952	1	Transitional	Ubb
0.000621388	0.302731	0.947	0.983	1	Transitional	Fau
0.000643439	0.359367	0.297	0.233	1	Transitional	Ntf3
0.000647051	0.455611	0.808	0.84	1	Transitional	Atp5l
0.000737388	0.61647	0.257	0.218	1	Transitional	Jam2
0.00075013	0.323945	0.98	0.994	1	Transitional	S100a6
0.000837368	0.493578	0.382	0.356	1	Transitional	Hspb1
0.000855344	0.464885	0.327	0.299	1	Transitional	Anxa11
0.000862222	0.583256	0.332	0.297	1	Transitional	Gstm5
0.00087471	0.639789	0.271	0.241	1	Transitional	Sorbs1
0.000983826	0.624968	0.51	0.53	1	Transitional	Sh3bgrl3
0.00107466	0.665756	0.396	0.393	1	Transitional	Rbis
0.00107918	0.464255	0.393	0.382	1	Transitional	Sned1
0.00111883	0.424747	0.286	0.234	1	Transitional	Hspa1b
0.00112865	0.546837	0.671	0.717	1	Transitional	Swi5
0.0011433	0.379168	0.732	0.775	1	Transitional	Arpc1b
0.00118632	0.629824	0.614	0.665	1	Transitional	Ost4
0.00121486	0.583734	0.299	0.279	1	Transitional	Ap1s2
0.00124428	0.531725	0.689	0.725	1	Transitional	Uqcrb
0.00129571	0.254996	0.943	0.971	1	Transitional	Rpl19
0.00147147	0.527854	0.452	0.458	1	Transitional	Mdh1
0.00148668	0.632147	0.283	0.258	1	Transitional	Lgals3
0.00160116	0.404918	0.596	0.614	1	Transitional	Ndn
0.00162245	0.419734	0.644	0.667	1	Transitional	Clic1
0.00172128	0.580061	0.318	0.302	1	Transitional	Prkcsh
0.00177798	0.457099	0.516	0.513	1	Transitional	Blvrb
0.00201982	0.373623	0.877	0.939	1	Transitional	H3f3a
0.00216566	0.462406	0.77	0.817	1	Transitional	Gng5
0.0021795	0.653765	0.496	0.522	1	Transitional	Tmem256
0.002185	0.591718	0.341	0.331	1	Transitional	Polr2i
0.00238236	0.457078	0.637	0.668	1	Transitional	Atp6v0e
0.00246761	0.630958	0.302	0.274	1	Transitional	Nab1
0.00253223	0.569261	0.388	0.384	1	Transitional	H2afj
0.00256636	0.484352	0.747	0.796	1	Transitional	Rpl22l1
0.00260681	0.445125	0.515	0.529	1	Transitional	Tnfrsf1a
0.00293313	0.257692	0.911	0.947	1	Transitional	Rps3
0.00301552	0.253012	0.938	0.97	1	Transitional	Rps10
0.00317304	0.440596	0.529	0.534	1	Transitional	Hexa
0.00332218	0.566186	0.437	0.442	1	Transitional	Etfb
0.00335325	0.465841	0.274	0.248	1	Transitional	Nsg1
0.00338331	0.479271	0.55	0.577	1	Transitional	Ergic3
0.00378966	0.383345	0.255	0.206	1	Transitional	Etl4
0.0044832	0.548765	0.26	0.236	1	Transitional	Stimate
0.00551607	0.29116	0.931	0.966	1	Transitional	Rplp0
0.00556374	0.401422	0.845	0.911	1	Transitional	Oaz1
0.00586931	0.369822	0.278	0.24	1	Transitional	Sertad4
0.00610036	0.394745	0.588	0.613	1	Transitional	Ddost
0.0063224	0.396931	0.418	0.384	1	Transitional	Scarf2
0.00644071	0.729228	0.488	0.518	1	Transitional	Ckm
0.00649651	0.459965	0.396	0.394	1	Transitional	Dynlt3
0.00653486	0.401849	0.717	0.76	1	Transitional	Eef1d
0.00666033	0.589351	0.504	0.538	1	Transitional	Cops9
0.00685973	0.287636	0.9	0.947	1	Transitional	Ahnak
0.00750803	0.415367	0.278	0.25	1	Transitional	Rai14
0.00762204	0.459063	0.671	0.707	1	Transitional	Cox5b
0.00773691	0.291366	0.352	0.31	1	Transitional	Emp2
0.00783137	0.402394	0.647	0.691	1	Transitional	Tubb5
0.00796805	0.544371	0.432	0.433	1	Transitional	Gm26917
0.00831882	0.409437	0.463	0.467	1	Transitional	Slc50a1
0.00840963	0.375198	0.431	0.423	1	Transitional	Cacna1a
0.00866103	0.448303	0.385	0.374	1	Transitional	Prr13
0.00885953	0.474429	0.297	0.289	1	Transitional	Shox2
0.0089271	0.460121	0.485	0.497	1	Transitional	Gtf2h5
0.00895687	0.407888	0.263	0.233	1	Transitional	Vsir
0.00935795	0.557077	0.339	0.337	1	Transitional	Magoh
0.00979828	0.444982	0.78	0.844	1	Transitional	Bsg
0	2.50533	0.919	0.268	0	Pro-remodeling	Hsd11b1
0	3.2334	0.83	0.189	0	Pro-remodeling	Mme
0	1.78028	0.992	0.549	0	Pro-remodeling	Smoc2
0	1.7832	0.993	0.737	0	Pro-remodeling	Col4a1
1.59583203606723e-321	2.23279	0.943	0.355	3.6129637296562e-317	Pro-remodeling	Hmcn2
1.10907e-307	1.95137	0.978	0.542	2.51093e-303	Pro-remodeling	Ccl11
6.76971e-283	1.6489	0.993	0.685	1.53266e-278	Pro-remodeling	Arhgap24
1.27132e-264	2.54288	0.817	0.269	2.87827e-260	Pro-remodeling	Plau
4.19107e-247	2.42748	0.852	0.343	9.48858e-243	Pro-remodeling	Lifr
9.91717e-247	1.39281	0.997	0.799	2.24525e-242	Pro-remodeling	Abca8a
2.90705e-232	1.2303	0.995	0.893	6.58157e-228	Pro-remodeling	Plxdc2
1.35719e-231	1.58895	0.95	0.605	3.07268e-227	Pro-remodeling	Col4a2
1.52693e-231	2.39323	0.815	0.265	3.45697e-227	Pro-remodeling	Prex2
5.86834e-229	1.94502	0.88	0.346	1.32859e-224	Pro-remodeling	Cxcl14
7.65388e-229	1.98334	0.882	0.429	1.73284e-224	Pro-remodeling	Lamb1
2.13661e-224	2.63633	0.749	0.227	4.83728e-220	Pro-remodeling	Col6a6
1.25598e-220	2.87166	0.686	0.161	2.84353e-216	Pro-remodeling	Rtn1
5.06774e-219	1.20673	0.996	0.885	1.14734e-214	Pro-remodeling	Lama2
2.66893e-213	3.84001	0.539	0.049	6.04245e-209	Pro-remodeling	Grm8
1.05206e-197	2.20437	0.776	0.273	2.38186e-193	Pro-remodeling	Sema5a
1.30179e-197	1.17167	0.986	0.799	2.94726e-193	Pro-remodeling	Lamc1
7.78031e-197	1.23189	0.981	0.819	1.76146e-192	Pro-remodeling	Rhoj
1.28807e-193	1.2724	0.968	0.785	2.9162e-189	Pro-remodeling	Ifngr1
1.28864e-191	1.15702	0.987	0.818	2.91749e-187	Pro-remodeling	Fbln2
1.88253e-191	2.0717	0.848	0.393	4.26205e-187	Pro-remodeling	Thsd7a
1.17817e-188	1.25877	0.979	0.768	2.66738e-184	Pro-remodeling	Htra3
1.31328e-188	2.12843	0.805	0.356	2.97327e-184	Pro-remodeling	Gpm6b
7.04692e-188	1.48304	0.916	0.512	1.59542e-183	Pro-remodeling	Ms4a4d
2.52276e-186	1.21957	0.992	0.881	5.71153e-182	Pro-remodeling	Rora
1.1053e-177	1.15453	0.98	0.635	2.50239e-173	Pro-remodeling	Dpep1
2.18582e-176	1.37148	0.938	0.499	4.94869e-172	Pro-remodeling	Crispld2
1.34249e-170	1.40355	0.924	0.501	3.0394e-166	Pro-remodeling	Scn7a
6.03618e-169	1.61155	0.846	0.347	1.36659e-164	Pro-remodeling	Bmper
5.41426e-168	2.22625	0.755	0.294	1.22579e-163	Pro-remodeling	Dpyd
4.05792e-166	1.35216	0.943	0.613	9.18714e-162	Pro-remodeling	Pcdh7
1.96673e-165	2.01224	0.715	0.265	4.45268e-161	Pro-remodeling	Nid2
1.9756e-165	1.22936	0.968	0.763	4.47275e-161	Pro-remodeling	Col6a3
8.83857e-164	1.94348	0.751	0.309	2.00105e-159	Pro-remodeling	Bmp4
6.83043e-162	1.45956	0.946	0.634	1.54641e-157	Pro-remodeling	Svep1
4.43486e-160	1.38956	0.926	0.749	1.00405e-155	Pro-remodeling	Hspg2
4.52951e-160	2.6864	0.585	0.113	1.02548e-155	Pro-remodeling	Gfra1
3.06659e-155	1.63534	0.808	0.414	6.94275e-151	Pro-remodeling	Rgma
1.79087e-153	1.66808	0.835	0.485	4.05454e-149	Pro-remodeling	Col5a3
2.02911e-153	2.00018	0.7	0.223	4.59391e-149	Pro-remodeling	G0s2
4.15815e-153	1.4125	0.886	0.593	9.41406e-149	Pro-remodeling	Clmp
1.44743e-150	3.03994	0.493	0.076	3.27698e-146	Pro-remodeling	Lrrtm3
3.3472e-149	1.15034	0.942	0.644	7.57807e-145	Pro-remodeling	Lum
1.0973e-148	2.04206	0.719	0.272	2.48428e-144	Pro-remodeling	Adh1
1.57753e-146	1.32171	0.908	0.609	3.57152e-142	Pro-remodeling	Fap
6.94607e-146	1.94852	0.678	0.24	1.57259e-141	Pro-remodeling	Cmklr1
4.86854e-141	2.31144	0.585	0.166	1.10224e-136	Pro-remodeling	Colgalt2
1.69339e-138	0.880482	1	0.799	3.83383e-134	Pro-remodeling	Celf2
5.03144e-138	1.14008	0.943	0.688	1.13912e-133	Pro-remodeling	Itih5
7.40106e-136	0.942916	0.974	0.715	1.6756e-131	Pro-remodeling	Pdgfra
6.63516e-135	1.14754	0.94	0.627	1.5022e-130	Pro-remodeling	Ank2
3.6113e-134	1.37648	0.847	0.468	8.17598e-130	Pro-remodeling	Angptl1
3.50904e-130	1.50092	0.774	0.348	7.94447e-126	Pro-remodeling	Col15a1
2.02161e-129	1.5136	0.878	0.576	4.57692e-125	Pro-remodeling	Aldh1a1
1.30764e-128	0.866607	0.993	0.875	2.96049e-124	Pro-remodeling	Bicc1
2.85096e-128	1.80442	0.708	0.304	6.45457e-124	Pro-remodeling	Csgalnact1
8.19912e-128	1.57182	0.84	0.561	1.85628e-123	Pro-remodeling	Mast4
2.44336e-127	0.954013	0.976	0.846	5.53177e-123	Pro-remodeling	Cyb5a
2.97281e-127	1.65138	0.854	0.483	6.73045e-123	Pro-remodeling	Lvrn
3.20604e-125	2.57526	0.48	0.107	7.25846e-121	Pro-remodeling	Rap1gap2
1.64765e-124	3.23112	0.421	0.081	3.73027e-120	Pro-remodeling	Me3
3.75349e-123	1.57727	0.708	0.279	8.49789e-119	Pro-remodeling	Fam49a
6.63743e-123	1.11133	0.942	0.67	1.50271e-118	Pro-remodeling	Lpl
4.83949e-122	1.56525	0.785	0.436	1.09566e-117	Pro-remodeling	Ror1
8.72673e-121	0.86165	0.986	0.893	1.97573e-116	Pro-remodeling	Nfia
2.59338e-119	0.938536	0.954	0.76	5.87141e-115	Pro-remodeling	Cpq
7.63217e-119	1.15548	0.947	0.693	1.72792e-114	Pro-remodeling	Abca8b
9.2257e-118	1.15931	0.852	0.477	2.0887e-113	Pro-remodeling	Enpp2
5.89372e-117	1.18195	0.885	0.664	1.33434e-112	Pro-remodeling	Eif4g3
1.39742e-116	1.99346	0.601	0.208	3.16376e-112	Pro-remodeling	Col4a4
1.00792e-112	0.861015	0.983	0.864	2.28193e-108	Pro-remodeling	Rbms3
1.6584e-111	0.958634	0.946	0.74	3.75461e-107	Pro-remodeling	Sdc2
8.71766e-110	1.56709	0.744	0.395	1.97368e-105	Pro-remodeling	Gja1
2.83898e-108	2.22808	0.48	0.11	6.42746e-104	Pro-remodeling	P2ry1
7.56603e-108	0.713624	0.986	0.9	1.71295e-103	Pro-remodeling	Tcf4
1.28217e-105	0.781615	0.978	0.854	2.90284e-101	Pro-remodeling	Fndc3b
2.39335e-103	1.49319	0.766	0.434	5.41855e-99	Pro-remodeling	Eda
2.59967e-102	1.30742	0.773	0.454	5.88564e-98	Pro-remodeling	Rgmb
6.36582e-102	1.57599	0.639	0.287	1.44122e-97	Pro-remodeling	Jup
7.78644e-102	1.32109	0.751	0.417	1.76285e-97	Pro-remodeling	Spry2
1.27022e-101	1.02007	0.947	0.792	2.87578e-97	Pro-remodeling	Airn
9.47735e-101	2.47848	0.429	0.09	2.14567e-96	Pro-remodeling	Col4a3
9.27325e-98	2.18741	0.468	0.125	2.09946e-93	Pro-remodeling	Nmb
2.91236e-97	1.13153	0.921	0.705	6.59359e-93	Pro-remodeling	Ssh2
2.29899e-96	1.31204	0.657	0.238	5.20491e-92	Pro-remodeling	Vwa1
2.46215e-96	0.486443	1	0.996	5.57431e-92	Pro-remodeling	Dcn
5.02017e-96	1.94122	0.547	0.19	1.13657e-91	Pro-remodeling	Vtn
1.18465e-95	1.38882	0.75	0.415	2.68204e-91	Pro-remodeling	Nckap5
2.7324e-95	0.773207	0.983	0.847	6.18616e-91	Pro-remodeling	Egfr
1.7226e-94	1.19481	0.76	0.39	3.89998e-90	Pro-remodeling	Podn
2.69397e-94	1.31446	0.685	0.294	6.09915e-90	Pro-remodeling	Spry1
6.63197e-92	3.15507	0.288	0.034	1.50148e-87	Pro-remodeling	Cldn15
6.72696e-91	2.1795	0.444	0.13	1.52298e-86	Pro-remodeling	Ret
4.57389e-89	2.28048	0.417	0.097	1.03553e-84	Pro-remodeling	Crlf1
7.68064e-88	1.42328	0.67	0.351	1.7389e-83	Pro-remodeling	Atp2b4
2.30998e-87	1.02335	0.869	0.632	5.2298e-83	Pro-remodeling	Plekha5
1.73156e-86	0.742781	0.95	0.825	3.92025e-82	Pro-remodeling	App
1.82248e-86	2.27591	0.403	0.085	4.1261e-82	Pro-remodeling	Pappa
1.56266e-85	1.88217	0.491	0.173	3.53786e-81	Pro-remodeling	Hlf
7.12611e-85	0.681652	0.984	0.883	1.61335e-80	Pro-remodeling	Rbms1
2.5469e-83	1.48845	0.584	0.217	5.76619e-79	Pro-remodeling	Ggt5
1.52806e-82	0.997779	0.58	0.173	3.45952e-78	Pro-remodeling	Atp1a2
3.67861e-81	0.68781	0.967	0.794	8.32838e-77	Pro-remodeling	Lhfp
4.54756e-81	2.16058	0.423	0.124	1.02957e-76	Pro-remodeling	Rnf150
1.08472e-80	1.32251	0.721	0.413	2.45581e-76	Pro-remodeling	Morrbid
2.37569e-80	1.02581	0.844	0.605	5.37856e-76	Pro-remodeling	Agap1
3.41186e-79	1.5935	0.633	0.303	7.72444e-75	Pro-remodeling	Adm
6.8042e-79	1.24777	0.69	0.371	1.54047e-74	Pro-remodeling	AW112010
6.93407e-79	1.13421	0.724	0.411	1.56987e-74	Pro-remodeling	Gstt1
1.42967e-78	0.7809	0.906	0.673	3.23676e-74	Pro-remodeling	Ltbp4
4.88615e-78	0.861398	0.791	0.367	1.10622e-73	Pro-remodeling	Steap4
1.1875e-77	1.38469	0.601	0.239	2.6885e-73	Pro-remodeling	Slco2b1
1.9168e-77	1.41569	0.584	0.244	4.33964e-73	Pro-remodeling	Jade1
5.64605e-77	2.82543	0.296	0.058	1.27827e-72	Pro-remodeling	Inhbb
3.51363e-76	0.605315	0.981	0.865	7.95486e-72	Pro-remodeling	Dlc1
2.10846e-75	1.0626	0.785	0.521	4.77355e-71	Pro-remodeling	Gli3
5.67812e-75	0.764972	0.812	0.424	1.28553e-70	Pro-remodeling	F3
8.18521e-75	1.09741	0.739	0.483	1.85313e-70	Pro-remodeling	Igf2r
1.06232e-74	0.673826	0.951	0.722	2.40508e-70	Pro-remodeling	Nav1
5.58921e-74	0.882672	0.852	0.566	1.2654e-69	Pro-remodeling	Abca9
5.41885e-73	1.51717	0.518	0.205	1.22683e-68	Pro-remodeling	H6pd
1.9144e-72	1.53395	0.533	0.232	4.3342e-68	Pro-remodeling	Arhgap18
2.45494e-72	0.938806	0.851	0.569	5.55799e-68	Pro-remodeling	Pdzd2
2.86609e-72	1.78638	0.452	0.17	6.48883e-68	Pro-remodeling	Dtx4
5.95873e-72	1.55251	0.498	0.194	1.34906e-67	Pro-remodeling	Tspan9
3.82956e-71	1.97187	0.434	0.161	8.67012e-67	Pro-remodeling	Gucy1a2
1.09302e-70	1.27314	0.69	0.417	2.4746e-66	Pro-remodeling	St5
1.72236e-70	0.730576	0.902	0.69	3.89943e-66	Pro-remodeling	Cd302
1.16098e-69	2.00431	0.347	0.073	2.62846e-65	Pro-remodeling	Rem1
1.6445e-69	1.03213	0.762	0.49	3.72315e-65	Pro-remodeling	Dclk1
3.53936e-69	0.960817	0.829	0.579	8.01311e-65	Pro-remodeling	Cyth3
4.83186e-69	1.39791	0.619	0.306	1.09393e-64	Pro-remodeling	Pde1a
1.19828e-68	1.84063	0.433	0.142	2.71291e-64	Pro-remodeling	Tnik
3.86428e-68	1.5033	0.471	0.137	8.74873e-64	Pro-remodeling	Plekha6
1.74189e-66	1.00571	0.757	0.459	3.94364e-62	Pro-remodeling	Rbpms
2.19564e-66	1.18177	0.668	0.383	4.97093e-62	Pro-remodeling	Adam19
2.2863e-65	1.11416	0.672	0.381	5.17618e-61	Pro-remodeling	Srpx2
4.91171e-65	0.943266	0.798	0.557	1.11201e-60	Pro-remodeling	Crtc3
5.03419e-64	0.719879	0.92	0.732	1.13974e-59	Pro-remodeling	Medag
1.02653e-63	1.13482	0.672	0.38	2.32407e-59	Pro-remodeling	Map3k5
1.64206e-63	0.924288	0.913	0.758	3.71762e-59	Pro-remodeling	Lncpint
6.277e-63	1.3238	0.543	0.276	1.42111e-58	Pro-remodeling	Gpr153
5.55109e-62	0.843792	0.764	0.378	1.25677e-57	Pro-remodeling	Inmt
9.83462e-62	1.20275	0.659	0.376	2.22656e-57	Pro-remodeling	Osmr
9.83467e-62	0.946731	0.88	0.797	2.22657e-57	Pro-remodeling	Col6a2
5.75773e-61	0.452581	0.985	0.833	1.30355e-56	Pro-remodeling	Tnxb
5.8338e-61	0.801181	0.872	0.653	1.32077e-56	Pro-remodeling	Gab2
1.27866e-60	0.896558	0.803	0.492	2.89488e-56	Pro-remodeling	Ifi207
1.29918e-59	0.455577	0.989	0.905	2.94133e-55	Pro-remodeling	Nfib
7.11265e-59	0.816708	0.881	0.685	1.6103e-54	Pro-remodeling	Maml2
8.23193e-59	1.45203	0.488	0.207	1.86371e-54	Pro-remodeling	Cdc14a
1.21787e-58	0.501617	0.967	0.69	2.75725e-54	Pro-remodeling	Man1a
1.71581e-58	1.10158	0.633	0.344	3.8846e-54	Pro-remodeling	Gask1b
7.41592e-57	2.06408	0.343	0.101	1.67896e-52	Pro-remodeling	Chrm3
1.01142e-56	0.846902	0.784	0.533	2.28985e-52	Pro-remodeling	Akap12
1.0884e-56	0.926679	0.721	0.431	2.46414e-52	Pro-remodeling	Eps8
5.12233e-56	0.480967	0.985	0.918	1.15969e-51	Pro-remodeling	Cd63
5.71472e-56	1.18242	0.63	0.371	1.29381e-51	Pro-remodeling	Pld1
1.65483e-55	1.31687	0.566	0.311	3.74654e-51	Pro-remodeling	Rasa3
6.37498e-55	2.48963	0.253	0.048	1.4433e-50	Pro-remodeling	Ctnna3
3.2533e-54	1.17773	0.532	0.265	7.36548e-50	Pro-remodeling	Eng
3.8708e-54	1.33879	0.5	0.224	8.76349e-50	Pro-remodeling	Vav3
4.53788e-54	1.46515	0.4	0.116	1.02738e-49	Pro-remodeling	Kcnk2
7.43325e-54	1.19001	0.548	0.294	1.68289e-49	Pro-remodeling	P4ha2
3.28156e-53	1.19936	0.524	0.247	7.42946e-49	Pro-remodeling	Reps2
7.84057e-53	0.318849	0.999	0.99	1.77511e-48	Pro-remodeling	Gsn
1.1464e-52	0.758975	0.854	0.653	2.59544e-48	Pro-remodeling	Gulp1
1.9368e-52	0.975289	0.648	0.37	4.38491e-48	Pro-remodeling	Slc9a9
1.96608e-52	1.79361	0.344	0.113	4.4512e-48	Pro-remodeling	Mmp11
6.57409e-52	2.20443	0.283	0.073	1.48837e-47	Pro-remodeling	Aldh1a2
7.6202e-52	2.00644	0.304	0.089	1.72521e-47	Pro-remodeling	Ces1d
9.13247e-52	0.536022	0.915	0.68	2.06759e-47	Pro-remodeling	Antxr2
9.56664e-52	1.55343	0.407	0.167	2.16589e-47	Pro-remodeling	Wdr66
1.49085e-51	1.36991	0.446	0.182	3.37528e-47	Pro-remodeling	Ncald
1.7319e-51	0.92127	0.684	0.403	3.92102e-47	Pro-remodeling	Prkd1
3.64571e-51	1.19522	0.528	0.262	8.2539e-47	Pro-remodeling	Ifi30
3.85641e-51	1.18459	0.506	0.247	8.73091e-47	Pro-remodeling	Cyp2d22
3.85982e-51	0.713714	0.857	0.684	8.73863e-47	Pro-remodeling	Frmd6
3.92711e-51	1.23849	0.444	0.16	8.89097e-47	Pro-remodeling	2025-09-04
9.89669e-51	0.81836	0.86	0.669	2.24061e-46	Pro-remodeling	Sbf2
1.60204e-50	1.3074	0.433	0.159	3.62701e-46	Pro-remodeling	Ntf3
1.90443e-50	0.855494	0.842	0.635	4.31164e-46	Pro-remodeling	Tacc1
2.98456e-50	0.53216	0.935	0.829	6.75705e-46	Pro-remodeling	Anxa5
5.76426e-50	1.74468	0.34	0.108	1.30503e-45	Pro-remodeling	Trhde
7.90751e-50	0.393451	0.974	0.813	1.79026e-45	Pro-remodeling	Nid1
1.19544e-49	0.575326	0.925	0.733	2.70647e-45	Pro-remodeling	Mgst1
7.40456e-49	1.22881	0.506	0.243	1.67639e-44	Pro-remodeling	Gria3
1.37365e-48	1.25994	0.449	0.171	3.10995e-44	Pro-remodeling	Spon1
1.9242e-48	0.635373	0.758	0.433	4.35638e-44	Pro-remodeling	Prss23
2.46789e-48	0.429156	0.903	0.6	5.58731e-44	Pro-remodeling	Cygb
3.71779e-48	1.25324	0.506	0.268	8.41708e-44	Pro-remodeling	Pla2r1
4.48393e-48	0.708394	0.896	0.724	1.01516e-43	Pro-remodeling	Zbtb16
2.86833e-47	0.477952	0.956	0.807	6.4939e-43	Pro-remodeling	Gstm1
5.77928e-47	1.22499	0.483	0.249	1.30843e-42	Pro-remodeling	Lrig1
1.34903e-46	0.817655	0.734	0.495	3.05421e-42	Pro-remodeling	Sobp
2.04752e-46	1.39017	0.39	0.155	4.63559e-42	Pro-remodeling	Rgs10
2.33879e-46	1.11304	0.59	0.345	5.29503e-42	Pro-remodeling	Fam124a
1.10005e-45	1.82606	0.306	0.103	2.4905e-41	Pro-remodeling	Kcnab1
1.52966e-45	1.4796	0.404	0.182	3.46315e-41	Pro-remodeling	Slc7a11
4.15328e-45	0.724076	0.685	0.346	9.40302e-41	Pro-remodeling	Cp
3.11952e-44	1.8364	0.27	0.076	7.06258e-40	Pro-remodeling	A730056A06Rik
3.13173e-44	0.499308	0.955	0.819	7.09024e-40	Pro-remodeling	Rarres2
3.46347e-44	0.997574	0.536	0.269	7.8413e-40	Pro-remodeling	Gnb4
4.09523e-44	0.373866	0.981	0.891	9.2716e-40	Pro-remodeling	Rnase4
5.30493e-44	1.69626	0.332	0.138	1.20104e-39	Pro-remodeling	Gm36107
1.03062e-43	0.680549	0.919	0.749	2.33332e-39	Pro-remodeling	Cebpd
3.54197e-43	1.17264	0.451	0.216	8.01902e-39	Pro-remodeling	Sipa1
1.23005e-42	0.623308	0.896	0.751	2.78483e-38	Pro-remodeling	Gphn
1.87833e-42	0.595211	0.846	0.665	4.25255e-38	Pro-remodeling	Aplp2
3.10838e-42	1.93071	0.251	0.074	7.03737e-38	Pro-remodeling	Gm9947
3.22518e-42	0.775259	0.644	0.369	7.30182e-38	Pro-remodeling	Stard13
3.36009e-42	0.760237	0.753	0.513	7.60725e-38	Pro-remodeling	Agmo
5.27953e-42	1.0396	0.542	0.324	1.19529e-37	Pro-remodeling	Cndp2
5.54627e-42	0.546339	0.884	0.675	1.25567e-37	Pro-remodeling	Lama4
5.58928e-42	0.819597	0.707	0.488	1.26541e-37	Pro-remodeling	Tshz3
5.78271e-42	0.697057	0.763	0.546	1.30921e-37	Pro-remodeling	Slc29a1
8.80873e-42	0.728781	0.912	0.858	1.9943e-37	Pro-remodeling	Col6a1
1.49626e-41	1.32942	0.406	0.18	3.38752e-37	Pro-remodeling	Plekhh2
2.49677e-41	1.38106	0.331	0.095	5.65268e-37	Pro-remodeling	Sorl1
6.28709e-41	0.856807	0.611	0.381	1.4234e-36	Pro-remodeling	Ctsh
6.95419e-41	0.982669	0.564	0.337	1.57443e-36	Pro-remodeling	Vps13c
8.86181e-41	0.57075	0.898	0.762	2.00631e-36	Pro-remodeling	Chd9
1.43612e-40	1.04438	0.51	0.278	3.25138e-36	Pro-remodeling	Plin2
3.209e-40	0.570492	0.88	0.726	7.26519e-36	Pro-remodeling	Auts2
1.78079e-39	1.17937	0.434	0.22	4.03171e-35	Pro-remodeling	Sc5d
1.95766e-39	0.371186	0.767	0.438	4.43214e-35	Pro-remodeling	Sparcl1
2.02387e-39	1.39914	0.327	0.108	4.58203e-35	Pro-remodeling	Runx2
3.40611e-39	0.589997	0.789	0.498	7.71142e-35	Pro-remodeling	Ifi205
4.80987e-39	0.708238	0.826	0.65	1.08895e-34	Pro-remodeling	Igf1r
1.00514e-38	1.13871	0.45	0.209	2.27565e-34	Pro-remodeling	Lsamp
1.32942e-38	0.962419	0.539	0.322	3.0098e-34	Pro-remodeling	Rhobtb3
1.3674e-38	0.899899	0.585	0.371	3.09578e-34	Pro-remodeling	Zfp592
2.96595e-38	1.04469	0.55	0.355	6.71491e-34	Pro-remodeling	Dcun1d3
4.8855e-38	0.411097	0.948	0.839	1.10608e-33	Pro-remodeling	Mbnl2
1.17431e-37	1.35039	0.348	0.152	2.65863e-33	Pro-remodeling	Brdt
1.46091e-37	0.904788	0.567	0.35	3.3075e-33	Pro-remodeling	Snrk
2.248e-37	0.732064	0.492	0.189	5.08948e-33	Pro-remodeling	Fbln7
2.3165e-37	1.24982	0.382	0.161	5.24457e-33	Pro-remodeling	Astn2
4.35918e-37	0.833454	0.627	0.422	9.86919e-33	Pro-remodeling	Dennd2a
6.2435e-37	0.653442	0.79	0.602	1.41353e-32	Pro-remodeling	Runx1t1
3.25899e-36	0.965123	0.534	0.298	7.37835e-32	Pro-remodeling	B3galt1
4.50296e-36	1.22236	0.431	0.22	1.01947e-31	Pro-remodeling	Gpc4
4.85582e-36	0.687794	0.803	0.62	1.09936e-31	Pro-remodeling	Grb10
9.96527e-36	0.326284	0.984	0.92	2.25614e-31	Pro-remodeling	Ifitm3
1.38933e-35	1.52274	0.292	0.103	3.14545e-31	Pro-remodeling	Sema6d
1.8617e-35	0.505587	0.945	0.842	4.2149e-31	Pro-remodeling	Klf9
1.92224e-35	0.795255	0.6	0.375	4.35195e-31	Pro-remodeling	Dock9
1.99867e-35	0.74625	0.695	0.499	4.525e-31	Pro-remodeling	Stat5b
4.98091e-35	0.969896	0.539	0.332	1.12768e-30	Pro-remodeling	Meis1
7.18106e-35	0.80111	0.604	0.4	1.62579e-30	Pro-remodeling	Pon2
1.36132e-34	0.372669	0.916	0.678	3.08203e-30	Pro-remodeling	Zeb2
1.6031e-34	0.496495	0.871	0.664	3.62942e-30	Pro-remodeling	Sox5
2.49314e-34	0.53934	0.778	0.577	5.64447e-30	Pro-remodeling	Ly6e
3.5997e-34	0.846249	0.63	0.431	8.14972e-30	Pro-remodeling	2210408F21Rik
3.99798e-34	0.461031	0.903	0.79	9.05143e-30	Pro-remodeling	Cdc42
5.80123e-34	0.635869	0.787	0.594	1.3134e-29	Pro-remodeling	Akt3
6.1474e-34	0.887047	0.526	0.28	1.39177e-29	Pro-remodeling	Dock10
6.54743e-34	0.806137	0.593	0.378	1.48234e-29	Pro-remodeling	Man1c1
9.2359e-34	0.774822	0.616	0.424	2.09101e-29	Pro-remodeling	Pea15a
1.9434e-33	0.509652	0.851	0.678	4.39987e-29	Pro-remodeling	Tcf7l2
3.59865e-33	0.63607	0.694	0.5	8.14735e-29	Pro-remodeling	Lrrk1
3.68349e-33	0.823947	0.659	0.512	8.33943e-29	Pro-remodeling	Oaf
3.89212e-33	0.580354	0.816	0.663	8.81176e-29	Pro-remodeling	Pten
6.15414e-33	1.10638	0.47	0.293	1.3933e-28	Pro-remodeling	Npas2
8.47995e-33	0.363887	0.846	0.609	1.91986e-28	Pro-remodeling	Entpd2
1.15104e-32	0.690907	0.696	0.521	2.60596e-28	Pro-remodeling	Amotl1
1.89077e-32	0.574026	0.837	0.691	4.2807e-28	Pro-remodeling	Dnajc1
2.23141e-32	0.935284	0.532	0.319	5.05192e-28	Pro-remodeling	Vgll3
4.6079e-32	0.704043	0.584	0.326	1.04323e-27	Pro-remodeling	Ppl
9.19282e-32	1.36485	0.295	0.128	2.08125e-27	Pro-remodeling	Il4ra
9.82919e-32	1.44132	0.292	0.125	2.22533e-27	Pro-remodeling	Lpin3
1.08575e-31	0.597281	0.775	0.607	2.45815e-27	Pro-remodeling	B4galt1
1.11718e-31	0.500447	0.833	0.645	2.52929e-27	Pro-remodeling	Meg3
1.14959e-31	1.07052	0.392	0.186	2.60266e-27	Pro-remodeling	Tril
1.45154e-31	0.291186	0.999	0.971	3.28629e-27	Pro-remodeling	Malat1
2.95726e-31	1.2646	0.331	0.16	6.69523e-27	Pro-remodeling	Dgkd
3.06535e-31	0.917119	0.433	0.191	6.93996e-27	Pro-remodeling	Tmem204
3.28553e-31	0.762112	0.592	0.388	7.43843e-27	Pro-remodeling	Raph1
3.29717e-31	0.986233	0.423	0.22	7.46479e-27	Pro-remodeling	Gm32618
3.56152e-31	0.659793	0.719	0.542	8.06327e-27	Pro-remodeling	Sp3
3.7099e-31	0.270066	0.998	0.956	8.39921e-27	Pro-remodeling	Zbtb20
4.76178e-31	0.908633	0.504	0.286	1.07807e-26	Pro-remodeling	Angpt1
1.74817e-30	0.737776	0.7	0.52	3.95786e-26	Pro-remodeling	Apbb1ip
2.01667e-30	0.530379	0.819	0.661	4.56574e-26	Pro-remodeling	Sec24d
2.02399e-30	1.07293	0.486	0.291	4.5823e-26	Pro-remodeling	Glis3
2.02733e-30	0.895583	0.497	0.312	4.58987e-26	Pro-remodeling	Insig2
3.01143e-30	0.305785	0.981	0.932	6.81789e-26	Pro-remodeling	Ifitm2
7.56339e-30	0.885068	0.475	0.249	1.71235e-25	Pro-remodeling	Tmtc2
9.11602e-30	0.610487	0.734	0.571	2.06387e-25	Pro-remodeling	Creb3l2
1.19076e-29	1.18774	0.307	0.12	2.69588e-25	Pro-remodeling	Igsf3
1.96017e-29	0.580052	0.747	0.559	4.43783e-25	Pro-remodeling	Ssbp2
2.21622e-29	0.417882	0.907	0.785	5.01752e-25	Pro-remodeling	Lpp
5.97689e-29	1.03071	0.376	0.197	1.35317e-24	Pro-remodeling	Ets1
7.50433e-29	0.988737	0.383	0.166	1.69898e-24	Pro-remodeling	F2r
8.67664e-29	0.49858	0.843	0.67	1.96439e-24	Pro-remodeling	Diaph2
9.54024e-29	0.747009	0.591	0.399	2.15991e-24	Pro-remodeling	Rab11fip2
1.77251e-28	0.45833	0.838	0.679	4.01296e-24	Pro-remodeling	Dpysl2
2.1993e-28	0.442986	0.821	0.649	4.97922e-24	Pro-remodeling	Adk
2.41379e-28	0.345182	0.943	0.855	5.46482e-24	Pro-remodeling	Selenop
2.54818e-28	0.51176	0.841	0.695	5.76907e-24	Pro-remodeling	Islr
3.56325e-28	0.598678	0.745	0.595	8.06721e-24	Pro-remodeling	Smc6
4.08588e-28	0.589858	0.777	0.634	9.25044e-24	Pro-remodeling	Ncoa1
4.56016e-28	0.498301	0.79	0.622	1.03242e-23	Pro-remodeling	Ypel3
5.14802e-28	1.19814	0.315	0.141	1.16551e-23	Pro-remodeling	Morc4
5.24648e-28	1.03568	0.397	0.233	1.1878e-23	Pro-remodeling	Agtr1a
8.98505e-28	0.799443	0.516	0.314	2.03422e-23	Pro-remodeling	Sp100
1.17674e-27	0.793386	0.512	0.321	2.66413e-23	Pro-remodeling	Plod1
1.22297e-27	0.554319	0.76	0.574	2.76881e-23	Pro-remodeling	Kat2b
1.27764e-27	0.46995	0.704	0.477	2.89258e-23	Pro-remodeling	2025-09-11
1.34955e-27	0.807765	0.548	0.349	3.05537e-23	Pro-remodeling	Irs1
1.48571e-27	0.38298	0.908	0.795	3.36366e-23	Pro-remodeling	Rab2a
1.75657e-27	0.658469	0.645	0.454	3.97688e-23	Pro-remodeling	Snx24
1.89946e-27	1.18758	0.301	0.132	4.30038e-23	Pro-remodeling	Tmem64
2.24316e-27	0.76947	0.522	0.33	5.07852e-23	Pro-remodeling	Nnmt
2.43917e-27	0.496205	0.813	0.661	5.52228e-23	Pro-remodeling	Cdk8
2.61531e-27	1.0107	0.364	0.179	5.92105e-23	Pro-remodeling	Il17d
2.69562e-27	0.848899	0.5	0.315	6.10288e-23	Pro-remodeling	Spats2l
4.85961e-27	0.885553	0.457	0.272	1.10022e-22	Pro-remodeling	Ptges
6.75552e-27	1.02427	0.361	0.176	1.52945e-22	Pro-remodeling	Slc43a1
6.97326e-27	0.616016	0.707	0.518	1.57875e-22	Pro-remodeling	Mid1
7.01308e-27	0.437657	0.897	0.759	1.58776e-22	Pro-remodeling	Sh3d19
8.16659e-27	0.601663	0.669	0.493	1.84892e-22	Pro-remodeling	Ifnar2
1.04658e-26	0.847517	0.512	0.336	2.36945e-22	Pro-remodeling	Aox1
1.13389e-26	0.852985	0.513	0.319	2.56712e-22	Pro-remodeling	Tnfaip2
1.16514e-26	0.853845	0.539	0.363	2.63789e-22	Pro-remodeling	Gm10115
1.28572e-26	0.615301	0.714	0.549	2.91088e-22	Pro-remodeling	Aff1
1.3811e-26	0.488182	0.822	0.674	3.1268e-22	Pro-remodeling	Drap1
1.61916e-26	1.04498	0.383	0.215	3.66578e-22	Pro-remodeling	Rps6ka5
1.63491e-26	0.450032	0.888	0.756	3.70145e-22	Pro-remodeling	Rere
1.92476e-26	0.709572	0.588	0.385	4.35766e-22	Pro-remodeling	Atp8b1
2.00273e-26	1.4936	0.252	0.102	4.53417e-22	Pro-remodeling	Plcl2
2.84551e-26	0.544217	0.76	0.601	6.44224e-22	Pro-remodeling	Rsu1
3.16748e-26	0.456734	0.824	0.694	7.17118e-22	Pro-remodeling	Serinc3
4.09984e-26	0.871969	0.478	0.283	9.28203e-22	Pro-remodeling	Bcl2
5.76301e-26	0.319904	0.956	0.865	1.30475e-21	Pro-remodeling	Cald1
6.13536e-26	0.526391	0.682	0.483	1.38905e-21	Pro-remodeling	Pdgfrb
6.94079e-26	0.798088	0.545	0.381	1.57139e-21	Pro-remodeling	Ranbp9
7.81125e-26	0.648724	0.601	0.402	1.76847e-21	Pro-remodeling	Itpr1
1.11699e-25	1.02678	0.334	0.165	2.52888e-21	Pro-remodeling	Slc10a6
2.52491e-25	0.512697	0.682	0.494	5.7164e-21	Pro-remodeling	Plcb4
2.87842e-25	0.651162	0.655	0.477	6.51674e-21	Pro-remodeling	Ebf3
2.96761e-25	1.2024	0.264	0.103	6.71867e-21	Pro-remodeling	Cspg4
3.0435e-25	0.425717	0.698	0.417	6.89049e-21	Pro-remodeling	Tek
3.11641e-25	0.594406	0.624	0.395	7.05556e-21	Pro-remodeling	Deptor
3.94864e-25	0.686732	0.475	0.265	8.93973e-21	Pro-remodeling	Itga1
4.52159e-25	1.0774	0.332	0.175	1.02369e-20	Pro-remodeling	Gstt2
4.81111e-25	0.342681	0.929	0.821	1.08924e-20	Pro-remodeling	Ndfip1
5.51034e-25	0.430714	0.838	0.693	1.24754e-20	Pro-remodeling	Sash1
7.19514e-25	0.636766	0.668	0.497	1.62898e-20	Pro-remodeling	Susd6
[truncated: 2,981 more rows]

## Sheet: DEGs_LLC_FAPs_2_v_Sham
	p_val	avg_log2FC	pct.1	pct.2	p_val_adj
Rpl35	1.17317e-19	-0.53518	0.86	0.899	2.65606e-15
Rps29	2.34518e-18	-0.41553	0.975	0.982	5.30949e-14
Zbtb16	5.6673e-18	0.613505	0.816	0.719	1.28308e-13
Fth1	2.34297e-17	0.264812	0.995	0.986	5.30448e-13
Scd2	6.07006e-17	-0.861862	0.472	0.638	1.37426e-12
Hspa8	1.02138e-15	0.409676	0.942	0.907	2.31241e-11
Rpl38	3.60198e-15	-0.351944	0.949	0.968	8.15489e-11
Ldlr	9.14872e-15	-0.956464	0.236	0.407	2.07127e-10
Rps28	1.61875e-14	-0.390537	0.969	0.969	3.66485e-10
Ifitm3	4.77409e-13	0.381362	0.945	0.931	1.08085e-08
Rps7	9.16265e-13	0.329938	0.965	0.945	2.07442e-08
Rpl9	1.41821e-12	0.302939	0.975	0.948	3.21084e-08
Rps2	3.72209e-12	0.282732	0.973	0.958	8.42681e-08
Malat1	4.9409e-12	-0.32032	0.986	0.989	1.11862e-07
Npas2	5.64801e-12	-0.890402	0.35	0.507	1.27871e-07
Rplp0	1.19812e-11	0.289003	0.968	0.947	2.71255e-07
Acta1	1.28019e-11	0.52393	0.865	0.801	2.89836e-07
Ftl1	1.02876e-10	0.265195	0.972	0.949	2.32912e-06
Rpl13	1.27389e-10	0.243441	0.983	0.976	2.8841e-06
Atp5k	1.62372e-10	-0.451051	0.578	0.691	3.67611e-06
Rps3	2.14747e-10	0.308097	0.944	0.931	4.86187e-06
Nr1d1	2.35276e-10	0.703033	0.504	0.351	5.32666e-06
Rps5	2.3618e-10	0.270317	0.964	0.945	5.34711e-06
Tpt1	7.59009e-10	0.2188	0.991	0.992	1.7184e-05
Hsp90ab1	8.53144e-10	0.262477	0.945	0.944	1.93152e-05
Tsc22d3	9.74377e-10	0.549459	0.737	0.645	2.20599e-05
Col1a1	1.16021e-09	-0.491363	0.981	0.978	2.62671e-05
Rpl19	1.246e-09	0.240195	0.972	0.959	2.82095e-05
Mylpf	1.2857e-09	0.633413	0.733	0.631	2.91082e-05
Fkbp5	1.58366e-09	0.520517	0.676	0.562	3.58541e-05
Rps24	1.99614e-09	0.273276	0.986	0.978	4.51927e-05
Rps16	2.00619e-09	0.232023	0.978	0.969	4.54202e-05
Ckm	2.81811e-09	0.705432	0.609	0.486	6.38021e-05
Rpl23	4.4569e-09	0.247006	0.988	0.98	0.000100904
Tmsb4x	4.48285e-09	0.245496	0.992	0.985	0.000101492
Cyp26b1	6.8998e-09	-1.89392	0.055	0.136	0.000156211
Rps4x	8.33008e-09	0.273056	0.976	0.969	0.000188593
Cdon	1.02965e-08	-0.530185	0.586	0.67	0.000233113
Arntl	1.15216e-08	-0.655572	0.313	0.445	0.000260849
Rpl8	1.37164e-08	0.251777	0.964	0.956	0.000310539
Mir100hg	1.76924e-08	-0.383896	0.755	0.827	0.000400557
Arhgap20	1.86143e-08	-0.543767	0.597	0.691	0.000421429
Txn1	2.35836e-08	0.381643	0.878	0.824	0.000533932
Rps3a1	2.93079e-08	0.226251	0.977	0.968	0.000663532
Insig1	3.0957e-08	-0.901693	0.222	0.331	0.000700866
Rpl17	3.12554e-08	0.228524	0.974	0.956	0.000707623
Rpl21	3.13873e-08	0.222066	0.967	0.963	0.000710608
Msmo1	3.20142e-08	-0.946827	0.171	0.281	0.000724802
Srsf5	4.14632e-08	-0.301288	0.703	0.789	0.000938727
Maml3	4.32018e-08	-0.610474	0.523	0.635	0.000978088
Klf9	5.0116e-08	0.31225	0.873	0.83	0.00113463
Iigp1	5.6456e-08	3.08572	0.163	0.077	0.00127816
Dynll1	7.40805e-08	0.35796	0.894	0.847	0.00167718
Dbp	7.82369e-08	0.850312	0.239	0.135	0.00177128
H2-D1	1.17838e-07	0.4956	0.9	0.889	0.00266786
Ifitm2	1.23799e-07	0.229351	0.954	0.93	0.00280282
Bst2	1.26476e-07	0.651183	0.437	0.334	0.00286341
Ubb	1.33301e-07	0.209715	0.968	0.934	0.00301794
Krtcap2	1.35439e-07	0.355579	0.831	0.794	0.00306634
Rpl4	1.53073e-07	0.261962	0.896	0.861	0.00346557
Gm10076	1.70403e-07	-0.528236	0.251	0.371	0.00385792
Fdft1	1.7688e-07	-0.693103	0.095	0.185	0.00400457
Rps13	2.03735e-07	0.228784	0.962	0.945	0.00461255
Naca	2.04123e-07	0.289929	0.906	0.871	0.00462135
Rpl3	2.20648e-07	0.259693	0.919	0.912	0.00499548
Rpl15	2.54523e-07	0.224071	0.947	0.927	0.00576239
mt-Atp6	2.81554e-07	0.165623	0.998	0.999	0.00637437
Fads1	3.19588e-07	-0.689188	0.258	0.368	0.00723547
Lpar4	3.58394e-07	-0.70758	0.195	0.301	0.00811404
Rps6	4.79024e-07	0.251028	0.895	0.888	0.0108451
Angptl4	4.894e-07	1.27499	0.181	0.097	0.01108
Rps27a	5.05652e-07	0.220151	0.977	0.975	0.011448
Cyb5a	5.10529e-07	0.314866	0.901	0.862	0.0115584
Rpl7a	6.40557e-07	0.267883	0.914	0.914	0.0145022
Rpl30	6.47746e-07	0.204011	0.973	0.969	0.014665
Junb	6.64335e-07	0.580686	0.394	0.287	0.0150406
Mettl25	7.26115e-07	-0.788019	0.09	0.174	0.0164392
Mir99ahg	7.68114e-07	-0.385833	0.884	0.912	0.0173901
Col3a1	7.82417e-07	-0.295838	0.951	0.959	0.0177139
Rpl7	8.29277e-07	0.217097	0.962	0.951	0.0187748
Map2k6	8.50763e-07	-0.6275	0.158	0.257	0.0192613
Selenok	9.23135e-07	0.311762	0.885	0.858	0.0208998
Rps18	9.56515e-07	0.188415	0.957	0.959	0.0216555
S100a11	9.8067e-07	0.30378	0.916	0.886	0.0222024
Ly6a	9.95387e-07	0.381227	0.822	0.772	0.0225356
Nme2	1.1219e-06	0.27002	0.908	0.889	0.0253998
Col5a2	1.22594e-06	-0.262707	0.92	0.954	0.0277553
S100a10	1.61308e-06	0.263977	0.94	0.919	0.03652
Txnip	1.70573e-06	0.415824	0.864	0.826	0.0386176
Ptma	1.80258e-06	0.216726	0.976	0.961	0.0408103
Rps19	1.90871e-06	0.20053	0.974	0.962	0.0432131
Rpl18a	2.0006e-06	0.230172	0.96	0.962	0.0452936
Rps15a	2.14426e-06	0.195926	0.979	0.951	0.048546
Rplp1	2.6066e-06	0.135141	0.986	0.986	0.0590135
Ndufb1-ps	2.64612e-06	-0.335412	0.615	0.709	0.0599081
Rpl26	2.78743e-06	0.180761	0.974	0.969	0.0631075
Cmss1	2.87901e-06	-0.312103	0.788	0.82	0.0651809
Rps11	3.18378e-06	0.205341	0.975	0.962	0.0720807
Hmgcs1	3.2303e-06	-0.790064	0.245	0.346	0.0731339
Selenow	3.24582e-06	0.257459	0.919	0.906	0.0734854
Rps10	3.27801e-06	0.213686	0.964	0.962	0.074214
Rpl27a	3.40967e-06	0.190391	0.986	0.975	0.0771949
Rpl13a	3.59546e-06	0.19018	0.96	0.949	0.0814012
Acsl3	3.7853e-06	-0.943645	0.145	0.233	0.0856991
Adamts12	4.13316e-06	-0.53337	0.586	0.671	0.0935746
Rpl12	4.48194e-06	0.185227	0.93	0.93	0.101471
S100a9	4.54465e-06	0.579206	0.302	0.198	0.102891
Rps8	4.62738e-06	0.152818	0.983	0.982	0.104764
Fau	5.19786e-06	0.168224	0.976	0.975	0.11768
Nrk	5.43134e-06	-1.04852	0.083	0.156	0.122966
Hsp90aa1	5.57008e-06	0.368649	0.769	0.709	0.126107
Cntln	5.60725e-06	-0.361838	0.378	0.487	0.126948
Pdia6	5.63999e-06	0.338456	0.816	0.775	0.127689
Arpc1b	6.05118e-06	0.286018	0.799	0.76	0.136999
Fkbp1a	6.42033e-06	0.359829	0.76	0.701	0.145356
Selenom	7.12332e-06	0.302036	0.896	0.874	0.161272
Rpl32	7.18498e-06	0.166281	0.975	0.958	0.162668
Rps20	7.55194e-06	0.142525	0.979	0.975	0.170976
Col1a2	7.88665e-06	-0.364558	0.992	0.986	0.178554
Rpsa	7.96789e-06	0.166074	0.975	0.972	0.180393
Socs2	8.09139e-06	0.678097	0.362	0.26	0.183189
Rpl18	8.36753e-06	0.180708	0.939	0.94	0.189441
Fads2	8.56776e-06	-0.690214	0.177	0.27	0.193974
H2-K1	9.23055e-06	0.404418	0.833	0.796	0.20898
Eef1b2	9.59091e-06	0.286236	0.842	0.799	0.217138
Eef1a1	1.03802e-05	0.170473	0.987	0.986	0.235009
Oxct1	1.04423e-05	-0.32266	0.529	0.657	0.236414
Rps27	1.06036e-05	-0.190346	0.964	0.959	0.240065
Auts2	1.06652e-05	-0.332307	0.787	0.853	0.241459
Ier3	1.13515e-05	1.2363	0.135	0.069	0.256997
Rpl14	1.18142e-05	0.23136	0.943	0.93	0.267473
Suco	1.20221e-05	-0.643044	0.247	0.344	0.272179
Rsrp1	1.20369e-05	0.224973	0.831	0.798	0.272516
Col6a3	1.23577e-05	-0.32295	0.867	0.9	0.279778
Nr1d2	1.26152e-05	0.542243	0.403	0.309	0.285608
Rpl27	1.2987e-05	0.182633	0.934	0.913	0.294025
Cpsf2	1.34731e-05	-0.706433	0.176	0.264	0.305031
Slc25a5	1.49453e-05	0.495752	0.493	0.396	0.338361
Marcks	1.50037e-05	-0.20972	0.926	0.944	0.339684
Gapdh	1.51749e-05	0.379365	0.835	0.787	0.343559
Pik3r1	1.52974e-05	-0.25755	0.797	0.874	0.346333
Stard4	1.57093e-05	-0.966257	0.075	0.142	0.355658
Rps9	1.65748e-05	0.18782	0.957	0.948	0.375254
Fat4	1.69117e-05	-0.717287	0.224	0.322	0.38288
Pam	1.92907e-05	-0.188325	0.873	0.899	0.43674
Tnnt3	1.96651e-05	0.567829	0.648	0.588	0.445218
Ghr	1.9803e-05	-0.346357	0.663	0.765	0.44834
Sfxn2	1.9807e-05	-0.90929	0.094	0.164	0.448431
Arsj	1.9984e-05	-0.620161	0.131	0.212	0.452438
Eif1	2.00699e-05	0.185356	0.966	0.951	0.454383
Gm15564	2.0795e-05	-0.694774	0.09	0.159	0.470798
Yme1l1	2.42239e-05	-0.322575	0.449	0.546	0.54843
5730480H06Rik	2.49787e-05	-0.96569	0.068	0.129	0.565517
Pnp	2.53094e-05	0.303193	0.592	0.52	0.573005
Cyp51	2.57546e-05	-0.789906	0.135	0.212	0.583083
Tnxb	2.63816e-05	-0.250957	0.882	0.919	0.597279
Pde4b	2.68118e-05	-0.536368	0.16	0.246	0.607019
Cpxm1	2.69302e-05	-0.625056	0.395	0.468	0.609699
Serf2	2.73051e-05	0.269226	0.947	0.923	0.618186
Acta2	2.74676e-05	0.569354	0.143	0.228	0.621866
Rps12	2.75358e-05	0.172808	0.979	0.978	0.62341
S100a8	2.76961e-05	0.451689	0.259	0.171	0.627041
Slc25a4	2.88092e-05	0.319349	0.877	0.854	0.65224
Cox4i1	3.05039e-05	0.209678	0.926	0.912	0.690608
Nudcd3	3.13304e-05	-0.326492	0.466	0.573	0.709321
mt-Atp8	3.26434e-05	-0.447093	0.312	0.399	0.739047
Oaz1	3.30543e-05	0.216877	0.927	0.91	0.748349
Ppia	3.49197e-05	0.178729	0.961	0.938	0.790581
Errfi1	3.59047e-05	-0.502601	0.523	0.596	0.812882
mt-Co2	3.60496e-05	0.131294	0.997	0.997	0.816162
Rpl22	3.73226e-05	0.167542	0.934	0.919	0.844983
Klhl13	3.77869e-05	-0.416311	0.464	0.551	0.855496
Ly6c1	3.85699e-05	0.432058	0.68	0.598	0.873223
Fkbp4	3.88369e-05	0.446584	0.426	0.34	0.879267
Plcb1	3.90497e-05	-0.867248	0.157	0.235	0.884085
Ephb3	3.95056e-05	-0.999892	0.06	0.118	0.894407
Cebpd	4.17201e-05	0.062566	0.775	0.718	0.944542
Rps23	4.21168e-05	0.151897	0.979	0.971	0.953524
Smim11	4.23196e-05	0.506341	0.55	0.473	0.958115
mt-Co3	4.63608e-05	0.138896	0.999	1	1
Chchd2	4.68037e-05	0.231882	0.916	0.914	1
Btrc	4.76013e-05	-0.400561	0.417	0.504	1
Plekha5	4.89252e-05	-0.27445	0.716	0.792	1
Abi3bp	5.08387e-05	-0.236084	0.922	0.944	1
Rbm26	5.37307e-05	-0.410796	0.495	0.572	1
Lamb2	5.66616e-05	-0.292606	0.798	0.843	1
Ddit4	5.70527e-05	-0.91545	0.134	0.204	1
Gng5	5.93389e-05	0.222426	0.841	0.808	1
1110051M20Rik	6.12618e-05	-0.445108	0.365	0.459	1
Ank2	6.31713e-05	-0.308835	0.71	0.781	1
Zc3h6	6.46843e-05	-0.482992	0.227	0.319	1
Sri	6.55414e-05	0.394763	0.672	0.59	1
Sema4c	6.57331e-05	-0.660026	0.147	0.225	1
Rps14	6.82021e-05	0.183154	0.972	0.956	1
Polr2b	6.85648e-05	-0.497277	0.207	0.296	1
Dync1i2	7.21666e-05	-0.280542	0.617	0.683	1
Slc38a2	7.53728e-05	0.429211	0.581	0.507	1
Grem2	7.78304e-05	-1.69919	0.05	0.1	1
H3f3a	7.9593e-05	0.189533	0.947	0.916	1
Eif3i	8.00821e-05	0.581307	0.531	0.462	1
Ifi205	8.1635e-05	0.482033	0.55	0.496	1
Brd9	8.41513e-05	-0.565065	0.243	0.33	1
Tnnc2	8.47027e-05	0.479801	0.721	0.645	1
Setbp1	8.75952e-05	-0.35574	0.735	0.791	1
Hspb1	9.07692e-05	0.52938	0.402	0.316	1
Itm2b	9.2246e-05	0.129787	0.98	0.982	1
Scd1	9.50891e-05	-0.547131	0.377	0.463	1
Eif5a	9.6639e-05	0.281075	0.747	0.697	1
Ptprk	0.000100294	-0.539157	0.136	0.212	1
Ddx17	0.000102391	-0.256845	0.67	0.736	1
Col5a3	0.000102454	-0.375472	0.692	0.743	1
Rpl11	0.000103174	0.148934	0.971	0.955	1
Emp3	0.000104635	0.256504	0.904	0.889	1
Psmb8	0.00010812	0.793641	0.333	0.254	1
Swi5	0.00010934	0.296521	0.76	0.716	1
Herc2	0.000114299	-0.35762	0.483	0.576	1
Fndc1	0.000116044	-0.265079	0.87	0.885	1
Trp53inp2	0.000123761	-0.873885	0.059	0.111	1
Tpi1	0.000126755	0.437656	0.572	0.518	1
Cox5a	0.000128026	0.430263	0.646	0.59	1
Ddx5	0.000131397	-0.189997	0.927	0.94	1
Tap2	0.000133165	0.642695	0.349	0.27	1
Arpc3	0.000133727	0.283137	0.675	0.603	1
Gm35188	0.000136568	-0.932816	0.057	0.108	1
Tuba1b	0.000138597	0.2507	0.753	0.728	1
Ntn1	0.000139292	-0.371221	0.621	0.68	1
Sumo2	0.000139321	0.24575	0.862	0.823	1
Rpl28	0.000139547	0.144824	0.977	0.973	1
Zfp354c	0.000140428	-0.542486	0.171	0.25	1
Notch2	0.000140537	-0.253794	0.599	0.692	1
Arf5	0.000140703	0.209235	0.883	0.853	1
Hspa1b	0.000141877	0.863304	0.282	0.202	1
Plekhh2	0.000143025	-0.657348	0.227	0.306	1
Atp5c1	0.00014405	0.331599	0.743	0.695	1
Pgf	0.000148724	0.957838	0.204	0.138	1
Nup98	0.000154521	-0.238389	0.349	0.435	1
Tnni2	0.000155029	0.442017	0.666	0.593	1
Hint1	0.000156287	0.259815	0.843	0.815	1
Rheb	0.000159585	0.342963	0.704	0.645	1
Cebpb	0.000164932	0.40087	0.575	0.51	1
Dnaja1	0.000164942	0.374541	0.723	0.698	1
Rpl36al	0.000175139	0.231514	0.849	0.806	1
Adam19	0.000177793	-0.465007	0.496	0.567	1
Igf2bp2	0.000180374	-0.702699	0.106	0.171	1
Dpysl2	0.000185375	-0.194958	0.724	0.798	1
Tfb2m	0.000185767	-0.814579	0.139	0.206	1
Serpinh1	0.000188916	0.17373	0.951	0.949	1
Eif3j1	0.000191329	-0.442298	0.371	0.456	1
Trim2	0.00019751	-0.391527	0.358	0.444	1
Pfdn5	0.000197782	0.238858	0.868	0.843	1
Taco1	0.00019816	-0.734341	0.091	0.152	1
Arhgap28	0.000201784	-0.552932	0.257	0.333	1
Col5a1	0.000202106	-0.25982	0.829	0.864	1
Arhgap5	0.000203286	-0.300599	0.561	0.639	1
Akap13	0.000205553	0.210061	0.89	0.874	1
Dhx36	0.000206502	-0.385879	0.389	0.468	1
Fam135a	0.000207085	-0.565613	0.213	0.288	1
Ap2a2	0.000213096	-0.346865	0.462	0.549	1
Gbp2	0.000225789	1.12634	0.262	0.194	1
Col6a2	0.000228516	-0.227216	0.897	0.931	1
Cirbp	0.000231141	-0.461813	0.353	0.44	1
Abcd3	0.000235137	-0.3601	0.337	0.423	1
Rpl29	0.00025114	0.175791	0.905	0.904	1
Psmb3	0.000252929	0.307353	0.664	0.615	1
Erbin	0.000256085	-0.265387	0.486	0.577	1
Map1lc3b	0.00025736	0.321443	0.75	0.701	1
Ssc5d	0.000259133	-0.428362	0.481	0.555	1
Rpl9-ps6	0.000266324	0.759183	0.152	0.093	1
Irgm2	0.000270554	1.42612	0.166	0.107	1
Idi1	0.000278432	-0.820299	0.129	0.194	1
Mast4	0.000278713	-0.349047	0.682	0.744	1
Psma3	0.000281384	0.278187	0.771	0.732	1
Stat1	0.000302085	0.796868	0.243	0.176	1
Tns2	0.000302212	0.316841	0.535	0.463	1
Polr2l	0.00030693	-0.440871	0.102	0.163	1
Prdx6	0.000321539	0.370088	0.644	0.574	1
Osmr	0.000322629	0.532695	0.4	0.327	1
Ubr5	0.000329204	-0.281942	0.608	0.688	1
Stat3	0.000330045	0.277298	0.615	0.542	1
Nrep	0.000333395	-0.316518	0.352	0.427	1
Cd63	0.000333937	0.167138	0.945	0.937	1
Rnf38	0.000339815	-0.631098	0.282	0.357	1
Psmb2	0.000354104	0.278206	0.657	0.588	1
Mcc	0.000373335	-0.343004	0.591	0.652	1
Phlda1	0.000375322	-0.270544	0.481	0.574	1
Tcea1	0.000389851	-0.292135	0.551	0.622	1
Dmpk	0.000393222	-0.664649	0.129	0.194	1
Heatr1	0.000399767	-0.545803	0.074	0.126	1
Jpt1	0.000415821	0.401975	0.546	0.473	1
Wdsub1	0.00041994	-0.61264	0.127	0.191	1
Chfr	0.000420006	-0.31246	0.222	0.303	1
Fdx2	0.000426126	0.646575	0.263	0.192	1
Smap2	0.000452177	-0.596612	0.145	0.212	1
Polr1d	0.000460074	0.206642	0.603	0.538	1
4930402H24Rik	0.000461501	-0.222746	0.515	0.596	1
Btg2	0.000461739	0.553121	0.239	0.171	1
Srebf2	0.000468191	-0.393776	0.434	0.507	1
BC034090	0.000469078	-0.711706	0.074	0.126	1
Rcor3	0.000469926	-0.430388	0.239	0.317	1
Tram2	0.000492245	-0.370109	0.347	0.435	1
Ercc1	0.000492249	0.65821	0.217	0.153	1
Gstcd	0.000497803	-0.737514	0.063	0.112	1
Nfatc1	0.000502663	-0.542922	0.174	0.242	1
Serpine1	0.000512389	0.585646	0.1	0.053	1
Tns3	0.00051312	-0.434093	0.19	0.263	1
Ppp6r2	0.00051728	-0.449414	0.257	0.331	1
Tmem107	0.00052086	0.714395	0.231	0.169	1
Cltb	0.000521306	0.301798	0.52	0.455	1
Eef1d	0.000536312	0.315156	0.791	0.771	1
Slc31a2	0.000537099	0.551465	0.247	0.184	1
Dnajb9	0.000579061	0.490078	0.437	0.371	1
Tex14	0.000581028	1.03358	0.105	0.058	1
Tpm1	0.000586214	0.363641	0.84	0.784	1
Mmp2	0.000586944	-0.127287	0.929	0.945	1
Srsf11	0.000589242	-0.233978	0.689	0.76	1
Vim	0.000589327	0.160598	0.966	0.956	1
Fgf1	0.000591373	-0.785407	0.105	0.163	1
Loxl2	0.00059191	-0.29257	0.643	0.695	1
Igtp	0.00059537	1.14989	0.124	0.073	1
mt-Nd4l	0.000604178	-0.262691	0.654	0.722	1
Saraf	0.00060657	0.361045	0.546	0.492	1
Adcyap1r1	0.000607636	-0.594934	0.104	0.163	1
B2m	0.000619442	0.330223	0.893	0.878	1
Ddx41	0.000631262	-0.775391	0.114	0.171	1
Bod1	0.000636513	0.437331	0.331	0.26	1
Itpr1	0.000642875	-0.363769	0.464	0.552	1
Medag	0.000651148	-0.172343	0.76	0.81	1
Syne1	0.000666993	-0.29063	0.49	0.586	1
Zfp160	0.000668782	-0.555795	0.166	0.236	1
Calr	0.000670358	0.141695	0.917	0.902	1
Bhlhe40	0.000672708	0.587554	0.314	0.243	1
Uqcc2	0.000677374	0.305181	0.71	0.653	1
Esyt2	0.000686598	-0.234704	0.717	0.767	1
C1qtnf6	0.000692133	-0.48285	0.275	0.351	1
Eif3h	0.000693094	0.271414	0.726	0.701	1
Lepr	0.000701599	-0.939067	0.086	0.139	1
Tnfaip8	0.000703504	-0.513596	0.194	0.261	1
Myl1	0.000711625	0.616339	0.653	0.59	1
Manf	0.000717902	0.378222	0.762	0.726	1
Gm4258	0.000723913	-0.525557	0.195	0.264	1
Zfp800	0.00072612	0.407191	0.251	0.181	1
Serping1	0.000729094	0.161718	0.949	0.954	1
Slc29a1	0.000735022	0.334349	0.651	0.605	1
Gm49797	0.000742286	0.442376	0.344	0.271	1
Wwox	0.000744478	-0.277423	0.604	0.677	1
Aldh2	0.000747816	-0.126028	0.831	0.858	1
Tuba1a	0.000753621	0.207835	0.908	0.9	1
Zfp961	0.000773776	-0.882924	0.068	0.115	1
Hspb8	0.000785067	0.437393	0.353	0.279	1
Sh3glb1	0.00080534	0.169095	0.795	0.75	1
Rps21	0.000810003	-0.166801	0.983	0.98	1
Abhd3	0.00081289	-0.792764	0.06	0.105	1
Angpt1	0.000838945	-0.484006	0.373	0.448	1
Ndufa3	0.000844923	-0.229257	0.465	0.539	1
Cul4a	0.000850681	-0.309042	0.307	0.393	1
Lap3	0.000857072	0.705491	0.259	0.192	1
Myoc	0.00085733	-0.258266	0.641	0.719	1
Tma7	0.000866694	0.239747	0.607	0.539	1
Etfb	0.00086986	0.42182	0.514	0.442	1
Col4a4	0.000870791	-0.391079	0.332	0.409	1
Lrp1	0.000870996	-0.143899	0.929	0.948	1
Gse1	0.000874763	-0.412268	0.342	0.424	1
Sqle	0.000890342	-0.560143	0.112	0.171	1
Nfat5	0.00089094	-0.29783	0.677	0.712	1
Col4a5	0.000896313	-0.358582	0.31	0.395	1
Lpcat3	0.000900599	-0.62582	0.203	0.27	1
Lars2	0.000907949	-0.288522	0.502	0.587	1
Dmkn	0.00091111	0.973702	0.111	0.065	1
Hspe1	0.000914715	0.323087	0.639	0.573	1
Zfp385b	0.000914798	-0.606044	0.187	0.25	1
Pdzd2	0.000917141	-0.206942	0.658	0.725	1
Ifngr1	0.000919825	0.311816	0.844	0.824	1
Ptpn4	0.000921961	-0.581487	0.141	0.201	1
Arhgef28	0.000938107	0.463867	0.325	0.258	1
Prdx2	0.000956973	0.266916	0.706	0.669	1
Map4k4	0.000961549	-0.316393	0.666	0.735	1
Rpl23a	0.000966784	0.156697	0.915	0.897	1
Icam1	0.000966989	0.904963	0.159	0.104	1
Prrc2c	0.000974011	-0.16342	0.709	0.774	1
Ccnd3	0.00097856	0.491303	0.562	0.521	1
Huwe1	0.000978818	-0.245561	0.604	0.681	1
Ost4	0.000979697	0.274994	0.713	0.652	1
Taz	0.000982324	-0.4498	0.21	0.284	1
St3gal3	0.00100225	-0.377404	0.227	0.308	1
Qsox1	0.00100542	-0.393889	0.239	0.312	1
Tap1	0.00101011	1.27405	0.15	0.098	1
Snapin	0.00101116	-0.331834	0.228	0.299	1
Mrpl36	0.00102375	0.53796	0.294	0.229	1
Hist1h1e	0.00102487	-0.540596	0.078	0.128	1
Col6a6	0.00103689	-0.496931	0.403	0.469	1
Clta	0.00103976	0.257788	0.739	0.694	1
Adamtsl1	0.00104367	-0.30973	0.689	0.744	1
Gm42418	0.00104612	-0.258429	0.989	0.99	1
Ktn1	0.00106488	-0.210519	0.496	0.57	1
Lhfpl2	0.00107248	-0.528342	0.167	0.23	1
Spopl	0.00108072	-0.356259	0.264	0.344	1
Iah1	0.00109991	0.372218	0.459	0.381	1
Pygo1	0.00111258	-0.671141	0.109	0.164	1
E2f6	0.00112657	0.653658	0.118	0.069	1
Gm12743	0.00114517	-0.647472	0.117	0.173	1
Rpl10a	0.00114802	0.1434	0.936	0.923	1
Rpain	0.00123823	0.644034	0.14	0.088	1
Timp4	0.00124692	0.976042	0.102	0.058	1
Eif4a1	0.00125002	0.248804	0.776	0.75	1
Irgm1	0.00125714	1.06965	0.151	0.098	1
Nsmaf	0.00125897	-0.422909	0.279	0.353	1
Ndufb11	0.00126942	0.23434	0.729	0.691	1
Spon2	0.00128941	-0.736674	0.165	0.228	1
Tle5	0.00129595	0.226176	0.789	0.747	1
Itga11	0.0012968	-0.302522	0.497	0.569	1
Akap12	0.00130825	-0.352336	0.642	0.69	1
Arhgap39	0.00133753	-0.660727	0.079	0.126	1
Myl12a	0.00134973	0.308239	0.821	0.812	1
Sgcd	0.00135758	-0.483117	0.377	0.447	1
Appbp2	0.00135875	-0.442938	0.417	0.487	1
Tmem87a	0.00136189	-0.218769	0.262	0.333	1
Trir	0.00138951	0.329112	0.6	0.535	1
Igf1	0.00140784	-0.385064	0.63	0.673	1
Gabarap	0.00147452	0.229453	0.879	0.867	1
Rab40c	0.00149027	-0.55384	0.179	0.242	1
Rpl5	0.00152563	0.150863	0.918	0.91	1
Acsl4	0.00152713	-0.428636	0.188	0.25	1
Pnpla8	0.00152846	-0.220415	0.453	0.528	1
Matr3	0.00152898	-0.271817	0.464	0.535	1
Hps5	0.0015324	-0.697404	0.108	0.163	1
Slc25a30	0.00153732	0.755515	0.138	0.087	1
AW112010	0.00153882	0.573861	0.545	0.489	1
Filip1l	0.00154581	-0.301682	0.41	0.489	1
Slc41a3	0.00155242	-0.650699	0.131	0.187	1
Ifi27l2a	0.00155711	0.474698	0.37	0.295	1
Taok2	0.00157392	-0.431998	0.221	0.285	1
Smim14	0.001586	0.186759	0.848	0.827	1
Lrch2	0.00162763	-0.586572	0.074	0.121	1
Fbxo42	0.00162887	-0.462083	0.159	0.221	1
Fam161a	0.00165315	-0.644338	0.103	0.154	1
Pet100	0.00165937	-0.234903	0.204	0.274	1
Btbd11	0.00166131	-0.493302	0.192	0.26	1
Eef1g	0.00166252	0.223712	0.736	0.688	1
Smarca2	0.00166371	-0.204142	0.654	0.725	1
Cdk5rap1	0.00168458	-0.777565	0.075	0.122	1
Calm2	0.00168858	0.21461	0.855	0.834	1
Rer1	0.00169896	0.304511	0.7	0.629	1
Bnc2	0.00172412	-0.218636	0.724	0.781	1
Nsa2	0.00172822	-0.318795	0.545	0.597	1
Oat	0.0017304	0.219052	0.786	0.749	1
Zfp383	0.0017353	-0.754321	0.063	0.107	1
Got1	0.00174785	0.532071	0.192	0.135	1
Gpatch2	0.00175544	-0.267898	0.287	0.369	1
Trhde	0.00175559	-0.435656	0.179	0.24	1
Oser1	0.00175639	0.426582	0.223	0.162	1
Lvrn	0.00177147	0.461603	0.581	0.551	1
Piezo2	0.00177813	-0.698867	0.138	0.195	1
Psmb6	0.00180054	0.261998	0.65	0.61	1
Rbl2	0.00181212	-0.484089	0.233	0.301	1
Lrrc40	0.00181367	-0.733833	0.073	0.118	1
Pxdc1	0.00182138	0.716053	0.249	0.191	1
Slc9a6	0.00183462	-0.432597	0.151	0.209	1
Wbp11	0.00183983	-0.372113	0.265	0.334	1
Rrbp1	0.00184242	-0.14539	0.924	0.928	1
Il16	0.00187469	-0.51344	0.166	0.225	1
Cript	0.00187815	0.500652	0.362	0.299	1
C1galt1	0.00188496	0.418573	0.389	0.323	1
Ldb2	0.00190657	-0.312038	0.369	0.444	1
Tagln2	0.00191028	0.395492	0.68	0.662	1
Ier2	0.0019193	0.48184	0.382	0.317	1
Snai2	0.001931	-0.490673	0.108	0.162	1
Cdc42	0.00193312	0.15307	0.859	0.843	1
Pkd1	0.00194307	-0.297585	0.588	0.67	1
Rbm25	0.00195359	-0.25193	0.655	0.697	1
Gpc6	0.00195446	-0.311765	0.537	0.612	1
Anxa3	0.00196175	0.271148	0.568	0.497	1
Ostc	0.00197068	0.2471	0.759	0.718	1
Ramp2	0.00197703	0.254314	0.711	0.663	1
Slc22a17	0.00198367	-0.514661	0.111	0.166	1
Prdx1	0.00198461	0.194127	0.878	0.855	1
Enpep	0.00201294	-0.319397	0.206	0.271	1
Tnfsf13b	0.00203072	0.486718	0.116	0.07	1
Atp6v0e	0.00203114	0.33679	0.724	0.691	1
Ctsl	0.00203371	0.153446	0.951	0.933	1
Tnfaip6	0.0020583	0.686367	0.328	0.265	1
Akap10	0.00207085	-0.388721	0.311	0.383	1
Rcc1l	0.00208262	-0.719835	0.081	0.126	1
H2afz	0.00213206	0.39186	0.671	0.621	1
Gulp1	0.00214334	-0.240345	0.721	0.775	1
Sntb2	0.00214543	-0.1925	0.688	0.733	1
Aldh1a3	0.00216062	0.553311	0.19	0.135	1
Tk2	0.0021663	-0.565131	0.085	0.133	1
Camk1d	0.00220254	-0.337545	0.846	0.869	1
Calm1	0.00226494	0.202344	0.877	0.853	1
Ubap2	0.00233746	-0.525139	0.25	0.316	1
S100a13	0.00235088	0.225657	0.84	0.805	1
Tmx4	0.00235378	-0.272972	0.267	0.344	1
Rpl22l1	0.00236693	0.191569	0.802	0.778	1
Scaper	0.00239697	-0.269123	0.392	0.466	1
Garnl3	0.00240399	-0.422257	0.124	0.178	1
Dstyk	0.00241646	-0.410217	0.276	0.346	1
Sesn3	0.00242215	-0.450318	0.258	0.324	1
Usp50	0.00243052	-0.877354	0.059	0.1	1
Becn1	0.00244395	-0.285655	0.215	0.287	1
Map3k14	0.00247102	-0.467622	0.197	0.263	1
Tspan2	0.00253314	-0.492183	0.076	0.122	1
Gfpt2	0.00253374	0.344181	0.557	0.486	1
Vegfa	0.00253603	-0.468661	0.235	0.299	1
Tomm5	0.00254696	0.321392	0.517	0.454	1
Vps13b	0.00258339	-0.24956	0.579	0.646	1
Phlda3	0.00259355	0.325177	0.367	0.301	1
Yod1	0.00261077	-0.534406	0.1	0.15	1
Tcf4	0.00261656	-0.143774	0.931	0.959	1
Hmgcr	0.00263602	-0.597318	0.123	0.176	1
Cltc	0.00264328	-0.219273	0.692	0.749	1
Zfp507	0.00266558	-0.581782	0.118	0.171	1
Flnc	0.00267016	-0.32578	0.257	0.324	1
Mapkap1	0.002678	-0.319186	0.409	0.487	1
Arl1	0.00268055	0.271438	0.71	0.68	1
Ly6e	0.00272048	0.25889	0.686	0.647	1
Lsamp	0.00272068	-0.453266	0.326	0.395	1
Tug1	0.00273762	-0.311745	0.266	0.337	1
Atp5d	0.00279933	0.244312	0.738	0.719	1
Tab1	0.00281784	-0.758776	0.062	0.103	1
Lrp6	0.00283018	-0.110842	0.616	0.684	1
Ppp1r14b	0.00284019	0.307155	0.682	0.643	1
Fam98b	0.0028567	-0.612053	0.135	0.19	1
Eps15	0.00287709	-0.232001	0.606	0.671	1
Spats2l	0.00287789	-0.333037	0.4	0.468	1
Lncpint	0.00288148	0.192142	0.811	0.775	1
Fzd8	0.0028875	-0.389068	0.097	0.147	1
Hmgn2	0.00290556	-0.231793	0.156	0.215	1
Pi15	0.00290718	-0.974237	0.132	0.184	1
Zfp952	0.00291094	-0.856592	0.067	0.107	1
Airn	0.00291972	-0.204276	0.878	0.899	1
Cmya5	0.002949	-0.556242	0.156	0.213	1
Flywch1	0.00295156	-0.399046	0.241	0.305	1
Ccnh	0.00296416	-0.290629	0.259	0.326	1
Glg1	0.00298874	-0.180793	0.706	0.761	1
Txnl1	0.0029896	0.221047	0.502	0.428	1
Ncdn	0.00299965	-0.583977	0.07	0.112	1
Ramp1	0.00300603	0.363156	0.455	0.383	1
Cct5	0.00300692	0.277576	0.545	0.489	1
Pdzrn3	0.00302439	-0.188439	0.425	0.504	1
Kdm2b	0.00305084	-0.545441	0.122	0.176	1
Wnt5a	0.00305973	-0.498951	0.321	0.393	1
Ctsk	0.00306561	-0.236274	0.62	0.674	1
Nfkbiz	0.0030692	0.51385	0.15	0.1	1
Senp7	0.00307785	-0.162617	0.364	0.44	1
9330179D12Rik	0.00308907	-0.556354	0.066	0.107	1
Atp5h	0.00309732	0.239228	0.835	0.824	1
Myoz1	0.00311355	0.781069	0.164	0.114	1
Ecm2	0.00311731	-0.279773	0.665	0.722	1
Paip2	0.00314521	0.26581	0.695	0.652	1
Frmd6	0.00316018	-0.208336	0.767	0.794	1
Pcdh9	0.00317316	-0.589815	0.222	0.284	1
Bicra	0.0031785	-0.262469	0.249	0.317	1
Nfia	0.00318443	-0.17834	0.926	0.961	1
Rabgap1l	0.00319657	-0.289376	0.658	0.698	1
Ctsd	0.00320145	0.166294	0.761	0.728	1
Knop1	0.00320628	-0.341116	0.191	0.25	1
Rpl35a	0.00321	0.118597	0.984	0.98	1
Rtraf	0.00321078	0.321359	0.608	0.566	1
Eid1	0.00324002	0.270097	0.631	0.584	1
Gclm	0.00330292	0.463251	0.349	0.289	1
Hnrnpd	0.00330592	-0.270882	0.478	0.548	1
Aacs	0.00333057	-0.667359	0.115	0.163	1
Csk	0.00335537	0.509569	0.284	0.226	1
Dtnb	0.00335997	-0.597839	0.162	0.219	1
Pop4	0.00336533	-0.590566	0.141	0.194	1
Dock11	0.00337943	-0.279069	0.609	0.666	1
Ube2s	0.00341679	0.247871	0.496	0.427	1
Cbx3	0.003438	-0.161986	0.681	0.735	1
Ctnnal1	0.00344469	-0.589787	0.067	0.108	1
Oga	0.00344868	-0.409483	0.412	0.468	1
Zdhhc8	0.00346191	-0.314741	0.227	0.298	1
Senp5	0.00346468	-0.407479	0.26	0.323	1
Trp53	0.00350457	0.488408	0.356	0.295	1
Slc2a13	0.00351849	-0.302037	0.25	0.317	1
Tecpr1	0.00352514	-0.499812	0.171	0.228	1
Gk5	0.00353957	-0.410039	0.308	0.368	1
Tom1l2	0.00354312	-0.268692	0.488	0.541	1
Zfyve21	0.00356441	-0.193662	0.323	0.397	1
Rpgrip1	0.00358722	-0.488386	0.082	0.126	1
Chchd1	0.00360583	0.33301	0.468	0.404	1
Zfp516	0.00362739	-0.196291	0.18	0.242	1
Rab5if	0.00363837	0.341876	0.42	0.357	1
Ubap2l	0.0036432	-0.177643	0.567	0.639	1
Rhoa	0.00365457	0.153368	0.917	0.916	1
Ints7	0.00366079	-0.51572	0.115	0.166	1
Cry1	0.00370859	-0.994045	0.075	0.117	1
Cbx1	0.00371863	-0.177838	0.454	0.521	1
Trnt1	0.00371964	-0.408491	0.153	0.208	1
Son	0.00372331	-0.18281	0.884	0.893	1
Foxp2	0.00374199	-0.616415	0.111	0.16	1
Capn15	0.00374489	-0.544601	0.18	0.242	1
Wtap	0.0037706	-0.437758	0.3	0.364	1
Cir1	0.00379802	-0.214092	0.335	0.409	1
Ptch1	0.00382427	-0.258692	0.126	0.178	1
Amotl1	0.00383054	-0.127932	0.608	0.683	1
Fam204a	0.0038402	-0.495785	0.251	0.306	1
Snrpe	0.00386151	0.277585	0.622	0.542	1
Ldlrap1	0.00390923	-0.563956	0.136	0.19	1
Epb41l2	0.0039283	-0.146648	0.824	0.846	1
Prpf8	0.00393695	-0.309657	0.366	0.442	1
Nupr1	0.00397135	0.208143	0.852	0.802	1
Nr2c2	0.00399091	-0.350149	0.381	0.458	1
Mrps24	0.00403183	0.399712	0.514	0.458	1
Sufu	0.0040358	-0.450458	0.179	0.239	1
Rbfox2	0.00404806	-0.264548	0.773	0.798	1
Drap1	0.00406593	0.262171	0.754	0.723	1
Mapk8ip3	0.00408158	-0.56989	0.204	0.265	1
Nhsl2	0.00411653	-0.538111	0.267	0.327	1
Pakap.1	0.00414572	0.495879	0.274	0.218	1
Tmed9	0.004173	0.193362	0.81	0.777	1
Edrf1	0.00417424	-0.457846	0.1	0.15	1
Ahcyl1	0.00419236	-0.222074	0.513	0.587	1
N6amt1	0.00419612	0.465097	0.168	0.118	1
Myzap	0.00424586	0.509372	0.107	0.066	1
Tcof1	0.00429928	-0.725517	0.13	0.18	1
Tgfbi	0.00432612	-0.264333	0.605	0.657	1
Lrig2	0.00439066	-0.228699	0.239	0.306	1
Taf10	0.00443187	0.395763	0.452	0.392	1
Dpm2	0.00443357	0.47195	0.305	0.243	1
E2f3	0.00443759	-0.481038	0.078	0.121	1
Usp38	0.00444763	-0.63271	0.11	0.159	1
Grn	0.00446413	-0.219136	0.666	0.723	1
Hacl1	0.00450005	-0.603552	0.076	0.118	1
Spry2	0.00450881	-0.299329	0.511	0.572	1
Nup62	0.00454402	0.429012	0.163	0.114	1
Spcs1	0.00455177	0.288654	0.654	0.608	1
Cope	0.00456219	0.22351	0.602	0.551	1
Snrpg	0.00456372	0.282036	0.791	0.743	1
Zfp395	0.00457755	-0.492786	0.245	0.309	1
Nfib	0.00458523	-0.190263	0.95	0.951	1
Srp9	0.00458776	0.208071	0.608	0.567	1
Hspa1a	0.00459671	1.33968	0.222	0.176	1
Tsg101	0.00463982	-0.341909	0.362	0.424	1
Sash1	0.00470459	-0.155451	0.759	0.798	1
Mrfap1	0.00473949	0.2066	0.781	0.753	1
Atxn7l1	0.00478354	-0.380451	0.314	0.385	1
Micu3	0.00479114	-0.386878	0.3	0.362	1
E230016M11Rik	0.00479196	-0.713794	0.104	0.149	1
Hspa5	0.00481031	0.149776	0.917	0.912	1
Eid2	0.00482243	0.444157	0.225	0.173	1
Fst	0.0048382	-0.278778	0.376	0.444	1
Slc48a1	0.0048649	0.619717	0.318	0.26	1
Olfml2b	0.00487674	-0.301262	0.539	0.608	1
Mospd2	0.00487795	-0.447839	0.214	0.277	1
Adm	0.00488634	0.674132	0.344	0.294	1
Plpp1	0.00489269	-0.479824	0.416	0.478	1
Cntrl	0.00490557	-0.355227	0.154	0.211	1
Cemip2	0.00491561	-0.529176	0.079	0.121	1
Npas3	0.00494603	-0.643547	0.162	0.213	1
Hsp90b1	0.00499257	0.177191	0.938	0.937	1
Pafah1b1	0.00501794	-0.179	0.793	0.816	1
H1f0	0.00509384	-0.437736	0.377	0.434	1
Frmd4a	0.00513076	-0.369019	0.366	0.428	1
Frg1	0.00513567	-0.12531	0.348	0.43	1
Fbln5	0.00514183	0.225889	0.71	0.657	1
Rassf2	0.00521181	-0.200495	0.237	0.299	1
Rnf150	0.00523069	-0.375356	0.203	0.261	1
Atg13	0.00525138	-0.416895	0.16	0.215	1
Ntn4	0.00526078	-0.342976	0.51	0.559	1
Furin	0.00526947	-0.250024	0.229	0.295	1
Numa1	0.00527928	-0.321817	0.447	0.507	1
Ubtd2	0.00531304	-0.283229	0.398	0.465	1
Sarnp	0.00531749	0.254988	0.669	0.636	1
Rgs6	0.00535432	-0.611772	0.229	0.281	1
Dnm3os	0.00535573	-0.32948	0.273	0.338	1
Serpinb6a	0.00536988	0.198467	0.868	0.857	1
Parg	0.00537703	-0.339706	0.226	0.288	1
Shfl	0.00541255	-0.57025	0.066	0.104	1
Tmed1	0.00544338	0.293264	0.408	0.338	1
Copg2	0.00546314	-0.467398	0.267	0.32	1
Nrbp2	0.00548367	-0.578883	0.085	0.126	1
Psmb9	0.00549845	0.56485	0.192	0.146	1
Txndc17	0.00549994	0.274793	0.646	0.604	1
Ttc28	0.00552942	-0.208112	0.766	0.813	1
Ckap5	0.0055633	-0.239452	0.348	0.423	1
Ndufab1	0.00560791	0.283562	0.566	0.511	1
Pgls	0.00562475	0.465682	0.461	0.41	1
Hspg2	0.00562712	-0.220316	0.849	0.882	1
Nr3c1	0.00566307	-0.175391	0.797	0.826	1
Mtbp	0.00568758	-0.78996	0.069	0.107	1
Slc44a1	0.00569037	-0.200511	0.66	0.716	1
Phkb	0.00572982	-0.349465	0.38	0.435	1
Fap	0.00573121	-0.249291	0.712	0.765	1
Nt5dc1	0.00575896	-0.351526	0.266	0.337	1
Hba-a1	0.00578902	-0.116899	0.275	0.35	1
Fdps	0.00579005	-0.487146	0.221	0.272	1
Arrdc3	0.00583861	-0.281614	0.274	0.333	1
Creb3l1	0.00593211	-0.279112	0.56	0.624	1
Tlr3	0.00595098	-0.547557	0.081	0.122	1
Casp9	0.00598449	-0.780158	0.07	0.108	1
Pcmtd2	0.00600543	-0.544306	0.27	0.326	1
Pfn1	0.00602091	0.199499	0.828	0.801	1
Dnm3	0.00605062	-0.182169	0.354	0.428	1
Agap1	0.00609339	-0.250286	0.667	0.732	1
Rcn3	0.00613619	0.241255	0.766	0.737	1
4932438A13Rik	0.0061413	-0.26323	0.498	0.569	1
Hmgxb4	0.00616414	-0.461909	0.188	0.239	1
Smdt1	0.0061724	0.306682	0.722	0.687	1
Rac1	0.00619103	0.130333	0.749	0.712	1
Herpud1	0.00621047	0.237575	0.654	0.614	1
Kras	0.00625249	0.25631	0.473	0.413	1
Smg6	0.0063214	-0.249461	0.597	0.671	1
Pdlim2	0.00634883	0.432153	0.456	0.395	1
Dkk2	0.00639149	-0.539747	0.238	0.295	1
Arfgap1	0.00644525	-0.312841	0.303	0.372	1
Glcci1	0.00645908	-0.294063	0.193	0.253	1
Appl2	0.00650509	-0.260745	0.258	0.319	1
Vangl2	0.00651349	-0.593031	0.066	0.104	1
Sec61g	0.00653276	-0.0246235	0.852	0.869	1
Plac8	0.00655442	0.903102	0.12	0.08	1
Cnot3	0.00660288	-0.307577	0.279	0.348	1
Grcc10	0.00662326	0.271284	0.636	0.607	1
Zfp90	0.00665196	-0.522024	0.095	0.139	1
Hccs	0.0066904	-0.632279	0.098	0.142	1
Uqcrb	0.00672206	0.269351	0.799	0.739	1
Nt5c	0.00675926	0.425236	0.312	0.256	1
Adamts2	0.00679215	-0.171929	0.762	0.795	1
Tbc1d10a	0.00682661	0.400017	0.279	0.228	1
Casc4	0.00683878	-0.384985	0.303	0.364	1
Insig2	0.00699394	0.210848	0.39	0.33	1
Aplp2	0.00699409	-0.159745	0.73	0.788	1
Ppib	0.00700082	0.169019	0.929	0.895	1
Brk1	0.00701069	0.254354	0.615	0.583	1
Slc39a13	0.00704488	-0.323769	0.318	0.378	1
Ttc7	0.00704834	-0.440573	0.148	0.199	1
Mfn2	0.00708506	-0.410615	0.142	0.192	1
Arhgef2	0.00708847	-0.337451	0.36	0.43	1
Pcbd2	0.0071552	0.364669	0.356	0.299	1
Mpc2	0.00718753	0.170457	0.695	0.673	1
Enpp2	0.00718971	-0.293224	0.594	0.642	1
Sc5d	0.00720508	-0.261528	0.278	0.346	1
Prrc2a	0.00725506	-0.248509	0.366	0.433	1
Mtmr6	0.00728968	-0.378016	0.323	0.379	1
Dlc1	0.0073688	-0.182321	0.912	0.934	1
Srgap3	0.00739366	-0.403239	0.119	0.167	1
Snx13	0.00743613	-0.300406	0.258	0.32	1
Tmem250-ps	0.00743867	-0.394095	0.099	0.142	1
Sorbs3	0.00745522	-0.713795	0.13	0.176	1
Tmed2	0.00749439	0.184979	0.79	0.76	1
Map4k5	0.00749927	-0.24353	0.409	0.482	1
Casc3	0.00753723	-0.320393	0.233	0.295	1
Nipa2	0.00757091	-0.258887	0.205	0.265	1
Wdpcp	0.00759695	-0.309089	0.255	0.317	1
Pid1	0.00760691	-0.310811	0.754	0.809	1
Slc2a10	0.00760831	-0.452688	0.082	0.122	1
Alyref	0.00760938	0.381374	0.416	0.355	1
C2cd5	0.00764664	-0.200001	0.273	0.338	1
Fam13a	0.00764986	-0.438299	0.085	0.126	1
Neo1	0.00769237	-0.222502	0.419	0.476	1
Tmod2	0.00770757	-0.312851	0.459	0.529	1
Atp5b	0.00771066	0.217305	0.8	0.785	1
Gm39469	0.00771079	-0.573625	0.096	0.139	1
Ipo8	0.00772026	-0.39415	0.213	0.268	1
Mprip	0.00772991	-0.16467	0.629	0.692	1
Birc6	0.00773739	-0.161752	0.725	0.767	1
Herc4	0.0077387	-0.220226	0.359	0.419	1
Ddx60	0.00775606	-0.470623	0.118	0.164	1
Dnm1	0.00778354	-0.235351	0.51	0.577	1
Glt8d1	0.00789475	-0.20336	0.359	0.441	1
Fhl1	0.00793258	0.252818	0.51	0.452	1
Qsox2	0.00799014	-0.439787	0.103	0.147	1
Taldo1	0.00799364	0.247097	0.507	0.441	1
Map3k12	0.00800847	-0.539005	0.096	0.139	1
Atp6v0b	0.00804758	0.286309	0.659	0.619	1
Fgd4	0.00805032	-0.183789	0.313	0.382	1
Rpl34	0.00806043	0.11459	0.971	0.949	1
Agpat2	0.00806722	-0.385421	0.138	0.188	1
Adarb1	0.00806912	0.229372	0.487	0.423	1
Lrmda	0.0080993	-0.339551	0.354	0.417	1
Luc7l2	0.00810071	-0.133635	0.855	0.893	1
Hsf1	0.00816282	-0.361727	0.152	0.204	1
Cul4b	0.00817472	-0.496121	0.114	0.157	1
Micu2	0.00818156	-0.380984	0.262	0.322	1
Cryzl1	0.0082081	-0.258072	0.322	0.385	1
St5	0.00825169	-0.277195	0.51	0.581	1
Vegfb	0.00829058	-0.392258	0.147	0.201	1
Ube2w	0.0083383	0.245983	0.436	0.379	1
Rab10	0.00840153	-0.203033	0.631	0.687	1
Esd	0.0084279	0.277097	0.62	0.583	1
Dhrs7b	0.00844017	-0.544393	0.114	0.159	1
Btbd10	0.00844546	-0.22892	0.254	0.317	1
Izumo4	0.00844913	-0.322092	0.118	0.167	1
Kat6b	0.00851386	-0.371269	0.488	0.544	1
Ubxn1	0.00854576	0.416256	0.569	0.545	1
6430590A07Rik	0.00857529	-0.488089	0.114	0.159	1
Selenos	0.00871666	-0.119868	0.713	0.767	1
Kdm5d	0.00877782	-0.376188	0.166	0.218	1
Smyd2	0.00882366	-0.22071	0.178	0.233	1
Gpd2	0.00893085	-0.411003	0.157	0.208	1
Alms1	0.00893402	-0.240682	0.206	0.263	1
Tle4	0.00895592	-0.344113	0.301	0.365	1
Manea	0.00903241	-0.488355	0.177	0.226	1
Rnf14	0.00905223	-0.28481	0.305	0.376	1
Hmgb2	0.00906673	-0.380856	0.211	0.264	1
Foxk2	0.00907873	-0.31289	0.216	0.278	1
Uap1	0.0091206	0.29489	0.678	0.636	1
Ttbk2	0.00912535	-0.552077	0.087	0.128	1
Creld1	0.00929615	0.358685	0.254	0.201	1
Eif3f	0.00932828	0.193631	0.754	0.74	1
Pdgfra	0.00938299	-0.175705	0.782	0.812	1
Eno1	0.00959516	-0.333128	0.188	0.242	1
Spcs2	0.00959715	0.235561	0.725	0.713	1
Rabac1	0.00961591	0.17788	0.895	0.885	1
Cox7a2l	0.00963856	0.230169	0.669	0.639	1
N4bp2	0.00966648	-0.318182	0.156	0.208	1
Fads3	0.00967564	-0.600543	0.099	0.14	1
Depdc5	0.00974805	-0.338767	0.21	0.264	1
Aldoa	0.009801	0.176213	0.87	0.851	1
Nav1	0.00983539	-0.159179	0.774	0.824	1
Oasl2	0.00987357	0.757175	0.16	0.118	1
Rnaseh2c	0.00989078	0.34767	0.391	0.337	1
Pard3b	0.00992564	-0.200701	0.843	0.886	1
Pgam2	0.00993388	0.75077	0.186	0.14	1
Ppp1r35	0.00995411	0.460349	0.226	0.177	1
Crk	0.0100204	0.323316	0.471	0.421	1
Klf13	0.010031	0.279024	0.584	0.541	1
Mipol1	0.0100734	-0.254791	0.216	0.274	1
Dctn3	0.0100862	0.498575	0.374	0.327	1
Jarid2	0.0101156	-0.270702	0.394	0.448	1
Stoml1	0.0101261	-0.445409	0.096	0.138	1
Gadd45b	0.0101344	0.75962	0.11	0.073	1
Zfhx4	0.0101907	-0.161964	0.856	0.875	1
Ndufb9	0.0101942	0.23157	0.791	0.746	1
Fiz1	0.0102257	-0.5665	0.092	0.132	1
Sod1	0.0102364	-0.119182	0.4	0.476	1
Alkbh1	0.0102428	-0.315666	0.154	0.206	1
Sec22c	0.0104155	-0.628807	0.067	0.101	1
Ankle2	0.0104191	-0.298768	0.202	0.253	1
Zscan21	0.0105408	-0.514042	0.112	0.156	1
Psmc4	0.0105511	0.349021	0.359	0.303	1
Birc3	0.0105997	-0.457786	0.198	0.25	1
Pde3a	0.0106245	-0.374974	0.365	0.419	1
Cfl1	0.0106283	0.204918	0.734	0.704	1
Atp2b1	0.0106883	-0.130289	0.65	0.705	1
Mob3b	0.010689	-0.90771	0.076	0.112	1
Cfdp1	0.0107176	-0.155058	0.555	0.615	1
Fis1	0.010758	0.303467	0.562	0.514	1
Xpo1	0.0107847	-0.363977	0.306	0.362	1
Glrx	0.0108265	0.592436	0.105	0.069	1
Gm26535	0.0108807	-0.590652	0.087	0.128	1
Elp4	0.0109173	-0.348915	0.317	0.375	1
Zfas1	0.0109245	0.504597	0.218	0.171	1
Abat	0.0109545	-0.360704	0.147	0.197	1
Fnbp1	0.0109846	-0.232987	0.483	0.538	1
Kdm2a	0.0109941	-0.224838	0.55	0.621	1
Chrd	0.0110368	-0.201931	0.169	0.225	1
Myo9a	0.0110423	-0.202844	0.666	0.688	1
Lrrn4cl	0.0110833	0.266119	0.517	0.456	1
Borcs5	0.0110857	-0.327339	0.138	0.185	1
Pbx1	0.0110936	-0.146625	0.767	0.824	1
Ptp4a2	0.0110992	-0.155416	0.765	0.812	1
Tpd52l2	0.011105	0.331879	0.469	0.438	1
Amy1	0.0111075	-0.339348	0.202	0.258	1
Prkn	0.0111447	-0.382946	0.414	0.469	1
Dock9	0.011152	-0.144081	0.466	0.535	1
Plxnd1	0.0111586	-0.673451	0.116	0.157	1
Hbs1l	0.0111632	-0.33277	0.272	0.329	1
Mon2	0.0111646	-0.313641	0.471	0.531	1
Crip2	0.0112996	0.309117	0.761	0.73	1
Mlf2	0.0113037	0.237298	0.497	0.447	1
Rps6ka2	0.0113417	-0.749945	0.083	0.121	1
Vps35l	0.0113862	-0.427167	0.294	0.357	1
Zfp740	0.011389	-0.366168	0.204	0.26	1
Kpna1	0.0113926	-0.419014	0.216	0.267	1
Ubl4a	0.0114144	0.681637	0.216	0.174	1
Nup188	0.01154	-0.515592	0.147	0.197	1
Ctdspl	0.0115518	-0.281454	0.418	0.476	1
Col14a1	0.011582	-0.333583	0.503	0.545	1
Lims2	0.0116177	0.253961	0.513	0.471	1
Dym	0.0116483	-0.268725	0.324	0.383	1
Mrpl51	0.0116732	0.385045	0.403	0.355	1
Ammecr1l	0.0116881	-0.225089	0.193	0.244	1
Mamdc2	0.0117039	-0.527192	0.082	0.119	1
Scpep1	0.0117179	-0.28956	0.427	0.504	1
Srgn	0.0117227	0.494444	0.146	0.105	1
Anxa1	0.0117254	0.243404	0.796	0.787	1
Mcl1	0.0117401	0.241571	0.543	0.499	1
Tnrc6c	0.0118153	-0.180858	0.707	0.758	1
Papolg	0.0118315	-0.443988	0.099	0.14	1
Zmynd8	0.0118589	-0.247795	0.348	0.416	1
Agfg2	0.01188	-0.56434	0.253	0.31	1
Mga	0.0118924	-0.182394	0.474	0.549	1
Rab13	0.0119124	-0.076379	0.163	0.117	1
Ubr1	0.011926	-0.208606	0.42	0.493	1
Sf3b5	0.0119575	0.332979	0.531	0.482	1
Ssr4	0.01196	0.268872	0.786	0.73	1
Nr4a1	0.012034	0.4975	0.105	0.069	1
Ppfibp1	0.0120358	-0.238305	0.504	0.573	1
Commd3	0.0121259	0.388621	0.377	0.331	1
Itga2	0.0121366	-0.81768	0.136	0.18	1
Park7	0.0122121	0.233321	0.714	0.671	1
Arglu1	0.0122275	-0.149374	0.654	0.694	1
Tesk2	0.0122432	-0.346919	0.081	0.119	1
Adam10	0.0122469	-0.335444	0.392	0.445	1
3830406C13Rik	0.0122925	-0.228415	0.237	0.295	1
Zfp871	0.012352	-0.25868	0.433	0.493	1
Dctn1	0.0123692	-0.242638	0.3	0.358	1
Rtp4	0.0123934	1.11415	0.1	0.067	1
Cpped1	0.0124094	-0.0716066	0.18	0.236	1
Calcoco1	0.0124232	-0.234927	0.131	0.178	1
Eif3k	0.0124546	0.255303	0.669	0.652	1
Fbxo38	0.0124701	-0.229338	0.243	0.301	1
Cwc15	0.0125226	0.331871	0.464	0.423	1
Tnrc6b	0.0125783	-0.151596	0.782	0.831	1
Sec61b	0.0126186	0.234058	0.775	0.77	1
Gba	0.0126222	-0.444202	0.139	0.187	1
Apc	0.0126661	-0.335614	0.442	0.483	1
Cnpy2	0.0126916	0.238568	0.67	0.642	1
Slc6a8	0.0127215	0.404195	0.228	0.178	1
Phf5a	0.0127319	0.571223	0.313	0.27	1
Gmeb2	0.0127373	-0.389125	0.134	0.181	1
Gpatch1	0.0127814	-0.452616	0.151	0.197	1
Nedd8	0.0127959	0.179691	0.733	0.68	1
Nsd1	0.0128559	-0.211996	0.669	0.718	1
Eif5b	0.0128596	-0.262673	0.519	0.579	1
Rc3h2	0.0128702	-0.232022	0.412	0.468	1
H3f3b	0.0129012	-0.100133	0.917	0.923	1
Psma2	0.0129064	0.214612	0.663	0.632	1
Ccni	0.0129849	-0.151475	0.479	0.56	1
Zfp292	0.0130493	-0.299089	0.492	0.542	1
1810026B05Rik	0.013117	-0.259255	0.393	0.455	1
Fgfr2	0.013147	-0.238247	0.386	0.442	1
Fabp4	0.0132273	0.751511	0.599	0.579	1
Rbm4b	0.0132401	-0.428966	0.176	0.225	1
Tasor2	0.0132815	-0.218051	0.369	0.441	1
Tril	0.0132844	-0.298175	0.273	0.337	1
Angptl1	0.0133368	-0.2585	0.633	0.68	1
Fam49a	0.0133636	-0.219821	0.427	0.493	1
Lrrk2	0.0133719	-0.302611	0.33	0.39	1
Smim27	0.0134021	-0.2427	0.179	0.232	1
Wwc2	0.0134083	-0.185132	0.556	0.603	1
Ubxn7	0.0134093	-0.290521	0.27	0.329	1
Ppwd1	0.0134229	-0.500322	0.132	0.176	1
Rab3gap1	0.0134431	-0.226704	0.335	0.389	1
Sema3a	0.013486	-0.999785	0.128	0.169	1
Steap3	0.0135337	-0.196429	0.621	0.688	1
Trabd2b	0.0135443	-0.630868	0.131	0.173	1
Zfp975	0.0135866	-0.592464	0.108	0.146	1
Mapk8	0.0136244	-0.248087	0.277	0.338	1
Rnf145	0.0136343	-0.252274	0.277	0.336	1
Socs5	0.0136394	-0.409753	0.236	0.285	1
Pex19	0.0136569	-0.234152	0.192	0.246	1
Rps6ka5	0.0136668	-0.30371	0.281	0.338	1
Uba52	0.0136714	-0.246051	0.294	0.353	1
Pin1	0.013733	0.241374	0.32	0.274	1
Ttc5	0.0137345	-0.280596	0.209	0.263	1
Txndc16	0.0137434	-0.514262	0.174	0.221	1
Arhgef10	0.0137518	-0.267299	0.338	0.399	1
Atp5g2	0.0138052	0.263285	0.714	0.677	1
Otulin	0.0138724	-0.432738	0.243	0.296	1
Cisd1	0.0139907	0.544358	0.303	0.256	1
2310010J17Rik	0.0140117	-0.0844806	0.108	0.149	1
Elob	0.0140175	0.194768	0.871	0.876	1
Lims1	0.0140243	-0.140883	0.615	0.66	1
Msrb2	0.0140564	-0.576776	0.097	0.138	1
Gstp1	0.0140789	-0.346478	0.08	0.117	1
Kcnab1	0.0141368	0.685795	0.19	0.147	1
Sat1	0.0141373	0.22421	0.563	0.515	1
Fasn	0.0141574	-0.328189	0.146	0.19	1
Osbpl3	0.0141966	-0.615494	0.145	0.19	1
Pus10	0.0142099	-0.651796	0.102	0.142	1
Tmem80	0.0142341	0.446989	0.112	0.076	1
Nxpe4	0.0142399	-0.542009	0.239	0.291	1
Atg4d	0.0142861	-0.484318	0.075	0.111	1
Ang	0.0142891	0.171864	0.348	0.289	1
Arrb1	0.0143551	-0.244263	0.174	0.225	1
Josd1	0.0143562	-0.231636	0.12	0.16	1
Sh3pxd2b	0.0143961	-0.174111	0.416	0.473	1
Hmox1	0.0144243	0.532194	0.119	0.083	1
Napa	0.014514	0.360283	0.413	0.367	1
Tsfm	0.0146074	0.49872	0.186	0.143	1
Cdk2ap1	0.0146114	0.408214	0.409	0.375	1
Tmtc2	0.0146187	-0.463868	0.332	0.381	1
Bola2	0.0146262	-0.115284	0.344	0.407	1
Gas1	0.0146666	-0.310443	0.769	0.812	1
Ndufc2	0.0147092	0.319511	0.61	0.556	1
2410002F23Rik	0.0147519	-0.402792	0.123	0.167	1
Zeb2	0.0147685	-0.221161	0.75	0.772	1
Erh	0.014789	-0.475887	0.169	0.216	1
Cldnd1	0.0148542	0.286939	0.376	0.329	1
2210016F16Rik	0.0148704	0.491811	0.257	0.213	1
Naa50	0.0148749	0.331339	0.392	0.343	1
AU022252	0.0149731	0.631452	0.117	0.081	1
Dolk	0.014995	-0.429492	0.099	0.14	1
Nhlrc2	0.0150047	-0.380354	0.345	0.404	1
mt-Nd2	0.0150551	0.111464	0.99	0.987	1
Rad23a	0.0151406	0.275005	0.381	0.334	1
Slc27a4	0.0152712	-0.381348	0.083	0.119	1
Nf2	0.0153201	-0.291478	0.247	0.302	1
Hdac1	0.0153328	-0.23434	0.358	0.413	1
Ran	0.0153448	0.383222	0.602	0.574	1
Kmt2d	0.0154517	-0.447465	0.187	0.236	1
Eml4	0.0155411	-0.287362	0.26	0.322	1
Zcrb1	0.0156581	0.20046	0.471	0.42	1
Lpl	0.0156654	-0.199962	0.79	0.829	1
Csnk1a1	0.0156961	-0.0984138	0.746	0.794	1
Eif4g2	0.015707	0.175309	0.777	0.747	1
Xylt2	0.015716	-0.599876	0.085	0.121	1
AI480526	0.0157161	-0.408454	0.076	0.112	1
Upf2	0.0157489	-0.320265	0.322	0.385	1
Lncppara	0.0157518	-0.208389	0.499	0.548	1
Psme2	0.0157732	0.296977	0.433	0.396	1
Rybp	0.0158369	-0.350977	0.178	0.228	1
Gps2	0.0158859	-0.348729	0.307	0.364	1
Cnih4	0.0158862	0.34439	0.398	0.362	1
Fam193a	0.0159384	-0.244832	0.579	0.619	1
Atm	0.015968	-0.58736	0.134	0.174	1
AI837181	0.0160481	0.486193	0.32	0.271	1
Rgs19	0.0160822	0.68077	0.106	0.073	1
E430024I08Rik	0.0160972	-0.455771	0.088	0.126	1
Kdm4a	0.016133	-0.311591	0.154	0.201	1
Tmem59	0.0161643	0.167569	0.848	0.853	1
Mospd1	0.016185	-0.278362	0.229	0.282	1
Pros1	0.0161985	-0.234179	0.549	0.601	1
Gm46323	0.0162072	-0.213766	0.116	0.159	1
Scrn3	0.0162215	-0.646968	0.086	0.122	1
Mat2a	0.0162375	0.224127	0.713	0.673	1
Cacul1	0.0162835	-0.27061	0.219	0.272	1
Lrig1	0.0162844	-0.246785	0.336	0.397	1
Bmp1	0.0163462	-0.129532	0.701	0.744	1
Dclre1c	0.0163524	-0.643785	0.073	0.107	1
Rack1	0.0164777	0.1142	0.908	0.923	1
Nsmce2	0.0164993	-0.242402	0.479	0.534	1
Smarcb1	0.0167083	0.286293	0.415	0.364	1
Arsi	0.0167532	-0.226307	0.254	0.312	1
Psenen	0.0168595	0.272995	0.561	0.529	1
Myo18a	0.0168806	-0.551054	0.132	0.177	1
Fam189b	0.0170406	0.899209	0.111	0.077	1
Nelfe	0.0170506	0.493679	0.168	0.126	1
Pop5	0.0170662	0.342713	0.291	0.243	1
Igdcc4	0.0170706	-0.401976	0.163	0.209	1
Trmt13	0.0171756	-0.227089	0.142	0.19	1
Gpihbp1	0.0172068	0.816376	0.129	0.091	1
Tanc2	0.0173779	-0.151539	0.366	0.442	1
Nrf1	0.0174063	-0.233418	0.412	0.475	1
Magi3	0.0174462	-0.334037	0.469	0.521	1
Armh3	0.0174493	-0.148952	0.293	0.354	1
Fam20b	0.0174745	-0.39931	0.183	0.235	1
Gpcpd1	0.0174875	-0.178294	0.258	0.316	1
Cox7b	0.017534	0.265253	0.73	0.705	1
Tox	0.0175691	-0.567999	0.157	0.201	1
Ank3	0.0176422	-0.829293	0.129	0.169	1
Cul1	0.0177453	-0.148346	0.592	0.646	1
Irak3	0.0177582	0.412903	0.419	0.378	1
Tmem29	0.0177717	-0.280544	0.156	0.204	1
Bag1	0.0178126	0.175953	0.552	0.527	1
Ppp1r8	0.0178211	-0.835089	0.097	0.135	1
Sh3pxd2a	0.0178389	-0.387071	0.275	0.329	1
Triap1	0.0178786	0.624435	0.2	0.159	1
Atp5j	0.0180153	0.246935	0.802	0.806	1
Stradb	0.0180192	-0.789863	0.08	0.114	1
Zfp157	0.0181251	-0.496635	0.099	0.138	1
Dph5	0.0181368	-0.474549	0.111	0.152	1
Gpsm1	0.0181689	-0.398191	0.168	0.215	1
Myl12b	0.0182077	0.217856	0.759	0.758	1
Atg101	0.0182661	-0.346601	0.14	0.185	1
Hgsnat	0.0182884	-0.203669	0.267	0.32	1
Zc3h13	0.0182994	-0.213353	0.382	0.438	1
Cchcr1	0.0184513	-0.500746	0.085	0.121	1
Agk	0.0184533	-0.329893	0.276	0.326	1
Dcp2	0.0184894	-0.268931	0.138	0.18	1
Fam222b	0.0185163	-0.248306	0.271	0.323	1
Podn	0.0185632	-0.263275	0.539	0.586	1
AW146154	0.0185735	-0.387502	0.083	0.118	1
Mpc1	0.0185908	-0.0369273	0.612	0.676	1
Pter	0.0186175	-0.227101	0.219	0.275	1
Cdk8	0.0186178	-0.181002	0.706	0.739	1
Wwp2	0.018638	-0.203386	0.17	0.218	1
Acsf2	0.0186412	-0.748721	0.082	0.115	1
Scai	0.0186605	-0.440367	0.312	0.36	1
Jazf1	0.0187868	-0.439208	0.188	0.233	1
AW549877	0.0188275	-0.0744654	0.258	0.317	1
Rdm1	0.0189669	0.321972	0.183	0.14	1
Slc18b1	0.0189827	-0.607931	0.086	0.121	1
Fzd1	0.0190731	-0.118248	0.151	0.198	1
Atp5j2	0.0190936	0.226706	0.806	0.795	1
Ppp1r12a	0.0191392	-0.155778	0.643	0.708	1
Hlcs	0.0192568	-0.345239	0.128	0.171	1
Prickle1	0.0192838	-0.456547	0.395	0.44	1
Sestd1	0.0193551	-0.217545	0.406	0.462	1
Aff3	0.0193719	-0.192945	0.427	0.485	1
Top3b	0.0194736	-0.257642	0.183	0.233	1
Ikzf2	0.0194757	-0.477035	0.121	0.162	1
Ap2m1	0.0195301	0.138984	0.584	0.546	1
Cyb561d2	0.0195702	0.54747	0.107	0.074	1
Gbf1	0.0195797	-0.138854	0.561	0.629	1
Mrpl4	0.0195909	0.273045	0.354	0.308	1
En1	0.0196255	-0.0856593	0.138	0.184	1
Tvp23b	0.01965	0.36893	0.316	0.282	1
Bclaf3	0.0196604	-0.305949	0.201	0.251	1
Snx14	0.0196668	-0.360633	0.227	0.279	1
Itgb3bp	0.0196799	-0.272096	0.147	0.191	1
Lnx1	0.0196928	-0.20721	0.076	0.111	1
Arhgef11	0.0198524	-0.262402	0.389	0.445	1
Thoc3	0.0198594	0.616927	0.142	0.105	1
Arf1	0.0198653	0.175881	0.811	0.822	1
Eif4ebp1	0.0199968	0.390952	0.419	0.375	1
Prkaa1	0.020018	-0.391546	0.212	0.263	1
Cacna2d1	0.0200725	-0.189982	0.623	0.663	1
Psen1	0.0201028	0.246124	0.357	0.302	1
Rpap1	0.0201285	-0.818675	0.069	0.1	1
Nmb	0.0201387	-0.229133	0.231	0.287	1
Mn1	0.020265	-0.112542	0.265	0.324	1
Arhgap12	0.0202906	-0.248004	0.463	0.517	1
Slc35d1	0.0203705	-0.236872	0.143	0.19	1
Arhgap6	0.0203961	-0.156562	0.739	0.777	1
Sympk	0.0204063	-0.428898	0.184	0.232	1
Zmat2	0.020419	-0.120425	0.319	0.389	1
Pdcd2l	0.020431	0.402427	0.183	0.142	1
Pja2	0.0204524	-0.179065	0.566	0.61	1
Snx3	0.0204812	0.254643	0.621	0.588	1
B3galnt2	0.0205302	-0.166945	0.138	0.183	1
Ltbp3	0.0205322	-0.152285	0.512	0.574	1
Cited2	0.0205341	0.531419	0.296	0.256	1
Srgap2	0.0205426	0.185363	0.617	0.573	1
Ska2	0.0205733	0.715578	0.105	0.073	1
Nlgn2	0.0206247	-0.453565	0.134	0.177	1
Pwp1	0.0206408	-0.652443	0.087	0.122	1
Als2	0.0207291	-0.695611	0.109	0.146	1
Rnaseh1	0.0208669	-0.425392	0.107	0.146	1
Ppp1r11	0.0209135	0.333052	0.305	0.26	1
Exosc3	0.020929	0.262902	0.206	0.164	1
Agl	0.0209906	-0.370896	0.17	0.218	1
Emc6	0.0209911	0.34941	0.271	0.225	1
Sobp	0.0209913	-0.296173	0.578	0.631	1
Olfr1033	0.0210007	-0.89886	0.115	0.153	1
Polr2j	0.0210432	0.404386	0.428	0.388	1
Rbx1	0.0210617	0.200026	0.745	0.728	1
Mrps36	0.0212194	0.364354	0.354	0.312	1
Rexo2	0.0212488	0.282215	0.607	0.572	1
Tcerg1	0.0212646	-0.0577683	0.32	0.382	1
mt-Nd3	0.0214121	-0.0864015	0.964	0.969	1
Eef2	0.0214407	0.119024	0.886	0.896	1
Mfsd14b	0.0214509	-0.333531	0.322	0.375	1
Grm8	0.0214728	-0.272536	0.217	0.27	1
Tspo	0.0215107	0.253206	0.761	0.753	1
Tmem115	0.0216258	0.401215	0.219	0.177	1
Lynx1	0.021634	-0.193621	0.166	0.213	1
Ctps	0.0217775	0.39206	0.147	0.107	1
Rabgap1	0.0217784	-0.275617	0.505	0.555	1
Gm2000	0.0218293	0.345538	0.394	0.35	1
Psmd8	0.0220242	0.26448	0.57	0.518	1
Ufl1	0.0221102	-0.176952	0.356	0.41	1
Gstm1	0.022113	0.176132	0.846	0.844	1
Tmem203	0.0221321	-0.426494	0.081	0.117	1
Akap8l	0.0221725	-0.314007	0.341	0.386	1
Ak2	0.0222169	0.41182	0.234	0.191	1
Ech1	0.0222658	0.323724	0.549	0.515	1
Eif2ak4	0.0222752	-0.469591	0.143	0.184	1
Pdcd11	0.0223073	-0.493026	0.165	0.208	1
Lum	0.0223475	-0.268529	0.758	0.787	1
Chd2	0.0224554	-0.136324	0.531	0.593	1
Wdr45b	0.0224657	-0.454385	0.26	0.303	1
Spock2	0.0224801	-0.40552	0.217	0.268	1
Ctcf	0.0224978	0.232865	0.476	0.426	1
Hsph1	0.0225043	0.378901	0.274	0.228	1
Hif1a	0.0225271	-0.257587	0.368	0.428	1
Zfp746	0.0225699	-0.51923	0.133	0.174	1
Eif2b4	0.0225854	-0.334522	0.165	0.209	1
2310022B05Rik	0.0226055	-0.0685755	0.158	0.205	1
Zmynd11	0.0227126	-0.238067	0.562	0.614	1
Vipr2	0.022736	-0.648672	0.094	0.129	1
Bcr	0.0228158	-0.207341	0.284	0.343	1
Tmem241	0.022835	-0.46783	0.141	0.184	1
Nphp3	0.0228584	-0.456049	0.144	0.185	1
Elovl1	0.0228622	0.326516	0.322	0.274	1
Leng8	0.0229864	-0.255655	0.34	0.397	1
Nrd1	0.0230609	-0.200512	0.45	0.517	1
Tbca	0.0230639	0.245677	0.737	0.708	1
Sdf2l1	0.0232058	0.523881	0.264	0.223	1
Ccl11	0.0232526	0.296118	0.675	0.657	1
Axin1	0.0232553	-0.269428	0.276	0.33	1
Zer1	0.0232754	-0.547916	0.136	0.176	1
Pias4	0.0232893	-0.635409	0.116	0.153	1
Gigyf1	0.0232938	-0.299763	0.261	0.316	1
Hps3	0.0233022	-0.444328	0.097	0.135	1
Necab1	0.023305	-0.297825	0.093	0.129	1
Cnrip1	0.0233312	-0.257494	0.338	0.406	1
Ano10	0.0235031	-0.383829	0.238	0.287	1
Pde7a	0.0236723	-0.117464	0.234	0.288	1
Armh4	0.0237262	-0.418864	0.164	0.205	1
Dzip1	0.0238137	-0.332871	0.218	0.27	1
Chd6	0.0238754	-0.121284	0.519	0.57	1
Chchd10	0.0239845	0.891263	0.184	0.145	1
Tln2	0.0240344	-0.420455	0.269	0.317	1
Cox5b	0.0240461	0.21841	0.745	0.719	1
D8Ertd738e	0.0240528	0.182265	0.699	0.676	1
Mapk6	0.0240908	-0.19307	0.233	0.281	1
Kirrel	0.0241042	-0.151334	0.556	0.618	1
Hira	0.0241077	-0.197337	0.24	0.301	1
Klhl20	0.024149	-0.228804	0.141	0.185	1
Sat2	0.0241868	-0.369223	0.082	0.117	1
Zfp637	0.0241933	0.491994	0.272	0.229	1
Dmtf1	0.0241997	0.317622	0.345	0.296	1
Mrpl37	0.0242746	-0.558742	0.082	0.114	1
Dbndd2	0.0243594	0.548481	0.236	0.195	1
Zfp994	0.0244241	-0.389706	0.086	0.121	1
Gm4117	0.0244359	-0.961153	0.088	0.121	1
Tgm2	0.0246573	0.346947	0.179	0.14	1
Lox	0.0247219	-0.566293	0.372	0.416	1
Gm49959	0.0247302	-0.46379	0.072	0.105	1
Ddx3y	0.0247321	-0.255589	0.416	0.476	1
Psmd12	0.0248088	0.36895	0.426	0.396	1
Cox8a	0.0249811	0.185863	0.908	0.881	1
Pvalb	0.0250438	0.612908	0.221	0.177	1
Kcna2	0.025088	-0.480384	0.095	0.131	1
Trim30a	0.025101	0.446307	0.214	0.171	1
Ap2b1	0.0251488	-0.153034	0.45	0.521	1
Traf5	0.025167	-0.239231	0.225	0.274	1
Thra	0.0251858	-0.118575	0.742	0.771	1
Tmem50a	0.0252374	0.170916	0.821	0.789	1
Rbpj	0.0252486	-0.149294	0.612	0.666	1
mt-Co1	0.0252802	0.0451841	0.999	0.999	1
Ankrd16	0.025284	-0.313997	0.126	0.167	1
Stox2	0.0253164	-0.151916	0.313	0.368	1
Anxa2	0.025329	0.164902	0.914	0.912	1
AW554918	0.0253563	-0.322015	0.412	0.455	1
Pde4d	0.0253661	-0.527	0.307	0.355	1
Eaf1	0.0255084	-0.0942848	0.092	0.128	1
Synj1	0.0256813	-0.217021	0.241	0.292	1
Car8	0.0257793	0.616088	0.212	0.171	1
Dnm1l	0.0257894	-0.417333	0.275	0.323	1
Mad2l2	0.0257902	0.454282	0.123	0.09	1
Ccn2	0.0259292	0.591604	0.358	0.32	1
Tut4	0.0260246	-0.227312	0.472	0.537	1
Nbea	0.026078	-0.135053	0.593	0.633	1
Inppl1	0.0261869	0.336041	0.144	0.108	1
Rnf139	0.0262957	-0.139292	0.195	0.246	1
Il33	0.0262963	0.230691	0.388	0.33	1
Rras	0.0263062	0.172642	0.638	0.629	1
Sema6d	0.0263537	-0.376016	0.158	0.199	1
Pik3c2b	0.0264278	-0.515375	0.1	0.135	1
Plod2	0.0264603	-0.187416	0.345	0.404	1
Gtpbp8	0.0266247	-0.37489	0.126	0.164	1
Fam214b	0.0266444	-0.584189	0.069	0.1	1
Sub1	0.0267705	0.312323	0.598	0.56	1
Rnaset2a	0.0267705	0.392355	0.235	0.192	1
Stub1	0.0267794	0.234092	0.579	0.535	1
Msto1	0.0268637	-0.739634	0.074	0.105	1
Supt5	0.0269628	-0.187222	0.311	0.358	1
Ubash3b	0.0270029	-0.708816	0.085	0.117	1
Ezh1	0.0270345	-0.171462	0.383	0.433	1
Cd81	0.0270406	0.116222	0.948	0.952	1
Mbd1	0.0270645	-0.469064	0.152	0.194	1
Ddx19a	0.0270785	-0.282077	0.126	0.169	1
Plgrkt	0.0271031	0.401578	0.396	0.36	1
Rnaseh2a	0.0271258	-0.481933	0.105	0.142	1
Ccdc82	0.0271562	-0.284872	0.207	0.256	1
Smad6	0.0271588	-0.424404	0.102	0.138	1
Atf7	0.0272018	-0.203774	0.655	0.694	1
Tlcd1	0.0272393	-0.575907	0.072	0.103	1
Cacnb4	0.0273112	-0.556381	0.152	0.192	1
Tmem164	0.027414	-0.302528	0.38	0.433	1
Rgl1	0.0275635	-0.216999	0.656	0.669	1
Meis2	0.0275747	-0.180123	0.425	0.478	1
Pdrg1	0.0276433	0.355149	0.241	0.195	1
Dync2li1	0.0276641	0.438144	0.213	0.174	1
Lmtk2	0.0277331	-0.256506	0.157	0.199	1
Wnk1	0.0277656	-0.129005	0.805	0.834	1
Mib2	0.0277953	-0.618454	0.117	0.154	1
Btbd8	0.0279003	-0.400388	0.092	0.126	1
Dapk1	0.0280186	-0.283874	0.688	0.733	1
Rrm1	0.0281263	0.529556	0.129	0.096	1
Gm15261	0.0281406	-0.802566	0.136	0.174	1
Slc35d2	0.0281551	-0.285245	0.092	0.126	1
Wdr61	0.0282085	0.282596	0.343	0.292	1
Cdkal1	0.0284549	-0.229229	0.438	0.487	1
Cacna1a	0.0285341	-0.350167	0.461	0.5	1
Smarcad1	0.0285666	-0.362273	0.237	0.278	1
Cyc1	0.0285957	0.254524	0.425	0.372	1
Cdc14b	0.0286198	-0.0875261	0.26	0.313	1
Pccb	0.0286229	-0.338839	0.205	0.251	1
Tle1	0.0286338	-0.229441	0.275	0.329	1
Clock	0.028699	-0.155631	0.478	0.532	1
Hdgfl3	0.0287016	-0.297063	0.4	0.444	1
Ttc37	0.0288782	-0.35608	0.258	0.308	1
Fnbp4	0.0288791	-0.279551	0.301	0.347	1
Gin1	0.0288944	-0.377296	0.104	0.139	1
Xpc	0.0289302	-0.384605	0.128	0.169	1
Nvl	0.0289742	-0.314367	0.235	0.288	1
Ogn	0.0289763	-0.185691	0.91	0.923	1
Hspa9	0.0290555	-0.222008	0.448	0.507	1
Itpa	0.0291173	-0.483556	0.179	0.221	1
Nynrin	0.0291574	-0.34151	0.144	0.184	1
C4b	0.0292218	0.435138	0.175	0.135	1
Lyz2	0.0292565	0.51544	0.14	0.104	1
Otud7b	0.0295608	-0.242685	0.377	0.427	1
Adam9	0.029567	0.244132	0.478	0.435	1
Ppt1	0.0295951	-0.226759	0.326	0.376	1
Arl10	0.0296255	-0.285481	0.134	0.173	1
Plekhf1	0.0296289	0.33341	0.324	0.282	1
Irf2bpl	0.029714	-0.17769	0.503	0.565	1
Exoc2	0.0297915	0.364422	0.348	0.303	1
mt-Nd4	0.0298076	0.0741449	0.989	0.992	1
Zfp655	0.0298197	-0.358387	0.127	0.167	1
Rpl6	0.0298461	-0.106038	0.954	0.965	1
Slc9a9	0.0299034	-0.207135	0.48	0.532	1
Atrx	0.0299137	-0.121603	0.715	0.764	1
Plxna1	0.0299256	-0.310256	0.204	0.247	1
Mmp11	0.0300107	0.615516	0.141	0.105	1
F3	0.0300181	-0.0855803	0.543	0.605	1
Eif3g	0.0300475	0.281027	0.416	0.385	1
Otub1	0.0300751	-0.178127	0.246	0.296	1
Ptn	0.0300879	-0.401333	0.105	0.14	1
Xbp1	0.0301061	0.15091	0.719	0.681	1
Ndel1	0.0301126	0.194525	0.519	0.471	1
Gfpt1	0.0301835	-0.235503	0.414	0.463	1
Cd302	0.0302263	0.19156	0.77	0.765	1
Arhgef6	0.0302479	-0.287821	0.23	0.281	1
Ndufs5	0.0302642	0.269181	0.713	0.681	1
Sec16b	0.0303171	-0.34896	0.261	0.315	1
Ankrd11	0.0304574	-0.128968	0.709	0.751	1
Gnpnat1	0.030533	0.311832	0.335	0.288	1
Zcchc2	0.030603	-0.495166	0.097	0.131	1
Rft1	0.0306526	-0.462969	0.1	0.135	1
Zfp777	0.0308037	-0.391714	0.108	0.145	1
Lage3	0.0308579	0.451124	0.322	0.281	1
Dcp1b	0.0308786	-0.362974	0.133	0.173	1
Slc25a28	0.0309343	-0.225913	0.193	0.236	1
Ap3d1	0.030944	-0.335321	0.274	0.326	1
Setx	0.0310242	-0.159672	0.35	0.419	1
Daam2	0.0310513	-0.0779649	0.131	0.173	1
Trip6	0.031271	0.380367	0.29	0.244	1
Nsmf	0.0314718	-0.568699	0.155	0.198	1
Akap9	0.0315022	-0.215857	0.578	0.621	1
Gpnmb	0.0315085	-0.342843	0.283	0.336	1
Slc35b1	0.0315645	0.285429	0.421	0.374	1
Dohh	0.0316237	0.345107	0.194	0.157	1
Rps27l	0.0316285	0.246053	0.748	0.718	1
Rps6ka3	0.0316667	-0.183443	0.49	0.538	1
Znrd2	0.031671	0.358279	0.168	0.131	1
Ext1	0.0317561	-0.173876	0.829	0.838	1
Gm17501	0.0317894	-0.455631	0.07	0.1	1
Zwint	0.0318891	-0.232452	0.29	0.338	1
Vps4b	0.0318931	-0.328847	0.34	0.397	1
Thbs3	0.0318934	-0.262905	0.463	0.499	1
Eif4g3	0.0319016	-0.171827	0.752	0.777	1
Cplane1	0.031928	-0.368923	0.422	0.456	1
Ank	0.032003	-0.435017	0.34	0.376	1
Mmut	0.0320508	-0.28618	0.248	0.298	1
Pptc7	0.0320637	-0.325142	0.234	0.282	1
Itih5	0.0321077	-0.243569	0.803	0.813	1
Aimp1	0.032379	-0.166957	0.416	0.469	1
Fam13b	0.0324845	0.2406	0.39	0.341	1
Zfp626	0.0325045	-0.569631	0.075	0.107	1
Nudt18	0.0325373	-0.414662	0.122	0.16	1
Plat	0.0325395	-0.116375	0.503	0.567	1
Crat	0.0326305	0.239099	0.202	0.16	1
Adgra2	0.0326792	-0.448298	0.189	0.23	1
Fance	0.0326841	0.286491	0.182	0.14	1
Rab3gap2	0.0327505	-0.223229	0.302	0.358	1
Kctd12	0.032817	-0.350706	0.293	0.337	1
Rin3	0.0328625	-0.349158	0.163	0.205	1
Dvl2	0.0328639	-0.460139	0.095	0.128	1
Vps53	0.0328857	0.446735	0.218	0.18	1
Stk38l	0.0328996	-0.406032	0.12	0.157	1
Zcchc7	0.0329103	-0.125925	0.71	0.761	1
Ace	0.0329257	-0.194821	0.651	0.664	1
Odc1	0.0331038	-0.199983	0.199	0.247	1
Mtus1	0.0331725	-0.205063	0.311	0.355	1
Flna	0.0331848	-0.0709773	0.532	0.604	1
Wbp2	0.0333211	-0.311224	0.241	0.288	1
Prkdc	0.033403	-0.169185	0.193	0.239	1
Tmbim1	0.0334194	0.132187	0.457	0.417	1
Ubap1	0.0334562	0.317239	0.274	0.232	1
Clmn	0.0334663	-0.360339	0.09	0.122	1
Pex3	0.0335326	-0.335549	0.175	0.216	1
Pla1a	0.0336013	0.158098	0.477	0.42	1
Afg3l2	0.0337248	-0.149355	0.13	0.171	1
Ankrd44	0.0338327	-0.264714	0.314	0.361	1
Utp25	0.0339791	-0.404797	0.078	0.11	1
Hhat	0.0340358	-0.569448	0.111	0.146	1
Aldh6a1	0.0340868	-0.496656	0.178	0.219	1
Fabp3	0.034171	0.408196	0.128	0.094	1
Ift81	0.0341923	-0.187783	0.228	0.281	1
Zfyve26	0.0342378	-0.384586	0.156	0.197	1
1500009L16Rik	0.0342888	0.64625	0.159	0.125	1
Bckdhb	0.0343696	-0.202039	0.235	0.288	1
Dclk1	0.034465	-0.136615	0.588	0.653	1
Prkaca	0.0346113	-0.263229	0.225	0.272	1
Cog5	0.0346312	-0.151436	0.443	0.5	1
Gucy1a2	0.0346449	-0.226668	0.283	0.33	1
Ube2d3	0.0346592	0.172338	0.754	0.754	1
Med17	0.03473	-0.423182	0.135	0.174	1
E130102H24Rik	0.0348303	0.163968	0.297	0.256	1
Supt6	0.034846	-0.30491	0.286	0.331	1
Fam110b	0.0348725	-0.479126	0.18	0.219	1
Sh3bp5	0.0348934	0.435274	0.247	0.204	1
Zfp780b	0.0349047	-0.584227	0.135	0.173	1
Mbd6	0.0349127	0.663168	0.123	0.093	1
Rps17	0.0349211	0.073669	0.881	0.883	1
Myef2	0.0349306	-0.25621	0.213	0.258	1
Akap7	0.0351449	-0.292361	0.277	0.324	1
Homer3	0.0351668	0.490768	0.162	0.126	1
Tmem168	0.0351981	-0.290798	0.186	0.226	1
Ywhaz	0.0352177	-0.0907635	0.719	0.764	1
Cs	0.0352533	-0.161898	0.308	0.361	1
Rnpc3	0.0352882	-0.135342	0.198	0.244	1
Atp9a	0.0352913	-0.206122	0.14	0.18	1
Supt20	0.0353118	-0.332951	0.311	0.351	1
Zc3h15	0.0354366	-0.1811	0.505	0.552	1
Plaa	0.0354869	-0.211819	0.246	0.298	1
Dcaf4	0.0356085	-0.588683	0.087	0.118	1
Gm26917	0.035894	-0.323792	0.474	0.514	1
Fbxo34	0.0359752	-0.434533	0.176	0.213	1
Il6st	0.0360798	-0.0859562	0.757	0.795	1
Zfp932	0.0362252	-0.469492	0.075	0.105	1
Ahsa1	0.0363267	-0.180821	0.261	0.308	1
Slc25a16	0.0363298	-0.292835	0.142	0.181	1
Slbp	0.036399	0.332127	0.294	0.254	1
Comt	0.0364305	0.20258	0.659	0.662	1
Sh3bgrl3	0.036432	0.244901	0.611	0.559	1
Mta1	0.0364566	-0.340604	0.229	0.272	1
Grik5	0.0365355	-0.532	0.124	0.163	1
Apopt1	0.036616	-0.0748135	0.333	0.383	1
Mccc1	0.0366312	-0.0697088	0.128	0.167	1
Glmn	0.0368031	-0.506909	0.129	0.166	1
Cers5	0.036807	-0.295477	0.445	0.504	1
Parp14	0.0368181	0.421761	0.282	0.239	1
Zfp36l1	0.0368499	-0.187471	0.735	0.788	1
Zc3hav1	0.0369042	-0.259814	0.45	0.49	1
Kat6a	0.036957	-0.0939986	0.455	0.507	1
Map3k1	0.0369823	-0.311517	0.144	0.183	1
Smchd1	0.0370179	-0.262493	0.477	0.522	1
Fig4	0.0370856	-0.107849	0.211	0.26	1
Zfhx3	0.0370867	-0.172246	0.745	0.774	1
Larp1	0.0371029	-0.283743	0.448	0.486	1
Slc7a11	0.0371035	-0.312541	0.255	0.302	1
Matn2	0.0371531	-0.168792	0.27	0.316	1
Dpep1	0.0372014	0.184653	0.734	0.712	1
Fbxo11	0.0372312	-0.14633	0.59	0.645	1
Atp6v1e1	0.0372341	-0.0842107	0.422	0.48	1
Trmt1l	0.0372741	-0.320007	0.217	0.263	1
Col6a1	0.0373107	-0.123178	0.941	0.942	1
Lgr4	0.0375168	-0.416316	0.234	0.272	1
Spcs3	0.0377085	-0.186856	0.312	0.371	1
Med13	0.0377354	-0.169316	0.512	0.563	1
Acadvl	0.0377557	0.278616	0.308	0.27	1
Mylip	0.0377645	0.354743	0.356	0.32	1
Nox4	0.0378337	0.309704	0.559	0.531	1
Pla2g4a	0.03785	0.149766	0.425	0.371	1
Kansl1l	0.0379091	-0.176818	0.282	0.336	1
Acyp2	0.0379373	0.175302	0.403	0.355	1
Pik3r4	0.0379782	-0.368139	0.16	0.202	1
Mrps6	0.0380371	0.627472	0.226	0.188	1
Tcf20	0.0380575	-0.225228	0.391	0.435	1
Tmem131	0.0380988	-0.207001	0.413	0.465	1
Tmem181a	0.0381249	-0.236882	0.189	0.233	1
Nmt1	0.0381485	-0.221259	0.365	0.42	1
Usp34	0.0381678	-0.111413	0.717	0.753	1
Map3k3	0.0381678	-0.0586165	0.472	0.544	1
Fzd2	0.0381852	-0.140779	0.246	0.292	1
Dpm3	0.0381904	-0.0674563	0.677	0.716	1
Man2a1	0.0381993	-0.148682	0.574	0.629	1
Erp29	0.0382326	0.223201	0.59	0.552	1
Acin1	0.0382646	-0.104492	0.56	0.6	1
Tiparp	0.0383222	-0.30527	0.323	0.372	1
Lxn	0.0383563	0.748174	0.11	0.08	1
Xylt1	0.038396	-0.125283	0.302	0.354	1
9530068E07Rik	0.038558	-0.143873	0.517	0.572	1
Pdlim5	0.0386752	-0.124197	0.634	0.69	1
Kdm6b	0.0386814	-0.120764	0.238	0.292	1
Etfdh	0.0387011	-0.603949	0.127	0.162	1
Syncrip	0.0387105	-0.159761	0.555	0.596	1
Slc39a9	0.0387938	-0.283814	0.205	0.247	1
2025-09-07	0.0389216	0.126767	0.844	0.82	1
Ybx1	0.0389226	0.131745	0.883	0.89	1
Kmt5a	0.0389699	0.564323	0.202	0.169	1
Prkag2	0.039092	-0.36729	0.331	0.375	1
Snx9	0.0391165	-0.0946179	0.622	0.676	1
Srprb	0.0391558	0.178915	0.233	0.192	1
Dlst	0.039164	-0.147087	0.31	0.358	1
Krtdap	0.0391826	0.388917	0.128	0.096	1
Glrx3	0.0392778	0.220976	0.616	0.586	1
Baz1a	0.0393154	0.517495	0.139	0.105	1
Gas2	0.0393417	-0.111465	0.097	0.131	1
Sfi1	0.0393939	-0.487921	0.183	0.221	1
Ecscr	0.0394772	-0.395008	0.099	0.132	1
Yaf2	0.0394805	0.429432	0.307	0.265	1
Gpx8	0.0394869	0.188827	0.599	0.549	1
Zfp438	0.0394945	-0.285343	0.155	0.197	1
Lrrcc1	0.039538	-0.33352	0.153	0.192	1
Cstf3	0.0396023	-0.304937	0.291	0.333	1
Ube2o	0.0397018	-0.572198	0.152	0.187	1
Pnkp	0.0397411	0.355409	0.189	0.15	1
Tmem238	0.0397655	0.580868	0.126	0.093	1
Chpf2	0.0397694	-0.3387	0.199	0.242	1
Mre11a	0.0397774	-0.388892	0.126	0.163	1
Pdgfrb	0.0398295	-0.132275	0.576	0.618	1
Entpd1	0.0398507	0.454404	0.156	0.122	1
Smarca1	0.0398817	-0.373509	0.072	0.101	1
Btf3	0.0399104	0.118213	0.854	0.846	1
Parp16	0.0399151	-0.425532	0.1	0.133	1
Arhgef17	0.0400348	-0.0505203	0.178	0.225	1
Ocrl	0.0401101	-0.252707	0.274	0.322	1
Fbxo21	0.0405074	-0.222032	0.131	0.171	1
Rab8a	0.0405296	0.474138	0.271	0.232	1
Sap30l	0.0406287	0.243234	0.413	0.372	1
Hbb-bs	0.0407026	-0.135725	0.695	0.733	1
Zbtb6	0.0408683	-0.582173	0.075	0.104	1
Mkrn1	0.0408996	-0.345623	0.212	0.257	1
Hras	0.0409192	0.259448	0.396	0.361	1
Sp4	0.0409453	-0.32745	0.13	0.169	1
Srm	0.0409978	0.319541	0.338	0.294	1
Mill2	0.0410335	-0.15654	0.549	0.604	1
Puf60	0.0410361	0.303575	0.405	0.362	1
Svil	0.0410579	-0.175546	0.704	0.75	1
Tbx5	0.0411221	-0.29073	0.078	0.108	1
Gm11084	0.0411981	0.439849	0.128	0.096	1
Frmd7	0.041281	-0.353139	0.081	0.111	1
C1qtnf12	0.0414762	-0.38916	0.174	0.213	1
Impdh2	0.0415315	0.333002	0.345	0.302	1
Tmco4	0.0416731	-0.25144	0.09	0.121	1
Eif3d	0.0418299	0.282369	0.384	0.347	1
Pex5	0.041995	0.595417	0.165	0.132	1
Gpsm3	0.0420563	0.392307	0.251	0.208	1
Rps25	0.0420956	0.0796853	0.931	0.931	1
Mnd1	0.0421088	0.815261	0.103	0.074	1
Rbis	0.042184	0.271932	0.413	0.372	1
D630033O11Rik	0.0422731	-0.573027	0.168	0.202	1
Uqcrh	0.0424105	0.137164	0.813	0.806	1
Sgip1	0.0424455	-0.24553	0.46	0.493	1
Dnmbp	0.0424873	-0.264043	0.275	0.326	1
Atp11c	0.0426844	-0.259697	0.336	0.386	1
Sltm	0.0427514	-0.317513	0.526	0.563	1
Hnrnpul2	0.0427746	0.165586	0.535	0.485	1
Lrrc17	0.0427825	-0.257978	0.294	0.344	1
Zfp846	0.0428085	-0.368351	0.098	0.131	1
Erlin1	0.0428628	0.292353	0.191	0.152	1
Nedd4l	0.0428975	-0.242644	0.331	0.381	1
Lrsam1	0.0429098	-0.567297	0.103	0.133	1
Msi2	0.0430775	-0.105455	0.531	0.584	1
Dhx57	0.0431557	-0.257825	0.251	0.298	1
Mrpl34	0.0432059	0.342579	0.269	0.223	1
Procr	0.043543	0.448426	0.414	0.393	1
Cd74	0.0436403	0.768103	0.118	0.087	1
Qser1	0.0436961	-0.174565	0.322	0.375	1
Tulp4	0.0437292	0.165938	0.579	0.545	1
Med14	0.0438567	-0.119598	0.274	0.33	1
Dnajc15	0.0438888	0.177215	0.219	0.178	1
Gopc	0.0439772	-0.190021	0.271	0.315	1
Ccdc90b	0.0439858	-0.32163	0.241	0.284	1
Alg6	0.04408	-0.38985	0.136	0.173	1
Spata1	0.044136	-0.204166	0.071	0.1	1
Macf1	0.0443241	-0.134932	0.729	0.767	1
Ciao2b	0.0444266	0.152832	0.284	0.244	1
Dhrs3	0.0445309	-0.325742	0.303	0.344	1
Tmem63b	0.0446636	-0.391814	0.169	0.206	1
Ift20	0.04471	0.240876	0.626	0.59	1
Limd1	0.0447206	-0.28183	0.426	0.466	1
Rras2	0.0447661	0.299664	0.148	0.114	1
Tln1	0.0448604	-0.139792	0.514	0.574	1
Chd4	0.0449029	-0.182486	0.596	0.622	1
Cyth1	0.0451317	-0.267463	0.209	0.251	1
Eif2d	0.0451361	-0.48521	0.098	0.131	1
Rnh1	0.0452236	0.176027	0.575	0.541	1
Ddx23	0.045265	-0.330575	0.14	0.177	1
Cygb	0.0452813	0.187014	0.688	0.666	1
Nrbp1	0.0452963	-0.168152	0.343	0.392	1
D130040H23Rik	0.0453244	-0.637357	0.107	0.139	1
Arf2	0.045344	-0.591878	0.188	0.225	1
Rilpl1	0.0453585	-0.25301	0.214	0.257	1
Eya2	0.0454233	0.266427	0.477	0.449	1
Zfp808	0.0455758	-0.539347	0.076	0.105	1
Pak2	0.0456224	-0.159228	0.611	0.65	1
Lamp2	0.0457112	0.152446	0.878	0.86	1
Tsc1	0.0458323	-0.224536	0.203	0.25	1
Usp15	0.0458415	-0.286844	0.384	0.428	1
Tmem208	0.045937	0.357641	0.418	0.388	1
Ints1	0.0459685	-0.455127	0.114	0.147	1
Rpl10	0.0459796	0.0455821	0.949	0.941	1
Aph1b	0.0459959	-0.633969	0.078	0.105	1
Usp45	0.0460612	-0.388318	0.238	0.277	1
Cbfa2t2	0.0462319	-0.256062	0.367	0.416	1
Yes1	0.0462414	-0.244881	0.235	0.278	1
Adprhl2	0.0462705	-0.290526	0.168	0.208	1
Strn4	0.046434	-0.330672	0.193	0.24	1
AY036118	0.046617	-0.264862	0.667	0.699	1
Usp19	0.0466585	-0.327688	0.251	0.294	1
Pdlim1	0.046738	0.242715	0.402	0.364	1
Capns1	0.0467464	0.138256	0.783	0.761	1
Cab39l	0.0468337	-0.301701	0.314	0.357	1
Invs	0.0468366	-0.326712	0.26	0.309	1
Rad54l2	0.0469194	-0.239654	0.177	0.218	1
Mocs1	0.047104	-0.410123	0.084	0.114	1
Ccbe1	0.047105	0.18693	0.394	0.351	1
Hnrnpll	0.0471559	-0.234462	0.307	0.354	1
Pcdh20	0.0473244	-0.630406	0.081	0.108	1
Wdr1	0.0473442	-0.14367	0.285	0.338	1
Mgme1	0.0474888	0.713005	0.116	0.087	1
Brwd1	0.0475175	-0.136547	0.41	0.472	1
Efcab14	0.0475225	-0.21685	0.414	0.462	1
Rap1gds1	0.0477751	0.137946	0.466	0.41	1
2510039O18Rik	0.0478727	0.499036	0.206	0.173	1
Abcf2	0.0478899	0.170464	0.159	0.124	1
Ccdc85b	0.0479457	0.266203	0.444	0.404	1
Slc37a3	0.047983	-0.331917	0.188	0.225	1
Ice1	0.0480253	-0.294549	0.25	0.295	1
Rassf5	0.048071	-0.515925	0.088	0.118	1
Fam122a	0.0481225	-0.220971	0.105	0.139	1
Kri1	0.048154	-0.469216	0.09	0.119	1
Supt3	0.0482586	-0.238733	0.267	0.317	1
Runx1t1	0.0483383	-0.127957	0.677	0.719	1
Arfgap3	0.0483465	-0.181196	0.357	0.412	1
Pcca	0.0483853	-0.259664	0.357	0.4	1
Pa2g4	0.048443	0.240565	0.353	0.312	1
Ubtd1	0.048479	-0.344165	0.182	0.225	1
Abca9	0.0485175	-0.0896751	0.667	0.733	1
Msn	0.0485321	-0.0904681	0.62	0.663	1
Ptgs1	0.0486055	0.497959	0.163	0.129	1
Ociad1	0.0486302	-0.242915	0.37	0.423	1
Gm26782	0.0486392	-0.125948	0.215	0.267	1
Sdccag8	0.0487257	0.22127	0.415	0.371	1
Gabpb2	0.0488372	-0.204397	0.328	0.378	1
Psmd7	0.0488753	0.213965	0.576	0.558	1
Ssr2	0.0489154	0.144086	0.647	0.629	1
Fbxl3	0.048962	-0.120586	0.448	0.48	1
Arhgef25	0.049182	0.36497	0.338	0.296	1
Hacd4	0.0492321	-0.309925	0.114	0.146	1
Tmem128	0.0492893	0.495856	0.231	0.197	1
Actn3	0.0493273	0.744497	0.141	0.111	1
Hypk	0.0494171	0.433542	0.442	0.397	1
Fos	0.0495495	0.544779	0.284	0.25	1
Scp2	0.0496028	0.180368	0.573	0.566	1
Dcaf8	0.049726	-0.275075	0.438	0.483	1
Cwf19l2	0.049729	-0.211682	0.409	0.458	1
Npr2	0.0497848	-0.288867	0.192	0.233	1
Pbrm1	0.0497993	-0.17555	0.705	0.74	1
Map4k3	0.0498042	0.277744	0.436	0.404	1
Acadsb	0.0498079	-0.156219	0.509	0.569	1
Ube2e2	0.0499443	-0.134829	0.688	0.751	1
Rab32	0.0500008	0.670404	0.132	0.101	1
St3gal6	0.0501483	0.427701	0.168	0.135	1
5730455P16Rik	0.0501524	-0.201188	0.163	0.202	1
Tmem41b	0.050221	-0.430843	0.193	0.232	1
Snhg12	0.0502856	0.421744	0.233	0.197	1
Rhbdd1	0.0503638	-0.209805	0.217	0.264	1
Scly	0.050433	-0.42901	0.122	0.156	1
Ilvbl	0.0505621	0.177405	0.134	0.101	1
Clip4	0.0506777	0.414201	0.18	0.146	1
Tenm3	0.0507089	-0.121887	0.346	0.395	1
2210408I21Rik	0.0507867	-0.268375	0.298	0.343	1
Prr16	0.0507935	-0.70715	0.083	0.111	1
Inhba	0.0508277	-0.387815	0.162	0.198	1
Crppa	0.0508692	-0.337633	0.193	0.236	1
Cdc42se2	0.0509256	-0.258355	0.281	0.319	1
Me1	0.0509395	-0.355939	0.204	0.246	1
1810037I17Rik	0.0509545	0.274732	0.544	0.518	1
Astn2	0.0509821	-0.144232	0.245	0.296	1
Guf1	0.0509879	-0.305915	0.136	0.176	1
Sh3bp4	0.0509941	0.472098	0.191	0.159	1
Tmem131l	0.0510241	-0.525776	0.106	0.139	1
Mfsd14a	0.0511145	-0.198886	0.246	0.285	1
Aebp1	0.0511269	-0.176101	0.776	0.812	1
Impact	0.0511912	-0.279448	0.294	0.347	1
Sec61a1	0.0512796	-0.279145	0.514	0.563	1
Ric1	0.05133	-0.197326	0.306	0.355	1
Vta1	0.0514326	-0.304385	0.282	0.322	1
Fip1l1	0.0516801	-0.190154	0.493	0.544	1
Togaram1	0.0517737	-0.306098	0.265	0.309	1
Ahsa2	0.0517979	0.447171	0.191	0.156	1
Utrn	0.0518326	-0.139274	0.812	0.848	1
Fgl2	0.0519483	-0.322419	0.314	0.355	1
Ranbp2	0.0520118	-0.296234	0.414	0.458	1
Gab2	0.0521102	-0.0900812	0.709	0.719	1
Pcyox1	0.0521404	-0.142148	0.229	0.277	1
2025-09-11	0.0521525	-0.0491712	0.548	0.605	1
Tmem192	0.0521879	-0.159708	0.111	0.145	1
Has2	0.0521943	-0.00933786	0.211	0.253	1
Pear1	0.052247	-0.435605	0.117	0.15	1
Tdrd3	0.0524607	-0.202657	0.406	0.463	1
Phf21a	0.0524988	-0.1779	0.728	0.765	1
Cetn2	0.052536	-0.121648	0.257	0.302	1
Zdhhc21	0.0525457	-0.332683	0.206	0.244	1
Ubxn4	0.0526755	-0.15276	0.598	0.625	1
Nsdhl	0.0526829	-0.00535763	0.086	0.117	1
Ap3s2	0.0526832	-0.241437	0.142	0.18	1
Esf1	0.05272	-0.082947	0.328	0.375	1
Prdx3	0.0528094	0.23416	0.321	0.281	1
Srpk2	0.0528274	-0.145593	0.483	0.531	1
Sesn1	0.0528434	-0.381309	0.357	0.393	1
Lasp1	0.0529889	-0.0998447	0.552	0.6	1
Wasl	0.0531607	0.135186	0.653	0.61	1
Tomm70a	0.0533075	-0.237024	0.273	0.324	1
Ap5m1	0.0533454	-0.252067	0.15	0.19	1
Mat2b	0.0533888	-0.140216	0.426	0.483	1
Dctn2	0.0533934	0.256763	0.574	0.541	1
Adamtsl4	0.0534838	0.338276	0.283	0.239	1
Apmap	0.0536114	-0.293907	0.111	0.145	1
Kera	0.0536615	-0.723532	0.09	0.117	1
Cenpb	0.0537486	0.231585	0.393	0.36	1
Tial1	0.053871	-0.141306	0.372	0.424	1
Alg13	0.053872	-0.298747	0.119	0.152	1
Faap100	0.0539034	-0.401657	0.109	0.14	1
Pdp1	0.0539625	-0.280298	0.156	0.194	1
Ilk	0.0540485	-0.155956	0.462	0.51	1
Ranbp1	0.0540501	0.098707	0.6	0.565	1
Psmc5	0.054074	0.246295	0.471	0.431	1
Zfp664	0.0541006	-0.300548	0.174	0.213	1
Snhg8	0.0541611	-0.24629	0.449	0.504	1
Fam129a	0.0541685	-0.172245	0.691	0.74	1
Wdr5	0.0542631	-0.379175	0.118	0.15	1
4632427E13Rik	0.0542791	-0.156646	0.346	0.392	1
Srebf1	0.0543206	-0.179863	0.255	0.306	1
Myo1e	0.0543589	-0.198864	0.407	0.449	1
Cd320	0.0546328	0.37594	0.12	0.091	1
Ivd	0.0547114	-0.245831	0.151	0.191	1
Npm1	0.054794	0.167803	0.788	0.775	1
2025-03-02	0.0548208	0.205003	0.476	0.438	1
Chst7	0.0548666	-0.502722	0.121	0.154	1
Jund	0.0549822	0.147042	0.91	0.914	1
Dync1li2	0.0551461	0.360674	0.318	0.284	1
Eln	0.0551951	-0.0329773	0.517	0.553	1
Ubr7	0.0552078	-0.496111	0.115	0.146	1
Eapp	0.0553373	-0.218483	0.337	0.396	1
Xpo4	0.0553501	-0.251335	0.274	0.319	1
Lsm2	0.0553522	0.57151	0.247	0.213	1
Crim1	0.0553666	-0.301079	0.291	0.333	1
Hecw2	0.0554257	-0.201488	0.456	0.51	1
Psmd6	0.0554502	0.258139	0.36	0.32	1
Efhd2	0.055597	-0.264055	0.199	0.24	1
Retreg3	0.0556931	-0.192139	0.223	0.271	1
Leng1	0.0556984	-0.34966	0.132	0.166	1
Mid1ip1	0.0557004	-0.23758	0.215	0.258	1
Etaa1	0.0560269	-0.66231	0.08	0.107	1
0610009B22Rik	0.0560904	0.507476	0.186	0.152	1
Socs6	0.056099	-0.218126	0.139	0.174	1
Snupn	0.0561047	-0.254864	0.097	0.128	1
Pitpnb	0.056138	-0.119403	0.343	0.388	1
Dsel	0.056245	-0.19721	0.303	0.348	1
Ip6k1	0.0562615	-0.174571	0.436	0.483	1
6720427I07Rik	0.0562634	-0.287961	0.253	0.294	1
Wdr83os	0.0563572	0.277413	0.451	0.412	1
Ttc4	0.0563783	-0.254302	0.124	0.159	1
Odr4	0.0564507	-0.258133	0.29	0.336	1
Dctn4	0.056498	-0.184238	0.459	0.504	1
Mrps31	0.0565452	0.244667	0.156	0.125	1
Herc6	0.0565962	0.41258	0.166	0.133	1
Sertad4	0.0566122	-0.190381	0.303	0.351	1
Daam1	0.0566434	-0.181659	0.475	0.517	1
Ltn1	0.0567418	-0.072684	0.251	0.298	1
Arhgap1	0.0570032	-0.304126	0.219	0.258	1
Cpeb3	0.057146	-0.156699	0.32	0.369	1
Tbc1d22a	0.0571753	-0.468635	0.12	0.152	1
Itgbl1	0.0572209	-0.171827	0.591	0.629	1
Psmb10	0.05733	0.344336	0.326	0.295	1
Gm49980	0.0573949	0.353751	0.128	0.098	1
Tcf7l2	0.05746	-0.127303	0.751	0.782	1
Tnks2	0.0575064	-0.201066	0.539	0.586	1
Taf1d	0.0575245	-0.287671	0.249	0.295	1
Prr5	0.0576184	0.404295	0.139	0.108	1
Cops7a	0.0576897	0.218458	0.285	0.247	1
Trp53rka	0.0577156	-0.103435	0.097	0.129	1
Cog2	0.0578036	-0.357189	0.116	0.149	1
Gprasp1	0.0579389	-0.352003	0.289	0.333	1
Rcn2	0.0579478	-0.186575	0.572	0.608	1
Fam160a2	0.058152	-0.309051	0.156	0.192	1
Slc35a2	0.0581839	0.328488	0.202	0.167	1
Fbxo25	0.0583191	-0.261112	0.11	0.142	1
Dot1l	0.0583598	-0.354705	0.126	0.159	1
Ostm1	0.0583653	-0.396428	0.109	0.14	1
Ascc2	0.0584297	-0.122281	0.165	0.204	1
B230219D22Rik	0.0584513	-0.156719	0.541	0.591	1
Fam199x	0.058485	-0.150856	0.107	0.138	1
Sft2d1	0.058523	0.447084	0.243	0.212	1
Nckap5	0.0585317	-0.179718	0.472	0.521	1
Twist2	0.058605	-0.284408	0.204	0.243	1
Abca8a	0.058739	-0.0685893	0.846	0.869	1
Lats2	0.0588385	0.188719	0.454	0.416	1
Man2b2	0.0588636	-0.190069	0.153	0.192	1
Cox14	0.058992	0.256046	0.453	0.428	1
Dusp7	0.0590206	-0.361169	0.153	0.187	1
Tor1aip2	0.0590872	0.162535	0.326	0.282	1
Clmp	0.0590992	-0.196962	0.712	0.718	1
Mmp14	0.0591058	-0.183564	0.718	0.744	1
Pomp	0.0592473	0.216067	0.64	0.612	1
Dgkh	0.0594338	0.21936	0.178	0.142	1
Ivns1abp	0.0594905	-0.182526	0.187	0.225	1
Tmx3	0.0596477	-0.198142	0.473	0.525	1
Tnpo2	0.0596726	-0.279239	0.14	0.177	1
Phf20l1	0.059726	-0.139861	0.486	0.528	1
Rhobtb3	0.0598312	-0.22356	0.413	0.449	1
Pdap1	0.0598792	-0.158503	0.481	0.542	1
Ppp1r21	0.0599831	-0.198018	0.217	0.254	1
Slit3	0.0600289	0.0891712	0.854	0.865	1
Mcee	0.0600598	0.361283	0.296	0.263	1
Yrdc	0.0601139	0.437645	0.12	0.093	1
Zfp532	0.0601657	-0.287248	0.235	0.277	1
Fkbp11	0.0604419	0.476856	0.198	0.164	1
Mettl27	0.0605272	-0.283723	0.082	0.108	1
Angptl7	0.06054	-0.0312665	0.164	0.199	1
Rilpl2	0.0608787	0.32441	0.146	0.115	1
Crip1	0.0609444	0.133425	0.959	0.94	1
Psma7	0.0609702	0.185899	0.687	0.671	1
Arhgef1	0.0610269	-0.212676	0.307	0.351	1
Vars	0.0610629	0.309983	0.179	0.145	1
Jup	0.0610689	-0.283092	0.408	0.458	1
Pgm3	0.0611161	0.427932	0.302	0.268	1
Cd47	0.0612105	0.124879	0.909	0.9	1
Ube2v2	0.0612155	-0.148051	0.355	0.417	1
Dnajb4	0.06127	0.239891	0.279	0.243	1
Emc2	0.0613038	0.297622	0.395	0.354	1
Cep295	0.0614224	-0.467383	0.136	0.17	1
Mllt6	0.0616407	-0.36297	0.157	0.192	1
Sspn	0.0617245	-0.123969	0.464	0.504	1
Chmp5	0.0617371	0.289666	0.487	0.458	1
Tpm4	0.0618886	0.22848	0.646	0.632	1
Usp48	0.061898	-0.133363	0.347	0.402	1
Lnpep	0.0619071	-0.0876248	0.735	0.768	1
Tmem251	0.0619568	0.41835	0.118	0.09	1
Dennd5b	0.0619656	-0.280157	0.216	0.253	1
Trnp1	0.0619935	0.901387	0.102	0.076	1
Dnajc9	0.0620214	0.458441	0.13	0.101	1
Cpne2	0.0620241	-0.163798	0.204	0.244	1
Aamdc	0.0620328	0.32017	0.329	0.292	1
Tspan7	0.0621679	-0.203024	0.105	0.135	1
Rap1b	0.0622065	0.174664	0.739	0.713	1
Lmbr1l	0.0622877	-0.182731	0.104	0.136	1
Bop1	0.0623078	-0.204122	0.116	0.147	1
Ndufa7	0.0623845	0.263431	0.724	0.69	1
Vps50	0.0624129	-0.2716	0.146	0.18	1
9430038I01Rik	0.0626682	-0.240788	0.109	0.14	1
Ccdc93	0.0628185	0.29363	0.186	0.15	1
Smap1	0.0628258	0.155228	0.629	0.591	1
B3gntl1	0.0629819	-0.29527	0.175	0.211	1
Inpp4a	0.0630001	-0.264682	0.239	0.278	1
Urgcp	0.0630264	-0.201643	0.345	0.388	1
Trip11	0.0630304	-0.155427	0.56	0.607	1
Chsy1	0.0630444	-0.378298	0.143	0.181	1
Socs3	0.0630992	-0.0341334	0.259	0.218	1
Fam126b	0.0631033	-0.246827	0.206	0.243	1
Terf1	0.0631461	-0.229215	0.229	0.272	1
Tcf12	0.0631685	-0.171723	0.821	0.837	1
Fam78b	0.0633174	0.301264	0.124	0.094	1
Zfp609	0.0633333	-0.181101	0.333	0.371	1
Cryab	0.0636022	0.211095	0.635	0.633	1
Ift74	0.0636186	0.247798	0.229	0.195	1
Eif2s3y	0.0636973	-0.0421893	0.318	0.369	1
Gstt2	0.0637384	0.367949	0.229	0.194	1
Cdh13	0.0637405	-0.418599	0.205	0.243	1
Dazap1	0.0637778	0.134654	0.412	0.379	1
Epha4	0.0637987	-0.20342	0.177	0.216	1
Sdhaf4	0.0638431	0.447656	0.198	0.163	1
Erlin2	0.0638633	-0.327202	0.132	0.166	1
P3h4	0.0639984	0.35356	0.338	0.303	1
Eif1ad	0.064041	-0.297379	0.134	0.17	1
Zfr2	0.0641455	-0.491287	0.087	0.115	1
Fnta	0.0644168	0.200542	0.402	0.364	1
Tollip	0.0644517	0.185966	0.168	0.136	1
Rsu1	0.0644965	0.167441	0.678	0.673	1
Auh	0.0645195	0.248443	0.338	0.301	1
Ttc3	0.064616	-0.115014	0.62	0.659	1
Slc25a1	0.064797	-0.547138	0.132	0.163	1
Eif3a	0.0648017	0.149604	0.704	0.684	1
Fktn	0.0649639	-0.260766	0.214	0.258	1
Gm31378	0.064968	-0.418359	0.081	0.108	1
Rbm43	0.0649985	0.449421	0.19	0.163	1
Washc1	0.0650029	-0.120327	0.127	0.159	1
Cables1	0.0650805	0.189833	0.143	0.112	1
Hibadh	0.0651406	-0.141891	0.451	0.508	1
Tnks	0.0654236	-0.246011	0.341	0.383	1
Grb10	0.0654926	0.080692	0.703	0.684	1
Stag2	0.0655211	-0.0846231	0.567	0.614	1
Grasp	0.0658643	0.369878	0.289	0.258	1
Tsc22d2	0.0659285	-0.261599	0.376	0.416	1
Zmym4	0.0659965	-0.0915219	0.405	0.456	1
Gnas	0.0660097	0.0886329	0.967	0.98	1
Ppp1r12b	0.0660655	-0.138055	0.614	0.66	1
Icmt	0.0660748	-0.289118	0.115	0.147	1
Scn1b	0.0661476	0.286847	0.438	0.403	1
Stx16	0.0661792	-0.206928	0.396	0.428	1
Camkmt	0.0662511	-0.213542	0.316	0.354	1
Ctif	0.0662777	-0.105794	0.371	0.43	1
Prdm5	0.0662861	-0.243402	0.439	0.472	1
Tpp1	0.0662896	-0.190221	0.288	0.334	1
Exosc4	0.066292	0.381561	0.212	0.181	1
Dmxl1	0.0663012	-0.0764193	0.534	0.596	1
Prkg1	0.066324	-0.306376	0.219	0.257	1
Sik2	0.066431	-0.266575	0.326	0.365	1
Gphn	0.0665244	-0.161489	0.809	0.847	1
Lmbrd2	0.0665744	-0.517783	0.183	0.218	1
Ankib1	0.066645	-0.243741	0.325	0.367	1
Uqcr10	0.0666666	0.187655	0.735	0.685	1
Hmcn2	0.0668033	-0.272881	0.534	0.553	1
Wdr12	0.0668121	0.351022	0.152	0.122	1
4930481A15Rik	0.0668371	-0.536339	0.074	0.1	1
Lix1l	0.0668641	-0.111967	0.407	0.461	1
Zc3h12c	0.0669486	-0.0921317	0.153	0.191	1
Rem1	0.0670171	-0.220829	0.164	0.201	1
Selenof	0.0670371	0.119102	0.893	0.879	1
Pbxip1	0.0670711	-0.217602	0.352	0.392	1
Pold3	0.0671239	-0.328364	0.11	0.142	1
Jmjd6	0.0671292	0.402062	0.204	0.171	1
Zfp706	0.0672502	0.254441	0.486	0.452	1
Pdzd8	0.067278	-0.0934492	0.263	0.308	1
Myh9	0.0673252	-0.17923	0.37	0.419	1
Cct4	0.0673358	0.234323	0.559	0.525	1
D630003M21Rik	0.0673383	-0.336747	0.2	0.237	1
Slc24a5	0.0674937	-0.418072	0.082	0.107	1
Osbp	0.0675036	-0.296095	0.291	0.331	1
Slc1a3	0.0675267	-0.39541	0.111	0.14	1
Tax1bp3	0.0675985	-0.196512	0.331	0.383	1
Cdadc1	0.0677124	-0.322199	0.21	0.251	1
Prpf39	0.0677393	-0.22106	0.374	0.426	1
Tmem135	0.0677855	-0.231031	0.4	0.445	1
Smco4	0.067799	0.347279	0.259	0.222	1
2025-09-10	0.0678448	-0.0654856	0.2	0.242	1
Syn3	0.0678618	-0.376723	0.1	0.129	1
Etv3	0.0678686	-0.19245	0.11	0.14	1
Nr3c2	0.067925	-0.182626	0.299	0.341	1
Zfp267	0.0679264	-0.382658	0.131	0.163	1
P4ha1	0.06793	0.225922	0.616	0.598	1
Eps15l1	0.0679332	-0.25173	0.32	0.364	1
Abhd2	0.0680142	-0.164393	0.258	0.298	1
Gpr153	0.0680289	0.281378	0.414	0.379	1
Fbxw8	0.0680564	-0.246361	0.471	0.494	1
Kmt2a	0.0680754	-0.247665	0.512	0.548	1
Gtf3c2	0.068086	-0.241562	0.299	0.344	1
Tbcb	0.0680902	0.187393	0.476	0.435	1
Pspc1	0.068199	-0.164094	0.246	0.285	1
Napg	0.0682795	-0.172163	0.238	0.284	1
Tmem9	0.0683045	0.457972	0.216	0.188	1
Cdc42bpb	0.0685241	-0.223273	0.33	0.372	1
Lrp5	0.0686642	-0.304503	0.211	0.25	1
Adam33	0.0686787	0.205002	0.453	0.416	1
Yipf6	0.0687197	-0.234578	0.163	0.199	1
Abhd12	0.068833	-0.353159	0.274	0.309	1
Unc119b	0.0690572	-0.268365	0.197	0.237	1
Olfml3	0.0690755	-0.0476027	0.493	0.542	1
Timm17b	0.0691102	0.147216	0.248	0.206	1
Drosha	0.069138	-0.267715	0.18	0.216	1
Hnrnph1	0.0691487	0.143553	0.688	0.659	1
Timm8b	0.0692487	0.319325	0.372	0.341	1
Ehd2	0.0693188	-0.0890739	0.605	0.664	1
Atp5g1	0.0693443	0.243363	0.7	0.68	1
Tlk1	0.0693897	-0.226299	0.379	0.426	1
Eloa	0.0695244	0.467816	0.181	0.149	1
Cep57l1	0.0696747	-0.31375	0.074	0.1	1
Pqbp1	0.0699367	0.0674074	0.236	0.199	1
Atp2b4	0.0701911	-0.190382	0.471	0.522	1
Prmt9	0.070244	-0.500677	0.114	0.143	1
Mrgprf	0.070267	-0.285614	0.086	0.114	1
Zmym2	0.0703264	-0.202921	0.353	0.396	1
Tmem47	0.0704607	-0.312969	0.184	0.221	1
Mettl17	0.0704783	-0.396619	0.078	0.104	1
Inpp5f	0.0705681	-0.181125	0.188	0.229	1
Zfp821	0.0706701	-0.384212	0.083	0.11	1
Foxn3	0.0708044	-0.121083	0.759	0.791	1
2310061I04Rik	0.0710726	0.549562	0.107	0.081	1
Sorcs2	0.0711066	-0.298209	0.175	0.208	1
Abl2	0.0711991	-0.324272	0.349	0.393	1
Bax	0.0713173	0.222739	0.465	0.431	1
Cog3	0.0713395	-0.252511	0.219	0.257	1
Traf7	0.0713449	-0.194766	0.191	0.23	1
Lgals1	0.0713541	0.138555	0.949	0.924	1
Snrpa1	0.0714285	0.492178	0.216	0.184	1
Nmrk1	0.071519	-0.676978	0.098	0.126	1
Psmb1	0.0715355	0.157085	0.702	0.702	1
Tor3a	0.0715526	0.476808	0.19	0.159	1
Med1	0.0717871	-0.22957	0.305	0.344	1
Setd3	0.0717892	-0.241331	0.372	0.416	1
Col15a1	0.0718243	-0.327205	0.574	0.597	1
Gm1976	0.071897	-0.0693854	0.097	0.126	1
Adh7	0.0722146	-0.394971	0.082	0.108	1
Rab3ip	0.0722718	0.626537	0.111	0.086	1
Slc15a4	0.0724177	0.258887	0.119	0.091	1
Cox6b1	0.0724309	0.16514	0.767	0.739	1
Ccdc88a	0.0725811	-0.074377	0.579	0.621	1
Zc3h3	0.0725824	-0.207174	0.112	0.143	1
Rttn	0.0726037	-0.605866	0.075	0.1	1
Mfap5	0.0726899	0.233764	0.856	0.853	1
Polr2f	0.0727244	0.264835	0.533	0.511	1
Snip1	0.0727257	-0.10703	0.086	0.114	1
Dact2	0.0727316	0.332959	0.211	0.177	1
Zc3h7b	0.0727546	-0.0667969	0.241	0.287	1
Srcap	0.0727777	-0.173111	0.357	0.402	1
Atp6v1f	0.0728392	0.18469	0.633	0.597	1
Irf9	0.0728708	0.498921	0.156	0.126	1
Tomm34	0.0729302	-0.152358	0.202	0.242	1
Ppip5k2	0.0730104	-0.33365	0.128	0.159	1
Cdk19	0.0730228	-0.387957	0.313	0.355	1
Smc1a	0.0732197	-0.169463	0.549	0.6	1
Rnf19b	0.0732498	0.413678	0.147	0.117	1
Hist1h1c	0.0732634	-0.341041	0.144	0.176	1
Epb41l1	0.0733232	-0.106957	0.21	0.247	1
Rxylt1	0.0733394	-0.156909	0.365	0.407	1
Abcd1	0.0733956	-0.337151	0.088	0.115	1
Zdhhc14	0.0734195	-0.274918	0.164	0.202	1
Xdh	0.0734309	0.255937	0.583	0.574	1
Ago1	0.0734694	-0.383205	0.152	0.185	1
Mrps18a	0.0735328	0.128274	0.378	0.343	1
Tbc1d8b	0.0736851	-0.31983	0.258	0.296	1
Gm11808	0.0737713	-0.197763	0.183	0.222	1
Osbpl9	0.0738669	0.0977082	0.729	0.716	1
Blzf1	0.0739553	-0.306074	0.169	0.205	1
Rap1gap2	0.0739579	-0.259778	0.212	0.246	1
Dstn	0.0740082	-0.109787	0.8	0.83	1
Enox2	0.0740889	-0.109966	0.271	0.313	1
Zfp617	0.0741185	-0.272527	0.1	0.131	1
[truncated: 6,741 more rows]

## Sheet: DEGs_LLC_FAPs_2.5_v_Sham
	p_val	avg_log2FC	pct.1	pct.2	p_val_adj
Hbb-bs	1.36885e-146	2.23277	0.992	0.733	3.09908e-142
Hbb-bt	5.10564e-84	2.66394	0.719	0.204	1.15592e-79
Hba-a2	1.51738e-83	2.50238	0.768	0.278	3.43535e-79
Hba-a1	2.4885e-64	2.14595	0.762	0.35	5.63397e-60
Rpl35	1.80532e-37	-0.885643	0.808	0.899	4.08724e-33
Col3a1	1.50175e-22	-0.723633	0.947	0.959	3.39997e-18
Cebpd	1.7605e-18	0.684164	0.825	0.718	3.98576e-14
Col1a1	7.25349e-18	-0.654736	0.974	0.978	1.64219e-13
Fth1	8.23378e-15	0.566954	0.996	0.986	1.86413e-10
Rps29	1.92346e-13	-0.371241	0.977	0.982	4.35472e-09
Scd2	2.27577e-13	-0.831924	0.462	0.638	5.15234e-09
Ifitm3	1.3343e-12	0.455174	0.945	0.931	3.02085e-08
Col1a2	3.10096e-12	-0.524814	0.992	0.986	7.02058e-08
Gm10076	5.87972e-12	-0.935678	0.191	0.371	1.33117e-07
Col5a2	3.89195e-11	-0.432133	0.917	0.954	8.81138e-07
Zbtb16	8.67648e-11	0.611541	0.791	0.719	1.96435e-06
Gm2000	1.09004e-10	0.879675	0.489	0.35	2.46786e-06
Acta2	1.32134e-10	-0.916384	0.087	0.228	2.99151e-06
Sparc	1.69678e-10	-0.44515	0.987	0.992	3.84152e-06
Malat1	2.27202e-10	-0.354092	0.955	0.989	5.14386e-06
Ifitm2	4.49972e-10	0.337693	0.962	0.93	1.01874e-05
Rps2	4.77488e-10	0.389829	0.974	0.958	1.08103e-05
Atp5k	5.71588e-10	-0.556597	0.547	0.691	1.29408e-05
Col5a1	1.48919e-09	-0.465076	0.836	0.864	3.37152e-05
Osmr	3.63762e-09	0.877228	0.468	0.327	8.23558e-05
Ppic	3.97536e-09	-0.619856	0.608	0.721	9.00022e-05
Rplp1	4.49258e-09	0.289985	0.994	0.986	0.000101712
Adamts12	4.68369e-09	-0.753676	0.536	0.671	0.000106039
Serping1	6.25004e-09	0.337176	0.974	0.954	0.000141501
Col6a2	1.2838e-08	-0.396255	0.874	0.931	0.000290653
Ifi205	1.38622e-08	0.788222	0.604	0.496	0.000313839
Rsrp1	2.34031e-08	0.314372	0.851	0.798	0.000529846
Rasa3	6.54511e-08	0.671723	0.404	0.27	0.00148181
Fabp4	6.7962e-08	-0.24307	0.413	0.579	0.00153866
Rplp0	8.06802e-08	0.312572	0.966	0.947	0.0018266
Scd1	1.19351e-07	-0.600127	0.321	0.463	0.00270212
Rps10	1.33225e-07	0.287077	0.975	0.962	0.00301622
Rps28	1.36252e-07	-0.257087	0.957	0.969	0.00308474
Mir100hg	1.58223e-07	-0.396061	0.708	0.827	0.00358217
Rpl38	2.89812e-07	-0.223162	0.958	0.968	0.00656135
Col5a3	3.62452e-07	-0.571589	0.653	0.743	0.00820591
Txnip	4.30579e-07	0.41547	0.875	0.826	0.00974831
Cyb5a	4.31962e-07	0.361503	0.883	0.862	0.00977961
Stat3	5.36248e-07	0.425718	0.649	0.542	0.0121406
Rpl3	5.78696e-07	0.330322	0.94	0.912	0.0131017
Ang	6.23581e-07	0.514675	0.426	0.289	0.0141179
Serpinh1	6.39574e-07	-0.27349	0.917	0.949	0.01448
Rpl9-ps6	6.85057e-07	1.33055	0.187	0.093	0.0155097
Rpl13	8.85808e-07	0.259657	0.983	0.976	0.0200547
Rps16	9.32699e-07	0.24883	0.972	0.969	0.0211163
Rpl9	1.01713e-06	0.268882	0.964	0.948	0.0230277
Rpl19	1.07433e-06	0.241151	0.981	0.959	0.0243228
Wnt5a	1.0856e-06	-0.730073	0.257	0.393	0.024578
Rpl17	1.43397e-06	0.262882	0.97	0.956	0.032465
Rpl21	1.84819e-06	0.279077	0.962	0.963	0.0418431
Rpl8	2.03974e-06	0.285432	0.97	0.956	0.0461798
Rps6	2.47147e-06	0.291155	0.923	0.888	0.0559541
Gstp1	2.73124e-06	-1.05036	0.042	0.117	0.0618353
Rps3	2.90493e-06	0.300531	0.94	0.931	0.0657675
Rps5	3.11997e-06	0.262623	0.968	0.945	0.0706361
Rps7	3.12894e-06	0.283977	0.96	0.945	0.0708392
Col6a1	3.29685e-06	-0.290824	0.934	0.942	0.0746406
Map1lc3b	5.1738e-06	0.380221	0.77	0.701	0.117135
Ldlr	5.6802e-06	-0.662293	0.289	0.407	0.1286
Ftl1	5.69969e-06	0.259118	0.97	0.949	0.129041
Angptl4	6.35484e-06	1.30947	0.179	0.097	0.143874
Dctn4	6.93522e-06	-0.499876	0.385	0.504	0.157013
Cdon	8.59436e-06	-0.425777	0.579	0.67	0.194576
Cpxm1	8.97645e-06	-0.626141	0.368	0.468	0.203227
Ssc5d	9.50422e-06	-0.616814	0.442	0.555	0.215176
Serpina3n	9.51127e-06	1.26249	0.23	0.138	0.215335
Lifr	1.0816e-05	0.72198	0.558	0.479	0.244875
Rpl14	1.12479e-05	0.250958	0.953	0.93	0.254652
Iah1	1.39764e-05	0.60102	0.485	0.381	0.316426
Dbp	1.70743e-05	0.764931	0.225	0.135	0.386563
Naca	1.95578e-05	0.312563	0.917	0.871	0.442789
Tuba1b	2.00027e-05	0.390775	0.779	0.728	0.452861
mt-Co1	2.02136e-05	-0.140691	0.998	0.999	0.457637
Nrep	2.06303e-05	-0.543326	0.323	0.427	0.46707
Insig2	2.14701e-05	0.562965	0.432	0.33	0.486082
Mettl25	2.25526e-05	-1.00901	0.091	0.174	0.51059
Rnaset2b	2.3959e-05	0.952922	0.249	0.162	0.542432
Polr2l	2.62355e-05	-0.646367	0.081	0.163	0.593971
Arpc1b	2.65096e-05	0.322077	0.819	0.76	0.600178
Ly6a	2.72705e-05	0.477357	0.787	0.772	0.617404
Map2k6	3.20972e-05	-0.622676	0.157	0.257	0.72668
Tpt1	3.23536e-05	0.184263	0.989	0.992	0.732485
Rps19	3.31065e-05	0.24536	0.966	0.962	0.74953
Sqstm1	3.31421e-05	0.42144	0.664	0.57	0.750337
Rps13	3.42746e-05	0.1951	0.96	0.945	0.775977
Cirbp	3.57472e-05	-0.428629	0.321	0.44	0.809316
Rpl32	4.25867e-05	0.229028	0.975	0.958	0.964164
Rpl22	4.27854e-05	0.21467	0.925	0.919	0.968662
Igf1	4.41038e-05	-0.57868	0.611	0.673	0.998511
Creb3l1	4.46438e-05	-0.463937	0.536	0.624	1
Tppp3	4.53453e-05	-0.378303	0.525	0.647	1
Gpc6	4.58702e-05	-0.409261	0.5	0.612	1
Rnf38	4.86958e-05	-0.803004	0.26	0.357	1
Loxl2	5.32004e-05	-0.402642	0.609	0.695	1
Rps4x	5.47779e-05	0.279739	0.972	0.969	1
Tshz3	5.60586e-05	-0.539483	0.538	0.617	1
Col6a3	6.04418e-05	-0.33131	0.847	0.9	1
Rps20	6.23249e-05	0.250795	0.977	0.975	1
Rpl26	6.4505e-05	0.200889	0.974	0.969	1
Rps18	6.64076e-05	0.201769	0.964	0.959	1
Hecw2	6.88729e-05	-0.436199	0.392	0.51	1
Ckb	7.26282e-05	-0.20893	0.457	0.573	1
Ifngr1	7.6376e-05	0.398264	0.847	0.824	1
Jund	7.87085e-05	-0.271573	0.868	0.914	1
Rpl29	8.04039e-05	0.232123	0.921	0.904	1
Rpsa	8.18011e-05	0.195902	0.975	0.972	1
Eif3i	8.39993e-05	0.553217	0.547	0.462	1
Klf9	8.51719e-05	0.221882	0.86	0.83	1
Rps24	8.8224e-05	0.270657	0.983	0.978	1
Gdf10	9.72348e-05	-0.441333	0.123	0.208	1
Aqp1	0.000101252	-0.421646	0.175	0.272	1
Igf1r	0.000102193	0.399523	0.726	0.684	1
Rpl28	0.000104686	0.20688	0.983	0.973	1
Dvl1	0.000107284	-0.784272	0.111	0.192	1
Lrsam1	0.000108736	-1.19289	0.066	0.133	1
Hsp90ab1	0.00010922	0.125131	0.957	0.944	1
Eef1a1	0.000109511	0.19468	0.991	0.986	1
Adm	0.000113413	0.923792	0.372	0.294	1
Spon2	0.000113525	-0.972403	0.142	0.228	1
Lpl	0.000123514	-0.226208	0.736	0.829	1
Tnfrsf1a	0.000124028	0.442764	0.577	0.497	1
Tgfbr2	0.000125495	0.353138	0.819	0.777	1
Matn2	0.00013291	-0.759448	0.217	0.316	1
Ahsa1	0.000134029	-0.658832	0.211	0.308	1
Ints7	0.000142643	-0.872387	0.092	0.166	1
Rps27a	0.000147493	0.211539	0.981	0.975	1
C1qtnf6	0.000154219	-0.588525	0.247	0.351	1
Il15	0.000158469	-0.720769	0.191	0.284	1
Cntln	0.000163681	-0.493203	0.391	0.487	1
H2-D1	0.000164026	0.247926	0.902	0.889	1
Srsf11	0.000165329	-0.316008	0.67	0.76	1
Nedd9	0.000167762	-0.378836	0.155	0.249	1
Msmo1	0.000175764	-0.634327	0.196	0.281	1
Rmnd1	0.000175981	-0.807278	0.096	0.17	1
Htra3	0.000181721	0.320931	0.838	0.824	1
Rpl10-ps3	0.000183029	0.927126	0.192	0.117	1
Rpl18	0.000185774	0.210017	0.945	0.94	1
Oxct1	0.000189515	-0.343139	0.543	0.657	1
Kdm6b	0.000190014	-0.50846	0.194	0.292	1
Oga	0.000190954	-0.534484	0.362	0.468	1
Luc7l2	0.000195319	-0.171106	0.84	0.893	1
Rps27rt	0.000195469	0.617751	0.332	0.249	1
Nsmce3	0.000199706	-0.64563	0.219	0.315	1
Rnaset2a	0.000201648	0.815933	0.27	0.192	1
Rpl12	0.000203913	0.212625	0.947	0.93	1
Phlda1	0.000205291	-0.355377	0.466	0.574	1
Rps3a1	0.000206324	0.248784	0.975	0.968	1
Cebpb	0.000209653	0.430815	0.574	0.51	1
Cyp26b1	0.000217649	-1.49728	0.072	0.136	1
Egr1	0.000221203	-0.481008	0.213	0.308	1
Eln	0.000222216	-0.837883	0.474	0.553	1
S100a13	0.000227331	0.261051	0.843	0.805	1
Lncppara	0.000232986	-0.328848	0.44	0.548	1
Ctsk	0.000234826	-0.324771	0.604	0.674	1
Marcks	0.000249469	-0.198042	0.925	0.944	1
Insig1	0.000256293	-0.633554	0.236	0.331	1
Snai2	0.000270939	-0.949936	0.091	0.162	1
Vegfa	0.000272479	-0.70952	0.213	0.299	1
Cd302	0.000272621	0.359211	0.792	0.765	1
S100a4	0.000274113	-0.48487	0.387	0.494	1
Bicra	0.000289799	-0.533072	0.226	0.317	1
Acaca	0.00030279	-0.443466	0.347	0.456	1
Rps23	0.000303596	0.175535	0.974	0.971	1
Nadk2	0.000318305	-0.849174	0.072	0.135	1
Dmpk	0.00032434	-0.812448	0.119	0.194	1
Arhgef17	0.000332015	-0.374638	0.138	0.225	1
H1f0	0.000349845	-0.579275	0.345	0.434	1
Tsc22d1	0.00035037	-0.412059	0.481	0.573	1
Slc9a8	0.000350433	-0.65701	0.143	0.225	1
Col14a1	0.000358029	-0.342286	0.442	0.545	1
Fgf1	0.000359328	-0.780152	0.092	0.163	1
Suco	0.000373506	-0.430822	0.243	0.344	1
Eef1g	0.000412154	0.269379	0.749	0.688	1
Selenom	0.000413908	0.250369	0.885	0.874	1
Ganc	0.000428707	-0.84779	0.104	0.176	1
Dynll1	0.00042968	0.226964	0.87	0.847	1
Eef1b2	0.000458358	0.341497	0.834	0.799	1
Rps9	0.000462015	0.19802	0.97	0.948	1
Pid1	0.000480475	-0.315732	0.723	0.809	1
Rpl5	0.00048625	0.282741	0.928	0.91	1
C4b	0.000489227	0.905903	0.208	0.135	1
Slc44a1	0.000519335	-0.288075	0.632	0.716	1
Arhgap20	0.000523604	-0.393402	0.606	0.691	1
Rpl11	0.000555322	0.191234	0.975	0.955	1
Hspa5	0.000568149	-0.236992	0.887	0.912	1
Plekhf1	0.000584244	0.610928	0.36	0.282	1
Garnl3	0.00062197	-0.726148	0.108	0.178	1
Iqgap2	0.000645755	-0.863327	0.106	0.174	1
Tecpr1	0.000650988	-0.818755	0.157	0.228	1
Nt5dc1	0.00065366	-0.456821	0.242	0.337	1
Mmp11	0.000666583	0.876815	0.168	0.105	1
Fads1	0.000670639	-0.381658	0.27	0.368	1
Eif4a1	0.000673083	0.263739	0.781	0.75	1
Auts2	0.000683228	-0.277045	0.775	0.853	1
Park7	0.000692128	0.372259	0.73	0.671	1
Fdps	0.000699148	-0.670231	0.196	0.272	1
Hmgn2	0.000706334	-0.481281	0.142	0.215	1
Rpl18a	0.000711202	0.223547	0.96	0.962	1
Rbm26	0.000716458	-0.427348	0.481	0.572	1
Egfl7	0.00071842	-1.13292	0.064	0.122	1
Rps12	0.000749653	0.209639	0.983	0.978	1
Rpl4	0.000775184	0.232778	0.881	0.861	1
Tpd52l2	0.000785289	0.406413	0.523	0.438	1
Galnt15	0.000789726	0.593704	0.419	0.35	1
Bmp1	0.00080151	-0.217664	0.66	0.744	1
Sash1	0.000803877	-0.223283	0.74	0.798	1
Btrc	0.000815008	-0.418526	0.432	0.504	1
Pkd1	0.000815497	-0.370336	0.574	0.67	1
Hbs1l	0.000826938	-0.309559	0.238	0.329	1
Gnaq	0.000828087	-0.352251	0.664	0.74	1
Setbp1	0.000866766	-0.336834	0.715	0.791	1
Prkg1	0.000877616	-0.562416	0.181	0.257	1
Gstm1	0.000905289	0.266582	0.838	0.844	1
Jun	0.000933459	-0.371556	0.647	0.728	1
Yme1l1	0.000953567	-0.449046	0.464	0.546	1
Rack1	0.00101439	0.176584	0.934	0.923	1
Rps8	0.00103729	0.13984	0.979	0.982	1
Rpl7l1	0.00108586	0.512379	0.351	0.275	1
Clint1	0.00109353	0.251373	0.73	0.684	1
Mcur1	0.00109584	0.662046	0.264	0.195	1
Lrig1	0.00113231	-0.476547	0.309	0.397	1
Fat4	0.00115325	-0.271165	0.23	0.322	1
Eda	0.00115767	-0.311152	0.534	0.642	1
Sorcs2	0.00117685	-0.799613	0.14	0.208	1
Nxpe4	0.00118063	-0.697506	0.209	0.291	1
Rnf6	0.00118928	0.317625	0.408	0.324	1
Sox9	0.00121642	-0.949319	0.07	0.126	1
Tbl1xr1	0.00124097	-0.442692	0.34	0.428	1
Tlr3	0.0012468	-0.74588	0.066	0.122	1
Rps14	0.00126132	0.202369	0.966	0.956	1
Has2	0.00126434	-0.16698	0.174	0.253	1
Comt	0.00128603	0.281956	0.711	0.662	1
Gna11	0.0012971	0.430902	0.528	0.473	1
Zfp423	0.0013083	-0.428651	0.272	0.361	1
Gse1	0.00131557	-0.538636	0.345	0.424	1
Cox8a	0.00131801	0.197062	0.913	0.881	1
Hes1	0.00131989	-0.510815	0.34	0.412	1
Epha4	0.00133951	-0.504593	0.143	0.216	1
Armh3	0.0013422	-0.401712	0.277	0.354	1
Apod	0.00135397	0.164339	0.783	0.733	1
Lpcat3	0.00135515	-0.637315	0.192	0.27	1
Sri	0.00137551	0.391394	0.645	0.59	1
Mrps24	0.00140116	0.367949	0.532	0.458	1
Sec23b	0.00144316	-0.553573	0.196	0.277	1
Pde4d	0.00144658	-0.83637	0.275	0.355	1
Mtmr1	0.00147011	-0.139684	0.181	0.263	1
Mgp	0.00149192	0.765481	0.643	0.612	1
Dlg4	0.00149784	-0.484702	0.274	0.358	1
Tnfsf13b	0.00150179	0.770759	0.123	0.07	1
Npas2	0.00151405	-0.286166	0.404	0.507	1
Tspan4	0.00153075	0.451428	0.385	0.317	1
Ypel3	0.00154502	0.32956	0.713	0.662	1
Plau	0.0015497	0.554131	0.498	0.441	1
Huwe1	0.00161039	-0.32836	0.592	0.681	1
1110051M20Rik	0.00164436	-0.374749	0.37	0.459	1
Arpc3	0.00165418	0.372791	0.657	0.603	1
Eno1	0.00168285	-0.523677	0.164	0.242	1
Agpat2	0.00169288	-0.541899	0.121	0.188	1
Usp19	0.00170747	-0.462363	0.215	0.294	1
Psme4	0.00171936	-0.358354	0.509	0.584	1
Rps17	0.00172616	0.144784	0.902	0.883	1
Rpl7a	0.00173336	0.232804	0.911	0.914	1
Sem1	0.00173616	0.281935	0.86	0.84	1
Ggt5	0.00177838	0.572112	0.366	0.298	1
Il16	0.00182185	-0.520307	0.155	0.225	1
Med20	0.00184061	-0.808378	0.087	0.145	1
Plcb1	0.00185235	-0.7851	0.162	0.235	1
Pam	0.00187416	-0.200572	0.864	0.899	1
Zfp608	0.00189686	-0.635948	0.26	0.331	1
Slc16a9	0.00194017	-0.32413	0.27	0.36	1
Ddx5	0.00196313	-0.17666	0.917	0.94	1
Rbfox2	0.00198124	-0.292474	0.742	0.798	1
Selenos	0.00201731	-0.197069	0.709	0.767	1
Lamb2	0.0020256	-0.23259	0.792	0.843	1
Rpl10a	0.00205054	0.233264	0.93	0.923	1
Olfml2b	0.00209294	-0.284212	0.511	0.608	1
Irs1	0.00211926	-0.483158	0.415	0.489	1
Tle4	0.00215398	-0.433662	0.279	0.365	1
Eef1d	0.00219639	0.262006	0.796	0.771	1
Tapbpl	0.00223654	0.990805	0.14	0.087	1
Zfp395	0.00226564	-0.54496	0.228	0.309	1
Bod1	0.00229389	0.49264	0.325	0.26	1
C1qtnf2	0.00233792	-0.330018	0.296	0.386	1
Tmem59	0.00235002	0.225705	0.875	0.853	1
Mical1	0.00237541	-0.464014	0.198	0.272	1
Rnase4	0.00243363	0.149661	0.928	0.913	1
Pi15	0.00244995	-1.0788	0.123	0.184	1
Oard1	0.00245916	0.683798	0.211	0.149	1
Elovl5	0.00253379	-0.389095	0.194	0.27	1
Per1	0.00257903	0.40501	0.225	0.156	1
Lsamp	0.00264499	-0.492024	0.313	0.395	1
Rpl27a	0.00264779	0.162035	0.972	0.975	1
Kctd12	0.00266106	-0.716022	0.264	0.337	1
Tns1	0.00272413	-0.195323	0.664	0.744	1
Klhl13	0.00273423	-0.290301	0.46	0.551	1
Paxx	0.00274532	-0.41918	0.192	0.263	1
Bst2	0.00274803	0.414724	0.398	0.334	1
Rrbp1	0.00275432	-0.164864	0.926	0.928	1
mt-Nd3	0.00276457	-0.149942	0.955	0.969	1
Ndufb1-ps	0.00277718	-0.178877	0.64	0.709	1
Lpp	0.00279409	-0.198695	0.779	0.865	1
Flnc	0.00281849	-0.567791	0.251	0.324	1
Dhrs3	0.0028415	-0.569997	0.268	0.344	1
Rab34	0.00286303	-0.46307	0.319	0.397	1
Phpt1	0.0028993	0.702841	0.217	0.156	1
Ntn1	0.00290118	-0.299651	0.602	0.68	1
Dnmbp	0.00292367	-0.470239	0.243	0.326	1
Gclm	0.00292694	0.623445	0.358	0.289	1
Ms4a4d	0.00293987	0.353341	0.666	0.628	1
Hmgcr	0.0029712	-0.380527	0.115	0.176	1
Appbp2	0.00308788	-0.444884	0.409	0.487	1
Ctsd	0.00308858	0.283153	0.77	0.728	1
Pde7b	0.00309398	-0.347702	0.415	0.496	1
Tbc1d23	0.00310189	-0.30173	0.355	0.448	1
Rpl23a	0.00311097	0.214372	0.909	0.897	1
Htatsf1	0.00311532	0.553974	0.298	0.229	1
Rps27	0.00312849	-0.145591	0.955	0.959	1
Col15a1	0.00312857	-0.617069	0.547	0.597	1
Cct2	0.0031335	-0.29536	0.443	0.528	1
Tcp11l2	0.00320321	0.52602	0.347	0.288	1
Crispld1	0.00320387	-0.93092	0.138	0.202	1
Rgs3	0.00321497	-0.577663	0.085	0.14	1
Dpysl2	0.00327734	-0.177294	0.747	0.798	1
Mipol1	0.00329437	-0.522911	0.196	0.274	1
Prex2	0.00335256	0.584684	0.483	0.43	1
4930402H24Rik	0.00337129	-0.263909	0.519	0.596	1
Hmgcs1	0.00337434	-0.593083	0.275	0.346	1
Chm	0.00338337	-0.54033	0.251	0.329	1
Zcchc17	0.00344673	-0.527181	0.258	0.333	1
Ptch1	0.0034511	-0.125171	0.113	0.178	1
Mt1	0.00345627	0.52811	0.738	0.721	1
Mill2	0.00346348	-0.23752	0.526	0.604	1
Rpl7	0.00350306	0.19518	0.955	0.951	1
Grem2	0.00355653	-1.2647	0.055	0.1	1
Plac8	0.00356113	1.5584	0.128	0.08	1
Kdelr3	0.00356284	-0.293978	0.404	0.485	1
Tmem50a	0.00358083	0.236386	0.828	0.789	1
Hspg2	0.0035913	-0.307435	0.84	0.882	1
Agk	0.00359877	-0.396702	0.253	0.326	1
Sesn3	0.00360052	-0.525494	0.251	0.324	1
Cacna1a	0.00360269	-0.487854	0.434	0.5	1
Fos	0.00361229	-0.430976	0.185	0.25	1
Nr3c1	0.00363389	-0.257634	0.811	0.826	1
Rbis	0.0037236	0.397846	0.434	0.372	1
Erh	0.00372378	-0.685118	0.151	0.216	1
Drap1	0.00378633	0.306369	0.757	0.723	1
Plod1	0.00385408	-0.285717	0.387	0.469	1
Tmsb10	0.00387799	-0.109294	0.928	0.927	1
Hspa12a	0.00389585	-0.534128	0.151	0.218	1
Rps11	0.00390207	0.20288	0.979	0.962	1
Lvrn	0.00390531	0.436063	0.598	0.551	1
Cnnm2	0.00393087	-0.470936	0.077	0.132	1
Anapc7	0.00395364	0.473638	0.209	0.146	1
Prickle2	0.00396975	-0.382566	0.33	0.413	1
Inhbb	0.00397681	0.907486	0.145	0.094	1
Pdlim2	0.00404895	0.393887	0.462	0.395	1
Tuba1a	0.00408007	0.211424	0.906	0.9	1
Maml3	0.00409294	-0.368943	0.553	0.635	1
Brk1	0.0040986	0.29598	0.626	0.583	1
Ube2o	0.00416002	-0.782976	0.13	0.187	1
Rpl13a	0.00416358	0.235063	0.966	0.949	1
Dnm1l	0.00417882	-0.414185	0.242	0.323	1
Sf3b5	0.00421126	0.378807	0.538	0.482	1
Vwa5a	0.00422702	0.34198	0.491	0.427	1
Prkaca	0.00425617	-0.331286	0.2	0.272	1
Slc48a1	0.00433207	0.454415	0.328	0.26	1
Mrc2	0.0043346	-0.313629	0.623	0.685	1
Plekha8	0.00436174	-0.986654	0.085	0.136	1
Zfp654	0.00441586	-0.31948	0.198	0.271	1
Rpl23	0.00442237	0.176433	0.991	0.98	1
Znrf1	0.00444421	-0.50018	0.202	0.27	1
Snx13	0.0044815	-0.442866	0.251	0.32	1
Txndc11	0.00450617	-0.389225	0.321	0.396	1
Timp1	0.00452088	0.0488809	0.177	0.118	1
Ifi30	0.00453316	-0.428352	0.33	0.404	1
Diaph2	0.00453582	-0.209201	0.698	0.753	1
Ppp1r12b	0.0045392	-0.291396	0.575	0.66	1
Commd4	0.00455139	0.676967	0.211	0.156	1
Casc4	0.00457401	-0.467733	0.289	0.364	1
Adgra2	0.00460097	-0.405332	0.164	0.23	1
Ccn2	0.00461111	0.948925	0.385	0.32	1
Dtnbp1	0.0046236	0.268487	0.617	0.565	1
Ldb2	0.00463373	-0.345697	0.368	0.444	1
Ebf2	0.0046524	-0.302369	0.783	0.796	1
Rgs6	0.00470112	-0.691639	0.217	0.281	1
Mmp2	0.0047036	-0.124533	0.932	0.945	1
Dclre1c	0.00471126	-0.987215	0.062	0.107	1
Tmem129	0.00475533	-0.707722	0.057	0.103	1
Eif3d	0.0047794	0.418986	0.413	0.347	1
Ank2	0.00478804	-0.214066	0.721	0.781	1
Tsc22d3	0.00481896	0.478513	0.67	0.645	1
Nktr	0.00486229	-0.186596	0.706	0.756	1
Zfp64	0.0049387	-0.506707	0.175	0.242	1
Ptbp3	0.00494764	0.319177	0.562	0.499	1
Pcsk6	0.00502993	0.187377	0.655	0.586	1
Hgsnat	0.005046	-0.457728	0.249	0.32	1
Fndc1	0.00505689	-0.191965	0.842	0.885	1
Mamdc2	0.00509068	-0.933987	0.072	0.119	1
Pde4a	0.00510516	-0.741286	0.083	0.135	1
Myoc	0.00518191	-0.294492	0.666	0.719	1
2025-03-02	0.00518258	0.344756	0.491	0.438	1
Tmbim1	0.00523911	0.180927	0.489	0.417	1
P4ha2	0.00524429	-0.257743	0.374	0.448	1
Kitl	0.0052694	-0.351723	0.117	0.176	1
Ebp	0.00528363	0.307193	0.417	0.348	1
Map2k5	0.00537008	-0.396119	0.36	0.437	1
Syn3	0.00537852	-0.673321	0.079	0.129	1
Retreg3	0.00538567	-0.410571	0.196	0.271	1
Cct5	0.00540777	0.359784	0.543	0.489	1
Ptms	0.00544972	-0.140852	0.857	0.886	1
Stard13	0.00545212	-0.470945	0.477	0.532	1
Sgms1	0.0054817	-0.30684	0.434	0.518	1
Zfhx3	0.0054921	-0.230917	0.717	0.774	1
Pvalb	0.00555147	-0.674179	0.123	0.177	1
S100a11	0.0056674	0.146712	0.892	0.886	1
Cpsf2	0.00568737	-0.581603	0.198	0.264	1
Tesk2	0.00568839	-0.438212	0.07	0.119	1
Stat1	0.00570078	0.475928	0.238	0.176	1
Id3	0.00580283	-0.28156	0.366	0.458	1
Ercc1	0.00585228	0.596634	0.209	0.153	1
Yes1	0.00587248	-0.38324	0.209	0.278	1
H3f3a	0.00588428	0.173095	0.945	0.916	1
Mgst1	0.00590875	0.235941	0.785	0.784	1
Gm46323	0.00595929	-0.408435	0.102	0.159	1
Fgf10	0.00597757	-0.459045	0.064	0.11	1
Srebf2	0.00607199	-0.330802	0.44	0.507	1
2210408I21Rik	0.00617968	-0.516187	0.277	0.343	1
Col18a1	0.00618641	-0.543826	0.298	0.36	1
9330179D12Rik	0.00624638	-0.831345	0.062	0.107	1
Ctsb	0.00631048	0.158451	0.911	0.895	1
Prdx2	0.00631891	0.335905	0.7	0.669	1
Smyd4	0.00635377	-0.873027	0.06	0.104	1
Ttc7b	0.00641462	-0.454369	0.357	0.424	1
mt-Atp8	0.00644038	-0.390692	0.326	0.399	1
Zfyve16	0.00645739	-0.526953	0.181	0.246	1
Ddb2	0.00645741	-0.73309	0.081	0.131	1
Ccl11	0.00648745	0.436022	0.672	0.657	1
Ibtk	0.00655281	-0.32221	0.249	0.322	1
Fibin	0.00662577	0.527246	0.37	0.299	1
Cwc15	0.00664594	0.47452	0.472	0.423	1
Gmeb2	0.00665558	-0.698161	0.125	0.181	1
Ndufb5	0.00667986	0.367532	0.591	0.524	1
Agbl3	0.00677123	-0.65968	0.07	0.115	1
Fstl1	0.00694044	-0.163243	0.909	0.942	1
Dmap1	0.00695884	-0.944679	0.07	0.115	1
Leng8	0.00696702	-0.293894	0.315	0.397	1
Pign	0.0069948	0.27092	0.294	0.229	1
Herc2	0.00699897	-0.234427	0.494	0.576	1
Bnip3l	0.00700248	0.24905	0.689	0.631	1
Slc2a13	0.0070216	-0.328298	0.249	0.317	1
Col4a5	0.00703096	-0.403764	0.317	0.395	1
Plpp1	0.00704113	-0.487049	0.404	0.478	1
Cyp51	0.00704953	-0.40318	0.149	0.212	1
Nup62	0.00707713	0.53103	0.164	0.114	1
C7	0.00707839	-0.650705	0.275	0.344	1
Acsf2	0.00709094	-0.737645	0.07	0.115	1
Dhrs7b	0.00713445	-0.56849	0.106	0.159	1
Mdk	0.00713848	-0.314955	0.145	0.206	1
Rhobtb1	0.00716278	-0.465898	0.094	0.146	1
Fdx2	0.00719362	0.580676	0.253	0.192	1
Cemip2	0.00720316	-0.857531	0.074	0.121	1
Bloc1s1	0.00733106	0.746851	0.23	0.169	1
Otub1	0.00739524	-0.29721	0.234	0.296	1
Afg1l	0.00741	0.538601	0.228	0.17	1
Usp48	0.00742445	-0.260844	0.321	0.402	1
Aacs	0.00743073	-0.613196	0.109	0.163	1
Ccn3	0.007508	-0.107156	0.319	0.393	1
Scara3	0.00753237	-0.201781	0.428	0.524	1
Acadvl	0.0076096	0.26843	0.334	0.27	1
Spata7	0.00763758	-0.578933	0.094	0.145	1
Hmox1	0.00778872	0.944698	0.126	0.083	1
Pea15a	0.00784006	0.325111	0.553	0.506	1
Osbp	0.00795428	-0.444322	0.264	0.331	1
Ubtd2	0.00797038	-0.194344	0.394	0.465	1
Bnc2	0.00801063	-0.236898	0.736	0.781	1
Tle5	0.00806619	0.214094	0.781	0.747	1
Tox	0.00806763	-0.725124	0.145	0.201	1
Mfap2	0.008124	-0.112841	0.349	0.43	1
Rnf138	0.00819832	-0.471683	0.228	0.289	1
Styx	0.00820632	-0.506651	0.147	0.208	1
Anapc1	0.00823008	-0.272015	0.291	0.369	1
Cpeb3	0.00826365	-0.216218	0.296	0.369	1
Arhgef10l	0.00829583	-0.383826	0.221	0.291	1
Emilin1	0.00830591	-0.368653	0.281	0.354	1
Mtss1	0.0084242	-0.503173	0.096	0.149	1
Tubb2a	0.00849127	-0.111922	0.362	0.455	1
Zeb2	0.00854846	-0.232399	0.738	0.772	1
Cpe	0.00870703	-0.628733	0.087	0.135	1
Rasgrp2	0.00871621	-0.698979	0.072	0.117	1
Ifi207	0.00876258	0.309982	0.553	0.504	1
Cd81	0.00885679	-0.118949	0.932	0.952	1
H3f3b	0.00888598	-0.0977835	0.906	0.923	1
Rrp7a	0.00889087	0.529267	0.183	0.131	1
Ccdc90b	0.00889114	-0.507238	0.219	0.284	1
Slc39a13	0.00898471	-0.396647	0.302	0.378	1
Supt3	0.00902224	-0.404294	0.247	0.317	1
Tmem87a	0.00902473	-0.2862	0.266	0.333	1
Stn1	0.00904993	-0.412069	0.091	0.143	1
Copa	0.0091712	-0.212528	0.715	0.772	1
Snrpe	0.00921808	0.347521	0.598	0.542	1
Trim24	0.00922036	-0.198104	0.228	0.305	1
Trappc13	0.00927742	0.281882	0.258	0.198	1
Tspan7	0.00930547	-0.665983	0.087	0.135	1
Coro1c	0.0093253	-0.361416	0.36	0.433	1
Fst	0.00934018	-0.365967	0.375	0.444	1
Rps15	0.00949311	0.172081	0.96	0.947	1
Gab1	0.0094941	-0.29401	0.345	0.416	1
Mettl7a1	0.00958804	0.388921	0.283	0.226	1
Maf1	0.00962888	0.342358	0.387	0.322	1
Slc22a17	0.00969819	-0.439952	0.113	0.166	1
Kat6a	0.00969858	-0.239576	0.425	0.507	1
Eng	0.00981713	-0.311615	0.342	0.416	1
Itga1	0.0098319	0.237851	0.389	0.316	1
Micu3	0.00985658	-0.324903	0.283	0.362	1
Bmp4	0.00990156	0.38936	0.496	0.449	1
Gtpbp10	0.00998618	-0.756052	0.06	0.101	1
Creb1	0.0100283	0.422861	0.423	0.368	1
Fmo5	0.0100715	-0.640253	0.158	0.216	1
1110008P14Rik	0.0101099	0.535189	0.226	0.174	1
Cygb	0.010142	0.336067	0.683	0.666	1
Glis3	0.0101984	0.27545	0.355	0.288	1
Slc10a6	0.0102074	0.766037	0.179	0.133	1
Mcc	0.0102209	-0.15135	0.585	0.652	1
Sptlc2	0.0103091	0.357053	0.428	0.379	1
Slc41a3	0.0103238	-0.534275	0.132	0.187	1
Eef2	0.0103436	0.175311	0.887	0.896	1
Pdcd5	0.0103844	0.288203	0.574	0.539	1
Adgrl1	0.0104065	-0.655954	0.081	0.128	1
Mak16	0.0104094	0.653126	0.175	0.126	1
Ubp1	0.0104367	-0.437077	0.226	0.289	1
Ubb	0.0105304	-0.133919	0.949	0.934	1
Smim3	0.010571	-0.441604	0.172	0.228	1
Pced1b	0.0105764	-0.382619	0.189	0.25	1
Gm48742	0.0105829	-0.524225	0.075	0.119	1
Arhgap1	0.0106182	-0.565908	0.2	0.258	1
Gapdh	0.0106521	0.27154	0.819	0.787	1
Sh3glb1	0.0107873	0.165194	0.77	0.75	1
Thoc7	0.010819	-0.305488	0.487	0.544	1
Mib2	0.0108912	-0.7482	0.106	0.154	1
Dynlt1f	0.0109084	-0.260077	0.123	0.177	1
Arhgef2	0.0109236	-0.409751	0.364	0.43	1
Dvl2	0.0109326	-0.77255	0.083	0.128	1
5330438D12Rik	0.0110294	-0.515851	0.1	0.149	1
Csnk1a1	0.0110515	-0.162707	0.732	0.794	1
Eif2b4	0.0110618	-0.266626	0.147	0.209	1
Dnaja2	0.0110767	0.125064	0.617	0.555	1
Cchcr1	0.0111365	-0.691205	0.077	0.121	1
Mob3b	0.0112486	-0.802744	0.07	0.112	1
Klf13	0.0112491	0.347834	0.574	0.541	1
Tmem80	0.0112536	0.534494	0.119	0.076	1
Vgll3	0.0113528	0.336816	0.432	0.371	1
Gabarapl1	0.0114094	0.411391	0.479	0.435	1
Dpy19l4	0.0114424	-0.52217	0.2	0.26	1
Mob1b	0.011546	-0.479363	0.204	0.267	1
Aco1	0.0115993	-0.457606	0.215	0.278	1
Fbxo32	0.0116537	0.733991	0.14	0.096	1
Eif3j1	0.0116746	-0.310372	0.387	0.456	1
Fry	0.0116878	-0.763232	0.172	0.225	1
Cgrrf1	0.0117205	0.331792	0.255	0.198	1
Rps27l	0.0117207	0.253912	0.762	0.718	1
Eif3h	0.0117442	0.235026	0.709	0.701	1
Fktn	0.0118175	-0.313585	0.189	0.258	1
Uri1	0.0118564	-0.454228	0.323	0.388	1
Rab3gap2	0.0118858	-0.414341	0.285	0.358	1
Rsu1	0.0119474	0.271142	0.691	0.673	1
Commd10	0.0119494	-0.354488	0.268	0.329	1
Arhgap28	0.0119616	-0.244126	0.264	0.333	1
Tbc1d8b	0.0120008	-0.405074	0.238	0.296	1
Lgi2	0.0121404	-0.301855	0.402	0.469	1
Irf2bpl	0.0122189	-0.26712	0.496	0.565	1
Rgs12	0.0122207	-0.696702	0.077	0.122	1
Calhm2	0.0122662	0.477993	0.374	0.319	1
Tle1	0.0123382	-0.319264	0.26	0.329	1
Pnp	0.0123978	0.0816284	0.581	0.52	1
Prmt9	0.0124046	-0.667113	0.096	0.143	1
Sh3kbp1	0.0124112	-0.313652	0.391	0.463	1
Smad6	0.0124853	-0.217313	0.091	0.138	1
Btbd8	0.0125317	-0.377374	0.081	0.126	1
Abca6	0.0125376	-0.407598	0.468	0.538	1
Ost4	0.0126244	0.307505	0.7	0.652	1
Tubgcp3	0.0126438	-0.652512	0.108	0.157	1
Selenoi	0.0126546	-0.347933	0.111	0.163	1
Eif4a2	0.0126867	-0.221625	0.6	0.645	1
Abcd2	0.0126955	0.484594	0.175	0.125	1
Mfsd8	0.0127653	-0.656124	0.081	0.126	1
C1galt1	0.0127735	0.50614	0.383	0.323	1
Ly6c1	0.0127955	0.51219	0.615	0.598	1
Apba3	0.0128015	0.408275	0.151	0.105	1
Foxp4	0.0129421	-0.189474	0.204	0.267	1
Hnrnpa0	0.0129528	0.224805	0.691	0.66	1
Csf1	0.0129943	0.299703	0.609	0.584	1
Tbc1d32	0.013027	-0.291693	0.102	0.152	1
Igdcc4	0.0131273	-0.592056	0.155	0.209	1
Kat6b	0.0131573	-0.346802	0.468	0.544	1
Ints13	0.0133117	-0.581461	0.074	0.117	1
E2f6	0.0133154	0.464219	0.109	0.069	1
Atf6	0.0134086	-0.349558	0.302	0.371	1
C1s1	0.0134609	0.193661	0.866	0.846	1
Abi3bp	0.0135588	-0.114373	0.921	0.944	1
Dmkn	0.0135717	1.05257	0.102	0.065	1
Habp4	0.0135762	-0.433331	0.104	0.153	1
Map4k4	0.0136019	-0.281068	0.691	0.735	1
Ss18	0.0136153	-0.403187	0.328	0.396	1
Adcy7	0.0136456	-0.379233	0.338	0.404	1
Psenen	0.0136819	0.386835	0.566	0.529	1
Dctn2	0.0137694	0.283006	0.587	0.541	1
Kcp	0.013862	-0.553349	0.16	0.213	1
Antxr2	0.0139603	-0.184308	0.757	0.809	1
Bclaf3	0.0139814	-0.453717	0.191	0.251	1
Mtbp	0.0140091	-0.556935	0.066	0.107	1
Stradb	0.0140161	-0.729117	0.072	0.114	1
mt-Nd4l	0.0140686	-0.218512	0.674	0.722	1
Ccdc115	0.0140699	0.523425	0.177	0.126	1
Hoxc8	0.0141518	-0.448996	0.187	0.246	1
Clmn	0.0141586	-0.614178	0.079	0.122	1
Polr2b	0.0141631	-0.309109	0.23	0.296	1
Ppp1r12a	0.0141737	-0.202786	0.625	0.708	1
Glipr2	0.014197	-0.347849	0.353	0.414	1
Stard4	0.0141974	-0.5964	0.096	0.142	1
Gli3	0.0142263	-0.258944	0.619	0.68	1
Nxt1	0.014231	0.720245	0.16	0.114	1
Rad1	0.0143145	0.795627	0.111	0.073	1
Tgs1	0.0143245	0.343175	0.319	0.26	1
Arl6ip5	0.0143625	0.230938	0.362	0.295	1
Gm17106	0.0144043	-0.671573	0.075	0.118	1
Cmss1	0.0144522	0.148604	0.857	0.82	1
Hira	0.0145051	-0.356805	0.232	0.301	1
Nsfl1c	0.0146655	0.581831	0.353	0.303	1
Hps5	0.0147698	-0.565015	0.113	0.163	1
Psmd4	0.0149144	0.383419	0.521	0.48	1
Ttc37	0.0149471	-0.3062	0.242	0.308	1
Gm42418	0.0149891	0.115799	0.985	0.99	1
Sufu	0.01508	-0.405197	0.179	0.239	1
Rpp30	0.0151343	0.622021	0.191	0.142	1
Taf10	0.015171	0.536625	0.44	0.392	1
Rpl34	0.0153102	0.166894	0.975	0.949	1
Mt2	0.015332	0.466875	0.492	0.438	1
Telo2	0.0154068	0.421161	0.228	0.177	1
Rps25	0.0154099	0.156204	0.949	0.931	1
Npc1	0.0154639	-0.472616	0.217	0.278	1
2700069I18Rik	0.0155261	-0.529228	0.062	0.101	1
Reps1	0.0155759	-0.366771	0.247	0.317	1
AC149090.1	0.0156117	-0.411752	0.336	0.399	1
Lta4h	0.0156826	-0.429888	0.255	0.32	1
4933434E20Rik	0.0157334	-0.275103	0.242	0.313	1
Atp5h	0.0157916	0.217581	0.836	0.824	1
A830012C17Rik	0.0157949	-0.506904	0.079	0.124	1
Prkd1	0.0158051	-0.44775	0.483	0.549	1
Rbm39	0.0158106	-0.150369	0.902	0.923	1
Sptbn1	0.0159237	-0.0859568	0.936	0.956	1
Akap8l	0.0160119	-0.234344	0.321	0.386	1
Slc38a2	0.0160302	0.293764	0.558	0.507	1
Trp53inp2	0.0160539	-0.938058	0.072	0.111	1
Ifi211	0.0160557	0.398255	0.455	0.421	1
Mrpl36	0.0161624	0.40791	0.279	0.229	1
Josd1	0.016171	-0.409461	0.111	0.16	1
Got1	0.016188	0.562931	0.183	0.135	1
Atp5b	0.0161921	0.239165	0.817	0.785	1
Otulin	0.0162747	-0.42469	0.236	0.296	1
Dock9	0.0162793	-0.268812	0.453	0.535	1
Nrk	0.0163448	-0.654165	0.108	0.156	1
Miga2	0.0163512	-0.850155	0.068	0.108	1
Fam110b	0.0163534	-0.331435	0.164	0.219	1
Birc3	0.0166467	-0.428102	0.191	0.25	1
Socs1	0.0166744	-0.683828	0.109	0.156	1
Epb41l1	0.0166765	-0.253846	0.185	0.247	1
Slc1a3	0.0166945	-0.481365	0.096	0.14	1
Cct3	0.0167333	0.27241	0.511	0.463	1
Fbxl17	0.0167437	-0.127913	0.67	0.768	1
Atg13	0.0168883	-0.573599	0.162	0.215	1
Rbm10	0.0168891	-0.290708	0.196	0.261	1
Nlgn2	0.016898	-0.424666	0.126	0.177	1
Sh3bgrl	0.0169071	-0.172378	0.577	0.643	1
Rer1	0.0169982	0.23545	0.681	0.629	1
Zfp383	0.0170231	-0.735288	0.068	0.107	1
Ubc	0.0170322	-0.152684	0.896	0.899	1
Rplp2	0.0170381	0.177797	0.96	0.951	1
Rpl30	0.0172054	0.159212	0.972	0.969	1
Dtx3	0.0172556	-0.383895	0.308	0.371	1
Arhgef3	0.0173123	-0.433246	0.33	0.402	1
Rgcc	0.0173326	-0.380154	0.074	0.115	1
Tmpo	0.0174003	0.309547	0.419	0.368	1
Cers5	0.0174046	-0.314873	0.432	0.504	1
Gng11	0.0175123	-0.236287	0.613	0.67	1
Mir99ahg	0.0175138	-0.237613	0.881	0.912	1
Man2b1	0.0175178	0.262482	0.311	0.253	1
Fdft1	0.0175592	-0.328509	0.13	0.185	1
0610043K17Rik	0.0176918	0.606677	0.208	0.159	1
Epb41l2	0.0176942	-0.17256	0.798	0.846	1
Slco2b1	0.0177914	0.395097	0.392	0.34	1
Sec61g	0.0178256	-0.00117791	0.855	0.869	1
Fance	0.0178761	0.402642	0.191	0.14	1
Gfpt1	0.017935	-0.211059	0.394	0.463	1
Nmrk1	0.0179601	-0.653088	0.083	0.126	1
Gria3	0.0179851	-0.461387	0.375	0.428	1
Apaf1	0.0180928	-0.532682	0.177	0.229	1
Osbpl2	0.0181172	-0.407413	0.209	0.265	1
Msto1	0.0181531	-0.765592	0.066	0.105	1
Mast4	0.0181707	-0.227145	0.681	0.744	1
D130040H23Rik	0.0182028	-0.847778	0.096	0.139	1
Hint1	0.0182397	0.183445	0.817	0.815	1
Chrd	0.0182534	-0.390067	0.168	0.225	1
9530068E07Rik	0.0182582	-0.249974	0.504	0.572	1
Txn1	0.0182601	0.191757	0.851	0.824	1
Clec2d	0.0183926	0.22035	0.621	0.58	1
Arf4	0.0184096	-0.138413	0.804	0.843	1
Rhoj	0.0184272	0.223069	0.874	0.861	1
Cbx1	0.0184581	-0.195837	0.445	0.521	1
Hsd11b1	0.0184654	0.419222	0.498	0.449	1
Idi1	0.0184684	-0.496499	0.142	0.194	1
Atp2a2	0.0184951	-0.15058	0.67	0.765	1
Rtn1	0.0185207	0.252551	0.366	0.306	1
Thbs2	0.0186254	0.55439	0.547	0.501	1
5730480H06Rik	0.0186258	-0.751288	0.087	0.129	1
Zcchc7	0.0186628	-0.182393	0.706	0.761	1
Aldoa	0.0186656	0.200033	0.872	0.851	1
Tmem128	0.0186995	0.637767	0.242	0.197	1
Psma2	0.0187698	0.230482	0.687	0.632	1
Cdh13	0.0188141	-0.428389	0.187	0.243	1
Daglb	0.0188841	-0.319902	0.177	0.232	1
Tmem168	0.0189148	-0.423694	0.172	0.226	1
Mthfsd	0.0190578	-0.64799	0.062	0.1	1
Pfn2	0.0191752	-0.54303	0.187	0.242	1
Rab40c	0.0191754	-0.38595	0.185	0.242	1
Srp54a	0.0192078	-0.471639	0.113	0.16	1
Itpr1	0.0192083	-0.25637	0.492	0.552	1
Hlcs	0.0194869	-0.356131	0.121	0.171	1
4932438A13Rik	0.0195357	-0.208214	0.474	0.569	1
Gm35188	0.0196409	-0.752808	0.07	0.108	1
Aldh1a3	0.0196629	0.594239	0.181	0.135	1
Amot	0.0197814	-0.894493	0.074	0.112	1
Tmem230	0.0198354	-0.53587	0.162	0.218	1
Edem1	0.0198556	-0.422937	0.225	0.288	1
B4galt1	0.0198655	-0.261362	0.67	0.719	1
Rpl10	0.0199838	-0.11898	0.945	0.941	1
Elk3	0.0200606	-0.628573	0.187	0.243	1
Fau	0.0200752	0.189795	0.97	0.975	1
Mtmr2	0.0200829	-0.386036	0.151	0.201	1
2900026A02Rik	0.0202295	-0.372906	0.23	0.289	1
Gadd45g	0.0202316	-0.132518	0.198	0.264	1
Micu2	0.020269	-0.434125	0.266	0.322	1
Igfbp5	0.020289	-0.0494583	0.487	0.583	1
Pik3r1	0.0202914	-0.17246	0.811	0.874	1
Fibp	0.0203654	-0.469438	0.217	0.274	1
Csnk1g1	0.0204563	-0.26634	0.409	0.473	1
Cdk5rap1	0.0204881	-0.545559	0.081	0.122	1
Cltb	0.0205151	0.181724	0.513	0.455	1
Abca9	0.0205551	-0.281949	0.662	0.733	1
Snrnp27	0.0205712	-0.234011	0.355	0.426	1
Abhd2	0.0206532	-0.489774	0.243	0.298	1
Dnajb9	0.0206734	-0.199202	0.308	0.371	1
Casp4	0.0207115	0.283167	0.14	0.098	1
Fhit	0.0208203	-0.444476	0.247	0.309	1
Rpp21	0.0209188	0.272489	0.334	0.281	1
Cycs	0.0210542	0.343755	0.447	0.392	1
Olfml1	0.0211823	-0.403332	0.253	0.31	1
Mcph1	0.0212345	-0.592337	0.075	0.117	1
Sdc3	0.0212989	-0.769329	0.064	0.101	1
Ppia	0.0213347	0.112752	0.951	0.938	1
Clta	0.0213437	0.207814	0.726	0.694	1
Nid1	0.0213469	-0.186234	0.874	0.882	1
Cplane1	0.0213806	-0.413493	0.413	0.456	1
Zfp532	0.0214278	-0.405522	0.217	0.277	1
Cnrip1	0.0214482	-0.297797	0.336	0.406	1
Stxbp1	0.0214788	-0.172428	0.258	0.329	1
Pdgfrb	0.0214842	-0.168088	0.545	0.618	1
Ankrd27	0.0215242	-0.344412	0.166	0.221	1
Atp5d	0.0216317	0.15378	0.749	0.719	1
Ngf	0.0216642	-0.50854	0.066	0.103	1
2025-09-09	0.0217188	-0.552981	0.104	0.149	1
Slc9a9	0.0217297	-0.331782	0.489	0.532	1
Bmp5	0.0217478	-0.25958	0.372	0.449	1
Pgm3	0.0218089	0.534525	0.317	0.268	1
Mosmo	0.0218655	-0.200197	0.342	0.417	1
Cxcl16	0.021899	-0.433825	0.142	0.191	1
Tln2	0.0219493	-0.490974	0.26	0.317	1
Dlg3	0.021965	0.345507	0.102	0.066	1
Dcn	0.022014	0.104764	1	0.997	1
Wwox	0.0220363	-0.136152	0.602	0.677	1
Hsf1	0.0220809	-0.221899	0.149	0.204	1
Pdcd4	0.0221709	-0.318971	0.36	0.426	1
Erbin	0.0221879	-0.237403	0.509	0.577	1
Zfp507	0.022226	-0.497571	0.121	0.171	1
Tent4b	0.0222369	-0.353416	0.245	0.309	1
Atxn7	0.0222379	-0.132417	0.387	0.463	1
2900089D17Rik	0.0222424	0.654649	0.1	0.065	1
Ptp4a3	0.0222657	0.154463	0.208	0.27	1
Ecscr	0.0223081	-0.603709	0.091	0.132	1
Kdm4a	0.0223291	-0.322358	0.145	0.201	1
Inmt	0.0223567	0.278475	0.487	0.44	1
Lrrc40	0.0224635	-0.562319	0.077	0.118	1
Tmem119	0.0226253	-0.525128	0.157	0.206	1
Adgra3	0.0227211	-0.290634	0.257	0.313	1
Eif2b5	0.0227955	0.552237	0.209	0.162	1
Triap1	0.0228037	0.452107	0.206	0.159	1
Rcbtb2	0.0229082	0.419811	0.277	0.222	1
Manba	0.0229237	-0.423662	0.115	0.162	1
Tcf12	0.0230982	-0.135717	0.779	0.837	1
2025-09-07	0.0231466	0.124475	0.855	0.82	1
Ring1	0.0233273	-0.460171	0.126	0.173	1
Tusc3	0.0233585	-0.23395	0.464	0.541	1
Ndufb11	0.0234131	0.269257	0.734	0.691	1
Cep85l	0.0234417	-0.296615	0.306	0.364	1
Gk5	0.0234516	-0.303941	0.302	0.368	1
Cog5	0.0234593	-0.137732	0.415	0.5	1
Osbpl3	0.0235509	-0.576757	0.142	0.19	1
Btbd1	0.0236492	-0.16689	0.379	0.455	1
BC034090	0.0236799	-0.341934	0.085	0.126	1
Nsd1	0.0236956	-0.148216	0.638	0.718	1
Rps15a	0.0237083	0.132255	0.966	0.951	1
Etv1	0.023851	-0.346757	0.162	0.215	1
Bzw2	0.0239076	-0.234797	0.145	0.197	1
Wdr66	0.0239737	-0.340815	0.236	0.291	1
Sqle	0.0240543	-0.35448	0.123	0.171	1
Pmm1	0.02413	0.387555	0.332	0.285	1
Brf1	0.0241409	-0.114346	0.157	0.213	1
Klhdc8b	0.0241597	-0.62211	0.089	0.128	1
Fbn1	0.0242561	-0.255812	0.896	0.902	1
Fam214b	0.0243354	-0.715002	0.064	0.1	1
Pitpna	0.0244016	-0.173263	0.458	0.537	1
Nfatc4	0.0244457	-0.278736	0.147	0.201	1
Atg101	0.0245316	-0.448907	0.136	0.185	1
Tpm1	0.0245347	0.0276398	0.753	0.784	1
Svbp	0.024567	-0.261027	0.347	0.407	1
Cav2	0.0246179	-0.479828	0.14	0.19	1
Dnajc8	0.0246569	0.342421	0.566	0.528	1
Cnot3	0.0246616	-0.280036	0.281	0.348	1
Tmem223	0.0246728	0.361991	0.343	0.298	1
Zfp931	0.0246759	-0.631076	0.081	0.121	1
Glt8d1	0.0246898	-0.13642	0.366	0.441	1
Dis3l2	0.0247017	-0.202239	0.415	0.483	1
Cables1	0.0247083	0.577116	0.155	0.112	1
Scpep1	0.0247855	-0.148984	0.413	0.504	1
Ubr5	0.0247872	-0.216661	0.625	0.688	1
Pafah1b1	0.0247915	-0.151318	0.796	0.816	1
Krtcap2	0.0248582	0.233657	0.813	0.794	1
Esd	0.0249102	0.200453	0.643	0.583	1
Usp5	0.0249564	-0.433551	0.155	0.206	1
Arglu1	0.0251278	-0.232608	0.658	0.694	1
Dhdh	0.0251641	-0.440375	0.138	0.19	1
Slc25a30	0.0253903	0.518633	0.126	0.087	1
Birc6	0.025473	-0.171057	0.696	0.767	1
Ddx21	0.0254792	0.354445	0.34	0.295	1
Taco1	0.0254793	-0.496873	0.108	0.152	1
Tpr	0.0256642	0.202427	0.706	0.683	1
Rpl35a	0.0256894	0.128869	0.979	0.98	1
Hist1h2bc	0.0257287	-0.0542722	0.142	0.195	1
Trpm3	0.0257813	-0.424663	0.096	0.139	1
Lnx1	0.0259087	-0.596623	0.074	0.111	1
Jdp2	0.0260276	0.180092	0.37	0.315	1
Pdss2	0.026043	-0.387878	0.223	0.278	1
Large1	0.0260966	-0.313835	0.611	0.647	1
Patz1	0.0261526	-0.335328	0.079	0.118	1
5730455P16Rik	0.0264495	-0.390609	0.155	0.202	1
Tap2	0.0265123	0.529144	0.319	0.27	1
Itsn1	0.0267067	-0.171469	0.517	0.594	1
Nav3	0.0267675	-0.222316	0.374	0.435	1
Hars	0.026786	-0.28078	0.217	0.278	1
Bicd2	0.0268889	0.260244	0.343	0.288	1
Numa1	0.0269357	-0.234357	0.44	0.507	1
Dnm3os	0.0270189	-0.139568	0.272	0.338	1
Tango2	0.0270589	-0.349644	0.279	0.337	1
Plekha5	0.0271838	-0.152207	0.738	0.792	1
Kdelr2	0.0272759	-0.197201	0.709	0.76	1
Dzip1	0.0273042	-0.386523	0.209	0.27	1
Eral1	0.0273481	-0.690981	0.074	0.111	1
Zfp277	0.0274016	-0.247948	0.268	0.326	1
Uqcr10	0.0274405	0.196984	0.745	0.685	1
Ttc3	0.0274472	-0.104713	0.602	0.659	1
Flywch1	0.0274696	-0.200324	0.245	0.305	1
Hmgxb4	0.0274865	-0.422894	0.191	0.239	1
Patl1	0.0275604	0.333866	0.196	0.15	1
Dis3l	0.0276607	0.671947	0.104	0.07	1
Tspan12	0.027766	-0.489079	0.111	0.154	1
Skap2	0.0278371	0.164011	0.234	0.183	1
Atp6v1e1	0.0278848	-0.183045	0.425	0.48	1
Kcnq1ot1	0.0281847	-0.152776	0.611	0.68	1
Lrrc41	0.0282322	0.302651	0.283	0.226	1
Mettl17	0.0283382	-0.737323	0.068	0.104	1
Peli2	0.0283575	-0.368201	0.396	0.454	1
Dpy19l1	0.0283766	-0.290104	0.298	0.362	1
Sema4c	0.0284828	-0.209819	0.17	0.225	1
Samm50	0.0284915	0.327939	0.349	0.291	1
Setd2	0.0286317	-0.161566	0.453	0.52	1
Tmem39a	0.0287732	-0.249761	0.23	0.294	1
Cuedc1	0.028829	-0.339007	0.496	0.559	1
Phlda3	0.028986	-0.359173	0.245	0.301	1
Stxbp6	0.0290287	-0.307373	0.536	0.58	1
Rpl24	0.0290525	0.114907	0.962	0.965	1
Sh3pxd2a	0.0290688	-0.299377	0.274	0.329	1
Pdrg1	0.029071	0.460056	0.243	0.195	1
Scn2a	0.0291312	-0.73038	0.126	0.169	1
Tbx5	0.0291503	-0.201451	0.07	0.108	1
Arpc4	0.0291584	0.368346	0.43	0.396	1
Mfsd14b	0.0292463	-0.339786	0.309	0.375	1
Mrpl46	0.0293774	0.506603	0.134	0.097	1
Rnh1	0.0294098	0.240299	0.579	0.541	1
Cdc42	0.0294549	0.120886	0.86	0.843	1
Ubqln2	0.0294736	0.509072	0.281	0.236	1
Zcchc24	0.029576	0.286753	0.589	0.588	1
Pde3a	0.0296456	-0.217632	0.36	0.419	1
Entpd1	0.0296551	0.625294	0.162	0.122	1
Lmo2	0.0296938	-0.359302	0.223	0.278	1
BC052040	0.0297561	-0.661291	0.089	0.126	1
Mospd1	0.0297894	-0.392342	0.223	0.282	1
Cbx4	0.030006	-0.471414	0.081	0.121	1
Klhl29	0.0302352	-0.162388	0.517	0.598	1
Prkdc	0.0303644	-0.3928	0.187	0.239	1
1500004A13Rik	0.0303891	-0.737811	0.081	0.118	1
Tmem250-ps	0.0304069	-0.806303	0.104	0.142	1
Dctn3	0.0304321	0.375726	0.37	0.327	1
Xpo1	0.03052	-0.247222	0.3	0.362	1
Mef2c	0.0305298	-0.360404	0.272	0.322	1
Sirt3	0.0305553	0.508425	0.153	0.111	1
Kcnt2	0.0305788	-0.48318	0.319	0.369	1
Msi2	0.0306319	-0.17302	0.498	0.584	1
Ints4	0.0306378	-0.35197	0.121	0.167	1
Tmtc2	0.0306559	-0.386549	0.33	0.381	1
Smyd2	0.0306801	-0.317176	0.181	0.233	1
Srsf5	0.0306981	-0.101098	0.758	0.789	1
Trim2	0.030711	-0.305404	0.385	0.444	1
Cep57l1	0.0307883	-0.496818	0.064	0.1	1
D630003M21Rik	0.0308801	-0.395135	0.185	0.237	1
Ahsa2	0.0308995	0.362504	0.202	0.156	1
Slc25a12	0.0310433	-0.409488	0.232	0.285	1
Ube2e2	0.0311496	-0.208834	0.687	0.751	1
Dnm1	0.0311663	-0.238274	0.511	0.577	1
Tgm2	0.0313702	0.452783	0.185	0.14	1
Eps8	0.0314676	0.170964	0.547	0.501	1
Guf1	0.031472	-0.65807	0.132	0.176	1
Abat	0.0314852	-0.274697	0.147	0.197	1
Ik	0.0316022	-0.196856	0.396	0.466	1
Creld2	0.031621	-0.347093	0.217	0.272	1
Cfh	0.0316236	-0.589328	0.306	0.354	1
Apc	0.0316477	-0.438855	0.455	0.483	1
Opcml	0.0317705	-0.543846	0.245	0.298	1
Polr1c	0.0318511	0.308665	0.2	0.15	1
Thy1	0.0318934	-0.200607	0.4	0.472	1
Ap1b1	0.032024	-0.673485	0.092	0.129	1
Lpar4	0.0320746	-0.391429	0.247	0.301	1
Rffl	0.0321607	0.470873	0.177	0.133	1
Ccnt2	0.0321887	-0.25437	0.381	0.433	1
Txn2	0.0324317	0.278501	0.442	0.392	1
Id2	0.0324959	-0.549249	0.155	0.201	1
Ftl1-ps1	0.0325428	0.285741	0.109	0.074	1
Timm13	0.0325667	0.255647	0.577	0.539	1
Ocrl	0.0326741	-0.352203	0.264	0.322	1
Slc30a6	0.0326865	-0.451413	0.136	0.183	1
Entpd2	0.0326883	-0.193689	0.677	0.721	1
Ubr3	0.0327155	-0.20775	0.543	0.604	1
Supt6	0.0327353	-0.311641	0.281	0.331	1
Clstn1	0.0327469	-0.118464	0.538	0.591	1
Cblb	0.0327634	-0.182031	0.64	0.709	1
Ktn1	0.0327794	-0.107285	0.496	0.57	1
App	0.0328182	0.111488	0.894	0.881	1
Olfml3	0.0329992	0.0790475	0.475	0.542	1
Cd9	0.0331362	-0.0771188	0.828	0.899	1
U2af1	0.0332847	0.206226	0.538	0.482	1
Bnip3	0.0333417	0.330641	0.198	0.153	1
Pip4k2a	0.0333989	0.320122	0.345	0.303	1
Bcl9	0.0334123	-0.500688	0.145	0.192	1
Zdhhc1	0.0334405	-0.198891	0.281	0.348	1
Ptprm	0.0334721	-0.309025	0.608	0.663	1
Map1b	0.0334735	-0.135032	0.489	0.555	1
Shld2	0.0335613	-0.797197	0.083	0.119	1
Ufc1	0.0338351	0.211811	0.587	0.531	1
Lap3	0.0339358	0.458403	0.234	0.192	1
Adamts15	0.0340181	0.75496	0.179	0.139	1
Abhd10	0.0340731	-0.51382	0.089	0.126	1
Ube2w	0.034168	0.227009	0.434	0.379	1
Fasn	0.0342341	-0.339981	0.143	0.19	1
Selenow	0.0343987	0.225997	0.908	0.906	1
Enpep	0.0344035	-0.255069	0.215	0.271	1
Polr2h	0.0344261	0.50473	0.255	0.206	1
Twist2	0.0345238	-0.204194	0.187	0.243	1
Trim33	0.0346797	-0.252869	0.317	0.382	1
Bbip1	0.0346827	0.295892	0.272	0.219	1
Fbxw8	0.0348916	-0.22005	0.442	0.494	1
Peg13	0.0349093	-0.626286	0.121	0.162	1
Ndufa9	0.0349111	-0.353811	0.236	0.289	1
Ints6	0.0349162	-0.275855	0.325	0.381	1
Kmt5a	0.0349548	0.678745	0.209	0.169	1
Mrps33	0.0350123	-0.0592295	0.398	0.485	1
Ap1ar	0.0350623	-0.468312	0.147	0.192	1
1810037I17Rik	0.0350628	0.300431	0.547	0.518	1
Ssh2	0.0350964	0.316008	0.775	0.787	1
Rgma	0.0353332	0.232546	0.596	0.56	1
Sh3glb2	0.0354071	-0.490637	0.175	0.221	1
S100a8	0.0354662	-0.406793	0.126	0.171	1
Bmp2k	0.0356279	-0.160469	0.225	0.287	1
Mrpl47	0.0356329	-0.583533	0.075	0.112	1
Foxk2	0.0356684	-0.314039	0.221	0.278	1
Ttc7	0.0357082	-0.40081	0.155	0.199	1
Cpq	0.0358909	0.178369	0.855	0.858	1
Rbm25	0.0358913	-0.197479	0.655	0.697	1
Rabgap1l	0.0359015	-0.232006	0.662	0.698	1
Dync1li2	0.0359536	0.436072	0.325	0.284	1
Hif1a	0.0360734	-0.109832	0.355	0.428	1
Bckdk	0.0363427	-0.507216	0.166	0.213	1
Cnot10	0.0364357	-0.244921	0.266	0.327	1
Gpbp1l1	0.0365513	-0.391481	0.232	0.282	1
Cacna1g	0.036588	-0.526658	0.094	0.133	1
Senp5	0.0366475	-0.237378	0.27	0.323	1
Camk2n1	0.0368311	-0.117775	0.645	0.694	1
Brd9	0.036837	-0.357169	0.279	0.33	1
Pcsk5	0.0368468	-0.240195	0.464	0.527	1
Nedd8	0.0369517	0.210636	0.713	0.68	1
Rars2	0.0369593	-0.272643	0.149	0.192	1
Pink1	0.037008	0.227357	0.477	0.426	1
Irak1bp1	0.0370587	-0.223384	0.125	0.171	1
Atp6v1b2	0.0371204	-0.268188	0.275	0.333	1
Atp5g2	0.0371431	0.249477	0.715	0.677	1
Fgfr2	0.0371464	-0.27232	0.385	0.442	1
Nr2c2	0.037191	-0.238284	0.404	0.458	1
Snx14	0.0375046	-0.37702	0.228	0.279	1
Pusl1	0.0375153	0.374409	0.108	0.074	1
Slc22a5	0.0376245	-0.680468	0.091	0.128	1
Plxdc2	0.0377364	0.177643	0.928	0.937	1
Cpxm2	0.0378603	-0.0245829	0.238	0.303	1
Arrb1	0.0378824	-0.336195	0.175	0.225	1
Tsg101	0.0379459	-0.281726	0.368	0.424	1
Zfp160	0.0380473	-0.411784	0.185	0.236	1
Col16a1	0.0380875	-0.318953	0.275	0.331	1
Prrc2b	0.0381377	0.169469	0.602	0.552	1
Tmem185a	0.0382525	-0.363034	0.106	0.146	1
Enpp5	0.0382951	-0.37806	0.092	0.132	1
Meis1	0.0383183	0.36894	0.428	0.382	1
Spsb3	0.0383285	0.551762	0.215	0.176	1
Pih1d1	0.038366	-0.487445	0.168	0.215	1
Hspa1a	0.0384319	-0.243723	0.134	0.176	1
Mtap	0.0385026	-0.400926	0.151	0.194	1
Mpc1	0.0386391	-0.0962958	0.636	0.676	1
Ino80dos	0.0386403	-0.413511	0.111	0.154	1
Nfkbib	0.0386406	0.723454	0.109	0.076	1
Sos1	0.0387929	-0.296883	0.266	0.32	1
Eya2	0.0389022	0.281383	0.496	0.449	1
Calr	0.0390055	-0.172841	0.87	0.902	1
Tmem11	0.0390736	0.302886	0.287	0.232	1
Aldh1a2	0.0391669	0.680451	0.175	0.135	1
Ints10	0.0392856	-0.423467	0.13	0.173	1
Cep250	0.0392879	-0.41592	0.125	0.169	1
Ufd1	0.0392941	-0.14988	0.253	0.324	1
Psmf1	0.0393012	-0.744663	0.113	0.153	1
Ccdc66	0.0394856	-0.338915	0.192	0.246	1
Zscan29	0.0394896	0.43354	0.102	0.07	1
Rpl36al	0.0397241	0.197447	0.821	0.806	1
Slc36a4	0.0397319	-0.606083	0.132	0.178	1
Ifnar2	0.0397829	0.211072	0.575	0.541	1
Armc8	0.039828	-0.194188	0.308	0.367	1
Kdm2a	0.0398479	-0.174586	0.562	0.621	1
Magi2	0.0398919	-0.201269	0.594	0.646	1
Alg2	0.0399668	-0.394764	0.106	0.147	1
Sra1	0.0399998	0.199307	0.491	0.458	1
Zfp952	0.0400027	-0.673053	0.074	0.107	1
Sh3rf3	0.0402079	0.250982	0.366	0.313	1
Vangl2	0.0402459	-0.518432	0.07	0.104	1
Amer1	0.0403476	0.71798	0.14	0.104	1
Spock2	0.0404196	-0.235575	0.211	0.268	1
Chd6	0.0404444	-0.11925	0.513	0.57	1
Baz1b	0.0405243	0.195313	0.447	0.4	1
Dbn1	0.0406186	-0.284857	0.381	0.427	1
Trmt13	0.0406809	-0.481355	0.143	0.19	1
Nod1	0.0408774	0.447791	0.206	0.163	1
Dip2b	0.0411261	-0.275886	0.362	0.433	1
Gxylt2	0.0412114	-0.0827213	0.253	0.313	1
Nhlrc2	0.0412269	-0.277638	0.343	0.404	1
Bace1	0.0412448	-0.321037	0.236	0.285	1
Vps13b	0.041279	-0.226279	0.581	0.646	1
Amotl2	0.0413105	0.395826	0.475	0.444	1
Ttc28	0.041354	-0.152729	0.768	0.813	1
Fam32a	0.0414608	0.403699	0.366	0.329	1
Kalrn	0.041466	-0.290854	0.242	0.295	1
Rtn4	0.0414976	-0.163349	0.798	0.841	1
C2cd5	0.0415916	-0.177387	0.277	0.338	1
Prdx6	0.0416219	0.249641	0.617	0.574	1
Fgd4	0.0416995	-0.293769	0.323	0.382	1
Btbd7	0.0417136	0.135214	0.615	0.572	1
Zpr1	0.0417737	0.466322	0.191	0.152	1
Tmed4	0.0417852	0.369443	0.33	0.291	1
Insyn1	0.041913	0.548225	0.134	0.1	1
Nynrin	0.0419159	-0.424787	0.14	0.184	1
Zfp780b	0.0420559	-0.375604	0.126	0.173	1
Hhat	0.042095	-0.63622	0.108	0.146	1
Pygo1	0.0421474	-0.426114	0.123	0.164	1
Thoc3	0.0421876	0.575931	0.142	0.105	1
Qrich1	0.0421984	-0.306938	0.409	0.472	1
Sdcbp	0.0422185	0.2103	0.634	0.611	1
Rabl3	0.0422208	-0.912106	0.07	0.104	1
Arfgap1	0.0422392	-0.216991	0.308	0.372	1
Stk39	0.0422687	-0.199132	0.351	0.419	1
Gabbr1	0.0423955	-0.365135	0.204	0.254	1
Hunk	0.042449	-0.483999	0.094	0.133	1
Focad	0.0425522	-0.220532	0.228	0.285	1
Acbd4	0.0427192	-0.158877	0.14	0.183	1
Ap2a2	0.042776	-0.182487	0.494	0.549	1
Ace	0.0428242	-0.177177	0.657	0.664	1
Srpk2	0.042858	-0.121439	0.466	0.531	1
Aqr	0.042868	-0.249578	0.225	0.278	1
Pknox2	0.0429161	-0.0182662	0.251	0.313	1
Wdsub1	0.0431019	-0.49343	0.149	0.191	1
Abcg2	0.0432807	-0.32	0.138	0.184	1
Slc39a10	0.0432931	-0.33618	0.243	0.296	1
Cdk2ap1	0.043295	0.402043	0.406	0.375	1
Tgfbi	0.0433265	-0.203411	0.611	0.657	1
E130102H24Rik	0.0433775	0.324924	0.298	0.256	1
Hyou1	0.0434479	-0.583233	0.151	0.195	1
Csrp1	0.0435993	-0.0634388	0.179	0.228	1
Klhl42	0.043834	-0.294779	0.113	0.156	1
Dip2c	0.0438462	-0.164186	0.666	0.743	1
Chfr	0.0438735	-0.0131573	0.238	0.303	1
AI837181	0.0439072	0.479889	0.319	0.271	1
Pdlim5	0.0439684	-0.127205	0.606	0.69	1
Mapk3	0.0439932	0.293621	0.457	0.403	1
Ap3s1	0.0440021	-0.17831	0.417	0.479	1
Pfdn5	0.0440287	0.1951	0.87	0.843	1
Afdn	0.0441253	-0.27288	0.406	0.478	1
Sfi1	0.0441766	-0.638376	0.179	0.221	1
Gm47283	0.0442378	0.183395	0.33	0.275	1
Plcd3	0.0443508	0.426742	0.213	0.171	1
Wdr7	0.044383	-0.181135	0.279	0.344	1
Acsl4	0.044432	-0.300794	0.198	0.25	1
Trp53	0.044576	0.41717	0.343	0.295	1
Maf	0.0445905	-0.151376	0.413	0.473	1
Lrif1	0.0448027	-0.190429	0.217	0.272	1
Astn2	0.0450624	-0.223317	0.243	0.296	1
Znrf3	0.0450772	0.523695	0.242	0.202	1
Kdm6a	0.0452433	-0.223132	0.325	0.388	1
Nop56	0.0453429	0.218655	0.264	0.221	1
Gm39090	0.045419	-0.599981	0.079	0.114	1
Rptor	0.0454867	-0.242064	0.36	0.417	1
Dnm3	0.0454911	-0.114506	0.358	0.428	1
Eml1	0.045501	-0.219285	0.308	0.369	1
Sgcd	0.045511	-0.383082	0.391	0.447	1
Rin3	0.0455636	-0.361175	0.16	0.205	1
Tdp2	0.0456827	-0.645259	0.108	0.147	1
Dcaf1	0.0457207	0.431611	0.27	0.225	1
Zfp282	0.0458495	-0.0495635	0.172	0.229	1
Stard5	0.0459442	-0.127627	0.121	0.169	1
Tgoln1	0.0460195	0.238736	0.585	0.553	1
Hexb	0.046133	0.201808	0.66	0.683	1
Mcts1	0.0461817	-0.0719074	0.311	0.376	1
Zfp280d	0.0463779	-0.197798	0.464	0.518	1
Nipbl	0.0463857	0.108357	0.804	0.777	1
Brd2	0.046404	0.238618	0.519	0.476	1
Mbtps1	0.0464394	-0.203287	0.434	0.493	1
Gm16118	0.0464395	-0.494681	0.074	0.107	1
Papolg	0.0464647	-0.570574	0.102	0.14	1
Rnf14	0.0464812	-0.302209	0.328	0.376	1
Phf14	0.0465536	-0.228628	0.415	0.473	1
Tspan17	0.0465863	0.639479	0.211	0.171	1
Fbxo42	0.0466367	-0.0795184	0.172	0.221	1
Ccar1	0.0467412	0.129466	0.545	0.48	1
Egln2	0.0468009	0.326981	0.249	0.205	1
Ddx39	0.0468907	-0.458834	0.109	0.147	1
Aspscr1	0.0469421	-0.546278	0.17	0.215	1
Cd36	0.0469737	-0.468643	0.102	0.14	1
Fam53c	0.0470904	0.73789	0.162	0.126	1
Pbx3	0.0471014	0.250505	0.204	0.154	1
Atxn10	0.0471247	-0.181903	0.56	0.605	1
Eloa	0.0471504	0.377823	0.191	0.149	1
Slc25a1	0.0471697	-0.362315	0.121	0.163	1
Lrrk2	0.0472126	-0.351292	0.338	0.39	1
Opa3	0.0472707	0.601398	0.134	0.1	1
Tiparp	0.0473964	-0.315712	0.309	0.372	1
Abhd17c	0.0475379	0.393572	0.138	0.101	1
Vit	0.0476515	-0.21375	0.281	0.334	1
mt-Nd5	0.0477767	-0.118761	0.86	0.883	1
Rab8a	0.0480389	0.38029	0.27	0.232	1
Stoml2	0.0483103	0.262442	0.287	0.243	1
Serpinb1a	0.0483278	-0.629181	0.109	0.147	1
Ccnd3	0.0483314	0.389219	0.557	0.521	1
Pabpc1	0.0483825	0.173878	0.675	0.666	1
Flna	0.0484248	-0.1988	0.538	0.604	1
Tcp11l1	0.0484805	-0.498867	0.136	0.178	1
Asb7	0.0485857	-0.603355	0.157	0.197	1
Bdh2	0.0486909	-0.246102	0.238	0.289	1
1700123M08Rik	0.048757	0.703529	0.104	0.073	1
Arpp19	0.0487832	0.140307	0.592	0.544	1
Ly6e	0.0488529	0.253558	0.657	0.647	1
Farp2	0.0488989	0.291538	0.309	0.263	1
Dmxl2	0.0490842	-0.425814	0.111	0.152	1
Fam76a	0.0492056	-0.215158	0.349	0.406	1
Sec22c	0.0492164	-0.677925	0.07	0.101	1
0610010K14Rik	0.0492397	-0.197193	0.24	0.301	1
Myo10	0.0492452	-0.386813	0.166	0.215	1
Cetn2	0.0493643	-0.224569	0.242	0.302	1
Ptpmt1	0.0493913	0.369613	0.326	0.281	1
Rmnd5a	0.0493967	-0.240877	0.326	0.374	1
Cox7a2l	0.0495294	0.170444	0.679	0.639	1
Chuk	0.0495634	-0.195735	0.185	0.237	1
Cd47	0.0495817	0.125737	0.898	0.9	1
Arap1	0.0495959	-0.351899	0.247	0.299	1
Mbip	0.0496315	-0.486492	0.153	0.199	1
Zfp626	0.0496384	-0.581576	0.074	0.107	1
Ptpn13	0.0496945	-0.289733	0.336	0.388	1
Slc24a3	0.0497001	-0.333368	0.219	0.265	1
Pank2	0.0497173	-0.294318	0.298	0.35	1
Cpped1	0.0497774	-0.09175	0.185	0.236	1
Zbtb11	0.0498205	0.289986	0.236	0.188	1
Atp2b1	0.0498223	-0.156405	0.657	0.705	1
Larp6	0.0498586	0.453402	0.219	0.185	1
Yod1	0.0500388	-0.393386	0.113	0.15	1
Pwwp2a	0.0500909	0.167738	0.302	0.254	1
Gm11808	0.0501677	-0.239239	0.174	0.222	1
Hlf	0.0501982	0.263721	0.304	0.253	1
Slc25a21	0.0502077	-0.439303	0.091	0.126	1
Chchd2	0.0504536	0.177679	0.909	0.914	1
Adamts10	0.0504806	-0.25078	0.343	0.4	1
Gamt	0.0505584	0.33684	0.189	0.149	1
Als2	0.0505639	-0.444834	0.108	0.146	1
Jazf1	0.0507004	-0.384612	0.187	0.233	1
Arhgef12	0.0507602	-0.132271	0.758	0.801	1
Acta1	0.0507955	0.271578	0.804	0.801	1
mt-Nd6	0.0508723	-0.553198	0.153	0.194	1
Wbp11	0.050925	-0.383599	0.281	0.334	1
Kazn	0.0509853	-0.350245	0.166	0.209	1
Nckap5	0.0511651	0.369733	0.54	0.521	1
Rtraf	0.0511691	0.363116	0.574	0.566	1
Zfp292	0.0513987	-0.307873	0.5	0.542	1
Bmt2	0.0514528	-0.235977	0.272	0.327	1
Sf3a1	0.0518026	-0.195852	0.189	0.239	1
Arntl	0.0518204	-0.237601	0.387	0.445	1
P4ha1	0.0518508	0.212077	0.649	0.598	1
Svil	0.05186	-0.191524	0.687	0.75	1
Tsc2	0.052166	-0.36431	0.119	0.16	1
1600020E01Rik	0.0525127	-0.491508	0.113	0.153	1
Ezh2	0.0526362	0.406259	0.166	0.131	1
AI480526	0.0526863	-0.491133	0.079	0.112	1
Ecrg4	0.0527487	-0.589391	0.113	0.15	1
Rrm1	0.0527505	0.540623	0.128	0.096	1
Tbrg1	0.0528379	0.185019	0.687	0.66	1
Aktip	0.0528627	0.136787	0.258	0.219	1
Snhg5	0.0528864	-0.73565	0.072	0.104	1
Rps26	0.0529216	0.116429	0.943	0.94	1
Acsl3	0.0529226	-0.485136	0.191	0.233	1
Vps35l	0.0529559	-0.223842	0.291	0.357	1
Zfp462	0.0530031	-0.0875694	0.364	0.423	1
Map3k14	0.0530282	-0.297089	0.213	0.263	1
Crkl	0.0530738	-0.298265	0.208	0.254	1
Pakap.1	0.0530852	0.351997	0.262	0.218	1
Atad3a	0.0532324	-0.387681	0.104	0.14	1
Kdm3a	0.0533229	-0.289611	0.272	0.323	1
Icmt	0.0533655	-0.53582	0.109	0.147	1
Tbc1d9b	0.0534159	0.145661	0.404	0.351	1
Lipe	0.05347	0.780374	0.104	0.073	1
S1pr3	0.0535963	-0.366851	0.079	0.114	1
Timm17b	0.0536053	0.310269	0.251	0.206	1
Qtrt1	0.0539097	-0.651461	0.094	0.129	1
Edrf1	0.0539323	-0.233899	0.109	0.15	1
Ano6	0.0539671	-0.187112	0.625	0.67	1
Cyth1	0.0539829	-0.178022	0.198	0.251	1
Snapc1	0.0540222	-0.43708	0.143	0.185	1
Camkmt	0.0540274	-0.113633	0.302	0.354	1
Znrf2	0.0542358	0.190383	0.279	0.226	1
Zfp512	0.0543413	-0.195347	0.168	0.218	1
Mtmr4	0.0543817	-0.596133	0.092	0.128	1
Trabd2b	0.054428	-0.535063	0.134	0.173	1
Med4	0.0544967	0.541544	0.215	0.18	1
Trnt1	0.0545401	-0.48949	0.164	0.208	1
Dkk2	0.0546434	-0.467215	0.245	0.295	1
Nsmaf	0.0546639	-0.221018	0.309	0.353	1
Prpf39	0.0547169	-0.178084	0.368	0.426	1
AI413582	0.0547767	-0.255991	0.138	0.183	1
Ddit3	0.0547774	-0.210091	0.181	0.225	1
Rcor1	0.0547828	0.280465	0.421	0.379	1
Xrcc4	0.0549203	-0.145315	0.177	0.228	1
Grpel1	0.0549405	0.198211	0.328	0.282	1
Zwint	0.0550406	-0.286948	0.292	0.338	1
Ddx3y	0.0550977	-0.304626	0.43	0.476	1
Cdk2ap2	0.0552509	-0.28553	0.409	0.459	1
Zfp407	0.0552932	-0.214256	0.381	0.435	1
Fkbp10	0.0554176	-0.215253	0.306	0.358	1
Snx30	0.0554383	-0.16547	0.143	0.191	1
Sh3bp5l	0.0554598	-0.399099	0.081	0.115	1
Zfp710	0.0555254	0.228171	0.187	0.145	1
Lepr	0.0556541	-0.219499	0.102	0.139	1
Frmd4a	0.0556888	-0.360411	0.381	0.428	1
Cd109	0.0558726	-0.05588	0.119	0.16	1
Parg	0.0559639	-0.281961	0.236	0.288	1
Maged2	0.055974	-0.323302	0.351	0.399	1
Zfp521	0.0560341	-0.136857	0.711	0.779	1
Taok3	0.0561127	-0.122006	0.466	0.534	1
Prkn	0.0561453	-0.177191	0.411	0.469	1
Amn1	0.0562109	-0.361992	0.198	0.247	1
Arhgef6	0.0563131	-0.29276	0.228	0.281	1
Wdr91	0.0563823	-0.465677	0.198	0.242	1
Tram2	0.0564865	-0.2871	0.379	0.435	1
Ssr2	0.0564962	-0.112599	0.56	0.629	1
Apbb1ip	0.05654	0.263398	0.585	0.57	1
Cars2	0.0565847	-0.494428	0.138	0.177	1
Atp2c1	0.0566092	-0.225112	0.409	0.459	1
Slc37a3	0.0567034	-0.365771	0.181	0.225	1
Cyb5b	0.0567494	-0.242502	0.283	0.336	1
Dhx36	0.056787	-0.218758	0.417	0.468	1
Uvrag	0.0568133	-0.222797	0.528	0.59	1
Soat1	0.0569393	0.231603	0.221	0.181	1
Abracl	0.0569562	-0.220125	0.24	0.289	1
Lzts2	0.057049	0.458506	0.368	0.327	1
Arih2	0.0570773	0.362172	0.357	0.315	1
Ppp2r3c	0.0571192	-0.179749	0.106	0.145	1
Dus3l	0.0571311	-0.318148	0.083	0.117	1
Sympk	0.0571751	-0.385638	0.187	0.232	1
Ttc32	0.0572133	1.03813	0.113	0.083	1
Rab5if	0.0572524	0.222617	0.404	0.357	1
Fam234a	0.0572826	-0.476218	0.191	0.236	1
Hfe	0.0573433	-0.424284	0.177	0.226	1
Tle3	0.0573813	-0.287743	0.211	0.263	1
Eif2ak4	0.0574261	-0.387988	0.143	0.184	1
Vav3	0.0574793	-0.426137	0.315	0.364	1
Ip6k1	0.057607	-0.178455	0.426	0.483	1
Msh2	0.0576231	0.359105	0.151	0.115	1
Rictor	0.057635	-0.195355	0.36	0.416	1
Tnrc6b	0.0576629	-0.13294	0.77	0.831	1
Lrrc8d	0.0577426	-0.153135	0.238	0.288	1
Taf1d	0.0578763	-0.47677	0.247	0.295	1
Cfap298	0.057977	0.483739	0.142	0.105	1
Prdm5	0.0580379	-0.164101	0.413	0.472	1
Rgs19	0.0582903	0.586938	0.102	0.073	1
Nfkbia	0.0583109	0.125379	0.464	0.419	1
Tspan18	0.058325	-0.991085	0.075	0.105	1
Azin1	0.0583898	-0.327387	0.251	0.303	1
Ctdsp2	0.0584951	0.190748	0.681	0.642	1
Gpsm1	0.0585074	-0.481835	0.174	0.215	1
Syngr2	0.058519	0.313419	0.196	0.154	1
Dcakd	0.0585661	-0.649684	0.17	0.215	1
Ralbp1	0.0586118	0.227876	0.708	0.694	1
Zfp934	0.0588609	-0.521021	0.1	0.136	1
Adam19	0.059058	-0.26562	0.526	0.567	1
Rcc2	0.0590748	0.542928	0.143	0.11	1
Tmem164	0.0590879	-0.369077	0.387	0.433	1
Ptbp2	0.0591584	-0.207706	0.379	0.434	1
Emp1	0.0592053	-0.177474	0.742	0.787	1
Gpr89	0.0594642	-0.371679	0.07	0.101	1
Nagpa	0.0595508	0.726383	0.115	0.087	1
Glcci1	0.0597647	-0.0318501	0.2	0.253	1
Rsbn1	0.0597734	0.240157	0.37	0.326	1
Upf3a	0.0598665	-0.0503265	0.179	0.229	1
Gask1b	0.059867	-0.326714	0.436	0.475	1
Cnot9	0.0600613	-0.238922	0.094	0.131	1
Yeats4	0.0601554	-0.314521	0.126	0.166	1
Amfr	0.060187	-0.2944	0.398	0.458	1
Phkb	0.0603478	-0.226414	0.387	0.435	1
Mrpl15	0.0603715	0.487346	0.321	0.281	1
Slc35f5	0.0605358	-0.27272	0.287	0.338	1
Ctns	0.0606025	-0.641836	0.077	0.108	1
Rex1bd	0.0606534	0.251089	0.487	0.456	1
C1qbp	0.0606752	-0.201827	0.321	0.379	1
Zfyve26	0.0609103	-0.388297	0.155	0.197	1
Zfp871	0.0609995	-0.264453	0.438	0.493	1
Lyz2	0.0611917	2.15133	0.072	0.104	1
Robo1	0.0611993	-0.176707	0.432	0.494	1
Bbs4	0.0612376	-0.255972	0.074	0.107	1
Rps19bp1	0.0614235	0.355663	0.2	0.163	1
Ntrk2	0.0614366	-0.23437	0.381	0.435	1
Actr6	0.0615556	-0.0730111	0.085	0.119	1
Cavin2	0.0615898	-0.0777731	0.151	0.195	1
Lrrk1	0.0616612	0.117669	0.611	0.577	1
Spopl	0.0617513	-0.233905	0.285	0.344	1
Zfp799	0.0617678	-0.165408	0.074	0.107	1
Ppp2r1a	0.0619481	0.273615	0.443	0.389	1
1810055G02Rik	0.0621191	0.361449	0.23	0.187	1
Rpl27	0.0621823	0.0835991	0.928	0.913	1
Eif3e	0.0621859	-0.0759146	0.577	0.638	1
Acp1	0.0621881	-0.103683	0.392	0.447	1
Taf8	0.0622159	0.542003	0.132	0.1	1
Mgrn1	0.0623115	-0.415848	0.257	0.301	1
Ncoa2	0.0623444	-0.146983	0.585	0.635	1
Anxa8	0.0623844	-0.697717	0.089	0.121	1
Tns3	0.0623865	-0.324193	0.217	0.263	1
Frmd6	0.0624979	-0.127287	0.774	0.794	1
Adam15	0.0626086	-0.371174	0.296	0.343	1
Gm16083	0.0626382	0.760931	0.126	0.096	1
Lrig2	0.0626439	-0.21819	0.253	0.306	1
Ophn1	0.0627172	-0.248446	0.425	0.485	1
Pde4dip	0.0628307	-0.255905	0.283	0.337	1
Camk2d	0.0629694	-0.137864	0.725	0.768	1
Snap23	0.0630501	-0.25617	0.353	0.402	1
Gpn3	0.0630752	0.545153	0.157	0.121	1
Nfib	0.0630814	-0.164685	0.928	0.951	1
Slc43a1	0.0631037	0.283816	0.245	0.206	1
Smarcb1	0.0632312	0.389518	0.394	0.364	1
Zmynd8	0.0632962	-0.213235	0.357	0.416	1
Smarcad1	0.0634653	-0.374389	0.234	0.278	1
1110059G10Rik	0.0634814	-0.29918	0.157	0.202	1
Procr	0.0635337	0.351585	0.43	0.393	1
Slc9a6	0.063575	-0.30397	0.166	0.209	1
Pdcd6	0.0636675	0.203995	0.551	0.499	1
Sgce	0.0636826	-0.093087	0.666	0.732	1
Pard3b	0.0637027	-0.14751	0.828	0.886	1
Mettl26	0.0637217	0.51501	0.221	0.18	1
Prkcsh	0.0638266	-0.337621	0.296	0.343	1
Prr3	0.0639289	0.575325	0.117	0.087	1
2310011J03Rik	0.0640065	0.365905	0.257	0.216	1
Trerf1	0.0640196	-0.145723	0.53	0.588	1
Psmb4	0.0640425	0.218993	0.645	0.604	1
Smpd3	0.0641773	-0.774356	0.189	0.225	1
Ube2j1	0.0641825	-0.219034	0.328	0.381	1
Vcan	0.0643301	-0.202974	0.592	0.649	1
Pias4	0.0643352	-0.609298	0.117	0.153	1
Higd1a	0.0645611	-0.190503	0.357	0.416	1
Chordc1	0.0646394	-0.321677	0.257	0.301	1
Alkbh1	0.0648115	-0.222188	0.164	0.206	1
Amigo1	0.0648597	-0.692135	0.089	0.122	1
Smim1	0.0649216	-0.425819	0.191	0.237	1
Ywhaz	0.0649225	-0.140475	0.709	0.764	1
Lca5	0.0649484	-0.260004	0.077	0.11	1
D10Wsu102e	0.0649946	0.277423	0.111	0.08	1
Phldb1	0.0650937	-0.196226	0.509	0.558	1
Ntan1	0.0651229	-0.283166	0.479	0.539	1
Cacnb4	0.0651402	-0.0764165	0.149	0.192	1
Wwc2	0.0651518	-0.20552	0.564	0.603	1
Mrpl51	0.0651845	0.294461	0.394	0.355	1
Mia3	0.0655468	0.104435	0.704	0.684	1
Wdr89	0.0656342	0.224171	0.14	0.105	1
Aopep	0.0656799	-0.202377	0.589	0.65	1
Kiz	0.0658422	0.380727	0.319	0.281	1
Comp	0.0659534	-0.358041	0.138	0.18	1
Ptdss1	0.0660525	-0.334303	0.204	0.25	1
Nudcd3	0.0661825	-0.175505	0.521	0.573	1
Ank	0.0663174	-0.452859	0.334	0.376	1
Exoc4	0.0664653	-0.134503	0.687	0.73	1
Galnt10	0.0664709	-0.274891	0.145	0.185	1
BC002059	0.0665256	-0.624838	0.104	0.138	1
Tox4	0.0665265	-0.18245	0.221	0.27	1
Timm8b	0.0665521	0.297843	0.381	0.341	1
Rab2a	0.0666914	-0.130148	0.851	0.875	1
Smim8	0.0667426	-0.0524598	0.134	0.174	1
Prelp	0.0668546	0.142967	0.842	0.824	1
Cwf19l2	0.0668627	-0.149515	0.389	0.458	1
Rdh10	0.0668692	0.559026	0.14	0.105	1
Eif6	0.0669395	0.267215	0.375	0.341	1
Rnaseh2c	0.0669453	0.363324	0.372	0.337	1
Atad1	0.0669679	-0.214953	0.311	0.369	1
Foxn2	0.0669732	0.334809	0.292	0.249	1
Snrpg	0.066982	0.17782	0.779	0.743	1
Hspe1	0.0670364	0.209599	0.591	0.573	1
Atp2b4	0.0671718	-0.222911	0.462	0.522	1
Efemp2	0.0672419	0.18895	0.517	0.469	1
Xbp1	0.0673085	0.12288	0.709	0.681	1
Ino80e	0.0674204	0.423197	0.232	0.195	1
Atp6v1c1	0.0674672	-0.32869	0.164	0.208	1
Pde1a	0.0675312	0.430685	0.421	0.389	1
Cep104	0.0675397	0.382388	0.157	0.121	1
Nedd4l	0.0675614	-0.316908	0.334	0.381	1
Dram2	0.0678632	-0.418475	0.277	0.32	1
Mapk8	0.0680748	-0.30958	0.291	0.338	1
2025-09-04	0.0681615	0.459337	0.277	0.236	1
Pigx	0.0681905	-0.35719	0.166	0.211	1
Dpysl3	0.0682661	-0.168887	0.706	0.761	1
Lrrc17	0.0683613	-0.29826	0.291	0.344	1
Rnpc3	0.0684144	-0.249127	0.196	0.244	1
Fam13b	0.0685307	0.268546	0.387	0.341	1
Npas3	0.0685665	-0.391061	0.174	0.213	1
Dbndd2	0.0685871	0.73705	0.23	0.195	1
Nudt18	0.0685924	-0.452308	0.125	0.16	1
Ier2	0.0686129	-0.0661577	0.266	0.317	1
Nars	0.0686666	0.22823	0.485	0.435	1
Il17d	0.0686807	-0.356608	0.26	0.309	1
Rap1gds1	0.0687297	0.219691	0.457	0.41	1
Me3	0.0687406	0.316573	0.236	0.194	1
Dusp1	0.0688049	-0.350685	0.453	0.496	1
Tmem135	0.0688571	-0.17732	0.391	0.445	1
Cbx6	0.0688822	-0.0576129	0.381	0.431	1
Map3k5	0.0689885	0.199237	0.511	0.471	1
Topors	0.0691118	0.437622	0.285	0.25	1
Rap1b	0.0691412	0.175646	0.73	0.713	1
Polr2e	0.0693495	0.325414	0.421	0.369	1
Zmat3	0.0694701	-0.194888	0.128	0.166	1
Ugp2	0.0695315	-0.167793	0.594	0.631	1
Atp6v0a2	0.0695386	0.448368	0.294	0.253	1
Mlh3	0.0696095	-0.377263	0.089	0.122	1
Dlat	0.06965	0.192285	0.306	0.264	1
Dennd6a	0.0697635	-0.177483	0.396	0.461	1
Lars2	0.0697724	0.104216	0.609	0.587	1
Gripap1	0.0698062	-0.179123	0.208	0.256	1
Slc25a4	0.0699354	0.216524	0.877	0.854	1
Timm29	0.0701136	0.0628795	0.126	0.094	1
Tcea3	0.0701531	-0.0602865	0.185	0.23	1
Selenop	0.0702367	0.198973	0.9	0.906	1
Dpp4	0.0703122	0.295227	0.453	0.402	1
Commd8	0.0703859	-0.176011	0.194	0.237	1
Exosc7	0.0704336	0.344435	0.277	0.239	1
Cldnd1	0.0704981	0.216519	0.368	0.329	1
Kdm5a	0.0707241	-0.196048	0.402	0.466	1
Snrnp70	0.0707676	-0.204595	0.628	0.67	1
Kera	0.0707766	-0.512915	0.087	0.117	1
Pdlim4	0.0708378	-0.0967411	0.415	0.472	1
Zfp106	0.0708923	-0.14361	0.391	0.447	1
Il10rb	0.070933	0.308046	0.33	0.292	1
Heatr3	0.0709589	0.35516	0.223	0.185	1
Ppp1r2	0.0709893	0.226198	0.732	0.685	1
Tmem159	0.0711573	0.248076	0.477	0.456	1
Tmem107	0.0712022	0.596917	0.202	0.169	1
Crtc3	0.0712483	0.200458	0.662	0.643	1
Tsc1	0.0713474	-0.337809	0.204	0.25	1
Lamp1	0.0715948	0.137272	0.904	0.896	1
Sec63	0.0715985	-0.144042	0.617	0.66	1
Coq7	0.0716034	-0.530462	0.123	0.162	1
Myo9a	0.0716513	-0.135582	0.657	0.688	1
Psmd6	0.0718642	0.327582	0.36	0.32	1
Mcee	0.0719288	0.334651	0.296	0.263	1
Rrp9	0.0719779	-0.324825	0.072	0.103	1
Zer1	0.0721484	-0.373316	0.138	0.176	1
Trappc2l	0.0721985	0.178718	0.379	0.341	1
Arhgef10	0.0722604	-0.149299	0.351	0.399	1
Gm10125	0.0722815	0.0087872	0.213	0.265	1
Frk	0.0724831	-0.415587	0.145	0.181	1
Ofd1	0.0725845	-0.324454	0.089	0.122	1
Tdp1	0.0726031	0.651363	0.13	0.1	1
Ckm	0.072613	0.224245	0.517	0.486	1
Pi4kb	0.0726976	-0.258641	0.258	0.305	1
Pex19	0.0727601	-0.374186	0.202	0.246	1
Tiam2	0.0727697	-0.600723	0.115	0.149	1
Vti1b	0.0730016	0.239832	0.443	0.412	1
D030056L22Rik	0.0730128	0.370957	0.153	0.118	1
Trp53bp1	0.0730709	-0.533122	0.172	0.209	1
Sh3pxd2b	0.0730834	-0.214839	0.421	0.473	1
Ctdspl	0.0731015	-0.209405	0.426	0.476	1
Sh2b3	0.0731172	0.285104	0.155	0.121	1
Pxn	0.0732711	0.312017	0.366	0.322	1
Top3b	0.0732895	-0.142823	0.187	0.233	1
Tent2	0.0734247	-0.194329	0.404	0.451	1
Ccdc3	0.0734464	-0.458961	0.136	0.174	1
Fundc1	0.07355	-0.176606	0.208	0.251	1
Rtf1	0.0735897	-0.201661	0.474	0.544	1
Bcl6	0.0736173	0.291461	0.457	0.417	1
Heatr1	0.0736335	-0.177296	0.092	0.126	1
Mgll	0.0737179	-0.170716	0.304	0.353	1
Cyc1	0.073855	0.150451	0.417	0.372	1
Pter	0.0738803	-0.297986	0.226	0.275	1
Tmem165	0.0739672	-0.106143	0.475	0.545	1
Dph3	0.0741094	-0.404473	0.347	0.395	1
Il33	0.0743173	0.225836	0.385	0.33	1
Fkbp5	0.0743762	0.282957	0.581	0.562	1
N6amt1	0.0744465	0.328015	0.151	0.118	1
Antxr1	0.0744783	-0.0591785	0.772	0.819	1
Wipi1	0.07483	0.187347	0.442	0.397	1
Mbd1	0.0748562	-0.223148	0.153	0.194	1
Mcrs1	0.0748688	-0.37712	0.217	0.258	1
Faf1	0.0748957	-0.179833	0.46	0.5	1
Gpsm3	0.0749257	0.419746	0.249	0.208	1
Cep170b	0.0749652	0.367344	0.119	0.088	1
Cpd	0.0750334	-0.124033	0.513	0.567	1
Paip1	0.0751145	0.285148	0.319	0.272	1
Hnrnpll	0.0751698	-0.178919	0.306	0.354	1
Atp5j	0.0754674	0.209952	0.798	0.806	1
Yrdc	0.0760375	0.290243	0.123	0.093	1
Ccdc149	0.07611	-0.2092	0.119	0.154	1
Zdhhc8	0.0761358	-0.157068	0.243	0.298	1
Prorsd1	0.0761696	-0.214504	0.209	0.254	1
Zfp846	0.076214	-0.491162	0.098	0.131	1
Polr2j	0.0762195	0.288213	0.425	0.388	1
Ints8	0.0763086	0.323292	0.268	0.228	1
Btbd11	0.0763883	-0.35758	0.217	0.26	1
Pou2f1	0.0764316	-0.153812	0.351	0.409	1
Sat2	0.0765756	-0.151506	0.085	0.117	1
Tuba1c	0.0766104	0.494917	0.1	0.072	1
Kif13b	0.076672	-0.129716	0.677	0.697	1
Psmd12	0.0766867	0.191601	0.426	0.396	1
Ppp2ca	0.0768771	-0.106368	0.536	0.598	1
Stx18	0.0769732	-0.219843	0.287	0.336	1
Vkorc1	0.077001	0.175537	0.672	0.654	1
Usp46	0.0772329	-0.158	0.266	0.319	1
Smim11	0.0772411	0.253934	0.508	0.473	1
Bag4	0.0773156	0.384377	0.175	0.14	1
Slc25a23	0.077378	0.560427	0.14	0.108	1
Nrd1	0.0773975	-0.11531	0.457	0.517	1
Vcl	0.07751	-0.524613	0.342	0.371	1
Nt5c2	0.0776078	-0.251332	0.372	0.412	1
Cox4i1	0.0777264	0.100383	0.921	0.912	1
Nedd4	0.077763	0.0720065	0.936	0.935	1
Wdr83os	0.0778495	0.241054	0.449	0.412	1
Tom1l2	0.0778726	-0.122887	0.489	0.541	1
Ppip5k1	0.0778791	-0.111261	0.106	0.142	1
Ephb2	0.0781093	-0.948894	0.074	0.101	1
Ift27	0.0781135	0.29856	0.398	0.367	1
Tubgcp5	0.0782153	0.316489	0.266	0.225	1
5730409E04Rik	0.0783015	0.427188	0.16	0.128	1
Med25	0.0788075	-0.240616	0.187	0.23	1
Zadh2	0.0788971	0.227974	0.458	0.431	1
Eif4e	0.078898	-0.233031	0.349	0.409	1
Prickle1	0.079034	-0.328708	0.398	0.44	1
Tbc1d15	0.0792544	-0.205823	0.27	0.32	1
0610030E20Rik	0.0793633	0.314142	0.266	0.229	1
1700025G04Rik	0.0794305	-0.230958	0.443	0.494	1
Snx17	0.0794629	0.347244	0.411	0.375	1
Cab39l	0.079693	-0.313821	0.317	0.357	1
Pfdn2	0.0797345	0.340234	0.511	0.478	1
Thbs3	0.0799037	-0.255806	0.464	0.499	1
Timm10	0.0800168	-0.333836	0.109	0.145	1
Hacl1	0.0800458	-0.470437	0.087	0.118	1
Slc23a2	0.0801892	-0.186865	0.306	0.355	1
Cdk9	0.08024	0.299483	0.277	0.239	1
Pla1a	0.0803034	0.0387905	0.489	0.42	1
Nme2	0.0803444	0.18841	0.902	0.889	1
Uspl1	0.0803544	0.0784303	0.081	0.112	1
Diaph1	0.0805789	0.23138	0.619	0.617	1
Pxdc1	0.0806032	0.38408	0.226	0.191	1
Cacna1c	0.0806794	-0.21459	0.277	0.32	1
Ehd4	0.0808812	0.311554	0.251	0.213	1
Nuak1	0.0809653	0.1629	0.083	0.115	1
Tfg	0.0810053	0.236385	0.451	0.414	1
Fbxl4	0.0812586	-0.211503	0.172	0.219	1
Atp5md	0.0814849	-0.0964062	0.632	0.704	1
Rac1	0.0816566	0.172126	0.736	0.712	1
Ap2m1	0.0818972	0.201679	0.57	0.546	1
Lysmd3	0.0821336	-0.0887336	0.225	0.278	1
Mfsd11	0.0821537	-0.391198	0.143	0.181	1
Ramp1	0.0821701	0.290456	0.428	0.383	1
Irf9	0.0821753	0.407993	0.16	0.126	1
Kpna1	0.0822431	-0.309585	0.225	0.267	1
Pigp	0.0822722	-0.232858	0.372	0.414	1
Tesk1	0.0823169	-0.30776	0.132	0.171	1
Prkca	0.0823371	-0.202082	0.696	0.756	1
Nhsl2	0.0823516	-0.332919	0.277	0.327	1
Rnf145	0.0824274	-0.17256	0.283	0.336	1
Gpi1	0.0826672	0.194798	0.517	0.48	1
Cdc14b	0.0827218	-0.247931	0.262	0.313	1
Map4	0.0827375	-0.066497	0.604	0.659	1
Mphosph8	0.0827739	0.245983	0.3	0.258	1
Nsa2	0.0829431	-0.157465	0.54	0.597	1
Snx7	0.0830302	-0.272287	0.275	0.322	1
Tle2	0.0831172	-0.417838	0.074	0.103	1
Cog3	0.0831863	-0.289522	0.213	0.257	1
Ralgps1	0.0832947	-0.528153	0.098	0.129	1
Klhl18	0.0834066	-0.151774	0.111	0.147	1
Akap13	0.0834206	-0.0343432	0.853	0.874	1
Dimt1	0.0835339	-0.234164	0.138	0.174	1
Lum	0.0835411	-0.230142	0.764	0.787	1
Lgals3	0.0835487	0.166931	0.257	0.216	1
Ppt1	0.0836086	-0.171152	0.336	0.376	1
Gtf2b	0.0836287	0.284025	0.292	0.251	1
Tfeb	0.0836389	0.26259	0.23	0.191	1
Mcm4	0.083822	0.304576	0.111	0.083	1
Ahcyl1	0.0839639	-0.102198	0.528	0.587	1
Mbtd1	0.0839867	-0.119925	0.366	0.421	1
Itpa	0.084134	-0.313897	0.181	0.221	1
Tia1	0.0849078	0.205196	0.375	0.338	1
Washc3	0.0849232	-0.193638	0.268	0.312	1
Jup	0.084936	-0.339551	0.408	0.458	1
Impact	0.0850493	-0.247328	0.298	0.347	1
Fh1	0.0851709	0.325622	0.24	0.202	1
Ndufa6	0.0853597	0.201963	0.694	0.645	1
Tnfaip6	0.0854456	-0.425528	0.221	0.265	1
Adprm	0.0855541	-0.491275	0.085	0.115	1
Gipc1	0.085576	-0.186731	0.109	0.145	1
Herc4	0.0858955	-0.117805	0.372	0.419	1
Clpb	0.0859422	0.452582	0.219	0.187	1
Psmg2	0.0860358	0.355784	0.258	0.221	1
Pyroxd1	0.0862193	-0.366768	0.092	0.124	1
Blzf1	0.0862756	-0.315319	0.166	0.205	1
Gm36107	0.0863462	0.710866	0.202	0.17	1
Snrpf	0.0865766	0.197225	0.602	0.563	1
Slc50a1	0.0867476	0.223134	0.519	0.485	1
Ptprj	0.0868147	-0.161852	0.37	0.427	1
Trmt2b	0.0868556	0.520038	0.147	0.117	1
Bud23	0.0871528	0.467365	0.149	0.118	1
Cog6	0.0871944	-0.382165	0.109	0.143	1
Adcy5	0.0875145	-0.452387	0.089	0.119	1
Atg4a	0.0875684	-1.02149	0.106	0.136	1
Smurf1	0.0875742	-0.184067	0.353	0.416	1
Mprip	0.0877201	-0.151455	0.657	0.692	1
Zfp944	0.0877252	-0.432541	0.149	0.187	1
Xpo4	0.0877655	-0.187936	0.272	0.319	1
Hnrnpk	0.087879	-0.0788634	0.789	0.843	1
Bud31	0.088104	0.402169	0.277	0.243	1
B3galt6	0.0881688	0.56365	0.113	0.086	1
Ndufb10	0.0882655	0.187202	0.685	0.684	1
Tnrc18	0.088409	-0.17495	0.477	0.518	1
Dpagt1	0.0884271	-0.185974	0.123	0.159	1
Agmo	0.0884417	-0.0857569	0.617	0.663	1
Wdr1	0.0885675	-0.0659595	0.289	0.338	1
Scaf1	0.0886101	-0.2471	0.209	0.254	1
Tial1	0.0886116	-0.148918	0.375	0.424	1
Dennd2a	0.0886359	-0.0987118	0.481	0.521	1
Ddrgk1	0.0886558	0.373195	0.496	0.493	1
Hnrnpu	0.0887647	0.129596	0.743	0.712	1
Eif2s3x	0.088792	0.283001	0.298	0.254	1
Mecom	0.0889075	-0.0774152	0.143	0.184	1
Psme1	0.0889202	-0.0281064	0.423	0.487	1
Armt1	0.0889217	-0.12822	0.098	0.132	1
Dpm3	0.089138	-0.141605	0.679	0.716	1
Dhcr24	0.0892459	-0.537525	0.077	0.105	1
Gli2	0.0892997	-0.101756	0.268	0.317	1
Ret	0.0893214	-0.412684	0.253	0.298	1
Gm15675	0.0893513	-0.364939	0.174	0.209	1
Mylk	0.0895159	-0.207366	0.202	0.244	1
Pde7a	0.0895579	-0.260779	0.243	0.288	1
Crbn	0.0898422	-0.182673	0.162	0.205	1
Rab13	0.0899838	-0.254473	0.151	0.117	1
Tasor2	0.0900008	-0.201576	0.385	0.441	1
Tmem242	0.0900634	-0.166939	0.14	0.178	1
Mrps30	0.0900828	0.580313	0.142	0.114	1
Stk11	0.0900889	0.214091	0.302	0.26	1
Dcaf4	0.0903273	-0.330475	0.087	0.118	1
Unc50	0.0903472	0.274059	0.426	0.382	1
Akt3	0.0905801	-0.100296	0.628	0.68	1
Cnot1	0.0905846	-0.23322	0.421	0.471	1
Angpt1	0.0907045	-0.341354	0.409	0.448	1
Snrpd1	0.0907172	0.131896	0.532	0.487	1
Ckap5	0.0910504	-0.229326	0.366	0.423	1
Tet1	0.0910896	-0.543238	0.108	0.138	1
Nfx1	0.0911025	0.374929	0.362	0.331	1
Paf1	0.0911228	0.462062	0.204	0.171	1
Gpx1	0.0911429	0.187198	0.685	0.659	1
Thbs1	0.0911854	0.594576	0.274	0.235	1
Klhl20	0.0912284	-0.349221	0.149	0.185	1
Pkia	0.091434	-0.242444	0.251	0.301	1
Bop1	0.0914471	-0.114156	0.113	0.147	1
Tmem178b	0.0915567	-0.141097	0.238	0.288	1
Sfswap	0.0916935	-0.235491	0.366	0.417	1
Rnf19b	0.0917232	-0.176863	0.087	0.117	1
Cdkl3	0.0917232	-0.647803	0.087	0.117	1
Cacfd1	0.0917876	-0.297408	0.153	0.19	1
Gm17501	0.0918074	-0.349389	0.072	0.1	1
Fam3c	0.0919129	-0.0992984	0.338	0.4	1
Golph3l	0.0919465	-0.265006	0.189	0.235	1
Sltm	0.09196	-0.256078	0.511	0.563	1
Ackr1	0.0921934	0.416962	0.185	0.153	1
Psmd3	0.0921944	0.302464	0.343	0.302	1
Psmc3	0.0922539	0.246898	0.551	0.51	1
Zcchc9	0.0924897	-0.324332	0.225	0.268	1
Pygm	0.0925592	-0.667575	0.089	0.118	1
Ciao2a	0.0925717	0.406771	0.209	0.176	1
Syne1	0.0926052	-0.0929093	0.513	0.586	1
Cpne2	0.0927603	-0.117368	0.2	0.244	1
Cry1	0.0930096	-0.597772	0.087	0.117	1
Slf1	0.0932672	-0.199034	0.181	0.218	1
Rnaseh2a	0.0934521	-0.523321	0.108	0.142	1
Thop1	0.0935127	0.21228	0.102	0.076	1
Arfrp1	0.0935537	0.27597	0.219	0.187	1
Itm2a	0.0936608	-0.233131	0.621	0.667	1
Asap3	0.0938199	-0.241468	0.36	0.403	1
Phactr4	0.0939588	-0.302401	0.177	0.221	1
Gfm2	0.0940957	-0.390235	0.134	0.167	1
Ube2s	0.0941701	0.0893378	0.481	0.427	1
Ints6l	0.0941869	-0.308879	0.187	0.222	1
Adamts2	0.0943396	-0.147204	0.798	0.795	1
Mindy4	0.0943641	0.323697	0.198	0.163	1
Lncpint	0.0943936	0.198389	0.774	0.775	1
Kcnab1	0.0944525	0.324432	0.181	0.147	1
Nrf1	0.0944766	-0.203564	0.411	0.475	1
Clic1	0.0945105	-0.050563	0.668	0.721	1
Itgb3bp	0.0946195	-0.521092	0.155	0.191	1
Atrn	0.0947683	-0.257926	0.328	0.385	1
Csad	0.0947737	-0.345363	0.236	0.274	1
Zfp574	0.0948286	-0.471744	0.072	0.1	1
Zfhx4	0.0949512	-0.129569	0.851	0.875	1
Cspg4	0.0951566	-0.262064	0.174	0.215	1
Tmed1	0.0952289	0.235955	0.389	0.338	1
Clk1	0.0955857	-0.173381	0.506	0.555	1
Slx1b	0.0955905	-0.368937	0.077	0.107	1
Zfp326	0.0955946	-0.213152	0.298	0.346	1
Ptn	0.0955988	-0.326081	0.108	0.14	1
Pon3	0.0956446	-0.316152	0.191	0.235	1
Mid1	0.0957386	-0.224585	0.602	0.636	1
Vsig10	0.0957607	-0.260177	0.228	0.277	1
Anp32e	0.0957834	0.378619	0.302	0.265	1
Aco2	0.095925	-0.135711	0.391	0.44	1
Acaa2	0.0960223	0.222965	0.44	0.404	1
Ccnl2	0.096067	-0.17128	0.481	0.532	1
Rps6ka5	0.0961634	-0.402405	0.3	0.338	1
Psme3	0.0962475	0.476194	0.17	0.14	1
Tfcp2	0.0964938	-0.30247	0.174	0.212	1
Creb3l2	0.0964983	-0.155795	0.634	0.67	1
Erp44	0.0966355	-0.11449	0.487	0.548	1
Entpd5	0.09668	-0.501218	0.104	0.133	1
Tmem181a	0.096689	-0.333435	0.192	0.233	1
Gm12743	0.0966904	-0.285291	0.138	0.173	1
Gstt3	0.0967508	-0.17586	0.125	0.16	1
Dym	0.0967782	-0.237781	0.338	0.383	1
Cnn3	0.0969405	-0.120243	0.553	0.614	1
Mapk6	0.097001	-0.293979	0.24	0.281	1
Mfge8	0.0970564	0.0112143	0.64	0.608	1
Tmem14a	0.0971076	-0.390306	0.081	0.111	1
Rab22a	0.0972639	0.192426	0.442	0.393	1
Nsmce2	0.0972915	-0.25062	0.489	0.534	1
Mrpl57	0.0972926	0.282235	0.33	0.294	1
Actb	0.0973943	-0.113248	0.983	0.982	1
Rbm41	0.0974623	-0.244645	0.147	0.184	1
Cactin	0.0975	-0.521563	0.072	0.1	1
Msrb2	0.097518	-0.418364	0.106	0.138	1
Smg6	0.0975227	-0.101029	0.619	0.671	1
Trappc9	0.0976296	-0.0817297	0.345	0.409	1
Ccser1	0.0976455	-0.428356	0.202	0.237	1
Txndc5	0.0977157	0.156981	0.655	0.642	1
Mrpl58	0.0977798	0.301055	0.313	0.271	1
Anp32b	0.0978133	0.195943	0.56	0.548	1
Dusp23	0.0979345	-0.245086	0.13	0.166	1
Ehd1	0.097965	-0.182763	0.391	0.428	1
Fpgt	0.0980526	-0.351539	0.075	0.104	1
Ppp2r3a	0.0980902	-0.101351	0.525	0.59	1
Chd2	0.0981287	-0.190335	0.558	0.593	1
Ipo9	0.0983245	0.351247	0.243	0.212	1
Slc7a1	0.0983292	-0.212305	0.166	0.206	1
Mpp6	0.0984286	-0.391229	0.232	0.274	1
Ppp1r10	0.0986108	-0.202838	0.285	0.329	1
Mettl15	0.0986296	-0.166113	0.096	0.128	1
Dock4	0.0986887	0.189013	0.596	0.56	1
Cxcl12	0.0987325	0.294878	0.566	0.566	1
Cpt2	0.0987539	-0.423584	0.1	0.131	1
Mex3d	0.0987963	0.564818	0.119	0.091	1
Ppib	0.0988311	0.0879644	0.921	0.895	1
Cox6a1	0.0988445	0.128782	0.7	0.666	1
Prr14l	0.0988547	-0.0655856	0.281	0.336	1
Tspan14	0.0989768	-0.246413	0.149	0.185	1
Spata1	0.0991248	-0.0663506	0.072	0.1	1
Prcc	0.0991459	-0.316754	0.143	0.181	1
Pex14	0.0994462	-0.255943	0.247	0.289	1
Myorg	0.0994592	-0.455705	0.096	0.128	1
Arl14ep	0.099603	0.487501	0.183	0.152	1
Tmco3	0.0998006	-0.258764	0.206	0.246	1
Mphosph10	0.0998027	0.230463	0.228	0.191	1
Them4	0.0999892	-0.242597	0.142	0.178	1
Psmd1	0.100065	-0.0801866	0.479	0.549	1
Snx10	0.100069	-0.124033	0.204	0.251	1
Sepsecs	0.100396	-0.188884	0.119	0.153	1
Stat5a	0.100554	-0.216586	0.104	0.136	1
Eif5a	0.100565	0.169402	0.709	0.697	1
Lgi4	0.100601	-0.181844	0.168	0.208	1
Zfp503	0.100797	-0.264331	0.275	0.317	1
Ptprs	0.100799	-0.170888	0.251	0.291	1
Olfr1033	0.100936	-0.57052	0.121	0.153	1
Rhbdl3	0.101068	0.404824	0.13	0.101	1
Eif2ak3	0.101192	-0.289144	0.355	0.404	1
Cpeb1	0.101343	0.296193	0.411	0.371	1
Zbtb7a	0.101412	-0.163533	0.423	0.472	1
Notch2	0.101573	-0.145877	0.632	0.692	1
Hebp1	0.101578	-0.152017	0.185	0.226	1
Mast3	0.101646	0.0726668	0.104	0.077	1
Wdr45b	0.101648	-0.339778	0.262	0.303	1
Lmna	0.101684	-0.128492	0.753	0.784	1
Eif2ak1	0.101705	-0.262255	0.153	0.19	1
Mark3	0.101728	-0.0436643	0.451	0.513	1
Ankib1	0.101776	-0.183042	0.315	0.367	1
Myl12b	0.101808	0.142867	0.755	0.758	1
Prpf18	0.101963	0.332162	0.234	0.198	1
Dhps	0.101998	-0.312785	0.13	0.164	1
Pear1	0.102056	-0.332592	0.117	0.15	1
Ttc5	0.10207	-0.294667	0.219	0.263	1
Pdap1	0.102111	-0.174242	0.487	0.542	1
Cacna2d1	0.102195	-0.200197	0.64	0.663	1
Tmem63b	0.10222	-0.35339	0.172	0.206	1
Ddx55	0.102224	-0.310545	0.104	0.136	1
Hnrnpd	0.102353	-0.119918	0.498	0.548	1
Aff4	0.102455	-0.209468	0.564	0.617	1
Necab1	0.102506	-0.415094	0.1	0.129	1
4930404H11Rik	0.102579	-0.314455	0.098	0.129	1
Glrx3	0.102615	0.202145	0.608	0.586	1
Fkbp9	0.102671	0.0493	0.753	0.77	1
Mettl5	0.102723	0.285913	0.16	0.129	1
Ciao2b	0.102738	0.202483	0.275	0.244	1
Map4k5	0.102794	-0.12719	0.417	0.482	1
Ireb2	0.10297	-0.214235	0.296	0.338	1
Ablim1	0.10297	-0.047204	0.723	0.758	1
Sec62	0.103013	-0.0980937	0.877	0.893	1
Rnf13	0.103017	-0.183704	0.547	0.586	1
Ggh	0.103089	-0.199798	0.409	0.456	1
Olfml2a	0.103126	-0.367721	0.181	0.216	1
Coa6	0.10316	0.489377	0.181	0.149	1
Mllt6	0.103203	-0.148132	0.155	0.192	1
Selenbp1	0.103378	0.26447	0.274	0.236	1
Fabp3	0.103509	0.321844	0.123	0.094	1
Hnrnpa2b1	0.103598	-0.114705	0.809	0.843	1
Crip2	0.10369	0.16332	0.742	0.73	1
Tex261	0.103719	0.296832	0.462	0.447	1
Tet2	0.103719	-0.338251	0.253	0.295	1
Irak3	0.104057	0.340423	0.404	0.378	1
4930523C07Rik	0.104571	-0.199507	0.381	0.435	1
Hspa8	0.104612	0.130608	0.919	0.907	1
Ndufa1	0.104744	0.194262	0.6	0.576	1
Parp12	0.10479	-0.374713	0.181	0.219	1
Kdm5d	0.104882	-0.165496	0.175	0.218	1
Ndufc2	0.105054	0.112725	0.594	0.556	1
Serinc1	0.10509	0.177705	0.789	0.761	1
Pkig	0.105155	-0.23145	0.277	0.327	1
Pold2	0.105158	0.270869	0.134	0.104	1
Brd7	0.105297	-0.247235	0.321	0.367	1
Cnot7	0.105327	-0.26861	0.143	0.178	1
Cers6	0.105329	-0.204925	0.27	0.319	1
Scly	0.105337	-0.370747	0.123	0.156	1
Mrpl41	0.105348	0.233445	0.225	0.192	1
Asb13	0.105365	0.297946	0.175	0.142	1
Fkbp14	0.105366	-0.248497	0.253	0.295	1
Tcf7l2	0.105474	-0.0738163	0.743	0.782	1
Rexo1	0.105593	0.280589	0.192	0.157	1
Dlg1	0.105798	0.21119	0.523	0.49	1
Gar1	0.105817	0.337808	0.191	0.157	1
Tmem158	0.105932	0.0278952	0.198	0.249	1
Ldhb	0.106025	0.533981	0.166	0.135	1
Kansl1	0.106144	-0.131185	0.728	0.778	1
Cntrl	0.106297	-0.198059	0.172	0.211	1
Arsk	0.1063	0.297865	0.309	0.268	1
Armc10	0.106324	-0.527979	0.081	0.108	1
Crip1	0.10636	-0.0818836	0.938	0.94	1
Plekhh3	0.106378	0.432126	0.185	0.154	1
Lpin1	0.106418	0.483825	0.138	0.11	1
Vbp1	0.106635	-0.247272	0.268	0.313	1
Dnttip2	0.106648	0.226785	0.274	0.226	1
Ccnl1	0.106836	-0.268651	0.326	0.372	1
Por	0.106859	-0.274062	0.379	0.43	1
Ywhah	0.107002	-0.0623223	0.413	0.462	1
Uba2	0.107027	-0.10661	0.37	0.424	1
Gpx3	0.107267	0.309594	0.694	0.669	1
Trappc2	0.107341	-0.480753	0.081	0.111	1
Ubald2	0.107348	0.348761	0.279	0.254	1
Mrps28	0.107543	0.138119	0.521	0.489	1
Etf1	0.107683	0.290968	0.438	0.413	1
Tspan3	0.107701	-0.153569	0.668	0.718	1
Lhfp	0.107718	0.139849	0.872	0.868	1
Bckdhb	0.107757	-0.167877	0.242	0.288	1
Pcnt	0.107772	0.327619	0.232	0.201	1
Lama4	0.108079	-0.124589	0.766	0.803	1
Vcam1	0.108195	-0.285677	0.132	0.167	1
Ssbp1	0.108312	-0.101543	0.266	0.308	1
Pias2	0.108441	-0.281215	0.277	0.319	1
Col4a4	0.108485	-0.191555	0.36	0.409	1
Meox2	0.108592	-0.281145	0.513	0.558	1
Amy1	0.108687	-0.277349	0.217	0.258	1
Cnpy3	0.108718	-0.157563	0.232	0.272	1
Slc45a4	0.108734	0.386298	0.164	0.133	1
Snrpa1	0.108827	0.338707	0.217	0.184	1
Leng1	0.108874	-0.405154	0.132	0.166	1
Nradd	0.109103	0.528683	0.115	0.088	1
Rps6kc1	0.109162	-0.346287	0.202	0.242	1
Ccny	0.109199	-0.15731	0.534	0.584	1
Stip1	0.109207	-0.346479	0.228	0.271	1
Rfc1	0.109429	0.285288	0.383	0.353	1
Ctif	0.109477	-0.0567434	0.372	0.43	1
Upf2	0.109515	-0.142139	0.33	0.385	1
Slc18b1	0.109619	-0.455214	0.092	0.121	1
Selenot	0.109774	-0.0429176	0.43	0.496	1
Renbp	0.10983	0.498165	0.132	0.104	1
Npr1	0.109855	-0.217975	0.232	0.277	1
Calu	0.109891	-0.0970707	0.819	0.829	1
Snx1	0.109915	0.281952	0.434	0.399	1
Pafah1b2	0.109941	-0.102053	0.355	0.414	1
Pbrm1	0.109954	-0.190839	0.721	0.74	1
Synj1	0.11006	-0.224601	0.249	0.292	1
Dhx32	0.110085	0.355601	0.166	0.135	1
Spin4	0.110259	0.650326	0.104	0.08	1
Osbpl1a	0.110281	0.158642	0.485	0.442	1
Rrp8	0.110292	0.266892	0.175	0.14	1
Zdhhc21	0.110334	-0.11077	0.204	0.244	1
Carmil1	0.110707	-0.149539	0.27	0.319	1
Isca2	0.110777	0.131618	0.211	0.176	1
Triobp	0.110993	-0.272653	0.37	0.41	1
Borcs7	0.111001	-0.0770926	0.166	0.201	1
Polr3f	0.111273	0.285668	0.151	0.122	1
Stx12	0.111404	-0.208431	0.383	0.43	1
Wdr73	0.111436	0.531047	0.17	0.139	1
Gm26782	0.111526	-0.156322	0.226	0.267	1
Rab11b	0.111673	0.121762	0.549	0.525	1
St13	0.111733	-0.0742393	0.632	0.673	1
Gm14325	0.111785	-0.158495	0.109	0.142	1
Utp20	0.111802	0.367445	0.162	0.132	1
Crk	0.11182	0.230029	0.462	0.421	1
Islr	0.111857	0.132084	0.796	0.789	1
Mov10	0.111879	-0.250294	0.075	0.103	1
Ifi27	0.112179	-0.095333	0.696	0.718	1
Ggnbp2	0.112189	-0.110373	0.572	0.64	1
Herc6	0.112256	0.37526	0.166	0.133	1
Tmcc3	0.112259	-0.297319	0.421	0.458	1
Wdr77	0.112329	-0.0596177	0.111	0.146	1
Rrnad1	0.112347	0.353891	0.158	0.129	1
Ctnnal1	0.112651	-0.553665	0.081	0.108	1
Erlec1	0.112837	0.199124	0.425	0.389	1
Srxn1	0.112865	0.278538	0.168	0.139	1
Hsbp1	0.112919	0.140966	0.658	0.619	1
Ppp1r15a	0.113066	-0.0286458	0.083	0.112	1
Rxylt1	0.113185	0.00161351	0.353	0.407	1
Med21	0.113399	0.376634	0.374	0.343	1
Zc3h15	0.113446	-0.134565	0.517	0.552	1
Ro60	0.113454	-0.237859	0.319	0.36	1
Usp39	0.113467	-0.253554	0.098	0.128	1
Top2b	0.113494	-0.179855	0.534	0.577	1
Grsf1	0.113516	-0.329891	0.108	0.139	1
Usp18	0.113785	0.380114	0.136	0.107	1
Arrdc4	0.113785	0.311178	0.157	0.125	1
Ppt2	0.113802	-0.313526	0.108	0.139	1
Loxl3	0.113844	-0.106486	0.351	0.412	1
Zfp950	0.114017	-0.15113	0.385	0.437	1
BC005624	0.114064	0.309117	0.379	0.355	1
Ptgis	0.114146	0.214502	0.409	0.371	1
Got2	0.114154	-0.134569	0.228	0.274	1
St3gal6	0.114205	0.384107	0.164	0.135	1
Mmgt1	0.114208	0.211557	0.136	0.107	1
Tm4sf1	0.11429	0.115611	0.453	0.413	1
Llph	0.114439	0.0963043	0.358	0.323	1
Tkt	0.114543	-0.188121	0.389	0.431	1
Preb	0.114665	-0.0407284	0.253	0.302	1
Cep19	0.114963	-0.17179	0.077	0.104	1
Tmem106c	0.114985	-0.385891	0.117	0.147	1
Cmya5	0.115096	0.056999	0.174	0.213	1
[truncated: 6,745 more rows]

## Sheet: DEGs_LLC_FAPs_3.5_v_Sham
	p_val	avg_log2FC	pct.1	pct.2	p_val_adj
Hbb-bs	8.38887e-267	3.35215	0.997	0.733	1.89924e-262
Hbb-bt	2.18965e-214	4.07191	0.895	0.204	4.95737e-210
Hba-a2	9.33563e-202	3.51793	0.904	0.278	2.11359e-197
Hba-a1	8.7625e-195	3.18262	0.917	0.35	1.98383e-190
Col1a1	1.12784e-150	-1.91979	0.734	0.978	2.55344e-146
Col3a1	2.12819e-140	-1.77493	0.77	0.959	4.81823e-136
Col1a2	7.17561e-134	-1.57283	0.899	0.986	1.62456e-129
Sparc	7.0739e-122	-1.34887	0.934	0.992	1.60153e-117
Col6a1	1.04721e-91	-1.291	0.753	0.942	2.37089e-87
Galnt15	1.41845e-91	2.82604	0.715	0.35	3.21136e-87
Marcks	2.72967e-88	-1.25043	0.737	0.944	6.17998e-84
Col6a2	4.3105e-88	-1.39877	0.674	0.931	9.75898e-84
Cebpd	3.97425e-80	1.65356	0.875	0.718	8.9977e-76
Klf9	1.88919e-79	1.28578	0.914	0.83	4.27712e-75
Col5a1	2.30653e-79	-1.3797	0.574	0.864	5.22197e-75
Mt1	1.38476e-68	2.8649	0.865	0.721	3.13509e-64
Col5a3	3.23991e-67	-1.83766	0.409	0.743	7.33516e-63
Serpinf1	3.48421e-64	-1.00113	0.878	0.959	7.88825e-60
Col5a2	1.79475e-62	-0.934241	0.814	0.954	4.06332e-58
Ifi207	1.2587e-60	1.89093	0.728	0.504	2.8497e-56
Fth1	3.77518e-58	0.910543	0.996	0.986	8.54701e-54
Junb	7.74632e-57	2.02086	0.619	0.287	1.75377e-52
Cd81	4.40319e-53	-0.751858	0.867	0.952	9.96882e-49
Osmr	3.18982e-51	2.01155	0.615	0.327	7.22176e-47
Loxl2	2.26057e-49	-1.33109	0.371	0.695	5.11792e-45
S100a8	6.21682e-49	2.33329	0.487	0.171	1.40749e-44
Ifi205	7.30464e-48	1.94722	0.685	0.496	1.65377e-43
Mt2	8.40397e-48	2.76138	0.67	0.438	1.90266e-43
Fndc1	1.21944e-47	-0.968892	0.656	0.885	2.76081e-43
mt-Co1	2.30255e-47	-0.481574	0.993	0.999	5.21298e-43
Adm	3.43652e-47	2.63649	0.56	0.294	7.78029e-43
Ssc5d	7.84852e-47	-1.59076	0.236	0.555	1.7769e-42
Lncpint	8.70572e-47	1.34542	0.845	0.775	1.97097e-42
Col15a1	3.32889e-45	-2.03981	0.32	0.597	7.5366e-41
Nrep	1.78291e-44	-1.89101	0.138	0.427	4.03652e-40
Scd2	3.54028e-44	-1.27534	0.313	0.638	8.0152e-40
Ppic	3.60942e-44	-1.1206	0.399	0.721	8.17173e-40
Gpx3	7.35402e-44	1.10229	0.839	0.669	1.66495e-39
Cpxm1	8.80373e-43	-1.65622	0.18	0.468	1.99316e-38
Rasa3	1.04848e-41	1.94371	0.541	0.27	2.37376e-37
Ckb	2.1908e-41	-1.12836	0.257	0.573	4.95996e-37
Col6a3	2.2219e-41	-1.0301	0.748	0.9	5.03039e-37
Creb3l1	3.46185e-41	-1.30695	0.32	0.624	7.83762e-37
Tsc22d3	1.0295e-40	1.45432	0.78	0.645	2.33079e-36
mt-Nd4	1.93734e-40	-0.490266	0.983	0.992	4.38615e-36
Serpinh1	5.15969e-40	-0.633712	0.81	0.949	1.16815e-35
Pcolce	7.15778e-40	-0.696251	0.802	0.917	1.62052e-35
Apod	1.82073e-39	1.60908	0.867	0.733	4.12213e-35
S100a9	4.1282e-39	2.18731	0.475	0.198	9.34625e-35
Cebpb	1.03252e-38	1.42038	0.701	0.51	2.33762e-34
Xdh	2.61019e-38	1.47469	0.722	0.574	5.90946e-34
Ftl1	4.90486e-37	0.60589	0.971	0.949	1.11046e-32
Arid5b	5.86966e-36	1.31706	0.62	0.382	1.32889e-31
Hspg2	1.13492e-35	-1.03378	0.709	0.882	2.56946e-31
Sertad4	2.1929e-35	-1.77622	0.112	0.351	4.96473e-31
mt-Co3	4.37781e-35	-0.404091	0.995	1	9.91137e-31
Stat3	5.94891e-35	1.22087	0.706	0.542	1.34683e-30
mt-Cytb	1.18904e-34	-0.405208	0.997	0.997	2.69199e-30
Htra1	1.61459e-34	-1.05083	0.406	0.677	3.65543e-30
Tmsb10	2.372e-34	-0.548471	0.821	0.927	5.37021e-30
mt-Nd1	4.97791e-34	-0.443211	0.986	0.997	1.127e-29
Zbtb16	4.98891e-34	1.20882	0.786	0.719	1.12949e-29
Npas2	1.55491e-33	-1.27662	0.229	0.507	3.52031e-29
mt-Co2	6.82208e-33	-0.392067	0.992	0.997	1.54452e-28
Wfdc17	6.55944e-32	5.53866	0.191	0.008	1.48506e-27
Slc38a2	7.56822e-32	1.25558	0.673	0.507	1.71344e-27
Map1lc3b	1.90986e-31	0.863131	0.802	0.701	4.32393e-27
Lrrc17	3.48985e-31	-1.68214	0.119	0.344	7.90102e-27
Cyb5a	1.63358e-30	0.856866	0.899	0.862	3.69843e-26
Rps27	7.95548e-30	0.508698	0.966	0.959	1.80112e-25
Clec3b	9.41755e-30	-0.753642	0.828	0.86	2.13213e-25
Myl1	1.337e-29	-0.754442	0.302	0.59	3.02698e-25
Olfml2b	1.70832e-29	-1.01449	0.343	0.608	3.86764e-25
Gng11	5.5021e-29	-0.989974	0.409	0.67	1.24568e-24
C1qtnf6	5.87648e-29	-1.39345	0.13	0.351	1.33043e-24
Slc10a6	6.9058e-29	2.23429	0.347	0.133	1.56347e-24
mt-Nd2	7.11015e-29	-0.443067	0.981	0.987	1.60974e-24
Acta2	7.61821e-29	-1.53388	0.051	0.228	1.72476e-24
Angptl1	7.97365e-29	-1.26465	0.472	0.68	1.80523e-24
Ifitm3	1.04219e-28	0.586124	0.941	0.931	2.35951e-24
Il6ra	2.71522e-28	1.51951	0.502	0.291	6.14726e-24
Map2k6	3.42415e-28	-1.44777	0.068	0.257	7.75228e-24
Rpl35	3.73981e-28	-0.617279	0.817	0.899	8.46693e-24
Txnip	4.21992e-28	1.10416	0.859	0.826	9.55389e-24
mt-Atp6	9.39844e-28	-0.356817	0.994	0.999	2.12781e-23
Spon2	9.5283e-28	-2.90704	0.058	0.228	2.15721e-23
Fbn1	1.77653e-27	-0.850208	0.764	0.902	4.02207e-23
Gas1	1.83577e-27	-1.04798	0.615	0.812	4.15618e-23
Oaf	1.96637e-27	-0.828453	0.391	0.646	4.45187e-23
Airn	5.85076e-27	-0.692325	0.77	0.899	1.32461e-22
Rcn3	8.13304e-27	-0.611459	0.479	0.737	1.84132e-22
Cdon	1.72377e-26	-0.923183	0.445	0.67	3.90261e-22
Maged2	1.94336e-26	-1.2459	0.174	0.399	4.39976e-22
Klhl13	2.99517e-26	-0.949986	0.294	0.551	6.78107e-22
Thra	3.86967e-26	-0.724083	0.547	0.771	8.76094e-22
Wnt5a	6.35076e-26	-1.25012	0.168	0.393	1.43781e-21
Adamts12	7.18453e-26	-1.10693	0.457	0.671	1.62658e-21
Fkbp5	7.82029e-26	0.95745	0.721	0.562	1.77051e-21
Inmt	8.28578e-26	1.43337	0.612	0.44	1.8759e-21
Thy1	1.42999e-25	-0.842194	0.227	0.472	3.23751e-21
Col4a5	1.54286e-25	-1.37551	0.173	0.395	3.49304e-21
Gria3	1.74792e-25	-1.23536	0.2	0.428	3.9573e-21
Serpina3n	1.93584e-25	2.45235	0.343	0.138	4.38275e-21
Rab30	2.13334e-25	-0.999867	0.238	0.487	4.82987e-21
Lsamp	2.29053e-25	-1.3455	0.178	0.395	5.18575e-21
Sesn3	3.38976e-25	-1.27462	0.118	0.324	7.67441e-21
Lamb2	4.14615e-25	-0.677993	0.656	0.843	9.38689e-21
Eln	5.3874e-25	-1.4115	0.332	0.553	1.21971e-20
Lvrn	7.03151e-25	1.58894	0.663	0.551	1.59193e-20
Tppp3	7.63557e-25	-0.794749	0.403	0.647	1.72869e-20
Kdelr3	8.12897e-25	-0.98927	0.247	0.485	1.8404e-20
Slit3	2.47011e-24	0.863909	0.861	0.865	5.59233e-20
Lgals1	4.11718e-24	-0.486268	0.828	0.924	9.3213e-20
C4b	5.75721e-24	2.11013	0.337	0.135	1.30343e-19
Phlda1	5.91704e-24	-0.829476	0.321	0.574	1.33962e-19
Mmp11	7.24951e-24	2.65391	0.29	0.105	1.64129e-19
Ndn	1.19381e-23	-0.803912	0.467	0.68	2.70279e-19
Bmp1	1.20917e-23	-0.688215	0.522	0.744	2.73756e-19
Mmp2	1.60348e-23	-0.450481	0.866	0.945	3.63027e-19
Gm26535	1.97568e-23	-2.99417	0.015	0.128	4.47294e-19
Tpm1	3.26938e-23	-0.628426	0.557	0.784	7.40187e-19
Adamts16	4.08789e-23	-3.39335	0.028	0.153	9.25498e-19
Irak3	5.17442e-23	1.33653	0.544	0.378	1.17149e-18
Rrbp1	1.17427e-22	-0.455315	0.865	0.928	2.65855e-18
Mast4	1.99328e-22	-0.920149	0.557	0.744	4.51278e-18
Ace	2.15987e-22	-0.885292	0.505	0.664	4.88994e-18
Mitf	2.72889e-22	0.918365	0.72	0.622	6.1782e-18
H1f0	3.34423e-22	-1.1441	0.222	0.434	7.57133e-18
Igf1	3.56441e-22	-0.83523	0.471	0.673	8.06982e-18
Mrc2	7.36227e-22	-0.768438	0.474	0.685	1.66682e-17
Fam124a	1.04873e-21	1.31316	0.531	0.367	2.37433e-17
Laptm4a	1.06636e-21	-0.355805	0.918	0.951	2.41423e-17
Fat4	1.13373e-21	-1.28315	0.132	0.322	2.56677e-17
Ctsk	1.20911e-21	-0.472228	0.438	0.674	2.73742e-17
Itm2a	2.84436e-21	-0.893973	0.467	0.667	6.43964e-17
Pim1	2.84929e-21	1.78703	0.331	0.149	6.45079e-17
Socs3	5.05358e-21	1.68138	0.4	0.218	1.14413e-16
Arhgap20	5.71968e-21	-0.729534	0.456	0.691	1.29494e-16
Glul	9.65586e-21	1.12897	0.633	0.514	2.18609e-16
Myl6	9.93268e-21	-0.376386	0.822	0.93	2.24876e-16
Angptl4	1.06275e-20	2.65851	0.262	0.097	2.40607e-16
Ier3	1.38883e-20	2.43277	0.23	0.069	3.14431e-16
Rps3	1.42506e-20	0.475852	0.938	0.931	3.22634e-16
Igfbp3	1.61116e-20	2.65673	0.298	0.124	3.64766e-16
Aspn	1.98009e-20	-1.03941	0.376	0.57	4.48292e-16
Ddah2	2.07183e-20	-0.620686	0.495	0.711	4.69063e-16
Gm26917	2.18409e-20	-1.08425	0.302	0.514	4.94479e-16
Pdia3	2.22749e-20	-0.482083	0.749	0.892	5.04304e-16
Igsf10	2.29151e-20	-1.11859	0.176	0.372	5.18798e-16
Gm10076	2.38408e-20	-0.875288	0.173	0.371	5.39756e-16
Abi3bp	2.55517e-20	-0.699649	0.84	0.944	5.7849e-16
Fstl1	2.96959e-20	-0.50268	0.839	0.942	6.72315e-16
Trib1	3.45153e-20	2.56418	0.205	0.053	7.81426e-16
C1qtnf2	4.12245e-20	-0.905447	0.184	0.386	9.33323e-16
Mir99ahg	4.80747e-20	-0.579078	0.819	0.912	1.08841e-15
Amotl1	9.2934e-20	-0.610896	0.453	0.683	2.10403e-15
Cd34	1.23615e-19	-0.589048	0.71	0.83	2.79865e-15
Igfbp5	1.47447e-19	-1.08672	0.375	0.583	3.33819e-15
Adcy7	1.61647e-19	-0.966279	0.202	0.404	3.65969e-15
Thbs1	2.29725e-19	1.84192	0.416	0.235	5.20098e-15
Nenf	2.50171e-19	-0.418261	0.715	0.864	5.66387e-15
Crispld1	2.5554e-19	-1.68478	0.062	0.202	5.78542e-15
Pde7b	2.57533e-19	-0.679419	0.271	0.496	5.83055e-15
Zmiz1	2.74103e-19	0.88455	0.676	0.57	6.2057e-15
Copz2	3.59533e-19	-0.684871	0.353	0.576	8.13982e-15
Rps21	3.84971e-19	0.37929	0.972	0.98	8.71575e-15
Ppib	4.05885e-19	-0.413918	0.809	0.895	9.18924e-15
Col18a1	4.14075e-19	-1.17024	0.176	0.36	9.37466e-15
Serpine1	4.19659e-19	2.56451	0.202	0.053	9.50109e-15
Rsrp1	4.53047e-19	0.624841	0.819	0.798	1.0257e-14
Cp	5.70683e-19	1.23515	0.562	0.413	1.29203e-14
Ltbp3	5.72677e-19	-0.7293	0.355	0.574	1.29654e-14
Serf2	6.10538e-19	-0.268019	0.851	0.923	1.38226e-14
Nfix	6.24554e-19	-0.404183	0.842	0.933	1.41399e-14
Neo1	8.42637e-19	-0.794924	0.27	0.476	1.90773e-14
Ifi204	8.95248e-19	0.987497	0.626	0.506	2.02684e-14
Gm11266	1.00166e-18	-1.25389	0.094	0.25	2.26775e-14
Sgcd	1.24135e-18	-0.902637	0.241	0.447	2.81042e-14
Robo1	1.26398e-18	-0.736563	0.284	0.494	2.86165e-14
Gucy1a2	1.27218e-18	-1.21211	0.153	0.33	2.88022e-14
Sqstm1	1.39895e-18	0.927548	0.671	0.57	3.16721e-14
Fam102b	1.47437e-18	0.768661	0.745	0.663	3.33797e-14
Eif4a1	1.5894e-18	0.670232	0.788	0.75	3.59841e-14
Sdc4	1.60869e-18	1.27851	0.591	0.478	3.64206e-14
Nr3c1	1.6869e-18	-0.531443	0.673	0.826	3.81914e-14
Scn7a	1.94349e-18	0.927983	0.705	0.598	4.40007e-14
Klf13	2.01824e-18	0.871982	0.658	0.541	4.5693e-14
Rin3	2.02999e-18	-1.59424	0.068	0.205	4.59589e-14
2025-09-06	2.28727e-18	-1.46924	0.078	0.221	5.17837e-14
Pnp	2.32119e-18	0.849482	0.641	0.52	5.25517e-14
Ifi27	2.55369e-18	-0.566632	0.512	0.718	5.78156e-14
Ssh2	2.67151e-18	0.994513	0.792	0.787	6.0483e-14
Bnip3	2.93373e-18	1.6854	0.319	0.153	6.64197e-14
Tmed3	4.57731e-18	-0.601057	0.56	0.76	1.0363e-13
Cygb	4.74544e-18	0.883743	0.737	0.666	1.07437e-13
Ecm2	4.86098e-18	-0.807787	0.534	0.722	1.10053e-13
Selenof	5.06197e-18	-0.41132	0.762	0.879	1.14603e-13
Tmem45a	6.03693e-18	-0.84149	0.25	0.448	1.36676e-13
Ifi211	6.78713e-18	1.17293	0.549	0.421	1.53661e-13
Fkbp14	7.43746e-18	-1.17554	0.132	0.295	1.68384e-13
Nampt	8.11213e-18	1.64708	0.415	0.257	1.83659e-13
Wwox	8.11678e-18	-0.650065	0.465	0.677	1.83764e-13
Msx1	1.00265e-17	-1.0399	0.17	0.35	2.26999e-13
Tmem176b	1.17992e-17	1.69516	0.364	0.194	2.67133e-13
Ifitm1	1.20232e-17	3.94049	0.122	0.011	2.72206e-13
P3h3	1.37964e-17	-0.689195	0.335	0.545	3.12352e-13
Negr1	1.43203e-17	-1.25593	0.154	0.32	3.24211e-13
Prrx2	1.61175e-17	-1.00615	0.155	0.329	3.649e-13
Mcc	1.92559e-17	-0.593818	0.43	0.652	4.35954e-13
Itih5	1.94465e-17	-0.615387	0.707	0.813	4.40269e-13
Smim1	2.06316e-17	-1.5425	0.092	0.237	4.67099e-13
Rps5	2.24642e-17	0.385472	0.962	0.945	5.08589e-13
Ifitm2	2.38411e-17	0.468632	0.948	0.93	5.39762e-13
Eda	2.46033e-17	-0.732733	0.439	0.642	5.57019e-13
Slc16a9	2.67305e-17	-0.896962	0.178	0.36	6.05178e-13
Ret	3.97604e-17	-1.35705	0.136	0.298	9.00176e-13
Tmem176a	4.05584e-17	1.86352	0.287	0.128	9.18242e-13
Plod1	4.16467e-17	-0.831498	0.27	0.469	9.42882e-13
Tspan3	4.2641e-17	-0.617204	0.528	0.718	9.65392e-13
Cspg4	4.5328e-17	-1.27104	0.077	0.215	1.02623e-12
Rps18	4.57649e-17	0.386312	0.961	0.959	1.03612e-12
Kcna2	4.84167e-17	-1.76386	0.028	0.131	1.09615e-12
Plpp1	6.0134e-17	-0.776059	0.278	0.478	1.36143e-12
Anxa2	6.08824e-17	-0.318088	0.772	0.912	1.37838e-12
Olfml3	6.51832e-17	-0.685536	0.34	0.542	1.47575e-12
Fabp4	7.17984e-17	-0.358229	0.353	0.579	1.62551e-12
Rpl37	8.84898e-17	0.390325	0.975	0.962	2.00341e-12
Emilin1	9.66115e-17	-1.00777	0.179	0.354	2.18728e-12
Cryab	9.9132e-17	-0.609336	0.415	0.633	2.24435e-12
Slc24a3	1.07034e-16	-0.869216	0.111	0.265	2.42325e-12
Itm2b	1.11303e-16	-0.274942	0.969	0.982	2.51991e-12
Antxr2	1.23966e-16	-0.573901	0.698	0.809	2.80659e-12
Rpl8	1.38223e-16	0.364667	0.956	0.956	3.12937e-12
Pkia	1.71284e-16	-1.08466	0.137	0.301	3.87787e-12
Rps20	1.74985e-16	0.369285	0.972	0.975	3.96167e-12
Rps19	1.75076e-16	0.359103	0.956	0.962	3.96372e-12
Hmgn3	1.81413e-16	-0.773492	0.29	0.493	4.10719e-12
Adam19	1.96044e-16	-0.853815	0.379	0.567	4.43843e-12
Daam2	1.99997e-16	-1.65002	0.053	0.173	4.52793e-12
Arhgap42	2.12422e-16	0.996301	0.64	0.549	4.80924e-12
Lncppara	2.53875e-16	-0.659923	0.349	0.548	5.74772e-12
Glt8d2	2.63994e-16	-1.33759	0.109	0.256	5.97681e-12
Fmo2	2.81556e-16	1.18007	0.336	0.166	6.37444e-12
Dlg4	3.061e-16	-0.99587	0.184	0.358	6.9301e-12
Dapk2	3.13756e-16	-1.27844	0.067	0.194	7.10345e-12
Fads2	3.17531e-16	-0.938961	0.115	0.27	7.18891e-12
Il17d	3.24049e-16	-0.994907	0.146	0.309	7.33646e-12
Ndufa13	3.33063e-16	-0.388469	0.715	0.854	7.54054e-12
Aqp1	3.95803e-16	-1.1144	0.117	0.272	8.96098e-12
Epha4	3.9649e-16	-1.13443	0.08	0.216	8.97653e-12
Mir100hg	4.08131e-16	-0.428455	0.647	0.827	9.24008e-12
Ptgfrn	4.22812e-16	-0.589974	0.456	0.646	9.57246e-12
Lpar4	5.26672e-16	-1.00831	0.14	0.301	1.19239e-11
Glis3	5.55766e-16	1.34278	0.437	0.288	1.25826e-11
Plcb1	5.7887e-16	-1.39317	0.095	0.235	1.31056e-11
Ppp2r2b	6.32454e-16	-1.25167	0.131	0.279	1.43188e-11
Ctsh	6.61796e-16	-0.701909	0.338	0.535	1.49831e-11
Rps28	7.81059e-16	0.363219	0.973	0.969	1.76832e-11
Igdcc4	8.33706e-16	-1.46828	0.079	0.209	1.88751e-11
Tmem119	8.51423e-16	-1.50494	0.077	0.206	1.92762e-11
Angpt1	8.75124e-16	-0.859904	0.263	0.448	1.98128e-11
Tspan4	9.29563e-16	1.09715	0.465	0.317	2.10453e-11
Pdgfrl	1.30911e-15	-0.964913	0.16	0.324	2.96382e-11
Cdc42ep5	1.37565e-15	-0.658368	0.15	0.32	3.11447e-11
Filip1l	1.50769e-15	-0.733747	0.294	0.489	3.41341e-11
Ifngr1	1.58149e-15	0.672542	0.858	0.824	3.5805e-11
Crebrf	1.63152e-15	1.02386	0.58	0.473	3.69376e-11
Tmem263	1.63203e-15	-0.808311	0.254	0.44	3.69491e-11
Ccnd3	1.97152e-15	1.04528	0.606	0.521	4.46353e-11
Tril	1.99088e-15	-0.855201	0.165	0.337	4.50735e-11
Tet1	2.06923e-15	-1.68106	0.036	0.138	4.68473e-11
Rgs6	2.18415e-15	-1.13223	0.133	0.281	4.94491e-11
mt-Nd5	2.73402e-15	-0.413606	0.734	0.883	6.18982e-11
Rnase4	2.87791e-15	0.366033	0.926	0.913	6.51558e-11
Lum	2.96165e-15	-0.860739	0.689	0.787	6.70517e-11
Ramp2	3.77294e-15	-0.519324	0.464	0.663	8.54194e-11
Ptprd	3.90487e-15	-0.397201	0.372	0.566	8.84063e-11
Fkbp7	3.96471e-15	-0.536251	0.42	0.618	8.9761e-11
Fbln7	5.05293e-15	-0.979205	0.19	0.35	1.14398e-10
Hmgn2	5.27058e-15	-1.23854	0.085	0.215	1.19326e-10
Ptn	6.47899e-15	-2.47039	0.04	0.14	1.46684e-10
Clec11a	6.89151e-15	-1.73127	0.078	0.202	1.56024e-10
Myoc	6.98004e-15	-0.770302	0.577	0.719	1.58028e-10
Bmp5	7.22606e-15	-0.796033	0.262	0.449	1.63598e-10
Akap12	7.88197e-15	-0.621848	0.522	0.69	1.78448e-10
Kctd12	8.0359e-15	-1.12423	0.177	0.337	1.81933e-10
Vegfd	8.75041e-15	1.70053	0.365	0.222	1.98109e-10
Nrk	9.62454e-15	-1.608	0.048	0.156	2.179e-10
Cd248	1.06843e-14	-1.15136	0.379	0.514	2.41892e-10
Nox4	1.1479e-14	1.28031	0.621	0.531	2.59885e-10
D630003M21Rik	1.2861e-14	-1.08852	0.1	0.237	2.91173e-10
Dpt	1.46307e-14	-0.627586	0.717	0.788	3.31238e-10
Hes1	1.52878e-14	-0.786939	0.239	0.412	3.46116e-10
Hsp90b1	1.55265e-14	-0.306083	0.854	0.937	3.5152e-10
Mpzl1	1.65787e-14	-0.978927	0.115	0.258	3.75341e-10
Scd1	1.70649e-14	-0.777059	0.283	0.463	3.86349e-10
Casp4	1.75447e-14	1.706	0.232	0.098	3.97212e-10
Mafb	1.81511e-14	-0.622132	0.282	0.471	4.10941e-10
Pdzrn3	1.83608e-14	-0.609348	0.315	0.504	4.15688e-10
Fzd2	1.84196e-14	-0.801488	0.137	0.292	4.17021e-10
Itm2c	1.87323e-14	-0.505095	0.546	0.728	4.241e-10
Auts2	2.00392e-14	-0.501686	0.72	0.853	4.53689e-10
Fam171b	2.06159e-14	-0.697715	0.19	0.358	4.66743e-10
Necab1	2.06265e-14	-1.94653	0.035	0.129	4.66983e-10
Mettl7a1	2.35263e-14	1.43977	0.362	0.226	5.32636e-10
Meox2	2.68624e-14	-0.700236	0.362	0.558	6.08164e-10
Col14a1	2.76651e-14	-0.751104	0.384	0.545	6.26338e-10
Anxa5	2.78466e-14	-0.409131	0.8	0.902	6.30447e-10
Gli2	2.88578e-14	-0.603408	0.155	0.317	6.5334e-10
Fam129a	2.93663e-14	-0.519308	0.59	0.74	6.64853e-10
Pxdn	3.00941e-14	-0.934763	0.208	0.372	6.81331e-10
Gpr180	3.31257e-14	-0.720467	0.178	0.344	7.49967e-10
Dpep1	3.52878e-14	0.595825	0.793	0.712	7.98917e-10
Vangl1	3.66825e-14	-0.895267	0.127	0.272	8.30491e-10
Fkbp9	3.72474e-14	-0.500168	0.556	0.77	8.4328e-10
Pmp22	3.73612e-14	-0.399439	0.713	0.838	8.45859e-10
Mill2	4.34379e-14	-0.520814	0.406	0.604	9.83433e-10
Fscn1	4.36716e-14	-1.32716	0.064	0.178	9.88725e-10
Arhgap10	4.67039e-14	0.722018	0.766	0.733	1.05738e-09
Hunk	4.92131e-14	-1.61962	0.037	0.133	1.11419e-09
Gfpt2	4.95095e-14	0.973251	0.616	0.486	1.12089e-09
Golim4	5.044e-14	-0.492849	0.532	0.728	1.14196e-09
Tmem178b	5.0485e-14	-0.747904	0.139	0.288	1.14298e-09
Btrc	5.69367e-14	-0.617331	0.33	0.504	1.28905e-09
Igf2r	6.14725e-14	-0.562827	0.455	0.633	1.39174e-09
Fgfr1	6.37111e-14	0.46353	0.867	0.86	1.44242e-09
Tanc2	6.58165e-14	-0.757526	0.262	0.442	1.49009e-09
Podn	6.89165e-14	-0.602654	0.416	0.586	1.56027e-09
Eef1a1	7.3733e-14	0.300189	0.984	0.986	1.66932e-09
Nid1	7.47477e-14	-0.489789	0.828	0.882	1.69229e-09
Gadd45b	7.70555e-14	1.91823	0.197	0.073	1.74454e-09
Rps23	7.77322e-14	0.297711	0.956	0.971	1.75986e-09
Spats2l	7.88432e-14	-0.594375	0.278	0.468	1.78501e-09
Ccn2	9.24985e-14	1.33201	0.465	0.32	2.09417e-09
Kcnk2	9.31231e-14	-1.31039	0.129	0.265	2.10831e-09
Kdm7a	9.66686e-14	1.10975	0.524	0.413	2.18858e-09
Rpl37a	1.00815e-13	0.323309	0.97	0.975	2.28246e-09
Rpl14	1.0276e-13	0.34301	0.938	0.93	2.32649e-09
Rps16	1.05889e-13	0.299661	0.971	0.969	2.39734e-09
Calu	1.10098e-13	-0.414889	0.676	0.829	2.49262e-09
Kcp	1.10512e-13	-1.0742	0.088	0.213	2.50198e-09
Ptms	1.12273e-13	-0.350917	0.763	0.886	2.54185e-09
Gabarapl1	1.18114e-13	0.98727	0.542	0.435	2.67409e-09
Chd9	1.26988e-13	-0.472235	0.735	0.853	2.875e-09
Zfp423	1.34648e-13	-0.82051	0.201	0.361	3.04843e-09
P2ry1	1.45413e-13	-1.0341	0.145	0.291	3.29215e-09
Col16a1	1.50536e-13	-0.804285	0.18	0.331	3.40814e-09
Hmox1	1.57243e-13	2.23931	0.205	0.083	3.55998e-09
Gm31378	1.63132e-13	-1.97779	0.026	0.108	3.69332e-09
Ptprs	1.70707e-13	-0.933236	0.146	0.291	3.8648e-09
Mical1	1.71554e-13	-0.952887	0.13	0.272	3.88399e-09
Med13l	1.7979e-13	0.701747	0.696	0.635	4.07046e-09
Cercam	1.81139e-13	-1.20772	0.099	0.223	4.10099e-09
Rps2	1.91738e-13	0.362507	0.956	0.958	4.34094e-09
Cxcl16	2.25193e-13	-1.22727	0.075	0.191	5.09838e-09
Hcfc1r1	2.35897e-13	-0.495306	0.357	0.545	5.3407e-09
9330159F19Rik	2.41657e-13	-1.01375	0.093	0.221	5.47112e-09
Maff	2.72412e-13	1.7775	0.196	0.073	6.16742e-09
Serf1	2.85562e-13	-0.785932	0.134	0.278	6.46512e-09
Has2os	3.01613e-13	-0.840749	0.233	0.392	6.82851e-09
Dut	3.18731e-13	-0.861312	0.12	0.258	7.21608e-09
Prdm8	3.36032e-13	-0.868562	0.132	0.272	7.60777e-09
Rps8	3.36427e-13	0.291216	0.981	0.982	7.6167e-09
Tln2	3.4435e-13	-0.915702	0.167	0.317	7.79608e-09
Ccdc90b	3.54814e-13	-0.920931	0.14	0.284	8.03299e-09
Gpx7	4.00362e-13	-0.680938	0.216	0.389	9.06419e-09
Fam114a1	4.04476e-13	-0.488431	0.51	0.688	9.15733e-09
Maged1	4.21188e-13	-0.466439	0.406	0.615	9.5357e-09
C1qtnf1	4.32534e-13	-0.80072	0.218	0.379	9.79257e-09
Pkd1	4.32853e-13	-0.520472	0.467	0.67	9.7998e-09
Map1b	4.43337e-13	-0.651052	0.372	0.555	1.00372e-08
1700025G04Rik	4.44371e-13	-0.651399	0.31	0.494	1.00606e-08
Klf15	4.58409e-13	2.09433	0.154	0.048	1.03784e-08
Lifr	4.59573e-13	1.50844	0.559	0.479	1.04047e-08
Arntl	4.69096e-13	-0.539199	0.263	0.445	1.06203e-08
Fn1	5.09312e-13	-0.847819	0.536	0.669	1.15308e-08
Tspan7	5.18827e-13	-1.2182	0.042	0.135	1.17462e-08
Tmem158	5.31988e-13	-1.16174	0.117	0.249	1.20442e-08
Gse1	5.4192e-13	-0.673416	0.253	0.424	1.22691e-08
Plat	5.62693e-13	-0.325132	0.359	0.567	1.27394e-08
Ltbp4	5.6333e-13	-0.495707	0.673	0.799	1.27538e-08
Fos	6.72835e-13	1.36364	0.391	0.25	1.5233e-08
Sgsm2	7.03153e-13	-0.96565	0.155	0.296	1.59194e-08
Htra3	7.33493e-13	0.500622	0.859	0.824	1.66063e-08
Thbs3	7.37281e-13	-0.632156	0.335	0.499	1.66921e-08
Fry	7.78236e-13	-1.05425	0.101	0.225	1.76193e-08
Lgals3	7.93113e-13	1.34394	0.356	0.216	1.79561e-08
Mgst1	7.98734e-13	0.526498	0.818	0.784	1.80833e-08
Pde3a	8.1107e-13	-0.573465	0.248	0.419	1.83626e-08
Mef2c	8.11724e-13	-0.807501	0.173	0.322	1.83774e-08
Cilp2	8.53303e-13	-2.74597	0.055	0.15	1.93188e-08
Pi15	9.18159e-13	-1.61306	0.075	0.184	2.07871e-08
Il11ra1	9.63084e-13	-0.370897	0.743	0.86	2.18042e-08
Loxl3	9.64748e-13	-0.594384	0.24	0.412	2.18419e-08
Sparcl1	1.06638e-12	-0.802598	0.442	0.59	2.4143e-08
Nhsl2	1.10749e-12	-0.773283	0.175	0.327	2.50735e-08
Igfbp6	1.10864e-12	-0.510612	0.939	0.963	2.50995e-08
Rpl32	1.12949e-12	0.312911	0.954	0.958	2.55716e-08
Pfn2	1.19633e-12	-0.817526	0.11	0.242	2.7085e-08
Angptl2	1.24262e-12	-0.640296	0.407	0.579	2.81329e-08
Mn1	1.28733e-12	-0.775292	0.172	0.324	2.91452e-08
Kera	1.30935e-12	-2.02641	0.033	0.117	2.96436e-08
Lurap1l	1.39755e-12	-1.165	0.15	0.285	3.16405e-08
Col6a6	1.41819e-12	-0.891362	0.319	0.469	3.21079e-08
Sh3glb2	1.42211e-12	-1.17855	0.098	0.221	3.21966e-08
Ephx1	1.5778e-12	-0.580782	0.301	0.486	3.57214e-08
Pccb	1.59285e-12	-0.925431	0.121	0.251	3.60622e-08
Nfkbiz	1.70879e-12	1.69971	0.223	0.1	3.8687e-08
Msmo1	1.71562e-12	-0.956415	0.144	0.281	3.88417e-08
Atp8b1	1.84516e-12	0.952922	0.511	0.409	4.17745e-08
Cox16	1.91324e-12	-0.445493	0.463	0.653	4.33157e-08
Cavin3	1.92201e-12	-0.339681	0.641	0.808	4.35144e-08
Sbno2	1.94133e-12	1.30237	0.262	0.135	4.39517e-08
Pthlh	1.99041e-12	-1.73518	0.04	0.129	4.50629e-08
Cntln	1.99908e-12	-0.50461	0.308	0.487	4.52593e-08
Selenos	2.3852e-12	-0.374898	0.596	0.767	5.4001e-08
Sulf2	2.67047e-12	-0.542343	0.268	0.433	6.04595e-08
B3gnt9	2.69911e-12	-0.918238	0.14	0.274	6.11078e-08
Ebf2	2.70561e-12	-0.548291	0.723	0.796	6.12551e-08
Copg2	2.78402e-12	-0.837841	0.178	0.32	6.30301e-08
Stard13	2.79019e-12	-0.651036	0.363	0.532	6.31699e-08
Ccdc80	2.79575e-12	-0.645636	0.569	0.716	6.32958e-08
Arhgap28	2.96567e-12	-0.807252	0.185	0.333	6.71428e-08
Tns3	3.00171e-12	-0.972888	0.132	0.263	6.79588e-08
Emp3	3.01057e-12	-0.325582	0.76	0.889	6.81594e-08
Celf2	3.12942e-12	0.568392	0.872	0.874	7.08501e-08
Antxr1	3.1881e-12	-0.445974	0.656	0.819	7.21787e-08
Rpl9	3.26924e-12	0.321555	0.964	0.948	7.40156e-08
Naaa	3.4359e-12	-0.799994	0.211	0.36	7.77889e-08
Aga	3.49893e-12	-0.697895	0.175	0.327	7.92158e-08
Tlr4	3.55219e-12	0.869947	0.534	0.427	8.04215e-08
Sbf2	3.90385e-12	0.780735	0.743	0.747	8.83832e-08
Phkb	3.92954e-12	-0.563955	0.266	0.435	8.89648e-08
S100a4	4.11926e-12	-0.889114	0.334	0.494	9.32601e-08
Tusc3	4.34909e-12	-0.58584	0.353	0.541	9.84635e-08
Pik3c2b	4.39434e-12	-1.40166	0.044	0.135	9.94879e-08
Plac8	4.44287e-12	2.13442	0.193	0.08	1.00587e-07
Ntf3	4.7647e-12	-1.196	0.164	0.301	1.07873e-07
Nfic	4.7647e-12	-0.457781	0.591	0.743	1.07873e-07
Fosl2	4.7925e-12	1.21876	0.375	0.247	1.08502e-07
B3gnt8	5.35213e-12	-1.64064	0.028	0.107	1.21172e-07
Frmd4a	5.54682e-12	-0.724176	0.268	0.428	1.2558e-07
Cblb	5.76856e-12	0.63165	0.737	0.709	1.306e-07
Tpt1	6.29801e-12	0.262526	0.98	0.992	1.42587e-07
Itga8	7.04361e-12	-1.12825	0.044	0.135	1.59467e-07
Grm8	7.48578e-12	-0.876178	0.139	0.27	1.69478e-07
Tspan2	7.85671e-12	-1.36381	0.037	0.122	1.77876e-07
Macrod2	8.32371e-12	-0.852721	0.162	0.299	1.88449e-07
C2cd5	8.51774e-12	-0.73187	0.191	0.338	1.92842e-07
Tnmd	9.90848e-12	-1.98639	0.079	0.18	2.24328e-07
Tmsb4x	9.97513e-12	-0.31538	0.955	0.985	2.25837e-07
Setbp1	1.00612e-11	-0.448417	0.65	0.791	2.27785e-07
Stk39	1.0362e-11	-0.565971	0.255	0.419	2.34595e-07
Mfap2	1.04421e-11	-0.527023	0.27	0.43	2.36409e-07
Slc25a11	1.04886e-11	-0.76648	0.159	0.299	2.37462e-07
Gstm1	1.06845e-11	0.461265	0.881	0.844	2.41897e-07
Pigp	1.12119e-11	-0.552658	0.258	0.414	2.53838e-07
Mb	1.23626e-11	-1.27891	0.074	0.18	2.79889e-07
Rpl3	1.27196e-11	0.344538	0.914	0.912	2.87971e-07
Chst7	1.30035e-11	-1.42733	0.059	0.154	2.94398e-07
Igf1r	1.33749e-11	0.713155	0.742	0.684	3.02809e-07
Clmn	1.3878e-11	-1.5239	0.038	0.122	3.14197e-07
Islr	1.39331e-11	-0.432159	0.653	0.789	3.15446e-07
P4ha2	1.43797e-11	-0.634828	0.29	0.448	3.25555e-07
Plcb4	1.46677e-11	-0.482219	0.451	0.622	3.32078e-07
Ctdspl	1.50914e-11	-0.527926	0.302	0.476	3.4167e-07
Commd1	1.55e-11	-0.730014	0.312	0.475	3.5092e-07
Zfp395	1.64689e-11	-0.668351	0.164	0.309	3.72855e-07
Atp5e	1.65e-11	-0.25398	0.81	0.912	3.73559e-07
Fads1	1.66769e-11	-0.679984	0.219	0.368	3.77565e-07
Fau	1.70787e-11	0.312346	0.975	0.975	3.86662e-07
Klf6	1.71333e-11	0.668529	0.69	0.633	3.87898e-07
Srebf1	1.73125e-11	-0.665658	0.163	0.306	3.91954e-07
Slc39a13	1.85345e-11	-0.650099	0.222	0.378	4.19622e-07
Pdk4	1.87705e-11	2.01066	0.152	0.053	4.24964e-07
Btbd11	2.03307e-11	-0.815402	0.13	0.26	4.60287e-07
Dzip1	2.1689e-11	-0.892767	0.138	0.27	4.91038e-07
Zbtb7c	2.20252e-11	-0.859959	0.204	0.347	4.98651e-07
Dact3	2.26858e-11	-0.682697	0.1	0.221	5.13607e-07
Calr	2.28805e-11	-0.326733	0.81	0.902	5.18015e-07
Rassf2	2.32472e-11	-0.642196	0.162	0.299	5.26316e-07
Rps9	2.33839e-11	0.285592	0.95	0.948	5.29412e-07
Glt8d1	2.35897e-11	-0.526173	0.268	0.441	5.34071e-07
Galnt18	2.46072e-11	-1.11352	0.101	0.213	5.57108e-07
Hk2	3.10504e-11	2.17364	0.187	0.08	7.02981e-07
Zdhhc1	3.2265e-11	-0.567193	0.192	0.348	7.30479e-07
D630033O11Rik	3.34314e-11	-1.26751	0.094	0.202	7.56886e-07
Rps4x	3.53795e-11	0.334379	0.971	0.969	8.00993e-07
Rplp0	3.59876e-11	0.377298	0.952	0.947	8.14758e-07
Ckap4	3.62216e-11	-0.541651	0.377	0.545	8.20057e-07
Lhfpl2	3.79752e-11	-1.01272	0.113	0.23	8.59758e-07
Ostc	4.17823e-11	-0.393752	0.545	0.718	9.45951e-07
Ggh	4.39647e-11	-0.586087	0.294	0.456	9.95361e-07
Ier5	4.40568e-11	1.5291	0.316	0.199	9.97446e-07
Zmynd8	4.49371e-11	-0.48138	0.247	0.416	1.01738e-06
Pter	4.50868e-11	-0.523739	0.139	0.275	1.02077e-06
Mxd4	4.56367e-11	-0.50943	0.494	0.652	1.03321e-06
Trerf1	4.58905e-11	-0.491726	0.407	0.588	1.03896e-06
Adgra2	4.65337e-11	-0.962349	0.112	0.23	1.05352e-06
Aldh1a1	4.66485e-11	1.14023	0.693	0.663	1.05612e-06
Arfgap1	4.74446e-11	-0.536057	0.218	0.372	1.07415e-06
Rps15a	4.81865e-11	0.283844	0.964	0.951	1.09094e-06
4930402H24Rik	5.07356e-11	-0.370866	0.413	0.596	1.14865e-06
Tpst1	5.26676e-11	-0.526919	0.345	0.504	1.19239e-06
Psd3	5.32462e-11	-0.369592	0.517	0.705	1.20549e-06
Pygb	5.51401e-11	-0.842771	0.191	0.33	1.24837e-06
Kazald1	5.6989e-11	-1.27915	0.08	0.184	1.29023e-06
Rgs10	5.70582e-11	-0.803314	0.15	0.278	1.2918e-06
Adamts6	5.87123e-11	-0.650271	0.157	0.288	1.32925e-06
Myc	5.91189e-11	1.84422	0.207	0.097	1.33845e-06
Xpo1	6.1909e-11	-0.665566	0.21	0.362	1.40162e-06
Fkbp10	6.41046e-11	-0.866617	0.217	0.358	1.45133e-06
2510009E07Rik	6.68095e-11	-0.544514	0.314	0.486	1.51257e-06
Papss1	6.69294e-11	-0.812479	0.215	0.36	1.51528e-06
Cacna1a	6.71356e-11	-0.624888	0.343	0.5	1.51995e-06
Gnas	6.71455e-11	-0.231778	0.96	0.98	1.52017e-06
Clstn1	6.7326e-11	-0.477276	0.427	0.591	1.52426e-06
Rian	6.8405e-11	-0.738275	0.238	0.383	1.54869e-06
Asap3	7.02182e-11	-0.654982	0.248	0.403	1.58974e-06
Kdelr2	7.24738e-11	-0.470188	0.604	0.76	1.64081e-06
Lama4	7.45081e-11	-0.418589	0.679	0.803	1.68686e-06
Rpl23	7.6484e-11	0.284664	0.964	0.98	1.7316e-06
Tnxb	7.75862e-11	-0.370798	0.867	0.919	1.75655e-06
Plpp5	7.83188e-11	-0.865896	0.136	0.261	1.77314e-06
Ogn	8.42363e-11	-0.47655	0.87	0.923	1.90711e-06
Zfp462	8.7091e-11	-0.563054	0.273	0.423	1.97174e-06
Rpl36	8.81268e-11	0.24152	0.967	0.978	1.99519e-06
Tacc1	9.07287e-11	0.851971	0.723	0.716	2.0541e-06
Rtn4rl1	9.55143e-11	-0.989277	0.093	0.202	2.16244e-06
Kcnt2	9.95549e-11	-0.680598	0.23	0.369	2.25392e-06
S100a16	1.00928e-10	-0.335972	0.56	0.726	2.28501e-06
Svep1	1.0157e-10	0.913765	0.76	0.74	2.29954e-06
Hsp90aa1	1.05963e-10	0.553688	0.73	0.709	2.39899e-06
Lamtor4	1.09433e-10	-0.594221	0.313	0.487	2.47756e-06
Rpl13	1.12439e-10	0.256838	0.984	0.976	2.54561e-06
Arsb	1.12744e-10	-0.65848	0.229	0.381	2.55253e-06
Myorg	1.14376e-10	-1.13498	0.044	0.128	2.58947e-06
Irs1	1.19821e-10	-0.593878	0.332	0.489	2.71275e-06
Cxxc5	1.25687e-10	-0.584315	0.338	0.499	2.84554e-06
Pid1	1.28293e-10	-0.348324	0.63	0.809	2.90455e-06
Inpp1	1.29717e-10	-0.814363	0.148	0.271	2.9368e-06
Hecw2	1.3205e-10	-0.542102	0.351	0.51	2.98961e-06
Rpl4	1.3303e-10	0.384967	0.879	0.861	3.0118e-06
Ehd2	1.36871e-10	-0.482231	0.489	0.664	3.09875e-06
Rnf26	1.36908e-10	-1.04244	0.069	0.167	3.09959e-06
1110051M20Rik	1.38114e-10	-0.481484	0.299	0.459	3.1269e-06
Sat2	1.41986e-10	-1.15098	0.037	0.117	3.21456e-06
Atp5k	1.45671e-10	-0.403142	0.525	0.691	3.298e-06
Timp2	1.49469e-10	-0.298161	0.944	0.98	3.38397e-06
Cyp1b1	1.52816e-10	1.72783	0.204	0.097	3.45975e-06
Il15	1.55105e-10	-0.614647	0.151	0.284	3.51158e-06
Rps13	1.58609e-10	0.286775	0.936	0.945	3.59092e-06
Pik3r1	1.58807e-10	-0.320577	0.73	0.874	3.59539e-06
Fdft1	1.62374e-10	-1.0363	0.082	0.185	3.67614e-06
Rpl38	1.64712e-10	0.313991	0.958	0.968	3.72908e-06
Plekhg1	1.64969e-10	-0.579428	0.218	0.364	3.7349e-06
Bcap31	1.65475e-10	-0.415659	0.473	0.645	3.74635e-06
Adamts15	1.70729e-10	-0.891566	0.052	0.139	3.8653e-06
Basp1	1.74705e-10	-0.46254	0.335	0.497	3.95533e-06
Fgf1	1.88755e-10	-1.30478	0.069	0.163	4.27341e-06
Adamts2	1.92196e-10	-0.405003	0.685	0.795	4.35131e-06
Zfp354c	1.99222e-10	-0.703982	0.127	0.25	4.51038e-06
Colgalt2	2.1375e-10	-0.695139	0.218	0.357	4.8393e-06
Rreb1	2.23954e-10	-0.724775	0.244	0.382	5.07032e-06
Tspan9	2.30514e-10	-0.759107	0.213	0.353	5.21883e-06
Crip1	2.30783e-10	-0.16812	0.873	0.94	5.22492e-06
Bace2	2.37619e-10	-1.15788	0.06	0.149	5.3797e-06
Rpa3	2.38603e-10	-1.0384	0.093	0.199	5.40198e-06
Atraid	2.42836e-10	-0.414931	0.494	0.664	5.49781e-06
Srgap3	2.53927e-10	-0.837914	0.07	0.167	5.74891e-06
Rcn1	2.61991e-10	-0.500987	0.339	0.506	5.93147e-06
Anapc10	2.84467e-10	-0.581164	0.163	0.292	6.44034e-06
Pqlc3	2.86931e-10	-0.719535	0.116	0.232	6.49611e-06
Rps14	2.90615e-10	0.279621	0.962	0.956	6.57951e-06
Pgap2	2.95518e-10	-0.706686	0.164	0.296	6.69053e-06
Fst	2.9597e-10	-0.864969	0.302	0.444	6.70075e-06
Ldlr	3.00564e-10	-0.545346	0.261	0.407	6.80476e-06
Ndufa4l2	3.02168e-10	-0.567421	0.149	0.275	6.84108e-06
Ang	3.16545e-10	0.947635	0.401	0.289	7.16658e-06
Rpl18	3.18787e-10	0.274944	0.931	0.94	7.21733e-06
Atf5	3.2593e-10	-0.391944	0.449	0.614	7.37905e-06
Sec14l1	3.27173e-10	-0.469942	0.343	0.504	7.4072e-06
Rpl12	3.2938e-10	0.288947	0.922	0.93	7.45716e-06
Scn2a	3.35339e-10	-1.16461	0.074	0.169	7.59207e-06
Castor1	3.36269e-10	-1.17792	0.055	0.142	7.61312e-06
Dchs2	3.54182e-10	-1.03191	0.108	0.215	8.01867e-06
Gm12963	3.54604e-10	-0.875019	0.06	0.152	8.02823e-06
Igsf3	3.60581e-10	-0.783679	0.113	0.228	8.16356e-06
Wipf1	3.6317e-10	-0.410146	0.69	0.796	8.22216e-06
Itga11	3.66606e-10	-0.435561	0.403	0.569	8.29995e-06
Matn2	3.75871e-10	-0.848738	0.184	0.316	8.50972e-06
Calml4	3.82165e-10	-1.06909	0.081	0.178	8.65222e-06
Sorl1	3.92811e-10	-0.994325	0.111	0.222	8.89323e-06
Dmpk	4.07982e-10	-0.905282	0.09	0.194	9.23672e-06
Btg2	4.14631e-10	1.24355	0.291	0.171	9.38724e-06
Tmtc1	4.20583e-10	1.52176	0.419	0.33	9.52201e-06
Gm48742	4.28247e-10	-1.31658	0.042	0.119	9.69552e-06
Atf3	4.37171e-10	2.65669	0.107	0.028	9.89755e-06
Armcx2	4.46529e-10	-0.649575	0.101	0.209	1.01094e-05
Rpl6	4.57498e-10	0.291034	0.964	0.965	1.03577e-05
C1galt1	4.80598e-10	0.833865	0.437	0.323	1.08807e-05
Mageh1	4.99491e-10	-0.929499	0.125	0.237	1.13085e-05
Nectin1	5.03598e-10	-0.640121	0.17	0.301	1.14015e-05
Arhgap5	5.05775e-10	-0.409382	0.472	0.639	1.14507e-05
Raph1	5.19371e-10	-0.500509	0.358	0.525	1.17586e-05
Dap	5.21276e-10	-0.522577	0.437	0.594	1.18017e-05
Sec16b	5.38214e-10	-0.599674	0.179	0.315	1.21852e-05
Cers4	5.40371e-10	-0.550506	0.157	0.287	1.2234e-05
Rps7	5.65653e-10	0.337043	0.935	0.945	1.28064e-05
E130102H24Rik	5.75448e-10	1.06791	0.364	0.256	1.30281e-05
Insig1	5.77205e-10	-0.688444	0.197	0.331	1.30679e-05
Capn2	5.79949e-10	-0.367953	0.494	0.656	1.313e-05
Rpl30	5.83298e-10	0.280841	0.965	0.969	1.32059e-05
Lasp1	5.88969e-10	-0.418212	0.436	0.6	1.33343e-05
Meox1	6.00995e-10	-0.958732	0.129	0.242	1.36065e-05
Chsy3	6.02449e-10	-0.435208	0.141	0.263	1.36395e-05
Smtn	6.04282e-10	-0.860569	0.116	0.226	1.3681e-05
Pdlim4	6.2814e-10	-0.418385	0.313	0.472	1.42211e-05
Tgfbr3	6.3909e-10	0.363108	0.92	0.927	1.4469e-05
Rpl34	6.44206e-10	0.302938	0.956	0.949	1.45848e-05
Hspa12b	6.53449e-10	-0.811901	0.121	0.233	1.47941e-05
Ddr2	7.12109e-10	0.437615	0.824	0.816	1.61221e-05
Upp2	7.22215e-10	-0.628016	0.178	0.308	1.63509e-05
Ifrd1	7.23629e-10	0.761027	0.565	0.476	1.6383e-05
Pdgfd	7.51583e-10	-0.767748	0.184	0.312	1.70158e-05
Tmem63a	7.6351e-10	-0.513353	0.229	0.374	1.72859e-05
Sh3kbp1	7.63606e-10	-0.471022	0.303	0.463	1.7288e-05
Arrb1	8.06702e-10	-0.770002	0.113	0.225	1.82637e-05
Rps6ka5	8.2921e-10	-0.651357	0.203	0.338	1.87733e-05
Bmyc	8.50139e-10	-0.746762	0.121	0.232	1.92471e-05
Rhoj	8.50769e-10	0.408394	0.889	0.861	1.92614e-05
Hexa	9.21244e-10	-0.370885	0.421	0.594	2.0857e-05
Gpc6	9.28422e-10	-0.501177	0.456	0.612	2.10195e-05
Cavin2	9.31306e-10	-0.946469	0.095	0.195	2.10848e-05
Dtx3	9.96108e-10	-0.618246	0.229	0.371	2.25519e-05
Vkorc1	1.01273e-09	-0.39589	0.489	0.654	2.29281e-05
St3gal5	1.10975e-09	-0.897318	0.107	0.213	2.51246e-05
Hint1	1.12055e-09	0.386319	0.835	0.815	2.53693e-05
Pvalb	1.14234e-09	-1.00221	0.081	0.177	2.58627e-05
Ptpn12	1.18677e-09	0.624163	0.555	0.469	2.68685e-05
Jkamp	1.21567e-09	-0.600893	0.286	0.438	2.75228e-05
Rps6	1.25437e-09	0.334598	0.881	0.888	2.83988e-05
Btg1	1.27662e-09	0.758476	0.517	0.421	2.89026e-05
Ssr2	1.28561e-09	-0.428739	0.47	0.629	2.91063e-05
Slfn5	1.33335e-09	-0.451841	0.441	0.607	3.01871e-05
Nsmce3	1.34392e-09	-0.637441	0.182	0.315	3.04264e-05
C1qtnf12	1.35372e-09	-0.985258	0.106	0.213	3.06481e-05
Cxcl13	1.36919e-09	3.43759	0.11	0.032	3.09986e-05
Tbc1d4	1.37175e-09	-0.863066	0.096	0.198	3.10565e-05
Adamts9	1.37842e-09	-1.44443	0.037	0.11	3.12075e-05
Ackr3	1.39917e-09	-0.348694	0.547	0.716	3.16772e-05
Gpnmb	1.46812e-09	0.869965	0.451	0.336	3.32381e-05
Agmo	1.53088e-09	-0.3896	0.504	0.663	3.46592e-05
Rpl18a	1.58614e-09	0.296021	0.943	0.962	3.59102e-05
Tmem184b	1.59567e-09	-0.684409	0.198	0.333	3.6126e-05
Lrch2	1.59629e-09	-1.22805	0.044	0.121	3.61401e-05
Ebpl	1.60061e-09	-0.595518	0.194	0.329	3.62378e-05
Ddx21	1.61973e-09	1.07831	0.394	0.295	3.66707e-05
Cacna2d1	1.65748e-09	-0.333929	0.495	0.663	3.75254e-05
Rps24	1.83245e-09	0.283289	0.972	0.978	4.14868e-05
Mxra7	1.86386e-09	-0.359505	0.641	0.787	4.21979e-05
Npas3	1.86616e-09	-0.984223	0.109	0.213	4.22499e-05
Oxct1	1.89314e-09	-0.22987	0.464	0.657	4.28607e-05
Tnnc2	1.93233e-09	-0.297817	0.477	0.645	4.37479e-05
Zfp808	1.93891e-09	-1.61213	0.036	0.105	4.38969e-05
Rpl26	2.08399e-09	0.231516	0.962	0.969	4.71816e-05
Sspn	2.0988e-09	-0.390226	0.35	0.504	4.75167e-05
Lpar1	2.24173e-09	-0.426026	0.72	0.841	5.07527e-05
Adh1	2.27211e-09	1.26897	0.468	0.393	5.14406e-05
Fam3c	2.3264e-09	-0.373893	0.246	0.4	5.26697e-05
Ankrd29	2.35316e-09	-1.41318	0.043	0.117	5.32755e-05
Rplp1	2.36794e-09	0.27254	0.98	0.986	5.36102e-05
Pam	2.37602e-09	-0.333875	0.804	0.899	5.37932e-05
Mpc1	2.44119e-09	-0.303346	0.506	0.676	5.52686e-05
Ecrg4	2.46608e-09	-1.69892	0.067	0.15	5.58321e-05
Cpxm2	2.48651e-09	-0.68024	0.179	0.303	5.62945e-05
Ccser1	2.50644e-09	-0.607624	0.125	0.237	5.67458e-05
Fam49a	2.5401e-09	-0.588778	0.349	0.493	5.7508e-05
Ctnnal1	2.69516e-09	-0.883238	0.036	0.108	6.10184e-05
Hmgcs1	2.70679e-09	-0.674731	0.214	0.346	6.12818e-05
Fhit	2.73908e-09	-0.756424	0.185	0.309	6.20127e-05
Eno3	2.75044e-09	-0.74486	0.093	0.194	6.22699e-05
Gpsm1	2.85752e-09	-0.888807	0.111	0.215	6.46943e-05
Crlf1	2.86696e-09	-0.912748	0.126	0.23	6.49081e-05
Gm46323	2.92509e-09	-0.858907	0.069	0.159	6.6224e-05
9530068E07Rik	3.02578e-09	-0.432165	0.414	0.572	6.85036e-05
Col8a2	3.24021e-09	-1.25089	0.058	0.139	7.33584e-05
Gm4258	3.24785e-09	-0.589576	0.145	0.264	7.35313e-05
Ubb	3.28036e-09	-0.254077	0.926	0.934	7.42673e-05
Cuedc1	3.52653e-09	-0.489678	0.401	0.559	7.98406e-05
Rpl24	3.62311e-09	0.263549	0.959	0.965	8.20273e-05
Rbpms	3.65743e-09	0.744697	0.598	0.549	8.28043e-05
Lox	3.69439e-09	0.412995	0.543	0.416	8.3641e-05
Pde4d	3.72626e-09	-0.804256	0.22	0.355	8.43625e-05
Tenm3	3.74e-09	-0.484286	0.261	0.395	8.46737e-05
Scml4	3.81575e-09	-1.54258	0.037	0.107	8.63885e-05
Lynx1	3.84706e-09	-0.700346	0.107	0.213	8.70974e-05
Rps3a1	3.90351e-09	0.288561	0.967	0.968	8.83754e-05
Nid2	3.96758e-09	-0.659971	0.336	0.466	8.9826e-05
Tmem165	3.99242e-09	-0.349346	0.365	0.545	9.03883e-05
Fbxl7	4.10711e-09	-0.31802	0.423	0.579	9.29849e-05
Gli3	4.11147e-09	-0.403242	0.521	0.68	9.30838e-05
Fam173a	4.12261e-09	-0.531651	0.221	0.362	9.33359e-05
Cuta	4.1315e-09	-0.400891	0.356	0.514	9.35371e-05
Serping1	4.22494e-09	0.307055	0.95	0.954	9.56527e-05
Rpl5	4.25982e-09	0.336582	0.899	0.91	9.64422e-05
Glipr2	4.44621e-09	-0.635439	0.279	0.414	0.000100662
Acvrl1	4.65733e-09	-0.469681	0.278	0.419	0.000105442
Dmd	4.7074e-09	-0.657415	0.192	0.32	0.000106576
Nynrin	4.87379e-09	-0.682574	0.087	0.184	0.000110343
Jazf1	5.03141e-09	-0.853228	0.125	0.233	0.000113911
Notch2	5.11849e-09	-0.384869	0.529	0.692	0.000115883
Cpeb3	5.14835e-09	-0.470352	0.232	0.369	0.000116559
Pcdh18	5.20624e-09	-0.531212	0.238	0.381	0.000117869
Dtymk	5.20796e-09	-0.62036	0.185	0.31	0.000117908
Rpl21	5.511e-09	0.230453	0.962	0.963	0.000124769
Itpr1	5.6134e-09	-0.463914	0.405	0.552	0.000127087
Has2	5.64491e-09	-0.623448	0.141	0.253	0.000127801
Ppdpf	5.84042e-09	-0.471457	0.217	0.353	0.000132227
Col23a1	5.8632e-09	-0.941449	0.039	0.11	0.000132743
Cdc42ep2	6.30391e-09	-0.580541	0.229	0.358	0.000142721
Sec22b	6.35724e-09	-0.500339	0.335	0.486	0.000143928
Plekha5	6.46177e-09	-0.300268	0.639	0.792	0.000146294
Plxnd1	6.4837e-09	-1.16013	0.072	0.157	0.000146791
Srebf2	6.51622e-09	-0.540342	0.361	0.507	0.000147527
Aox3	6.71148e-09	1.91433	0.134	0.052	0.000151948
Prkn	6.76025e-09	-0.48456	0.326	0.469	0.000153052
Stx4a	6.81271e-09	-0.377098	0.355	0.517	0.00015424
Smim3	6.92654e-09	-0.480233	0.118	0.228	0.000156817
Inhbb	7.16398e-09	1.71283	0.188	0.094	0.000162192
Auh	7.41868e-09	0.88163	0.401	0.301	0.000167959
Fut8	7.47762e-09	-0.560058	0.307	0.451	0.000169293
Sec23a	7.52541e-09	-0.464006	0.348	0.501	0.000170375
Cyp20a1	7.7286e-09	-0.520867	0.324	0.466	0.000174975
Nucb2	7.99565e-09	-0.405557	0.374	0.522	0.000181022
Ndufa4	8.01589e-09	-0.234989	0.686	0.808	0.00018148
Rpsa	8.09913e-09	0.2571	0.967	0.972	0.000183364
Tnfrsf12a	8.15472e-09	1.49733	0.226	0.126	0.000184623
Nxpe4	8.39956e-09	-0.756378	0.169	0.291	0.000190166
Arsi	8.42276e-09	-0.520366	0.183	0.312	0.000190691
Akap13	8.58764e-09	0.387771	0.859	0.874	0.000194424
Frmd7	8.66725e-09	-1.21057	0.041	0.111	0.000196227
Nudt18	8.75673e-09	-0.90304	0.072	0.16	0.000198252
Cdc14b	8.83302e-09	-0.465321	0.186	0.313	0.00019998
Nr3c2	8.87051e-09	-0.414666	0.211	0.341	0.000200828
Myl9	9.16614e-09	-0.626262	0.138	0.25	0.000207521
Smarcd3	9.18443e-09	-0.75417	0.082	0.173	0.000207936
Tnfaip6	9.18472e-09	1.49766	0.357	0.265	0.000207942
Lgi4	9.22784e-09	-0.730964	0.107	0.208	0.000208918
Pcsk5	9.57551e-09	-0.142299	0.363	0.527	0.00021679
Spop	9.59185e-09	0.550785	0.728	0.726	0.000217159
Mgst3	9.67663e-09	-0.83922	0.092	0.187	0.000219079
Stoml1	9.75341e-09	-0.649473	0.057	0.138	0.000220817
Smco4	9.99991e-09	-0.648257	0.12	0.222	0.000226398
Efnb1	1.01562e-08	-1.00569	0.069	0.154	0.000229937
Fzd8	1.03184e-08	-0.784163	0.064	0.147	0.000233608
Vim	1.04481e-08	-0.114617	0.913	0.956	0.000236545
Tceal9	1.05735e-08	-0.397513	0.457	0.621	0.000239383
Rtl8a	1.06729e-08	-0.604441	0.152	0.27	0.000241635
Sgms1	1.08772e-08	-0.425017	0.365	0.518	0.000246259
Tuba1c	1.11932e-08	1.63345	0.16	0.072	0.000253414
Dpysl3	1.16875e-08	-0.386267	0.605	0.761	0.000264605
Dock9	1.17273e-08	-0.357511	0.377	0.535	0.000265506
Cyth3	1.19393e-08	0.769181	0.68	0.664	0.000270306
Tex264	1.23879e-08	-0.3788	0.275	0.42	0.000280462
Spidr	1.24751e-08	1.07791	0.431	0.347	0.000282435
Pabpc1	1.27639e-08	0.534276	0.678	0.666	0.000288975
Trp53inp1	1.28255e-08	1.54002	0.257	0.164	0.00029037
Dtnbp1	1.29329e-08	0.568141	0.62	0.565	0.0002928
Baz1a	1.33662e-08	1.39143	0.2	0.105	0.000302612
Ss18l2	1.44373e-08	-0.582648	0.105	0.205	0.00032686
Emc9	1.44451e-08	-0.820444	0.092	0.185	0.000327038
Engase	1.56329e-08	-1.02973	0.088	0.177	0.00035393
Ptma	1.56973e-08	0.275393	0.943	0.961	0.000355386
3830406C13Rik	1.57026e-08	-0.564857	0.176	0.295	0.000355508
Slc22a17	1.57146e-08	-0.535284	0.077	0.166	0.00035578
Frmd6	1.60548e-08	-0.349684	0.671	0.794	0.000363482
Bmp6	1.63504e-08	-0.641135	0.18	0.301	0.000370173
Greb1l	1.64593e-08	-0.774756	0.092	0.185	0.000372639
Bad	1.67984e-08	-0.398932	0.221	0.354	0.000380316
Rpl27a	1.70453e-08	0.251905	0.972	0.975	0.000385905
Cd276	1.71053e-08	-1.49291	0.037	0.104	0.000387264
Nr4a1	1.72579e-08	1.45242	0.155	0.069	0.000390719
Tmem219	1.74727e-08	-0.414002	0.303	0.458	0.000395582
Has1	1.76386e-08	2.65167	0.128	0.051	0.000399337
Pofut2	1.83377e-08	-0.48722	0.251	0.395	0.000415166
Armh4	1.83804e-08	-1.04628	0.109	0.205	0.000416133
Cd9	1.86202e-08	-0.286377	0.797	0.899	0.000421561
Rmnd1	1.9217e-08	-0.963096	0.082	0.17	0.000435073
Scarf2	1.95085e-08	-0.464456	0.313	0.458	0.000441673
Nfkbia	1.99141e-08	0.724988	0.502	0.419	0.000450855
Lnx2	1.99724e-08	-1.05018	0.053	0.129	0.000452176
Tnik	2.08386e-08	-0.573594	0.174	0.294	0.000471787
Egfl7	2.08632e-08	-1.27262	0.049	0.122	0.000472343
Tpm2	2.09702e-08	-0.286489	0.281	0.434	0.000474764
Bcl7c	2.13762e-08	-0.272116	0.445	0.603	0.000483957
Exoc7	2.1523e-08	-0.712519	0.13	0.236	0.000487281
Pnrc1	2.16347e-08	0.600799	0.622	0.574	0.000489809
Eef1b2	2.16423e-08	0.421986	0.803	0.799	0.000489982
Hacd4	2.16875e-08	-1.11775	0.067	0.146	0.000491005
Leprot	2.17535e-08	-0.356253	0.309	0.448	0.000492498
Snap47	2.38942e-08	-0.68554	0.124	0.228	0.000540964
Ccdc88a	2.39292e-08	-0.249922	0.463	0.621	0.000541758
Dag1	2.40266e-08	-0.357546	0.51	0.666	0.000543963
Dglucy	2.41619e-08	-1.48382	0.036	0.1	0.000547026
B4gat1	2.59918e-08	-0.562566	0.186	0.313	0.000588453
Map3k6	2.64102e-08	1.60795	0.173	0.084	0.000597927
Ttc8	2.66744e-08	-0.614154	0.133	0.24	0.000603909
Rps29	2.72708e-08	0.234234	0.98	0.982	0.00061741
Entpd2	2.73814e-08	-0.438042	0.642	0.721	0.000619914
Mdk	2.74374e-08	-0.677301	0.109	0.206	0.000621183
Hhat	2.7753e-08	-1.27879	0.067	0.146	0.000628327
Tspan14	2.80846e-08	-0.708005	0.093	0.185	0.000635836
C7	2.81073e-08	-0.799253	0.222	0.344	0.000636349
Slc39a7	2.81777e-08	-0.454516	0.341	0.486	0.000637944
Nxn	2.82853e-08	-0.466615	0.204	0.333	0.000640378
Pls3	2.82968e-08	-0.386402	0.485	0.647	0.00064064
Nek6	2.87447e-08	1.38144	0.173	0.086	0.00065078
Rab3il1	2.89805e-08	-0.33987	0.238	0.379	0.000656119
Gm2000	2.93588e-08	0.776385	0.437	0.35	0.000664683
Rpl22	3.04675e-08	0.275615	0.925	0.919	0.000689785
Yeats2	3.05997e-08	-0.540936	0.182	0.303	0.000692777
Ces1d	3.06883e-08	-0.692086	0.101	0.194	0.000694784
Lrp5	3.0992e-08	-0.666576	0.141	0.25	0.00070166
Stmn4	3.10105e-08	-1.01801	0.083	0.167	0.000702079
Zdhhc8	3.12709e-08	-0.615856	0.181	0.298	0.000707973
Tnfaip8	3.15508e-08	-0.547394	0.15	0.261	0.00071431
Gm2a	3.18499e-08	-0.546514	0.327	0.476	0.000721083
Mtln	3.19054e-08	-0.651765	0.126	0.23	0.000722338
Cul7	3.21451e-08	-0.888743	0.092	0.181	0.000727765
Acp1	3.26519e-08	-0.488867	0.301	0.447	0.000739238
Wls	3.30567e-08	-0.321597	0.501	0.646	0.000748405
Cpne8	3.37609e-08	1.08323	0.483	0.413	0.000764346
Elk3	3.3853e-08	-0.833404	0.137	0.243	0.000766433
Chst12	3.39035e-08	-0.466177	0.263	0.402	0.000767575
Adamtsl5	3.43149e-08	-0.782762	0.19	0.305	0.000776888
Tecpr1	3.57584e-08	-0.743666	0.125	0.228	0.000809571
Smarca1	3.6081e-08	-1.45345	0.037	0.101	0.000816874
Calm3	3.61697e-08	-0.355446	0.376	0.52	0.000818881
Iah1	3.65098e-08	0.791465	0.466	0.381	0.000826583
Scai	3.67876e-08	-0.426623	0.227	0.36	0.000832871
2700081O15Rik	3.72616e-08	-0.603669	0.186	0.31	0.000843602
Mcrip1	3.73134e-08	-0.385839	0.439	0.593	0.000844776
Lman1	3.74007e-08	-0.297043	0.462	0.607	0.000846752
Tbc1d8b	3.91054e-08	-0.560273	0.179	0.296	0.000885345
Atxn10	4.01775e-08	-0.310839	0.459	0.605	0.000909618
Kcnq1ot1	4.04775e-08	-0.364231	0.53	0.68	0.000916411
Scfd1	4.2227e-08	-0.297871	0.374	0.527	0.000956019
Id2	4.26371e-08	-0.886366	0.109	0.201	0.000965304
Rftn1	4.28912e-08	-0.676493	0.23	0.355	0.000971056
4930438E09Rik	4.32791e-08	-0.752999	0.071	0.153	0.000979838
Commd10	4.38276e-08	-0.539362	0.208	0.329	0.000992257
Cmss1	4.43386e-08	-0.394917	0.727	0.82	0.00100382
Hebp2	4.49601e-08	-1.17392	0.047	0.117	0.0010179
Ier2	4.52519e-08	1.07981	0.417	0.317	0.0010245
Ccdc28b	4.54112e-08	-0.524631	0.164	0.282	0.00102811
Rhobtb3	4.58806e-08	-0.519728	0.32	0.449	0.00103874
Slc9a9	4.64432e-08	-0.305242	0.387	0.532	0.00105148
Rpl17	4.71739e-08	0.234425	0.956	0.956	0.00106802
Gsn	4.7342e-08	-0.296703	0.989	0.997	0.00107182
Pygo1	4.75723e-08	-0.706721	0.079	0.164	0.00107704
Cxcl12	4.7815e-08	0.596196	0.616	0.566	0.00108253
Rnf138	4.89621e-08	-0.438169	0.173	0.289	0.0011085
Tspan12	5.01419e-08	-0.804041	0.073	0.154	0.00113521
Gas2	5.05262e-08	-1.29747	0.058	0.131	0.00114391
Rps27a	5.08649e-08	0.272246	0.98	0.975	0.00115158
Hspb11	5.09553e-08	-0.881494	0.093	0.18	0.00115363
Sec31a	5.21395e-08	-0.381743	0.598	0.744	0.00118044
Gm42418	5.26141e-08	-0.464837	0.974	0.99	0.00119118
Cnn3	5.31986e-08	-0.471069	0.469	0.614	0.00120442
Larp6	5.4196e-08	1.0188	0.275	0.185	0.001227
Tcea3	5.48764e-08	-0.534554	0.127	0.23	0.0012424
Esr1	5.54814e-08	-0.462492	0.293	0.424	0.0012561
Isoc1	5.55623e-08	-0.649382	0.115	0.215	0.00125793
Snai2	5.61273e-08	-0.791563	0.077	0.162	0.00127072
Ampd3	5.65093e-08	1.30844	0.264	0.174	0.00127937
Lca5	5.72063e-08	-0.722172	0.043	0.11	0.00129515
Erh	5.77039e-08	-0.604897	0.119	0.216	0.00130642
Gm14326	5.86669e-08	-0.804244	0.055	0.129	0.00132822
Gnl3	5.87669e-08	0.999003	0.356	0.265	0.00133048
Tln1	5.92294e-08	-0.281799	0.407	0.574	0.00134095
Kidins220	5.99549e-08	-0.51353	0.33	0.465	0.00135738
Asah1	6.1095e-08	-0.289923	0.436	0.588	0.00138319
Ncam1	6.13605e-08	-0.955263	0.086	0.171	0.0013892
Gfpt1	6.14798e-08	-0.407653	0.326	0.463	0.0013919
Trim35	6.15952e-08	-0.442689	0.433	0.567	0.00139452
Inhba	6.3143e-08	-0.940567	0.106	0.198	0.00142956
Eng	6.33615e-08	-0.562501	0.284	0.416	0.0014345
Cul9	6.42239e-08	-0.688077	0.111	0.206	0.00145403
Fosb	6.42786e-08	0.973146	0.181	0.09	0.00145527
Slc35a1	6.43182e-08	-0.615553	0.164	0.275	0.00145616
Rffl	6.48671e-08	1.17312	0.23	0.133	0.00146859
1110065P20Rik	6.71155e-08	-0.747406	0.149	0.256	0.0015195
Hpgd	6.89856e-08	-0.942835	0.147	0.247	0.00156183
Lefty1	7.06192e-08	-0.644739	0.092	0.183	0.00159882
Ephb3	7.13749e-08	-1.11579	0.049	0.118	0.00161593
Aff3	7.16563e-08	-0.33126	0.338	0.485	0.0016223
Slc41a3	7.19402e-08	-0.796665	0.096	0.187	0.00162873
Trp53i13	7.20335e-08	-0.454784	0.131	0.235	0.00163084
Peli1	7.23854e-08	0.770344	0.431	0.348	0.00163881
Qpct	7.36091e-08	-0.495584	0.36	0.494	0.00166651
Enho	7.52159e-08	-0.948478	0.047	0.117	0.00170289
Egr1	7.60563e-08	0.91552	0.415	0.308	0.00172192
Spata7	7.86846e-08	-0.806038	0.067	0.145	0.00178142
Npr2	7.89005e-08	-0.713537	0.131	0.233	0.00178631
Hectd1	8.0177e-08	0.570766	0.682	0.673	0.00181521
Rpl35a	8.02931e-08	0.232923	0.97	0.98	0.00181784
Gbf1	8.10403e-08	-0.275192	0.477	0.629	0.00183475
Elf1	8.10707e-08	0.616413	0.594	0.531	0.00183544
Ptprk	8.11287e-08	-0.463727	0.113	0.212	0.00183675
Trabd2b	8.19479e-08	-0.909723	0.088	0.173	0.0018553
Plxna2	8.21246e-08	-1.13379	0.115	0.206	0.0018593
Sox4	8.45128e-08	1.52842	0.297	0.208	0.00191337
Mob3b	8.48012e-08	-0.958354	0.046	0.112	0.0019199
Ubl3	8.6486e-08	-0.295023	0.445	0.614	0.00195804
P3h1	8.67959e-08	-0.683393	0.149	0.254	0.00196506
Cacna1c	8.68933e-08	-0.43211	0.203	0.32	0.00196727
Cpq	8.94311e-08	-0.246465	0.764	0.858	0.00202472
Sar1a	8.95481e-08	-0.288574	0.498	0.669	0.00202737
Itga5	9.02512e-08	1.04967	0.419	0.34	0.00204329
Gnai2	9.04069e-08	-0.244695	0.696	0.833	0.00204681
Nrp1	9.05494e-08	0.647029	0.62	0.56	0.00205004
Lrrtm3	9.0563e-08	-0.509087	0.153	0.258	0.00205035
Tmem97	9.40078e-08	-0.607053	0.075	0.156	0.00212834
Stox2	9.64001e-08	-0.379745	0.237	0.368	0.0021825
Astn2	9.66951e-08	-0.481958	0.181	0.296	0.00218918
Tbc1d23	9.67395e-08	-0.425331	0.31	0.448	0.00219018
Cmya5	9.71591e-08	-0.244173	0.115	0.213	0.00219968
Zfp36	1.00748e-07	1.38128	0.355	0.267	0.00228093
Tspan18	1.00971e-07	-1.44876	0.042	0.105	0.00228598
Churc1	1.03116e-07	-0.259829	0.246	0.385	0.00233454
Aebp1	1.03165e-07	0.451254	0.811	0.812	0.00233565
Pik3r4	1.03692e-07	-0.765295	0.108	0.202	0.00234758
Abat	1.07033e-07	-0.530477	0.103	0.197	0.00242322
Nfia	1.081e-07	-0.249337	0.901	0.961	0.00244739
Hspa8	1.08727e-07	0.384859	0.889	0.907	0.00246158
Dhrs1	1.09326e-07	-0.785141	0.114	0.206	0.00247513
Trhde	1.10469e-07	-0.35013	0.138	0.24	0.00250102
Capns1	1.16107e-07	-0.296002	0.625	0.761	0.00262867
Fuca1	1.16953e-07	-0.399392	0.43	0.588	0.00264782
Olfml1	1.21458e-07	-0.435214	0.195	0.31	0.00274981
Acsf2	1.21654e-07	-1.13148	0.048	0.115	0.00275425
Dbn1	1.21969e-07	-0.539098	0.307	0.427	0.00276138
Gclm	1.22402e-07	0.902857	0.374	0.289	0.00277119
Washc3	1.22935e-07	-0.475144	0.191	0.312	0.00278324
Litaf	1.23082e-07	0.742074	0.433	0.357	0.00278659
Ndufv3	1.24166e-07	-0.310644	0.473	0.618	0.00281112
Tspan5	1.25703e-07	0.863539	0.576	0.537	0.00284592
Gpr173	1.26542e-07	-1.10312	0.052	0.122	0.00286492
Dipk1b	1.27923e-07	-0.965336	0.049	0.118	0.00289618
Mid1	1.30414e-07	-0.461392	0.512	0.636	0.00295256
Rtkn	1.30414e-07	-1.00615	0.051	0.119	0.00295257
Trim2	1.32806e-07	-0.327329	0.305	0.444	0.00300672
Sipa1	1.32973e-07	-0.408143	0.218	0.343	0.00301051
C1d	1.33046e-07	-0.262323	0.323	0.48	0.00301216
Uhrf2	1.33142e-07	0.684689	0.535	0.469	0.00301434
Mapre3	1.34202e-07	-0.493174	0.147	0.251	0.00303833
Eif5	1.36059e-07	0.49493	0.674	0.645	0.00308037
Arsj	1.37703e-07	-0.551433	0.116	0.212	0.00311759
Mtss1	1.39108e-07	-0.623605	0.07	0.149	0.00314941
Filip1	1.41428e-07	-0.437961	0.194	0.313	0.00320194
Mprip	1.43846e-07	-0.30745	0.545	0.692	0.00325668
Nudt2	1.44224e-07	-0.451365	0.082	0.164	0.00326522
Psmb9	1.44786e-07	-1.04302	0.068	0.146	0.00327796
Ramp1	1.45583e-07	-0.380111	0.261	0.383	0.00329601
Itga9	1.48233e-07	-0.409272	0.317	0.461	0.00335599
Dclk1	1.50204e-07	-0.293863	0.511	0.653	0.00340062
Scn1b	1.5177e-07	-0.356478	0.276	0.403	0.00343607
Vcam1	1.52312e-07	-0.598872	0.083	0.167	0.00344834
Lima1	1.53697e-07	0.438719	0.732	0.76	0.00347971
Pigyl	1.55697e-07	-0.371691	0.127	0.228	0.00352498
Tmem47	1.55819e-07	-0.689603	0.125	0.221	0.00352775
Sytl2	1.56502e-07	-1.00139	0.101	0.185	0.00354321
Ccn3	1.57905e-07	-0.0879089	0.262	0.393	0.00357497
Abhd3	1.61484e-07	-0.942416	0.042	0.105	0.003656
Fastk	1.6257e-07	-0.375108	0.145	0.256	0.00368059
S1pr3	1.65701e-07	-1.17435	0.048	0.114	0.00375147
Sec22a	1.67395e-07	-0.624359	0.169	0.275	0.00378983
Scara3	1.69319e-07	-0.327186	0.37	0.524	0.00383339
Bcl9	1.74192e-07	-0.889872	0.103	0.192	0.00394372
Eml6	1.80133e-07	-0.660826	0.083	0.166	0.00407821
Cetn2	1.81782e-07	-0.409152	0.184	0.302	0.00411555
Ptpn14	1.83655e-07	-0.613408	0.07	0.147	0.00415796
Scx	1.84638e-07	-1.12788	0.043	0.105	0.00418021
4632427E13Rik	1.86401e-07	-0.38374	0.263	0.392	0.00422012
Fam204a	1.86519e-07	-0.567862	0.196	0.306	0.00422279
Sult1a1	1.87105e-07	-0.506151	0.159	0.267	0.00423605
Syne1	1.87561e-07	-0.162568	0.415	0.586	0.00424637
Ranbp9	1.93041e-07	0.750713	0.492	0.413	0.00437045
Pdcl3	1.95274e-07	-0.368954	0.258	0.395	0.00442099
Eps15	1.9959e-07	-0.325118	0.523	0.671	0.00451872
Ptprm	1.99992e-07	-0.368337	0.504	0.663	0.00452782
Plgrkt	2.0003e-07	-0.249637	0.228	0.36	0.00452868
Itga2	2.00679e-07	-1.21505	0.097	0.18	0.00454337
Cnrip1	2.00832e-07	-0.33447	0.265	0.406	0.00454683
Stag1	2.07361e-07	0.422841	0.806	0.802	0.00469465
Nsd3	2.11808e-07	0.483672	0.722	0.725	0.00479533
Apbb1ip	2.13513e-07	0.68396	0.604	0.57	0.00483392
Slc4a3	2.15749e-07	-1.02532	0.06	0.132	0.00488456
Boc	2.18307e-07	-0.563413	0.431	0.555	0.00494246
BC034090	2.19648e-07	-1.10246	0.057	0.126	0.00497282
Chpf2	2.24066e-07	-0.563628	0.14	0.242	0.00507285
Rpl19	2.29494e-07	0.208607	0.954	0.959	0.00519575
Gask1a	2.32279e-07	-0.828573	0.055	0.125	0.0052588
Zfp950	2.41441e-07	-0.341163	0.299	0.437	0.00546623
Zfp934	2.4284e-07	-0.86438	0.063	0.136	0.0054979
Wsb1	2.42925e-07	-0.425046	0.276	0.402	0.00549983
Prickle2	2.43651e-07	-0.470311	0.286	0.413	0.00551626
Gpc3	2.48583e-07	-0.460479	0.385	0.508	0.00562793
Arap1	2.52758e-07	-0.559946	0.19	0.299	0.00572245
Zfp799	2.55882e-07	-1.01723	0.044	0.107	0.00579316
Sec24a	2.58264e-07	-0.386731	0.376	0.518	0.00584709
Zfp994	2.62851e-07	-1.13396	0.053	0.121	0.00595095
Mamdc2	2.68661e-07	-0.260282	0.052	0.119	0.00608249
Tnrc6c	2.76867e-07	-0.278407	0.625	0.758	0.00626827
Phlda3	2.80229e-07	-0.498214	0.185	0.301	0.0063444
Ntan1	2.90124e-07	-0.446371	0.388	0.539	0.00656841
Adamtsl3	2.913e-07	-0.603881	0.391	0.51	0.00659504
Tgfbi	2.96831e-07	-0.512468	0.544	0.657	0.00672025
Disp1	2.99813e-07	-0.378224	0.246	0.371	0.00678778
Adprh	3.00165e-07	-0.397403	0.312	0.444	0.00679573
Cdk5rap3	3.01208e-07	-0.275305	0.195	0.31	0.00681935
Zfp467	3.07659e-07	-0.949394	0.043	0.105	0.00696539
Lrmda	3.13514e-07	-0.432594	0.294	0.417	0.00709796
Mettl9	3.16877e-07	-0.443118	0.304	0.44	0.00717408
Anxa6	3.2534e-07	-0.378268	0.446	0.593	0.0073657
Rack1	3.28584e-07	0.248242	0.911	0.923	0.00743915
Lpcat3	3.28688e-07	-0.59449	0.164	0.27	0.00744149
Eid1	3.30384e-07	-0.276646	0.437	0.584	0.00747989
Mfap4	3.32054e-07	-1.44551	0.084	0.16	0.0075177
Cd200	3.37702e-07	-0.45338	0.129	0.223	0.00764558
Nedd9	3.39231e-07	-0.296374	0.146	0.249	0.0076802
Cmpk1	3.39803e-07	-0.431738	0.275	0.403	0.00769313
Kctd17	3.41294e-07	-0.592113	0.206	0.324	0.0077269
St3gal4	3.51821e-07	-0.370577	0.239	0.36	0.00796522
Spg20	3.55269e-07	-0.476015	0.199	0.317	0.0080433
Sncaip	3.67055e-07	-1.06086	0.057	0.126	0.00831013
Uqcc3	3.67111e-07	-0.298977	0.213	0.341	0.0083114
Zfhx3	3.67371e-07	-0.293212	0.649	0.774	0.00831727
Gm1976	3.7294e-07	-1.07981	0.058	0.126	0.00844336
Ergic3	3.7588e-07	-0.294608	0.478	0.614	0.00850992
Il18	3.85629e-07	-1.14295	0.154	0.242	0.00873064
Enpep	3.86368e-07	-0.593408	0.169	0.271	0.00874738
Dnm1	3.86717e-07	-0.360678	0.434	0.577	0.00875527
Rp9	3.8681e-07	-0.330638	0.43	0.563	0.00875738
Cryl1	3.97536e-07	-0.463739	0.096	0.183	0.00900023
Tshz3	3.98008e-07	-0.43855	0.493	0.617	0.00901091
Bsg	4.00933e-07	-0.215506	0.772	0.853	0.00907713
Zcchc14	4.00947e-07	0.713842	0.476	0.409	0.00907743
Steap3	4.06013e-07	-0.324266	0.532	0.688	0.00919214
Dnase1l1	4.10405e-07	-0.75356	0.085	0.164	0.00929157
Rplp2	4.17374e-07	0.242059	0.937	0.951	0.00944935
Ttc28	4.23796e-07	-0.250436	0.682	0.813	0.00959475
Itgav	4.34485e-07	-0.259801	0.407	0.56	0.00983674
Mgll	4.45534e-07	-0.525608	0.241	0.353	0.0100869
Ganc	4.52971e-07	-0.802504	0.093	0.176	0.0102553
Slc30a6	4.53981e-07	-0.629062	0.097	0.183	0.0102781
Kif21a	4.55811e-07	1.1123	0.262	0.173	0.0103196
Arhgef40	4.60946e-07	-0.499496	0.3	0.434	0.0104358
Csrp1	4.64724e-07	-0.516659	0.132	0.228	0.0105213
Ppp1r9a	4.66333e-07	-0.416293	0.237	0.351	0.0105578
Myadm	4.70669e-07	-0.241226	0.489	0.64	0.010656
Mpc2	4.74106e-07	-0.314093	0.526	0.673	0.0107338
Zfp385b	4.78752e-07	-0.443845	0.154	0.25	0.0108389
Flt3l	4.78982e-07	-0.539321	0.114	0.204	0.0108442
Ext1	4.83482e-07	-0.316146	0.744	0.838	0.010946
Ermp1	4.87037e-07	-0.680748	0.08	0.16	0.0110265
Scaper	4.91172e-07	-0.359527	0.332	0.466	0.0111201
Glcci1	5.10555e-07	-0.416011	0.15	0.253	0.011559
Magt1	5.1213e-07	-0.345402	0.438	0.58	0.0115946
Shld2	5.1452e-07	-1.26364	0.054	0.119	0.0116487
Guf1	5.1794e-07	-0.764723	0.093	0.176	0.0117262
Adam9	5.18176e-07	0.615259	0.498	0.435	0.0117315
Adamts10	5.31918e-07	-0.377617	0.273	0.4	0.0120426
Alg6	5.36929e-07	-0.64286	0.091	0.173	0.0121561
Irs2	5.41609e-07	0.892314	0.321	0.235	0.012262
Pde4b	5.55532e-07	-0.477345	0.148	0.246	0.0125772
H3f3b	5.65197e-07	-0.156381	0.877	0.923	0.0127961
Gm44148	5.69964e-07	-0.463702	0.168	0.27	0.012904
Camk2g	5.70725e-07	-0.48965	0.181	0.287	0.0129212
Pxmp4	5.82746e-07	-0.876334	0.108	0.194	0.0131934
Ecscr	5.91141e-07	-1.00819	0.064	0.132	0.0133834
Plin3	5.91626e-07	-0.460248	0.351	0.479	0.0133944
Epb41l3	5.98666e-07	-0.455577	0.256	0.379	0.0135538
Zfpl1	6.09567e-07	-0.556234	0.137	0.233	0.0138006
Cnpy2	6.2255e-07	-0.31087	0.497	0.642	0.0140945
Tceal8	6.23216e-07	-0.431315	0.321	0.454	0.0141096
Selenom	6.23318e-07	-0.164755	0.802	0.874	0.0141119
Paxx	6.23869e-07	-0.50201	0.16	0.263	0.0141244
Sorcs2	6.32537e-07	-0.588945	0.118	0.208	0.0143206
Suco	6.40065e-07	-0.469394	0.223	0.344	0.0144911
Cdc42ep3	6.40363e-07	-0.578575	0.118	0.208	0.0144978
Ski	6.41049e-07	-0.223812	0.68	0.833	0.0145134
Tmem230	6.4222e-07	-0.69652	0.125	0.218	0.0145399
Vangl2	6.42773e-07	-0.881834	0.043	0.104	0.0145524
Als2	6.44746e-07	-1.02595	0.073	0.146	0.014597
Sh3bgrl3	6.45953e-07	-0.307479	0.417	0.559	0.0146244
Dpy19l1	6.53367e-07	-0.462807	0.244	0.362	0.0147922
E230016M11Rik	6.60414e-07	-0.617188	0.074	0.149	0.0149518
Clic1	6.67057e-07	-0.224616	0.584	0.721	0.0151022
Svil	6.68641e-07	-0.349209	0.612	0.75	0.015138
Eif1a	6.69762e-07	0.787045	0.41	0.338	0.0151634
Aamdc	6.84021e-07	-0.54436	0.182	0.292	0.0154862
Tns1	6.8868e-07	-0.178112	0.596	0.744	0.0155917
Rflnb	6.908e-07	-0.989309	0.072	0.145	0.0156397
Ppt1	7.19604e-07	-0.460666	0.26	0.376	0.0162918
Eef2	7.28317e-07	0.318966	0.864	0.896	0.0164891
Stard9	7.37146e-07	-0.388564	0.311	0.438	0.016689
Hmgb1	7.41806e-07	0.285788	0.894	0.914	0.0167945
Pnkd	7.46679e-07	-0.339932	0.227	0.348	0.0169048
Yipf5	7.49677e-07	-0.321391	0.436	0.583	0.0169727
Shroom4	7.65973e-07	-1.03393	0.052	0.117	0.0173416
G0s2	7.72331e-07	-0.387979	0.299	0.42	0.0174856
Ndufs5	7.72722e-07	-0.239149	0.528	0.681	0.0174944
Gm15417	7.78278e-07	-0.74954	0.123	0.213	0.0176202
Naaladl2	7.81581e-07	-0.22857	0.672	0.813	0.017695
BC052040	7.84503e-07	-1.02511	0.06	0.126	0.0177612
Otub1	7.86306e-07	-0.304931	0.188	0.296	0.017802
Bcl3	7.88107e-07	1.49997	0.134	0.063	0.0178427
Naalad2	8.02443e-07	-0.460452	0.304	0.424	0.0181673
Triobp	8.08595e-07	-0.4677	0.292	0.41	0.0183066
Rps10	8.26866e-07	0.230987	0.956	0.962	0.0187202
Fgd4	8.38945e-07	-0.419655	0.262	0.382	0.0189937
Tmem106c	8.39464e-07	-0.633204	0.073	0.147	0.0190055
Cyhr1	8.40057e-07	-0.389113	0.267	0.393	0.0190189
Myo18a	8.51985e-07	-0.88631	0.094	0.177	0.0192889
Aig1	8.53365e-07	-0.390381	0.385	0.506	0.0193202
Mapkap1	8.59385e-07	-0.364775	0.347	0.487	0.0194565
Dcn	8.70976e-07	0.220581	0.996	0.997	0.0197189
Ndufb2	8.8163e-07	-0.346351	0.401	0.552	0.0199601
Chst14	9.07881e-07	-0.721907	0.076	0.152	0.0205544
Btbd10	9.10737e-07	-0.428053	0.205	0.317	0.0206191
Smarcd2	9.15478e-07	-0.372735	0.241	0.36	0.0207264
Ptpra	9.3501e-07	-0.292361	0.574	0.725	0.0211686
Arhgef10	9.41362e-07	-0.429244	0.276	0.399	0.0213124
Serpinb9	9.66906e-07	-0.599771	0.077	0.153	0.0218907
Taco1	9.70798e-07	-0.506072	0.077	0.152	0.0219789
Nfil3	9.76364e-07	1.21615	0.181	0.103	0.0221049
Klhl21	9.81906e-07	1.70988	0.114	0.049	0.0222303
Thbs2	9.84319e-07	0.56158	0.577	0.501	0.022285
Mgp	1.01381e-06	0.88848	0.646	0.612	0.0229526
Hadh	1.0228e-06	-0.478525	0.178	0.284	0.0231563
Cep78	1.02519e-06	-0.813501	0.048	0.11	0.0232102
Cacna1g	1.0326e-06	-0.808292	0.065	0.133	0.0233781
Casc4	1.05164e-06	-0.411643	0.247	0.364	0.0238092
Ndufs8	1.05197e-06	-0.312006	0.191	0.302	0.0238165
Sh3rf1	1.06425e-06	-0.479249	0.167	0.268	0.0240946
Cnpy3	1.06542e-06	-0.485472	0.171	0.272	0.0241212
Mettl15	1.06871e-06	-0.735736	0.06	0.128	0.0241957
Nfib	1.0804e-06	-0.274399	0.909	0.951	0.0244603
Tmem100	1.08221e-06	-0.590752	0.294	0.402	0.0245011
Mib2	1.08322e-06	-0.945779	0.08	0.154	0.0245241
Reep5	1.10779e-06	-0.237027	0.656	0.781	0.0250805
Txndc5	1.11605e-06	-0.319322	0.492	0.642	0.0252675
Uqcrb	1.11899e-06	-0.231808	0.62	0.739	0.0253338
Eno1	1.14096e-06	-0.498218	0.143	0.242	0.0258314
Col4a4	1.15503e-06	-0.304969	0.285	0.409	0.0261499
Zfp931	1.15918e-06	-0.635338	0.055	0.121	0.0262438
Rpl10	1.16201e-06	-0.246171	0.913	0.941	0.0263079
Fam110b	1.16352e-06	-0.549194	0.128	0.219	0.0263422
Ttc5	1.16596e-06	-0.622792	0.165	0.263	0.0263973
Rcor3	1.17237e-06	-0.380328	0.204	0.317	0.0265425
D130040H23Rik	1.2039e-06	-0.959561	0.069	0.139	0.0272563
Smpd1	1.20539e-06	-0.442654	0.145	0.243	0.02729
Pkm	1.22747e-06	-0.167476	0.524	0.68	0.0277899
Mtmr9	1.24003e-06	-0.434654	0.165	0.268	0.0280742
9330179D12Rik	1.24131e-06	-0.908102	0.046	0.107	0.0281032
Fap	1.24249e-06	-0.265066	0.641	0.765	0.02813
Borcs5	1.26371e-06	-0.486517	0.101	0.185	0.0286103
Tm7sf3	1.28268e-06	-0.299817	0.27	0.403	0.0290399
Rpl27	1.29835e-06	0.240048	0.921	0.913	0.0293947
Vipr2	1.30512e-06	-0.886501	0.062	0.129	0.029548
Fam102a	1.30537e-06	-0.746475	0.076	0.149	0.0295535
Clk1	1.30951e-06	0.587488	0.588	0.555	0.0296474
Zfyve21	1.31162e-06	-0.301159	0.263	0.397	0.0296951
Dnm3os	1.34782e-06	-0.272203	0.226	0.338	0.0305146
Arhgef2	1.35662e-06	-0.476719	0.306	0.43	0.0307138
Gm39469	1.36694e-06	-0.845694	0.069	0.139	0.0309476
Tcf7l1	1.37643e-06	-0.267034	0.516	0.652	0.0311623
AC149090.1	1.39755e-06	-0.372257	0.278	0.399	0.0316405
Impad1	1.4005e-06	-0.322844	0.345	0.48	0.0317072
Rnf170	1.40573e-06	-0.803654	0.127	0.216	0.0318258
Selenon	1.41021e-06	-0.315136	0.291	0.417	0.0319272
Arf5	1.41722e-06	-0.251103	0.736	0.853	0.0320858
Crtap	1.41907e-06	-0.402819	0.372	0.497	0.0321279
Fuz	1.42385e-06	-0.81181	0.059	0.125	0.032236
Bgn	1.43085e-06	-0.195453	0.609	0.699	0.0323945
Calm1	1.43341e-06	-0.236342	0.757	0.853	0.0324524
Lrrcc1	1.4508e-06	-0.532545	0.108	0.192	0.0328462
Rab2a	1.4516e-06	-0.221208	0.785	0.875	0.0328642
Slc2a10	1.46029e-06	-0.952065	0.058	0.122	0.0330609
Gm28863	1.48599e-06	1.69355	0.115	0.051	0.0336428
Aldh2	1.49505e-06	-0.162613	0.795	0.858	0.0338479
Tm2d3	1.50041e-06	-0.316769	0.195	0.308	0.0339692
Atp1a2	1.52434e-06	-0.515373	0.234	0.346	0.034511
Tmem203	1.56295e-06	-0.696697	0.052	0.117	0.0353852
Cep112	1.57023e-06	-0.246674	0.336	0.466	0.0355501
Serpinb1a	1.58013e-06	-0.889119	0.077	0.147	0.035774
Gnb5	1.60037e-06	-0.30617	0.103	0.187	0.0362323
Pdia6	1.60215e-06	-0.18089	0.64	0.775	0.0362726
Ecm1	1.6118e-06	-0.463754	0.647	0.715	0.0364912
Alkbh7	1.61564e-06	-0.362214	0.083	0.16	0.036578
Bcl2	1.62927e-06	1.1835	0.403	0.338	0.0368867
R3hdm4	1.64983e-06	-0.420802	0.293	0.412	0.0373522
Iffo1	1.65892e-06	-0.695692	0.106	0.19	0.0375579
Slc8a1	1.66571e-06	-0.568887	0.256	0.367	0.0377117
Plxna1	1.70164e-06	-0.760412	0.155	0.247	0.0385252
Gnao1	1.70486e-06	-0.526605	0.121	0.208	0.0385979
Cbx1	1.70535e-06	-0.191771	0.375	0.521	0.0386092
Itgbl1	1.71776e-06	-0.289791	0.498	0.629	0.0388901
Micu2	1.77072e-06	-0.537284	0.214	0.322	0.0400891
Hmgn1	1.78987e-06	-0.28445	0.618	0.737	0.0405227
Arhgef6	1.79106e-06	-0.445546	0.176	0.281	0.0405497
Bicc1	1.796e-06	0.382195	0.908	0.926	0.0406615
Socs2	1.82707e-06	1.06439	0.344	0.26	0.0413649
Ldlrap1	1.82963e-06	-0.739876	0.107	0.19	0.0414228
Pvr	1.83295e-06	0.972706	0.162	0.088	0.041498
Ldb2	1.83407e-06	-0.367665	0.319	0.444	0.0415234
Smyd4	1.83811e-06	-0.801393	0.045	0.104	0.0416149
Ccdc12	1.87908e-06	-0.252679	0.324	0.451	0.0425424
Clmp	1.8791e-06	-0.386414	0.636	0.718	0.0425427
Loxl1	1.88481e-06	-0.324797	0.646	0.756	0.042672
Abhd17a	1.89802e-06	-0.497313	0.243	0.357	0.0429712
2210408I21Rik	1.91809e-06	-0.278573	0.224	0.343	0.0434255
Ssr4	1.92041e-06	-0.188515	0.609	0.73	0.0434782
Rps11	1.93451e-06	0.218024	0.945	0.962	0.0437972
Tox	1.93909e-06	-0.800898	0.119	0.201	0.043901
Nsdhl	1.94432e-06	-0.86741	0.054	0.117	0.0440193
5730455P16Rik	1.96284e-06	-0.400641	0.116	0.202	0.0444386
Gm36107	1.96921e-06	1.33477	0.246	0.17	0.0445828
Cog5	1.98422e-06	-0.240034	0.36	0.5	0.0449227
Anapc5	2.01945e-06	-0.217634	0.512	0.657	0.0457203
Tmem14a	2.02482e-06	-0.729636	0.05	0.111	0.045842
Agpat2	2.0587e-06	-0.521316	0.105	0.188	0.0466089
Ift140	2.08133e-06	-0.924357	0.064	0.131	0.0471213
Fdps	2.0891e-06	-0.552356	0.177	0.272	0.0472973
Surf4	2.09248e-06	-0.321202	0.415	0.556	0.0473738
Nrp2	2.10784e-06	0.958124	0.263	0.18	0.0477214
Ahsa1	2.13826e-06	-0.424382	0.2	0.308	0.0484102
Qsox1	2.14274e-06	-0.415276	0.205	0.312	0.0485116
Bin1	2.17417e-06	-0.383344	0.346	0.459	0.0492232
Vav3	2.19667e-06	-0.446476	0.252	0.364	0.0497326
Rhoc	2.19693e-06	-0.164265	0.509	0.666	0.0497385
Kazn	2.20534e-06	-0.592445	0.124	0.209	0.0499288
Pgam2	2.23923e-06	-0.711743	0.07	0.14	0.0506962
Rpl9-ps6	2.26387e-06	1.21868	0.165	0.093	0.0512539
Snrpc	2.27143e-06	-0.244932	0.27	0.395	0.0514252
Ppp1r12b	2.27522e-06	-0.256947	0.517	0.66	0.051511
Ccl11	2.28103e-06	0.518416	0.717	0.657	0.0516424
Gm47283	2.30726e-06	0.695922	0.364	0.275	0.0522363
Enpp2	2.32328e-06	-0.497683	0.548	0.642	0.052599
Zfhx4	2.35862e-06	-0.265207	0.755	0.875	0.0533992
Mid1ip1	2.38988e-06	-0.370074	0.157	0.258	0.054107
Vwa8	2.39672e-06	-0.366203	0.207	0.315	0.0542617
Cpped1	2.48117e-06	-0.52048	0.142	0.236	0.0561737
Lrig1	2.49287e-06	-0.425645	0.279	0.397	0.0564385
Armcx1	2.54379e-06	-0.476436	0.101	0.183	0.0575913
Nckap5	2.55466e-06	0.797655	0.564	0.521	0.0578375
Gm26782	2.55656e-06	-0.299242	0.165	0.267	0.0578805
Slc37a3	2.58221e-06	-0.58328	0.137	0.225	0.0584612
Nek1	2.58953e-06	-0.348546	0.174	0.274	0.0586269
Copb1	2.61703e-06	-0.305242	0.486	0.631	0.0592497
Pfdn4	2.61968e-06	-0.803065	0.113	0.194	0.0593095
Fbxl4	2.6203e-06	-0.533399	0.128	0.219	0.0593235
Mxra8	2.66903e-06	-0.219541	0.658	0.794	0.0604269
Hmgxb4	2.70304e-06	-0.585253	0.149	0.239	0.0611967
Psap	2.71538e-06	-0.196181	0.896	0.945	0.0614761
Fam13c	2.72264e-06	-0.274331	0.215	0.331	0.0616406
Bicra	2.75329e-06	-0.328448	0.207	0.317	0.0623345
Med9	2.76596e-06	-0.920878	0.06	0.124	0.0626212
Ikbip	2.76719e-06	-0.262333	0.438	0.583	0.0626492
Prkaca	2.80182e-06	-0.390498	0.172	0.272	0.0634331
Mvk	2.86257e-06	-0.930712	0.067	0.132	0.0648087
Tubgcp2	2.93405e-06	-0.780482	0.082	0.154	0.0664269
Fam167a	3.03528e-06	-0.947314	0.065	0.129	0.0687188
Cirbp	3.04273e-06	-0.20957	0.305	0.44	0.0688873
Pbx1	3.04436e-06	-0.174877	0.702	0.824	0.0689244
Enox1	3.09725e-06	-0.375064	0.258	0.372	0.0701217
Srd5a3	3.12062e-06	-0.374437	0.125	0.216	0.0706507
Rcn2	3.12216e-06	-0.358389	0.479	0.608	0.0706857
Gpx8	3.17881e-06	-0.289932	0.427	0.549	0.0719683
Lrsam1	3.21507e-06	-0.975354	0.069	0.133	0.0727892
Enox2	3.23168e-06	-0.251923	0.206	0.313	0.0731652
Rhoq	3.30797e-06	0.547453	0.649	0.61	0.0748925
Amot	3.35802e-06	-0.911645	0.052	0.112	0.0760255
Flnc	3.3661e-06	-0.431627	0.216	0.324	0.0762086
Gabbr1	3.38044e-06	-0.428769	0.157	0.254	0.0765331
Ttc3	3.402e-06	-0.224288	0.509	0.659	0.0770214
Gk5	3.43811e-06	-0.436729	0.254	0.368	0.0778388
Tmtc2	3.45061e-06	-0.551318	0.276	0.381	0.0781217
Pdgfa	3.45235e-06	-0.916191	0.058	0.119	0.0781613
Ror2	3.51352e-06	-0.296046	0.215	0.329	0.079546
Zfp277	3.55588e-06	-0.278449	0.214	0.326	0.0805051
Nudcd2	3.57082e-06	-0.477847	0.189	0.291	0.0808435
Gm49959	3.57161e-06	-0.88763	0.047	0.105	0.0808613
Uba5	3.60726e-06	-0.302199	0.282	0.402	0.0816683
Fkbp2	3.63492e-06	-0.202317	0.451	0.597	0.0822945
Arhgap18	3.66821e-06	-0.410041	0.257	0.375	0.0830482
Cyp51	3.67932e-06	-0.498663	0.125	0.212	0.0832998
1110059E24Rik	3.68484e-06	-0.428869	0.195	0.298	0.0834248
Trps1	3.68738e-06	-0.278466	0.521	0.654	0.0834823
Zfp383	3.73127e-06	-0.993154	0.049	0.107	0.084476
Tspyl4	3.74393e-06	-0.611546	0.067	0.133	0.0847625
Nr1d2	3.77104e-06	0.730452	0.383	0.309	0.0853763
Zfp266	3.77923e-06	-0.298966	0.232	0.344	0.0855617
Ubtd2	3.82484e-06	-0.268224	0.331	0.465	0.0865944
Helz	3.83252e-06	-0.398433	0.297	0.419	0.0867682
Ptpa	3.936e-06	-0.591533	0.235	0.343	0.0891111
Tnni2	3.94225e-06	-0.273741	0.46	0.593	0.0892526
Sobp	3.94478e-06	-0.327752	0.505	0.631	0.0893098
Rabl3	3.96569e-06	-1.24634	0.047	0.104	0.0897833
Rpl23a	4.02906e-06	0.271061	0.877	0.897	0.0912178
Trappc9	4.04449e-06	-0.12492	0.28	0.409	0.0915672
Mtbp	4.05771e-06	-0.906685	0.049	0.107	0.0918666
Abhd12	4.09478e-06	-0.461001	0.203	0.309	0.0927059
Clptm1l	4.10628e-06	-0.344092	0.308	0.435	0.0929662
Gstp1	4.11289e-06	-0.559714	0.055	0.117	0.0931157
Etf1	4.16259e-06	0.679415	0.466	0.413	0.094241
Kalrn	4.17564e-06	-0.365557	0.192	0.295	0.0945365
Cbfa2t2	4.22292e-06	-0.400313	0.301	0.416	0.0956069
Hacl1	4.24165e-06	-0.595049	0.056	0.118	0.096031
Atp13a3	4.35148e-06	0.756003	0.383	0.299	0.0985174
Cd47	4.37974e-06	0.228408	0.884	0.9	0.0991572
Bcas2	4.38658e-06	-0.269397	0.319	0.463	0.0993121
Blvrb	4.38759e-06	-0.292461	0.426	0.563	0.0993351
Kcnq4	4.42195e-06	-0.913722	0.053	0.114	0.100113
Cdc26	4.45755e-06	-0.275773	0.321	0.448	0.100919
H2afy2	4.48286e-06	-0.430161	0.104	0.185	0.101492
Sumo2	4.59122e-06	-0.207347	0.715	0.823	0.103945
Bet1	4.61225e-06	-0.469333	0.239	0.351	0.104421
Efcc1	4.61275e-06	-1.05551	0.067	0.131	0.104433
Myo9a	4.68033e-06	-0.251612	0.562	0.688	0.105963
Trp53bp1	4.69302e-06	-0.671943	0.126	0.209	0.10625
Sp100	4.69339e-06	-0.441919	0.315	0.424	0.106258
Pld1	4.71149e-06	0.875479	0.485	0.43	0.106668
Timm44	4.73464e-06	-0.538646	0.125	0.211	0.107192
Iqgap2	4.74456e-06	-0.580129	0.099	0.174	0.107417
Mydgf	4.74676e-06	-0.276997	0.359	0.499	0.107467
Aarsd1	4.75169e-06	-0.369675	0.206	0.312	0.107578
Mff	4.78853e-06	-0.318586	0.333	0.459	0.108412
Washc1	4.97893e-06	-0.550736	0.086	0.159	0.112723
Mbtps1	4.99497e-06	-0.240484	0.359	0.493	0.113086
Mlec	5.01585e-06	-0.263343	0.352	0.472	0.113559
Nfatc3	5.02579e-06	-0.260237	0.327	0.451	0.113784
Hspb1	5.10445e-06	0.888172	0.386	0.316	0.115565
Mppe1	5.13346e-06	-0.898986	0.075	0.14	0.116221
Mbip	5.16082e-06	-0.514512	0.117	0.199	0.116841
Abca3	5.24997e-06	-0.541721	0.125	0.208	0.118859
Tcta	5.28033e-06	-0.729576	0.113	0.192	0.119547
Abhd8	5.30335e-06	-0.583692	0.103	0.181	0.120068
Nexn	5.31877e-06	-0.39563	0.1	0.177	0.120417
Man1a	5.32097e-06	0.364314	0.797	0.781	0.120467
Sulf1	5.32837e-06	0.441182	0.749	0.765	0.120634
Bace1	5.46855e-06	-0.469583	0.187	0.285	0.123808
Rps25	5.50222e-06	0.208712	0.922	0.931	0.12457
Morf4l2	5.5218e-06	-0.181301	0.596	0.739	0.125014
Slc7a11	5.5521e-06	-0.312956	0.199	0.302	0.1257
Stxbp6	5.7161e-06	-0.234654	0.443	0.58	0.129413
Synm	5.73088e-06	-0.20347	0.147	0.239	0.129747
Nfat5	5.74431e-06	-0.262658	0.576	0.712	0.130051
Trip11	5.81406e-06	-0.274848	0.471	0.607	0.13163
Eva1b	5.82064e-06	-0.220429	0.346	0.476	0.131779
Sema4c	5.86026e-06	-0.513022	0.137	0.225	0.132676
Hic1	5.87768e-06	-0.47558	0.278	0.385	0.133071
Rilpl1	5.91237e-06	-0.365146	0.164	0.257	0.133856
Mrpl27	5.94058e-06	-0.433769	0.199	0.303	0.134495
Gm35188	5.95492e-06	-0.98048	0.051	0.108	0.134819
Zfp560	5.97037e-06	-0.467217	0.176	0.272	0.135169
Atp2b4	6.01916e-06	-0.318883	0.399	0.522	0.136274
Xylt1	6.02203e-06	-0.214993	0.243	0.354	0.136339
Cndp2	6.04322e-06	0.805294	0.429	0.369	0.136819
Ap2a2	6.06302e-06	-0.182156	0.417	0.549	0.137267
Grn	6.14828e-06	-0.237268	0.591	0.723	0.139197
Pja2	6.1766e-06	-0.225535	0.479	0.61	0.139838
Fundc2	6.19022e-06	-0.190447	0.415	0.541	0.140147
AW554918	6.3056e-06	-0.272981	0.333	0.455	0.142759
Osbpl3	6.3287e-06	-0.571916	0.112	0.19	0.143282
Tcf4	6.36245e-06	-0.196159	0.907	0.959	0.144046
Polk	6.41593e-06	-0.542641	0.109	0.19	0.145257
Pwwp3a	6.4257e-06	-0.520824	0.124	0.208	0.145478
2900026A02Rik	6.44784e-06	-0.508634	0.191	0.289	0.145979
Plaat3	6.45094e-06	-0.26467	0.209	0.319	0.146049
Spry1	6.46243e-06	-0.329718	0.344	0.459	0.146309
Commd8	6.46433e-06	-0.406737	0.149	0.237	0.146353
Fuom	6.50501e-06	-0.685877	0.079	0.149	0.147273
Gnb1	6.5125e-06	-0.195394	0.714	0.826	0.147443
Klhl42	6.51624e-06	-0.574603	0.084	0.156	0.147528
Gxylt2	6.52571e-06	-0.0841499	0.209	0.313	0.147742
Glod4	6.60582e-06	-0.402806	0.173	0.268	0.149556
Manba	6.6725e-06	-0.615867	0.091	0.162	0.151065
Ndufc1	6.74588e-06	-0.200894	0.458	0.596	0.152727
Rapgef6	6.78739e-06	0.498124	0.565	0.499	0.153667
Tgfb2	6.79221e-06	-0.354296	0.376	0.494	0.153776
Derl2	6.82981e-06	-0.401201	0.241	0.346	0.154627
Cacnb4	6.86107e-06	-0.410258	0.113	0.192	0.155335
Taok3	6.87873e-06	-0.316616	0.403	0.534	0.155735
Elp4	6.89445e-06	-0.28377	0.261	0.375	0.15609
Smad7	6.97399e-06	1.05424	0.251	0.177	0.157891
Ptp4a3	7.02246e-06	-0.256574	0.169	0.27	0.158988
Phyh	7.14934e-06	-0.441929	0.146	0.235	0.161861
Erp29	7.17128e-06	-0.280727	0.421	0.552	0.162358
Procr	7.23176e-06	0.621535	0.472	0.393	0.163727
Nrxn2	7.2615e-06	-0.906081	0.07	0.135	0.1644
Gpcpd1	7.33229e-06	-0.2938	0.212	0.316	0.166003
Aoc3	7.33562e-06	-1.2098	0.055	0.112	0.166078
Pepd	7.39188e-06	-0.747748	0.108	0.185	0.167352
Lamp1	7.42633e-06	-0.216665	0.819	0.896	0.168132
Pik3r2	7.44801e-06	-0.377728	0.206	0.313	0.168623
Ghr	7.49551e-06	-0.0635023	0.639	0.765	0.169698
mt-Nd6	7.54355e-06	-0.682784	0.116	0.194	0.170786
Col11a1	7.71948e-06	-1.2758	0.085	0.149	0.174769
Meg3	7.73235e-06	-0.416212	0.662	0.742	0.17506
Abhd2	7.80023e-06	-0.447135	0.202	0.298	0.176597
Samd4	7.83426e-06	0.658849	0.56	0.532	0.177368
Asah2	7.89982e-06	-0.487208	0.139	0.226	0.178852
Ralgps1	8.04321e-06	-0.803052	0.067	0.129	0.182098
4931406C07Rik	8.04605e-06	-0.506738	0.1	0.176	0.182163
Sox6	8.14451e-06	-0.608689	0.072	0.138	0.184392
Adam23	8.16284e-06	-0.680489	0.144	0.226	0.184807
Ppfibp1	8.16377e-06	-0.182294	0.428	0.573	0.184828
Gm16201	8.23873e-06	-0.51175	0.102	0.177	0.186525
Tmem134	8.26397e-06	-0.14315	0.27	0.396	0.187096
Txndc15	8.37841e-06	-0.226889	0.294	0.419	0.189687
Zfp90	8.38956e-06	-0.835092	0.074	0.139	0.18994
Plpp3	8.65556e-06	0.467347	0.932	0.958	0.195962
Cept1	8.71466e-06	-0.517607	0.278	0.388	0.1973
Emc10	8.83148e-06	-0.34247	0.439	0.576	0.199945
Tpcn1	8.83999e-06	-0.417575	0.217	0.316	0.200137
Hjurp	8.86808e-06	-0.257242	0.23	0.336	0.200773
Tmem63b	8.89146e-06	-0.674888	0.126	0.206	0.201303
Spred1	8.96399e-06	0.564364	0.606	0.586	0.202945
Gng10	9.02131e-06	-0.205623	0.436	0.577	0.204243
Idi1	9.08451e-06	-0.416938	0.114	0.194	0.205673
Hist1h1e	9.08556e-06	-0.631724	0.064	0.128	0.205697
Elovl5	9.08618e-06	-0.326142	0.176	0.27	0.205711
Ufsp2	9.09258e-06	-0.363856	0.208	0.313	0.205856
E130311K13Rik	9.14508e-06	-0.674321	0.056	0.115	0.207045
Pja1	9.18148e-06	-0.407836	0.181	0.275	0.207869
Stxbp1	9.20273e-06	-0.246376	0.218	0.329	0.20835
Gdf10	9.39449e-06	-1.22949	0.132	0.208	0.212691
Mrps33	9.53584e-06	-0.272163	0.353	0.485	0.215891
Map3k8	9.54532e-06	0.885943	0.178	0.104	0.216106
Gstm5	9.55313e-06	-0.344273	0.246	0.36	0.216283
Pam16	9.70006e-06	-0.494465	0.166	0.258	0.219609
Taldo1	9.72951e-06	-0.259343	0.322	0.441	0.220276
Ak1	9.77008e-06	-0.490159	0.069	0.132	0.221195
Phykpl	9.82594e-06	-0.542919	0.093	0.166	0.222459
Eif2ak3	9.953e-06	-0.308515	0.286	0.404	0.225336
Coro7	9.96146e-06	-0.734306	0.102	0.177	0.225527
Abhd18	1.00629e-05	-0.291517	0.16	0.251	0.227824
Tle1	1.01002e-05	-0.327094	0.224	0.329	0.228668
Brd7	1.01014e-05	-0.402753	0.26	0.367	0.228696
Cilp	1.01707e-05	-0.561447	0.316	0.416	0.230265
Thbs4	1.01753e-05	-0.777736	0.213	0.303	0.230369
Phgdh	1.0229e-05	-0.823227	0.103	0.177	0.231584
Pde4dip	1.0284e-05	-0.321842	0.231	0.337	0.232831
Purg	1.03233e-05	-0.252695	0.194	0.299	0.23372
Fam20a	1.03241e-05	-0.410305	0.262	0.361	0.233739
Dcaf4	1.03869e-05	-0.841776	0.06	0.118	0.23516
Ccdc186	1.04219e-05	-0.335601	0.285	0.397	0.235951
Mmp14	1.04791e-05	0.368868	0.739	0.744	0.237246
Msto1	1.06112e-05	-1.02732	0.05	0.105	0.240237
Nupr1	1.06298e-05	-0.140357	0.722	0.802	0.24066
Abhd14a	1.06676e-05	-0.34817	0.209	0.315	0.241514
Snx18	1.07092e-05	-0.326342	0.47	0.587	0.242456
Slc25a4	1.08256e-05	-0.184081	0.758	0.854	0.245092
Tmem147	1.08514e-05	-0.243446	0.279	0.396	0.245676
Pdcl	1.09243e-05	-0.65905	0.119	0.198	0.247327
Heatr5a	1.09283e-05	-0.407872	0.352	0.466	0.247416
Ptpre	1.09761e-05	-0.483641	0.102	0.177	0.248499
Cdk5	1.10496e-05	-0.482967	0.077	0.143	0.250163
Csad	1.12325e-05	-0.359362	0.18	0.274	0.254304
Tmem181a	1.12515e-05	-0.539801	0.149	0.233	0.254735
Fopnl	1.12965e-05	-0.426431	0.156	0.243	0.255753
P3h4	1.1339e-05	-0.32866	0.201	0.303	0.256715
Suclg1	1.13546e-05	-0.277383	0.327	0.452	0.257068
Marveld1	1.13663e-05	-0.361735	0.206	0.305	0.257334
Zfp512b	1.13814e-05	-0.646809	0.068	0.129	0.257675
Spon1	1.13984e-05	-0.650965	0.215	0.303	0.258059
Zdhhc21	1.14652e-05	-0.432877	0.157	0.244	0.259571
Klhl22	1.14909e-05	-0.346415	0.195	0.291	0.260153
1700012D14Rik	1.15065e-05	-0.615606	0.096	0.167	0.260506
Evi5l	1.16289e-05	-0.514284	0.101	0.173	0.263279
Deptor	1.17498e-05	0.633716	0.508	0.444	0.266015
Fmnl1	1.18446e-05	-0.8084	0.055	0.112	0.268161
Zfp503	1.18763e-05	-0.513707	0.217	0.317	0.268879
Nmb	1.20282e-05	-0.620801	0.198	0.287	0.272319
Aco1	1.20707e-05	-0.425184	0.183	0.278	0.27328
Dynlt1f	1.21449e-05	-0.486558	0.101	0.177	0.274961
Vtn	1.22006e-05	-0.482789	0.239	0.34	0.276222
Rps26	1.22683e-05	0.191888	0.931	0.94	0.277755
Sash1	1.23342e-05	-0.21258	0.69	0.798	0.279246
Esyt1	1.23582e-05	-0.322968	0.22	0.327	0.279791
Poglut2	1.23996e-05	-0.712882	0.069	0.132	0.280727
Mapk6	1.24935e-05	-0.32434	0.186	0.281	0.282853
Bcr	1.25482e-05	-0.252187	0.235	0.343	0.284091
Sec61b	1.25591e-05	-0.0975111	0.632	0.77	0.284337
Cul4a	1.25623e-05	-0.240626	0.265	0.393	0.28441
Mvb12a	1.2639e-05	-0.420263	0.182	0.281	0.286148
S100a13	1.26747e-05	0.361796	0.803	0.805	0.286955
Mmp16	1.27186e-05	-0.78571	0.084	0.15	0.287949
Fchsd2	1.27522e-05	-0.314587	0.232	0.337	0.28871
Zfp975	1.28306e-05	-0.540722	0.08	0.146	0.290484
A630089N07Rik	1.28693e-05	-0.483048	0.077	0.143	0.291361
Ptbp3	1.30002e-05	0.574665	0.55	0.499	0.294325
Dctn4	1.33073e-05	-0.343919	0.387	0.504	0.301278
Tecr	1.33291e-05	-0.247711	0.44	0.569	0.30177
Gamt	1.33477e-05	-0.772575	0.083	0.149	0.302191
2410004B18Rik	1.33859e-05	-0.421741	0.14	0.229	0.303057
Hikeshi	1.3459e-05	-0.300284	0.269	0.386	0.304712
Fcgrt	1.36352e-05	-0.17382	0.719	0.826	0.308701
Tspan6	1.36922e-05	-0.754219	0.073	0.136	0.30999
Tsen34	1.37363e-05	-0.218086	0.367	0.501	0.310991
Manea	1.37956e-05	-0.444696	0.143	0.226	0.312333
Cep250	1.38812e-05	-0.510849	0.095	0.169	0.314269
Sdc3	1.38851e-05	-0.923189	0.048	0.101	0.314359
Xkr4	1.40312e-05	-1.16567	0.055	0.11	0.317667
Ranbp17	1.40374e-05	-0.698139	0.069	0.132	0.317807
Hoxc8	1.40458e-05	-0.4399	0.16	0.246	0.317998
Cd55	1.40503e-05	-0.462488	0.36	0.458	0.318099
Kdm2b	1.41371e-05	-0.663509	0.103	0.176	0.320063
Rem1	1.4282e-05	-0.385747	0.121	0.201	0.323345
Jag1	1.43996e-05	-0.476616	0.17	0.258	0.326006
Platr25	1.45679e-05	-0.508846	0.077	0.142	0.329818
Plec	1.4649e-05	-0.224025	0.346	0.465	0.331652
Dbi	1.47866e-05	-0.247335	0.558	0.695	0.334769
Commd9	1.49913e-05	-0.467635	0.089	0.16	0.339402
Anapc13	1.51914e-05	-0.359311	0.293	0.406	0.343933
Hoxc10	1.53177e-05	-0.361371	0.227	0.333	0.346792
Prorsd1	1.54088e-05	-0.480436	0.164	0.254	0.348855
Fads3	1.55802e-05	-0.559333	0.076	0.14	0.352735
Prickle1	1.55868e-05	-0.609037	0.334	0.44	0.352885
Dact2	1.5646e-05	-1.48831	0.113	0.177	0.354225
Nphp3	1.57679e-05	-0.318357	0.109	0.185	0.356986
Atp6v0a1	1.58266e-05	-0.445226	0.238	0.34	0.358313
Stradb	1.59364e-05	-0.85836	0.057	0.114	0.360801
Pla2g12a	1.594e-05	-0.435339	0.102	0.176	0.360882
Zfp518a	1.59601e-05	-0.759779	0.069	0.129	0.361336
Kif13b	1.59831e-05	-0.202029	0.57	0.697	0.361857
Gab3	1.61257e-05	-0.317392	0.082	0.15	0.365087
Medag	1.61751e-05	0.415072	0.81	0.81	0.366205
Nova1	1.62005e-05	0.722136	0.656	0.629	0.36678
Nop58	1.62207e-05	0.733757	0.354	0.281	0.367236
Ttc21b	1.62256e-05	-0.569882	0.1	0.171	0.367347
Hfe	1.63747e-05	-0.74401	0.142	0.226	0.370724
Caml	1.65191e-05	-0.226213	0.214	0.316	0.373992
Smg6	1.68486e-05	-0.192566	0.523	0.671	0.381452
Lrrc8d	1.68552e-05	-0.276632	0.19	0.288	0.381602
Hdac2	1.70185e-05	-0.298811	0.299	0.417	0.385299
Zhx3	1.71876e-05	-0.186761	0.477	0.607	0.389127
Hip1	1.76414e-05	-0.186797	0.293	0.406	0.399402
Olfr1033	1.77691e-05	0.0559053	0.085	0.153	0.402292
Cntfr	1.7775e-05	-0.354588	0.153	0.236	0.402426
Tmem204	1.81298e-05	-0.384826	0.201	0.301	0.41046
Atxn7	1.83555e-05	-0.255372	0.343	0.463	0.415569
Efemp2	1.84491e-05	-0.241332	0.348	0.469	0.417688
Bckdha	1.84881e-05	-0.417131	0.154	0.242	0.418571
Tmem39a	1.85095e-05	-0.372374	0.195	0.294	0.419056
Ddb2	1.85836e-05	-0.790517	0.069	0.131	0.420732
Supt3	1.86385e-05	-0.410481	0.218	0.317	0.421976
Mcph1	1.87354e-05	-0.60042	0.06	0.117	0.424168
Wwc2	1.87452e-05	-0.186966	0.474	0.603	0.424392
Rpl29	1.88147e-05	0.260559	0.894	0.904	0.425965
Pacs2	1.90357e-05	-0.329496	0.23	0.33	0.430967
Clic4	1.91294e-05	0.552425	0.642	0.632	0.43309
Mrps14	1.91343e-05	-0.260628	0.377	0.513	0.433199
Epb41l1	1.91761e-05	-0.353835	0.16	0.247	0.434148
Tgfb3	1.93045e-05	-0.449556	0.165	0.253	0.437053
Tug1	1.9409e-05	-0.312607	0.227	0.337	0.43942
Ctsz	1.9411e-05	-0.15844	0.649	0.798	0.439464
Cacnb2	1.95842e-05	-0.542532	0.056	0.112	0.443386
Prkdc	1.95984e-05	-0.354617	0.153	0.239	0.443709
Izumo4	1.96152e-05	-0.179955	0.093	0.167	0.444088
Zbtb20	1.96216e-05	-0.132683	0.965	0.986	0.444233
Snx21	1.98662e-05	-0.292429	0.284	0.4	0.449771
Swap70	2.02806e-05	0.909176	0.402	0.348	0.459152
Rhob	2.0335e-05	-0.134595	0.47	0.624	0.460385
Fhl1	2.03421e-05	-0.417459	0.345	0.452	0.460545
Rcan3	2.05271e-05	-0.747005	0.081	0.147	0.464733
Akr1a1	2.06489e-05	-0.222355	0.63	0.735	0.467491
Tlcd2	2.06585e-05	-0.818854	0.05	0.103	0.467708
Evc	2.0663e-05	-0.26908	0.141	0.228	0.46781
Wdr66	2.07498e-05	-0.407805	0.197	0.291	0.469775
Dync2h1	2.10122e-05	-0.197485	0.246	0.362	0.475716
Rps6ka2	2.11275e-05	-0.943742	0.062	0.121	0.478326
Lactb	2.12539e-05	-0.787005	0.052	0.105	0.481188
Aspscr1	2.1326e-05	-0.394853	0.133	0.215	0.482822
Nmrk1	2.13596e-05	-0.873101	0.067	0.126	0.483581
Papss2	2.1716e-05	1.01268	0.418	0.358	0.491651
Mras	2.17603e-05	-0.465693	0.071	0.135	0.492654
Scamp2	2.18947e-05	-0.404233	0.273	0.372	0.495696
Sec61a1	2.20157e-05	-0.31817	0.424	0.563	0.498435
Sema3a	2.22342e-05	-1.14814	0.101	0.169	0.503382
Mccc2	2.2327e-05	-0.570619	0.088	0.154	0.505483
Klhdc8b	2.25691e-05	-0.745707	0.069	0.128	0.510965
4930404H11Rik	2.25803e-05	-0.909862	0.07	0.129	0.511218
Adgrd1	2.29913e-05	0.587392	0.625	0.596	0.520522
Erp44	2.31451e-05	-0.257796	0.414	0.548	0.524006
Hspa14	2.32272e-05	-0.448259	0.182	0.274	0.525864
Ccdc34	2.3237e-05	-0.247822	0.232	0.334	0.526086
Ms4a4d	2.36864e-05	0.564141	0.652	0.628	0.53626
Krt10	2.37641e-05	-0.533308	0.085	0.152	0.538019
Erich1	2.37844e-05	-0.502822	0.102	0.174	0.538478
Ttc39c	2.38596e-05	-0.338469	0.083	0.149	0.540182
Foxp1	2.38798e-05	0.343659	0.827	0.847	0.54064
Ston2	2.3884e-05	-0.432339	0.272	0.375	0.540733
Socs1	2.38996e-05	-0.564009	0.09	0.156	0.541087
Zfp438	2.39389e-05	-0.331415	0.118	0.197	0.541976
Csrp2	2.40307e-05	-0.230733	0.237	0.334	0.544054
Mcts1	2.40763e-05	-0.197884	0.264	0.376	0.545088
Polr2b	2.41317e-05	-0.343319	0.199	0.296	0.546342
Tob1	2.41334e-05	-0.430155	0.133	0.213	0.546381
Lmo2	2.43786e-05	-0.535513	0.19	0.278	0.551931
Txndc11	2.4458e-05	-0.259039	0.281	0.396	0.553728
Chrd	2.44694e-05	-0.173279	0.138	0.225	0.553987
Runx1	2.45024e-05	0.919207	0.245	0.167	0.554735
Zbtb38	2.46061e-05	-0.242007	0.316	0.434	0.557082
2900076A07Rik	2.46656e-05	-0.44453	0.085	0.152	0.55843
Prrc1	2.48207e-05	-0.238523	0.474	0.594	0.56194
Cbx6	2.49058e-05	-0.240406	0.318	0.431	0.563867
Vcan	2.49384e-05	-0.115896	0.496	0.649	0.564605
Ccl8	2.49812e-05	1.34163	0.1	0.046	0.565575
Ifi30	2.51342e-05	-0.235963	0.29	0.404	0.569037
Fam53b	2.51926e-05	-0.483521	0.054	0.11	0.570361
Gm15675	2.55905e-05	-0.63633	0.133	0.209	0.57937
Gtf2i	2.59237e-05	-0.412005	0.333	0.445	0.586912
Hsd11b1	2.59413e-05	0.597409	0.53	0.449	0.587311
Borcs7	2.59444e-05	-0.314453	0.123	0.201	0.58738
Dusp23	2.59959e-05	-0.345475	0.095	0.166	0.588546
Cars2	2.66532e-05	-0.691001	0.107	0.177	0.603429
Slc38a10	2.68182e-05	-0.312965	0.322	0.433	0.607165
Ago4	2.7278e-05	-0.502179	0.072	0.133	0.617573
Dpyd	2.74051e-05	1.01169	0.487	0.437	0.620452
Fam161a	2.74938e-05	-0.474202	0.086	0.154	0.62246
Firre	2.7549e-05	-0.325193	0.118	0.194	0.62371
Adgrl2	2.76122e-05	-0.421732	0.162	0.244	0.62514
Lars2	2.76814e-05	-0.230987	0.45	0.587	0.626707
Ints1	2.77739e-05	-0.525299	0.083	0.147	0.628801
Gm15261	2.7915e-05	-0.72359	0.104	0.174	0.631996
Aff1	2.7989e-05	0.551531	0.617	0.605	0.633671
Ppl	2.81665e-05	0.611741	0.45	0.395	0.637689
Araf	2.82187e-05	-0.271924	0.246	0.354	0.638872
Acbd3	2.83694e-05	-0.286099	0.345	0.476	0.642284
Rcl1	2.83789e-05	0.893744	0.233	0.163	0.642498
Srp54a	2.86655e-05	-0.637375	0.093	0.16	0.648986
Pvt1	2.88445e-05	0.830055	0.429	0.388	0.65304
Eif4g3	2.89351e-05	-0.288223	0.699	0.777	0.655092
Zfp52	2.90253e-05	-0.812773	0.063	0.119	0.657132
Rps17	2.97302e-05	0.229224	0.864	0.883	0.673091
Rpn1	2.97487e-05	-0.205319	0.515	0.646	0.673512
Copb2	2.98067e-05	-0.252835	0.486	0.61	0.674824
Abcg2	2.99194e-05	-0.471556	0.109	0.184	0.677375
Glmn	3.00727e-05	-0.460299	0.096	0.166	0.680845
Cchcr1	3.00855e-05	-0.567818	0.063	0.121	0.681137
Fgfr2	3.01419e-05	-0.192564	0.328	0.442	0.682414
Gda	3.02798e-05	1.06786	0.31	0.244	0.685534
Selenoh	3.05263e-05	-0.390896	0.123	0.201	0.691115
Ckap5	3.05931e-05	-0.252737	0.302	0.423	0.692627
Rap2b	3.11871e-05	-0.446377	0.173	0.263	0.706077
Rpap1	3.1477e-05	-1.07584	0.049	0.1	0.712638
Gm12743	3.16391e-05	-0.500854	0.102	0.173	0.716309
Dpp3	3.17396e-05	-0.493608	0.126	0.205	0.718585
Dync2li1	3.18833e-05	-0.509217	0.103	0.174	0.721838
Edil3	3.1954e-05	-0.819205	0.05	0.101	0.72344
Fli1	3.20587e-05	-0.629838	0.13	0.205	0.72581
Tnfrsf1a	3.21063e-05	0.546321	0.53	0.497	0.726887
Zfp521	3.21919e-05	-0.154261	0.655	0.779	0.728824
Metap1d	3.23683e-05	-0.277267	0.178	0.268	0.732817
Slc25a21	3.26314e-05	-0.630713	0.068	0.126	0.738776
Ankfy1	3.2752e-05	-0.297084	0.25	0.357	0.741505
Snrnp27	3.27734e-05	-0.233694	0.308	0.426	0.741989
Pigt	3.2962e-05	-0.341785	0.213	0.315	0.746259
Prpf8	3.29733e-05	-0.333334	0.322	0.442	0.746515
Ndufab1	3.30034e-05	-0.211209	0.377	0.511	0.747197
Cby1	3.32688e-05	-0.653541	0.087	0.153	0.753205
Tdrd3	3.33518e-05	-0.297547	0.339	0.463	0.755085
Slc9a3r2	3.33538e-05	-0.532615	0.07	0.131	0.75513
Fam234a	3.35883e-05	-0.537942	0.153	0.236	0.76044
Ppip5k2	3.36582e-05	-0.398882	0.092	0.159	0.762022
Ptov1	3.38172e-05	-0.255631	0.399	0.529	0.765622
Ikzf2	3.38659e-05	-0.666826	0.094	0.162	0.766723
Kat6b	3.40464e-05	-0.257666	0.423	0.544	0.77081
Itsn1	3.40541e-05	-0.201236	0.456	0.594	0.770984
Mmadhc	3.43215e-05	-0.471834	0.243	0.336	0.77704
Bola3	3.45994e-05	-0.0798401	0.232	0.334	0.783331
Tmem192	3.47943e-05	-0.433047	0.08	0.145	0.787744
Brd9	3.47948e-05	-0.283777	0.231	0.33	0.787755
Gna12	3.47999e-05	-0.20846	0.24	0.348	0.78787
Pde1a	3.48342e-05	0.958517	0.437	0.389	0.788647
Creb3l2	3.5184e-05	-0.279209	0.56	0.67	0.796566
Nphp1	3.55772e-05	-0.780006	0.077	0.138	0.805467
Tmcc3	3.56866e-05	-0.508137	0.359	0.458	0.807944
Mccc1	3.59849e-05	-0.231226	0.097	0.167	0.814698
Smpd2	3.60816e-05	-0.412238	0.095	0.163	0.816886
Gstt3	3.64717e-05	-0.524889	0.093	0.16	0.82572
Cog6	3.64856e-05	-0.557748	0.08	0.143	0.826034
Rab40c	3.65631e-05	-0.401693	0.157	0.242	0.827788
Rtn1	3.66285e-05	0.912749	0.369	0.306	0.82927
Slc25a5	3.67363e-05	0.636822	0.449	0.396	0.83171
Mthfd2	3.68069e-05	-0.827371	0.071	0.129	0.833308
Ccnl1	3.70273e-05	0.525177	0.438	0.372	0.838298
Spag7	3.70452e-05	-0.582761	0.198	0.287	0.838703
Cyba	3.71542e-05	-0.214055	0.694	0.801	0.84117
Mdh1	3.71562e-05	-0.286263	0.372	0.494	0.841217
Tex14	3.72989e-05	1.52759	0.112	0.058	0.844448
Def6	3.77163e-05	-0.661284	0.071	0.131	0.853897
Adgra3	3.77476e-05	-0.429091	0.22	0.313	0.854606
Cdk5rap2	3.79371e-05	-0.511226	0.152	0.232	0.858896
Sertad3	3.81057e-05	-0.444259	0.087	0.153	0.862712
Dusp22	3.82735e-05	-0.333934	0.159	0.246	0.866512
mt-Nd3	3.85113e-05	-0.119392	0.938	0.969	0.871895
Zhx2	3.87862e-05	-0.114354	0.352	0.489	0.87812
Vegfa	3.88677e-05	-0.421312	0.211	0.299	0.879964
Grk4	3.89743e-05	-0.769051	0.106	0.171	0.882379
Gm39090	3.91607e-05	-0.912723	0.06	0.114	0.886599
Cat	3.9337e-05	-0.203388	0.226	0.33	0.890589
Ank3	3.94298e-05	-1.26894	0.105	0.169	0.89269
Ppfibp2	3.95265e-05	-0.582883	0.109	0.177	0.894879
Ehd1	3.96762e-05	-0.233501	0.319	0.428	0.898269
Tbx5	3.98168e-05	-0.518099	0.054	0.108	0.901453
Eepd1	3.98364e-05	-0.561615	0.056	0.111	0.901897
Eps8	4.01107e-05	0.590891	0.544	0.501	0.908106
Ndufb3	4.01953e-05	-0.182442	0.385	0.514	0.910022
Ndufa9	4.02103e-05	-0.367623	0.196	0.289	0.910361
Acss3	4.05916e-05	1.00665	0.403	0.348	0.918994
Adamts1	4.12227e-05	0.702216	0.407	0.354	0.933281
Zfp651	4.15494e-05	-0.635646	0.117	0.19	0.940678
Prss12	4.20421e-05	-0.63678	0.055	0.108	0.951834
Ap5m1	4.20972e-05	-0.383866	0.115	0.19	0.95308
Gosr2	4.24957e-05	-0.391314	0.148	0.229	0.962102
Naca	4.25259e-05	0.271404	0.868	0.871	0.962785
Farp1	4.26806e-05	-0.287377	0.451	0.572	0.966289
Nfe2l2	4.29697e-05	0.377387	0.634	0.607	0.972834
Ccnd1	4.30241e-05	-0.418804	0.078	0.139	0.974066
Tada3	4.3161e-05	-0.536959	0.092	0.157	0.977166
Pts	4.31961e-05	-0.495549	0.127	0.202	0.97796
Spsb2	4.33788e-05	-0.679855	0.089	0.153	0.982096
Jam2	4.39347e-05	-0.444463	0.174	0.261	0.994682
Pdgfrb	4.3996e-05	-0.150758	0.484	0.618	0.99607
Art3	4.39966e-05	-0.413411	0.052	0.105	0.996083
Kcnc2	4.45857e-05	-0.397657	0.129	0.202	1
Zfyve16	4.49555e-05	-0.397389	0.162	0.246	1
Neat1	4.56268e-05	0.415405	0.827	0.881	1
Smim7	4.58103e-05	-0.231708	0.374	0.504	1
Fam214b	4.58719e-05	-0.59579	0.049	0.1	1
Spata1	4.628e-05	-0.630706	0.049	0.1	1
Sptssa	4.63765e-05	-0.226707	0.413	0.532	1
Idh2	4.66964e-05	-0.347558	0.179	0.267	1
Klf2	4.67895e-05	-0.270779	0.469	0.573	1
Tmem65	4.68376e-05	0.505632	0.587	0.565	1
Abhd16a	4.73682e-05	-0.196924	0.248	0.353	1
Adam22	4.76643e-05	-0.756158	0.074	0.132	1
Piezo2	4.76769e-05	-0.710589	0.123	0.195	1
Fut11	4.77054e-05	-0.267962	0.227	0.323	1
Gpatch2	4.80322e-05	-0.155147	0.256	0.369	1
Gstcd	4.81414e-05	-0.710227	0.059	0.112	1
Trappc4	4.81817e-05	-0.309296	0.258	0.367	1
2610307P16Rik	4.81907e-05	-0.260855	0.14	0.218	1
Rnf7	4.85823e-05	-0.140528	0.385	0.511	1
Camk1	4.87042e-05	-0.338391	0.298	0.404	1
Yes1	4.88749e-05	-0.462107	0.191	0.278	1
Ndufb7	4.89059e-05	-0.168355	0.448	0.58	1
Lyz2	4.92446e-05	1.14268	0.168	0.104	1
Rnf130	4.94403e-05	-0.223944	0.412	0.534	1
Tuba1a	4.95408e-05	-0.105811	0.825	0.9	1
Cep57	4.95837e-05	-0.423593	0.109	0.181	1
Gstt2	4.96002e-05	1.11398	0.257	0.194	1
Asb7	4.96424e-05	-0.633286	0.125	0.197	1
Uba2	4.99622e-05	-0.310706	0.313	0.424	1
Capn5	5.00195e-05	-0.661099	0.079	0.139	1
Mre11a	5.00674e-05	-0.429656	0.096	0.163	1
Czib	5.02762e-05	-0.245221	0.188	0.278	1
Selenow	5.03123e-05	-0.12765	0.858	0.906	1
Coa5	5.04241e-05	-0.60444	0.123	0.198	1
Mfsd14b	5.04478e-05	-0.389623	0.27	0.375	1
Col8a1	5.07752e-05	-0.257547	0.206	0.295	1
Col27a1	5.105e-05	-0.65762	0.105	0.171	1
Zfp944	5.13664e-05	-0.472681	0.114	0.187	1
Fzd1	5.1384e-05	-0.402735	0.123	0.198	1
Glb1l	5.14002e-05	-0.582448	0.056	0.108	1
Sec61g	5.15809e-05	-0.0293255	0.794	0.869	1
Mest	5.16434e-05	-1.18479	0.055	0.107	1
Arvcf	5.19326e-05	-0.685989	0.091	0.154	1
St6galnac6	5.25193e-05	-0.344518	0.162	0.246	1
Nit1	5.25418e-05	-0.644357	0.092	0.156	1
Palld	5.26043e-05	-0.711873	0.125	0.195	1
Pigc	5.29229e-05	-0.698586	0.081	0.143	1
Zfp867	5.31538e-05	-0.708883	0.051	0.101	1
Tbc1d12	5.32542e-05	-0.309599	0.323	0.43	1
Ank2	5.3351e-05	-0.243881	0.717	0.781	1
Tdg	5.36017e-05	-0.39843	0.101	0.17	1
Smarca2	5.36757e-05	-0.10323	0.571	0.725	1
Zfyve9	5.36764e-05	-0.290603	0.395	0.517	1
Opcml	5.40757e-05	-0.870628	0.222	0.298	1
Wwp2	5.41772e-05	-0.255092	0.138	0.218	1
Aldh18a1	5.44511e-05	-0.587633	0.105	0.173	1
Pex19	5.45543e-05	-0.380558	0.161	0.246	1
Bmper	5.46486e-05	-0.523906	0.468	0.537	1
Chka	5.52407e-05	1.07305	0.173	0.108	1
Zc3h12b	5.57166e-05	-0.271399	0.184	0.274	1
Slc12a4	5.57349e-05	-0.236155	0.251	0.355	1
Ints4	5.58115e-05	-0.465067	0.099	0.167	1
Mospd1	5.60152e-05	-0.166167	0.187	0.282	1
Coq9	5.64954e-05	-0.384174	0.085	0.149	1
Fbh1	5.67004e-05	-0.386248	0.183	0.272	1
Ttc7b	5.6727e-05	-0.315172	0.316	0.424	1
Gopc	5.68814e-05	-0.204338	0.217	0.315	1
Tmem237	5.70703e-05	-0.474483	0.128	0.204	1
St5	5.70791e-05	-0.131072	0.443	0.581	1
Dvl2	5.72332e-05	-0.768001	0.071	0.128	1
Prkaa1	5.75493e-05	-0.504246	0.179	0.263	1
Hspa12a	5.83015e-05	-0.507519	0.141	0.218	1
Rab3gap2	5.83999e-05	-0.374579	0.257	0.358	1
Efhd1	5.84908e-05	-0.900949	0.227	0.296	1
Clec2d	5.84946e-05	0.638567	0.604	0.58	1
Pycard	5.85517e-05	-0.822014	0.051	0.101	1
Gm7072	5.85616e-05	-0.553703	0.106	0.174	1
Mtmr1	5.89345e-05	-0.367536	0.175	0.263	1
Acsl3	5.8977e-05	-0.372162	0.154	0.233	1
Tradd	5.90817e-05	-0.538073	0.103	0.171	1
Abcd3	5.93561e-05	-0.222884	0.305	0.423	1
Sat1	5.9367e-05	0.7281	0.548	0.515	1
Lactb2	5.97194e-05	-0.216684	0.168	0.258	1
Galk1	6.00937e-05	-0.256406	0.149	0.235	1
Clcn3	6.05115e-05	-0.490832	0.167	0.25	1
Ddost	6.12008e-05	-0.208932	0.513	0.654	1
Ndufa5	6.14182e-05	-0.0232084	0.555	0.683	1
Fam122a	6.25229e-05	-0.560296	0.078	0.139	1
Reps2	6.29962e-05	-0.475121	0.282	0.369	1
Rasgrp2	6.30771e-05	-0.893128	0.062	0.117	1
Zfp9	6.31221e-05	-0.266446	0.221	0.319	1
Sema3d	6.34721e-05	-0.577225	0.093	0.154	1
Pdia4	6.35094e-05	-0.172336	0.37	0.492	1
Oaz2	6.35709e-05	-0.156227	0.251	0.358	1
Orai1	6.37727e-05	-0.521291	0.094	0.16	1
Vrk2	6.38742e-05	-0.323061	0.169	0.253	1
Edn1	6.42055e-05	1.42656	0.227	0.162	1
Mif	6.43244e-05	0.65574	0.445	0.393	1
Slc27a4	6.44626e-05	-0.568048	0.064	0.119	1
Coa3	6.45488e-05	-0.249847	0.328	0.44	1
Rars2	6.45931e-05	-0.415591	0.12	0.192	1
Snapc1	6.46093e-05	-0.603746	0.115	0.185	1
Hdlbp	6.46894e-05	-0.197253	0.624	0.733	1
Rft1	6.51376e-05	-0.482432	0.076	0.135	1
Tcf20	6.57571e-05	-0.283358	0.326	0.435	1
Pth1r	6.58351e-05	-0.741054	0.056	0.108	1
Cluap1	6.60401e-05	-0.351815	0.161	0.243	1
Tmeff2	6.64614e-05	-0.401429	0.399	0.493	1
Rarb	6.6691e-05	-0.527531	0.143	0.221	1
Slc39a1	6.6992e-05	-0.276231	0.32	0.428	1
Hnrnpab	6.78261e-05	0.450083	0.549	0.518	1
Pdik1l	6.78556e-05	-0.896391	0.052	0.101	1
Adora2b	6.79815e-05	1.25335	0.102	0.051	1
Dnal4	6.87898e-05	-0.674863	0.085	0.147	1
Smurf1	6.91974e-05	-0.37872	0.309	0.416	1
Map4	6.9503e-05	-0.275621	0.543	0.659	1
Tmem29	6.99989e-05	-0.418898	0.128	0.204	1
Dhrs7b	7.00271e-05	-0.397232	0.093	0.159	1
Nlgn2	7.02633e-05	-0.493482	0.108	0.177	1
Il20rb	7.09731e-05	-0.630986	0.125	0.194	1
Pdia5	7.14058e-05	-0.852896	0.076	0.133	1
Tcp11l2	7.14241e-05	0.93819	0.339	0.288	1
Pknox2	7.14269e-05	-0.118121	0.214	0.313	1
Ola1	7.15297e-05	-0.31263	0.254	0.357	1
Fndc3b	7.155e-05	0.270707	0.884	0.913	1
Nt5dc1	7.15816e-05	-0.308579	0.235	0.337	1
Tmem168	7.20058e-05	-0.485552	0.149	0.226	1
Brip1os	7.23244e-05	-0.337894	0.289	0.393	1
Dact1	7.24592e-05	-0.361348	0.263	0.357	1
Tnfrsf21	7.25787e-05	-0.5513	0.06	0.112	1
Ppp2r3d	7.28802e-05	-0.438924	0.087	0.15	1
Rhoa	7.29113e-05	-0.16969	0.837	0.916	1
Dnajb11	7.30588e-05	-0.250237	0.4	0.518	1
Soga1	7.31233e-05	-0.31795	0.179	0.265	1
Atpif1	7.32057e-05	-0.180058	0.513	0.645	1
Lrif1	7.34396e-05	-0.272224	0.184	0.272	1
Aph1a	7.34999e-05	-0.360715	0.215	0.306	1
Dctn1	7.40439e-05	-0.175103	0.254	0.358	1
Pih1d1	7.42135e-05	-0.296615	0.138	0.215	1
Dhcr24	7.44093e-05	-0.624006	0.054	0.105	1
Gab1	7.5638e-05	0.00760132	0.309	0.416	1
Susd2	7.58069e-05	-0.426097	0.056	0.108	1
Slc43a3	7.64318e-05	0.492444	0.641	0.622	1
Eif5a	7.64494e-05	0.389211	0.704	0.697	1
Inpp4a	7.71047e-05	-0.325938	0.19	0.278	1
Msrb2	7.77931e-05	-0.72731	0.078	0.138	1
Rgs12	7.81043e-05	-0.715076	0.067	0.122	1
Xaf1	7.8416e-05	-0.317094	0.108	0.177	1
Nbas	7.84666e-05	-0.295887	0.276	0.382	1
Tsc2	7.86563e-05	-0.440406	0.096	0.16	1
Adamtsl1	7.86956e-05	-0.22483	0.645	0.744	1
Nab2	7.87801e-05	0.820402	0.199	0.135	1
Armh3	7.92324e-05	-0.285518	0.26	0.354	1
Inpp5f	7.92841e-05	-0.332093	0.149	0.229	1
Rora	7.95574e-05	-0.171836	0.896	0.947	1
Exoc4	7.96036e-05	-0.182073	0.609	0.73	1
Tesk1	8.06511e-05	-0.407209	0.103	0.171	1
Ppp1r21	8.11939e-05	-0.300591	0.169	0.254	1
Tmem135	8.12636e-05	-0.266657	0.329	0.445	1
Extl2	8.14571e-05	-0.250857	0.071	0.129	1
Tlr3	8.15344e-05	-0.70422	0.068	0.122	1
Scyl1	8.21093e-05	-0.265907	0.204	0.296	1
Ccdc3	8.22963e-05	-0.885756	0.109	0.174	1
Hnrnpdl	8.2525e-05	-0.202087	0.393	0.527	1
Camkmt	8.26611e-05	-0.202864	0.256	0.354	1
Dera	8.27131e-05	-0.624815	0.071	0.128	1
Ppip5k1	8.28806e-05	-0.551297	0.082	0.142	1
Tmco3	8.29517e-05	-0.355676	0.162	0.246	1
Usp31	8.33379e-05	1.10263	0.192	0.129	1
Ppp1r15a	8.38296e-05	1.09384	0.175	0.112	1
Zfp36l1	8.49898e-05	0.409683	0.769	0.788	1
Adcy3	8.51885e-05	-0.255623	0.145	0.226	1
Hnrnpu	8.54135e-05	0.360928	0.721	0.712	1
Slc44a1	8.56744e-05	-0.158321	0.575	0.716	1
Timm17b	8.59347e-05	-0.205955	0.133	0.206	1
Smad2	8.64483e-05	-0.339499	0.238	0.33	1
Cplane1	8.65067e-05	-0.306144	0.352	0.456	1
Selenop	8.70889e-05	0.342522	0.876	0.906	1
Cc2d2a	8.75282e-05	-0.0538211	0.247	0.351	1
Kctd2	8.79643e-05	-0.306218	0.128	0.202	1
Cacfd1	8.84968e-05	-0.280933	0.118	0.19	1
Apbb1	8.99838e-05	-0.613173	0.069	0.125	1
Ric1	9.00678e-05	-0.165421	0.253	0.355	1
Dsel	9.01078e-05	-0.268571	0.247	0.348	1
Radil	9.03072e-05	-0.379516	0.246	0.34	1
Uap1	9.05048e-05	0.797019	0.625	0.636	1
Lpl	9.07317e-05	-0.0691626	0.702	0.829	1
Dguok	9.08816e-05	-0.268948	0.266	0.376	1
Prmt9	9.08982e-05	-0.780819	0.085	0.143	1
Ddx60	9.11147e-05	-0.0918294	0.098	0.164	1
Copa	9.17935e-05	-0.182426	0.657	0.772	1
Fbxo32	9.22001e-05	1.19014	0.154	0.096	1
Zfp780b	9.28862e-05	-0.646779	0.107	0.173	1
Uso1	9.32308e-05	-0.244205	0.401	0.52	1
Sec24d	9.36603e-05	-0.223298	0.657	0.76	1
Trappc1	9.43565e-05	-0.376881	0.121	0.192	1
Dnajc17	9.43845e-05	-0.599708	0.056	0.107	1
Dpm3	9.5398e-05	-0.192729	0.607	0.716	1
Mirg	9.55125e-05	-0.399457	0.075	0.132	1
Cmc1	9.56944e-05	-0.405253	0.157	0.235	1
Rab1b	9.56996e-05	-0.307547	0.196	0.284	1
Ankrd27	9.60438e-05	-0.235478	0.144	0.221	1
H2-T22	9.62182e-05	-0.184887	0.23	0.329	1
Ebag9	9.63024e-05	-0.504413	0.097	0.162	1
Arl3	9.67603e-05	-0.133568	0.414	0.535	1
Lsm8	9.68479e-05	-0.338603	0.187	0.275	1
Ndufb8	9.74076e-05	-0.218349	0.464	0.591	1
Pip5k1b	9.75242e-05	-1.01286	0.052	0.101	1
Rab4b	9.98044e-05	-0.303758	0.206	0.298	1
Med19	0.000100658	-0.320142	0.131	0.208	1
Plbd2	0.000100761	-0.424598	0.213	0.306	1
Zfp777	0.000100795	-0.27519	0.083	0.145	1
Hspa1b	0.000100913	1.01515	0.271	0.202	1
Eif2s3y	0.000101326	-0.146035	0.26	0.369	1
Zfp292	0.000101747	-0.184815	0.419	0.542	1
Apopt1	0.000101871	-0.119165	0.278	0.383	1
Rbfox2	0.00010218	-0.228875	0.708	0.798	1
Gnb2	0.000102859	-0.149463	0.73	0.824	1
Polr2i	0.0001036	-0.380726	0.264	0.362	1
Tmed9	0.000104531	-0.229017	0.686	0.777	1
Jmjd1c	0.000104696	0.406947	0.699	0.697	1
Ndrg2	0.000104794	0.629822	0.392	0.326	1
Gm14325	0.000105681	-0.742141	0.083	0.142	1
Irf2bp2	0.000105975	-0.220483	0.493	0.611	1
Hmox2	0.000106212	-0.50769	0.161	0.239	1
Ndfip1	0.000107413	-0.144893	0.814	0.878	1
Sdhaf3	0.000107492	-0.694662	0.059	0.111	1
Gja1	0.000107522	0.692399	0.536	0.51	1
Chad	0.000107623	-1.19906	0.074	0.126	1
Adarb1	0.000107661	0.759778	0.467	0.423	1
Zfp414	0.000107998	-0.452941	0.058	0.11	1
Pald1	0.000109176	-0.807868	0.052	0.101	1
Sec62	0.000109216	-0.179584	0.823	0.893	1
Tiparp	0.000109781	-0.182331	0.27	0.372	1
St3gal3	0.000110462	-0.244741	0.213	0.308	1
Lmx1a	0.000111422	-0.528265	0.151	0.225	1
Mylk	0.000111645	-0.381538	0.17	0.244	1
Iqsec1	0.000112944	-0.100906	0.266	0.369	1
Plekha8	0.000113309	-0.741389	0.079	0.136	1
Dis3l2	0.000113802	-0.197783	0.364	0.483	1
Gemin7	0.00011425	-0.274734	0.254	0.355	1
Mcl1	0.000115151	0.513309	0.532	0.499	1
Csgalnact2	0.000116533	-0.263148	0.349	0.463	1
Rex1bd	0.000116824	-0.220591	0.343	0.456	1
Nucb1	0.000116839	-0.124735	0.502	0.618	1
Dapk1	0.000117144	0.515142	0.722	0.733	1
Mcrs1	0.000117591	-0.337627	0.172	0.258	1
Spry2	0.000117982	-0.422275	0.488	0.572	1
Add3	0.000118041	-0.14877	0.748	0.864	1
Prkra	0.000118083	-0.275206	0.127	0.201	1
Vps9d1	0.000118512	-0.412511	0.063	0.117	1
Rnf14	0.000118676	-0.356864	0.269	0.376	1
Ggt5	0.000118783	0.837382	0.353	0.298	1
Amfr	0.000119961	-0.299849	0.35	0.458	1
Mfap5	0.000120066	-0.302582	0.797	0.853	1
Chpt1	0.000120166	-0.229053	0.322	0.427	1
Rpl11	0.000120859	0.167512	0.956	0.955	1
Osbpl2	0.000120938	-0.392392	0.181	0.265	1
Qdpr	0.000121419	-0.222197	0.142	0.218	1
[truncated: 6,682 more rows]
