# Supplementary material for: Single‐Cell RNA‐Sequencing Reveals Cachectic Satellite Cell Population in Muscle of Male Mice With Cancer Cachexia
Source: J Cachexia Sarcopenia Muscle. 2026 Mar 27;17(2):e70260. doi: 10.1002/jcsm.70260 (PMC13140835; doi:10.1002/jcsm.70260)
Supplement: Supplementary file 19 — Data S6: Supporting Information. [file JCSM-17-e70260-s021.xlsx]

## Sheet: DEGs_LLC_MuSCs_subclusters
p_val	avg_log2FC	pct.1	pct.2	p_val_adj	cluster	gene
4.2917e-119	1.36707	1	0.736	9.71641e-115	Quiescent	Fos
4.66235e-105	1.28381	1	0.745	1.05556e-100	Quiescent	Egr1
3.27033e-96	1.14181	1	0.774	7.40402e-92	Quiescent	Junb
5.01611e-95	1.26112	0.996	0.828	1.13565e-90	Quiescent	Jun
3.32538e-94	1.15749	0.996	0.905	7.52866e-90	Quiescent	Jund
5.44824e-73	1.33388	0.91	0.528	1.23348e-68	Quiescent	Fosb
2.35333e-60	1.00964	0.961	0.664	5.32795e-56	Quiescent	Btg2
1.28503e-57	1.08529	0.882	0.447	2.90931e-53	Quiescent	Zfp36
7.01389e-56	1.1425	0.969	0.793	1.58795e-51	Quiescent	Ubc
1.51951e-53	0.849733	0.908	0.465	3.44018e-49	Quiescent	Socs3
6.48861e-46	1.1202	0.84	0.456	1.46902e-41	Quiescent	Ier2
1.36978e-41	0.845666	0.943	0.732	3.10118e-37	Quiescent	Cebpd
7.69954e-34	1.50905	0.546	0.229	1.74317e-29	Quiescent	Nr4a1
4.50383e-30	1.11692	0.691	0.392	1.01967e-25	Quiescent	Dusp1
7.9547e-25	1.00875	0.594	0.291	1.80094e-20	Quiescent	Gm26532
1.5666e-23	1.10107	0.526	0.259	3.54678e-19	Quiescent	Ppp1r15a
2.28858e-23	1.88261	0.32	0.109	5.18135e-19	Quiescent	Gm26802
1.15035e-21	1.01411	0.535	0.24	2.60439e-17	Quiescent	Nfkbiz
3.2622e-21	0.589234	0.873	0.673	7.38562e-17	Quiescent	Cebpb
1.76087e-20	1.04723	0.491	0.256	3.98661e-16	Quiescent	Mpp7
2.80526e-20	0.35202	0.993	0.965	6.35111e-16	Quiescent	Ptma
2.90349e-20	0.723538	0.662	0.377	6.5735e-16	Quiescent	Rnf122
3.80432e-19	0.702566	0.776	0.563	8.61298e-15	Quiescent	Ifrd1
6.4379e-19	0.590978	0.928	0.819	1.45754e-14	Quiescent	Actg1
1.2718e-18	0.76658	0.726	0.503	2.87935e-14	Quiescent	Gem
2.64808e-18	1.22084	0.371	0.131	5.99524e-14	Quiescent	Atf3
5.74221e-18	0.860241	0.568	0.297	1.30004e-13	Quiescent	Klf4
3.25144e-17	0.499246	0.943	0.847	7.36126e-13	Quiescent	Spry1
8.21395e-17	1.53363	0.349	0.163	1.85964e-12	Quiescent	Ccn1
1.5496e-16	0.614502	0.75	0.527	3.50829e-12	Quiescent	Slc10a6
2.20996e-16	0.911217	0.596	0.388	5.00334e-12	Quiescent	Clic4
5.79443e-16	1.23693	0.322	0.124	1.31186e-11	Quiescent	Cxcl1
1.02231e-15	0.317493	0.978	0.926	2.31451e-11	Quiescent	Ddx5
2.20269e-14	0.38493	0.961	0.882	4.98689e-10	Quiescent	Ubb
5.52601e-14	0.341124	0.967	0.874	1.25109e-09	Quiescent	Zfp36l1
6.26787e-14	0.398777	0.961	0.893	1.41905e-09	Quiescent	Hspa8
1.0032e-13	0.292262	0.978	0.898	2.27124e-09	Quiescent	Rpl7a
6.16869e-13	0.494529	0.774	0.596	1.39659e-08	Quiescent	Arf4
2.2587e-12	0.529667	0.667	0.451	5.11369e-08	Quiescent	Irf2bpl
2.93001e-12	1.09137	0.283	0.121	6.63354e-08	Quiescent	Serpine1
1.1107e-11	0.344112	0.925	0.838	2.51462e-07	Quiescent	Gapdh
1.35657e-11	1.25228	0.331	0.188	3.07128e-07	Quiescent	Dnajb1
1.37684e-11	0.390177	0.936	0.858	3.11716e-07	Quiescent	Sdc4
3.41709e-11	0.274092	0.965	0.917	7.73628e-07	Quiescent	Rpl10
9.3259e-11	0.346822	0.91	0.82	2.11138e-06	Quiescent	Klf9
1.24395e-10	0.459086	0.638	0.449	2.8163e-06	Quiescent	Nfkbia
4.14633e-10	0.359038	0.746	0.563	9.38729e-06	Quiescent	Sqstm1
9.11334e-10	0.56752	0.513	0.331	2.06326e-05	Quiescent	Atf4
1.03113e-09	0.376769	0.84	0.701	2.33448e-05	Quiescent	Creb5
1.14007e-09	0.438817	0.73	0.577	2.58112e-05	Quiescent	Tagln2
1.64357e-09	0.321821	0.86	0.73	3.72105e-05	Quiescent	Atp5g2
2.70813e-09	0.338604	0.814	0.663	6.13121e-05	Quiescent	Srsf3
3.08487e-09	0.647392	0.445	0.289	6.98416e-05	Quiescent	Rassf1
3.13222e-09	0.535523	0.566	0.392	7.09134e-05	Quiescent	Ppp1r10
3.99008e-09	0.37744	0.871	0.751	9.03354e-05	Quiescent	Zfp36l2
4.01616e-09	0.331831	0.774	0.614	9.0926e-05	Quiescent	Clk1
4.12811e-09	0.6284	0.485	0.298	9.34603e-05	Quiescent	Coq10b
5.87356e-09	0.723827	0.368	0.201	0.000132977	Quiescent	Irf1
1.33797e-08	0.458051	0.664	0.518	0.000302917	Quiescent	Camk2n1
1.55494e-08	0.344292	0.811	0.662	0.000352038	Quiescent	Cavin2
2.13184e-08	0.663285	0.491	0.356	0.000482648	Quiescent	Erfe
2.3448e-08	0.502393	0.586	0.42	0.000530863	Quiescent	Tubb2b
2.46876e-08	0.403726	0.941	0.874	0.000558927	Quiescent	Gas1
2.5323e-08	0.727676	0.287	0.144	0.000573313	Quiescent	Gm26887
2.5748e-08	0.305925	0.879	0.768	0.000582935	Quiescent	Des
3.46942e-08	1.21879	0.287	0.154	0.000785476	Quiescent	Nfatc2
4.06837e-08	0.533771	0.496	0.328	0.000921079	Quiescent	Rhob
6.09881e-08	0.644047	0.353	0.207	0.00138077	Quiescent	Dot1l
6.13547e-08	0.83475	0.307	0.18	0.00138907	Quiescent	Med25
6.87208e-08	0.455809	0.618	0.46	0.00155584	Quiescent	Sik1
8.09994e-08	0.423617	0.64	0.492	0.00183383	Quiescent	Polr1d
8.1231e-08	0.458953	0.667	0.536	0.00183907	Quiescent	Ncald
8.32815e-08	0.47987	0.471	0.295	0.00188549	Quiescent	Bhlhe40
8.71209e-08	0.648231	0.399	0.261	0.00197242	Quiescent	Tob2
9.03636e-08	0.640547	0.36	0.208	0.00204583	Quiescent	Ripk1
9.7446e-08	0.369193	0.825	0.733	0.00220618	Quiescent	Errfi1
9.86634e-08	0.74158	0.305	0.17	0.00223374	Quiescent	Mafk
1.06013e-07	0.505078	0.526	0.379	0.00240014	Quiescent	Snhg12
1.24562e-07	0.338563	0.728	0.584	0.00282008	Quiescent	Cfl1
1.33951e-07	0.362128	0.713	0.56	0.00303265	Quiescent	Gnb2
1.63219e-07	0.378611	0.669	0.524	0.00369529	Quiescent	Pmp22
1.74027e-07	0.629702	0.377	0.242	0.00393997	Quiescent	Mpst
2.77416e-07	0.350035	0.746	0.603	0.00628069	Quiescent	Heyl
2.87368e-07	0.343053	0.7	0.557	0.00650601	Quiescent	Cd82
4.93228e-07	0.359812	0.706	0.561	0.0111667	Quiescent	Tra2b
5.02009e-07	0.562936	0.419	0.283	0.0113655	Quiescent	Irf2bp2
5.09681e-07	0.287227	0.741	0.595	0.0115392	Quiescent	Pabpc1
5.24464e-07	0.460022	0.746	0.626	0.0118739	Quiescent	Nppc
5.32079e-07	0.468298	0.476	0.323	0.0120463	Quiescent	Ndel1
6.06923e-07	0.339545	0.7	0.562	0.0137407	Quiescent	Lmna
6.30689e-07	0.255494	0.798	0.651	0.0142788	Quiescent	Pnrc1
7.92892e-07	0.769914	0.298	0.177	0.0179511	Quiescent	Ldlr
1.12367e-06	0.513652	0.485	0.34	0.0254399	Quiescent	Ddx3x
1.49549e-06	0.512261	0.465	0.323	0.0338579	Quiescent	Usp2
1.56246e-06	0.501001	0.368	0.224	0.035374	Quiescent	Unc45a
1.71065e-06	0.250946	0.884	0.785	0.0387292	Quiescent	Hnrnpa2b1
2.36305e-06	0.794378	0.281	0.189	0.0534995	Quiescent	Hmgn2
2.6449e-06	0.291784	0.754	0.629	0.0598806	Quiescent	Hes1
2.82942e-06	0.281221	0.746	0.62	0.0640581	Quiescent	Anxa2
3.27833e-06	0.619332	0.298	0.179	0.0742213	Quiescent	Pitx2
3.83685e-06	0.778944	0.298	0.199	0.0868662	Quiescent	Tppp3
3.86908e-06	0.549767	0.399	0.283	0.0875959	Quiescent	Cdc42ep5
3.94891e-06	0.258914	0.783	0.649	0.0894033	Quiescent	Ppib
4.51601e-06	0.409275	0.526	0.375	0.102242	Quiescent	Piezo1
5.14698e-06	0.439783	0.496	0.356	0.116528	Quiescent	Wsb1
5.28979e-06	0.423941	0.509	0.377	0.119761	Quiescent	Olfml2b
5.3679e-06	0.393822	0.539	0.408	0.121529	Quiescent	Morf4l2
6.1034e-06	0.378207	0.568	0.419	0.138181	Quiescent	Nup98
6.32095e-06	0.658887	0.307	0.198	0.143106	Quiescent	Myadm
6.39536e-06	0.611943	0.382	0.259	0.144791	Quiescent	Tubb4b
6.5692e-06	0.538647	0.327	0.202	0.148727	Quiescent	Ccdc117
8.5049e-06	0.304313	0.77	0.681	0.192551	Quiescent	Srsf5
9.16082e-06	0.504312	0.375	0.249	0.207401	Quiescent	Dusp16
9.67658e-06	0.308982	0.796	0.682	0.219078	Quiescent	Id3
1.14747e-05	0.524985	0.382	0.263	0.259787	Quiescent	Adamts1
1.15911e-05	0.712307	0.25	0.148	0.262423	Quiescent	Wnt4
1.23063e-05	0.419679	0.478	0.359	0.278616	Quiescent	Tpm4
1.35289e-05	0.286804	0.68	0.563	0.306294	Quiescent	Snhg8
1.56606e-05	0.278714	0.667	0.542	0.354556	Quiescent	Atp6v0c
1.66162e-05	0.59471	0.487	0.356	0.376191	Quiescent	Klf6
1.75865e-05	0.285087	0.656	0.511	0.398159	Quiescent	Eif3m
2.2109e-05	0.375787	0.566	0.44	0.500547	Quiescent	Snhg1
2.32281e-05	0.25523	0.667	0.533	0.525884	Quiescent	Mtch1
2.40885e-05	0.290448	0.638	0.514	0.545364	Quiescent	Snrpe
3.25108e-05	0.653279	0.268	0.175	0.736044	Quiescent	Prkab2
3.2758e-05	0.292645	0.537	0.401	0.74164	Quiescent	Adarb1
3.4254e-05	0.37598	0.346	0.212	0.775511	Quiescent	Cdkn2d
3.60251e-05	0.299898	0.855	0.786	0.815608	Quiescent	Mat2a
4.56882e-05	0.623506	0.36	0.262	1	Quiescent	Alkbh5
4.83018e-05	0.25475	0.548	0.413	1	Quiescent	Ccnl1
4.83222e-05	0.48909	0.333	0.222	1	Quiescent	Asap3
4.95885e-05	0.301304	0.515	0.399	1	Quiescent	Tpm3
5.2842e-05	0.377395	0.362	0.229	1	Quiescent	1200007C13Rik
5.294e-05	0.419361	0.404	0.283	1	Quiescent	Usp37
5.80579e-05	0.453984	0.414	0.309	1	Quiescent	Dennd5a
6.67536e-05	0.529198	0.3	0.196	1	Quiescent	Spty2d1
6.74086e-05	0.250914	0.693	0.563	1	Quiescent	Jmjd1c
6.77514e-05	0.550053	0.263	0.156	1	Quiescent	Sertad3
7.51979e-05	0.491558	0.327	0.228	1	Quiescent	Hk1
7.64448e-05	0.461963	0.316	0.204	1	Quiescent	Camk1
8.02354e-05	0.338623	0.572	0.467	1	Quiescent	Ptov1
8.23734e-05	0.56592	0.279	0.187	1	Quiescent	Bok
8.56137e-05	0.377251	0.452	0.327	1	Quiescent	Glud1
9.40292e-05	0.295253	0.614	0.5	1	Quiescent	Tuba1b
0.000104838	0.418204	0.395	0.289	1	Quiescent	Socs2
0.000120122	0.314465	0.515	0.397	1	Quiescent	Rap1b
0.000124547	0.369641	0.425	0.308	1	Quiescent	Skil
0.000127561	0.277624	0.561	0.435	1	Quiescent	Tubb5
0.000145526	0.601656	0.265	0.18	1	Quiescent	Nckap5l
0.000178047	0.453896	0.314	0.21	1	Quiescent	Tob1
0.000186616	0.37906	0.43	0.321	1	Quiescent	Ergic3
0.000187306	0.38743	0.351	0.242	1	Quiescent	Csnk1e
0.000191861	0.311615	0.542	0.429	1	Quiescent	Cavin3
0.000206138	0.330008	0.548	0.431	1	Quiescent	Pxdc1
0.000222685	0.293322	0.482	0.359	1	Quiescent	Rnh1
0.000226926	0.298278	0.669	0.573	1	Quiescent	Tuba1a
0.000252121	0.348628	0.432	0.32	1	Quiescent	Cltb
0.000256908	0.556704	0.465	0.364	1	Quiescent	Sat1
0.000257167	0.380081	0.32	0.201	1	Quiescent	Litaf
0.000267116	0.401695	0.373	0.268	1	Quiescent	Acaa1a
0.000280751	0.304078	0.425	0.302	1	Quiescent	Ddah2
0.000291616	0.300352	0.564	0.454	1	Quiescent	Sirt2
0.00029503	0.324557	0.316	0.202	1	Quiescent	Azin1
0.000298065	0.343615	0.524	0.421	1	Quiescent	Rbbp7
0.000307326	0.306434	0.434	0.318	1	Quiescent	Ndufv1
0.000359962	0.406579	0.371	0.272	1	Quiescent	Ankrd1
0.000361427	0.408056	0.355	0.259	1	Quiescent	Cldnd1
0.000376454	0.287101	0.561	0.445	1	Quiescent	Ndufb5
0.000392767	0.283393	0.583	0.469	1	Quiescent	Purb
0.000418558	0.511646	0.333	0.245	1	Quiescent	H1f0
0.000419337	0.293425	0.377	0.256	1	Quiescent	Rlim
0.000425011	0.386514	0.349	0.234	1	Quiescent	Id1
0.000465353	0.271118	0.502	0.393	1	Quiescent	Ppp1ca
0.000469294	0.341386	0.421	0.313	1	Quiescent	Hoxc10
0.000477924	0.375162	0.432	0.331	1	Quiescent	Cenpb
0.000480096	0.365972	0.366	0.259	1	Quiescent	6720427I07Rik
0.000517222	0.287534	0.513	0.394	1	Quiescent	Atp13a3
0.000532899	0.408031	0.395	0.299	1	Quiescent	Dbp
0.000548014	0.505392	0.314	0.226	1	Quiescent	Coro1c
0.000656682	0.428094	0.285	0.198	1	Quiescent	Mrps36
0.000657555	0.419924	0.32	0.225	1	Quiescent	Nap1l5
0.000695963	0.360074	0.386	0.289	1	Quiescent	Kdelr2
0.000736584	0.275666	0.504	0.396	1	Quiescent	Ldha
0.000823948	0.380583	0.344	0.243	1	Quiescent	Zbtb11
0.00087628	0.285263	0.671	0.576	1	Quiescent	Tnxb
0.000899836	0.464927	0.265	0.185	1	Quiescent	Csrp1
0.00107688	0.281466	0.454	0.346	1	Quiescent	Scn1b
0.00108884	0.302437	0.474	0.375	1	Quiescent	Dctn2
0.00127796	0.263097	0.456	0.343	1	Quiescent	Ube2s
0.00132277	0.383613	0.336	0.251	1	Quiescent	1110038B12Rik
0.00132481	0.251283	0.566	0.472	1	Quiescent	Lmo4
0.00135559	0.286986	0.5	0.415	1	Quiescent	Fkbp2
0.00145283	0.262639	0.515	0.414	1	Quiescent	Zfas1
0.00146829	0.393004	0.322	0.23	1	Quiescent	Pfkp
0.00157535	0.284115	0.436	0.329	1	Quiescent	Musk
0.00158185	0.304618	0.395	0.301	1	Quiescent	Zbtb7a
0.001636	0.368552	0.283	0.194	1	Quiescent	Slc25a11
0.00164786	0.316653	0.342	0.251	1	Quiescent	Ensa
0.00171123	0.332645	0.386	0.293	1	Quiescent	2025-09-10
0.00172077	0.349183	0.399	0.311	1	Quiescent	Atp6ap2
0.00175219	0.44477	0.274	0.195	1	Quiescent	Lbx1
0.00181074	0.291787	0.388	0.284	1	Quiescent	Vamp2
0.00194176	0.268356	0.463	0.364	1	Quiescent	Lsm6
0.00209948	0.405054	0.257	0.175	1	Quiescent	Pros1
0.00212502	0.254906	0.443	0.335	1	Quiescent	Ndufa10
0.00215309	0.28023	0.289	0.203	1	Quiescent	Grasp
0.00242504	0.303176	0.355	0.259	1	Quiescent	Ppp1r14a
0.00242585	0.36327	0.322	0.234	1	Quiescent	Siva1
0.00244174	0.333702	0.355	0.264	1	Quiescent	Rhoq
0.00249146	0.376192	0.285	0.202	1	Quiescent	Rab11a
0.00255169	0.317374	0.373	0.28	1	Quiescent	Zyx
0.00261318	0.456098	0.257	0.184	1	Quiescent	Gm4876
0.00262031	0.271144	0.386	0.292	1	Quiescent	Tbrg1
0.00266582	0.587629	0.509	0.457	1	Quiescent	Hspa1a
0.00276254	0.362043	0.298	0.221	1	Quiescent	Tshr
0.00280096	0.394811	0.311	0.231	1	Quiescent	Pdgfa
0.0029127	0.372	0.362	0.289	1	Quiescent	Elmsan1
0.00305046	0.285768	0.39	0.302	1	Quiescent	Ptpn1
0.00334344	0.256055	0.368	0.28	1	Quiescent	Raly
0.00340707	0.410403	0.283	0.207	1	Quiescent	Dennd4a
0.00360167	0.287188	0.382	0.289	1	Quiescent	Zmat2
0.00371158	0.3681	0.25	0.168	1	Quiescent	Tgif1
0.003736	0.349638	0.305	0.228	1	Quiescent	Sidt2
0.00384237	0.372593	0.257	0.182	1	Quiescent	Bcl10
0.00393079	0.434819	0.25	0.179	1	Quiescent	Pmpcb
0.00405216	0.316496	0.41	0.329	1	Quiescent	Tsc22d2
0.00450501	0.31725	0.281	0.2	1	Quiescent	Mknk2
0.00472266	0.335716	0.305	0.223	1	Quiescent	Pgp
0.00484791	0.337235	0.311	0.237	1	Quiescent	Dctn3
0.00508761	0.267093	0.355	0.269	1	Quiescent	Ddost
0.00524977	0.279817	0.41	0.322	1	Quiescent	Pink1
0.00549484	0.323488	0.305	0.231	1	Quiescent	Pgam1
0.00591713	0.325891	0.377	0.31	1	Quiescent	Tsen34
0.00660314	0.343365	0.287	0.219	1	Quiescent	Ghitm
0.00663583	0.399424	0.281	0.21	1	Quiescent	Slc41a1
0.00742552	0.319577	0.311	0.237	1	Quiescent	Hdac1
0.00767934	0.325358	0.285	0.209	1	Quiescent	Yipf3
0.00800024	0.391596	0.316	0.249	1	Quiescent	Arl4d
0.00804379	0.330231	0.318	0.242	1	Quiescent	Vcl
0.00829162	0.253398	0.456	0.373	1	Quiescent	Tceal9
0.00860791	0.330983	0.285	0.218	1	Quiescent	Plxnd1
0.00863706	0.376262	0.283	0.224	1	Quiescent	Gm10076
0.00865289	0.283462	0.382	0.311	1	Quiescent	Kdm6b
0.00905936	0.291364	0.285	0.211	1	Quiescent	Stx4a
0.00917245	0.264607	0.355	0.277	1	Quiescent	Gng10
0.00946849	0.317182	0.344	0.275	1	Quiescent	Pcbp4
0.00950839	0.343836	0.27	0.199	1	Quiescent	Zfp516
2.59507e-22	1.50144	0.756	0.572	5.87525e-18	Proliferating	S100a6
4.06784e-17	0.546776	0.985	0.977	9.2096e-13	Proliferating	Gpx3
1.49226e-15	1.12569	0.844	0.796	3.37849e-11	Proliferating	Crip1
1.28047e-12	0.380224	0.995	0.964	2.89898e-08	Proliferating	Fth1
2.41642e-12	0.351304	0.995	0.952	5.47078e-08	Proliferating	Rpl30
2.57724e-12	0.825696	0.834	0.783	5.83487e-08	Proliferating	Ifitm3
1.19455e-11	0.369177	0.99	0.954	2.70445e-07	Proliferating	Rpl35a
2.97778e-11	0.320912	0.995	0.952	6.74168e-07	Proliferating	Rps23
3.59728e-11	0.343887	0.995	0.949	8.14425e-07	Proliferating	Rpl41
1.62141e-10	0.367629	0.985	0.958	3.67086e-06	Proliferating	Rpl21
4.06366e-10	0.81485	0.771	0.733	9.20012e-06	Proliferating	Cd9
6.47114e-10	0.338784	0.99	0.96	1.46507e-05	Proliferating	Rps19
9.89261e-10	0.293477	1	0.969	2.23969e-05	Proliferating	Rps8
1.05375e-09	0.322992	0.99	0.957	2.38568e-05	Proliferating	Rpl27a
1.76423e-09	0.339021	0.99	0.954	3.99422e-05	Proliferating	Fau
2.15453e-09	0.388775	0.985	0.963	4.87785e-05	Proliferating	Rpl36
2.32442e-09	0.301113	0.99	0.952	5.26249e-05	Proliferating	Rps27a
2.71018e-09	0.402302	0.98	0.951	6.13585e-05	Proliferating	Rps4x
3.05012e-09	0.262542	1	0.977	6.90547e-05	Proliferating	Tpt1
5.25312e-09	0.348535	0.98	0.96	0.000118931	Proliferating	Rps20
5.6537e-09	0.301548	0.99	0.951	0.000128	Proliferating	Rpl19
6.04026e-09	0.766792	0.805	0.727	0.000136752	Proliferating	Vim
6.59597e-09	0.305925	0.99	0.96	0.000149333	Proliferating	Rps24
2.52708e-08	1.58018	0.902	0.837	0.000572131	Proliferating	Hbb-bs
5.32967e-08	0.293367	0.99	0.952	0.00120664	Proliferating	Rpl37
5.43928e-08	0.301927	0.99	0.969	0.00123145	Proliferating	Rpl13
5.82659e-08	0.603708	0.946	0.935	0.00131914	Proliferating	Tmsb4x
6.28216e-08	0.335066	0.985	0.947	0.00142228	Proliferating	Rpl6
7.21658e-08	0.292222	0.985	0.954	0.00163383	Proliferating	Rps16
7.77813e-08	0.290594	0.99	0.969	0.00176097	Proliferating	Rplp1
9.98152e-08	0.286624	0.985	0.969	0.00225982	Proliferating	Rps21
1.12907e-07	0.333829	0.98	0.947	0.00255622	Proliferating	Rps11
1.39263e-07	0.700568	0.81	0.777	0.00315292	Proliferating	Acta1
1.5315e-07	0.288587	0.99	0.957	0.00346732	Proliferating	Rpl28
1.73357e-07	0.316232	0.976	0.944	0.00392479	Proliferating	Rps10
1.73962e-07	0.535035	0.888	0.904	0.0039385	Proliferating	Itm2b
1.78989e-07	0.814415	0.668	0.622	0.00405232	Proliferating	Tnnc2
2.70179e-07	0.848843	0.654	0.587	0.00611684	Proliferating	Tnnt3
4.57664e-07	1.30953	0.263	0.16	0.0103615	Proliferating	Plp2
4.72268e-07	0.305146	0.976	0.95	0.0106922	Proliferating	Rpl11
5.27881e-07	0.303156	0.985	0.959	0.0119512	Proliferating	Rps3a1
6.93351e-07	0.280841	0.98	0.952	0.0156975	Proliferating	Rpl26
9.36487e-07	0.318501	0.971	0.941	0.0212021	Proliferating	Rpl14
9.45283e-07	0.314696	0.98	0.95	0.0214012	Proliferating	Rps15a
1.31697e-06	0.34191	0.966	0.941	0.0298163	Proliferating	Rps7
1.73542e-06	0.281195	0.985	0.951	0.0392899	Proliferating	Rps5
2.03902e-06	0.426283	0.937	0.915	0.0461634	Proliferating	Naca
2.10099e-06	0.770639	0.605	0.569	0.0475664	Proliferating	Tspo
4.19028e-06	0.283677	0.98	0.962	0.0948679	Proliferating	Rpl23
4.69833e-06	0.474078	0.873	0.872	0.10637	Proliferating	Cox8a
4.85418e-06	0.285867	0.976	0.921	0.109899	Proliferating	Rpl36a
5.4535e-06	0.646644	0.712	0.678	0.123467	Proliferating	Tomm7
6.3671e-06	0.299189	0.971	0.941	0.144151	Proliferating	Rps27
7.48321e-06	0.794303	0.595	0.548	0.16942	Proliferating	Tsc22d3
7.59939e-06	0.27036	0.99	0.974	0.17205	Proliferating	Rpsa
7.74153e-06	0.433921	0.883	0.878	0.175268	Proliferating	Pfdn5
1.11818e-05	0.259505	0.98	0.96	0.253155	Proliferating	Rpl37a
1.37225e-05	0.533532	0.878	0.88	0.310678	Proliferating	Crlf1
1.42469e-05	0.353546	0.971	0.98	0.322551	Proliferating	Chodl
1.46202e-05	0.739574	0.61	0.579	0.331002	Proliferating	Ndufb10
2.22648e-05	0.963201	0.371	0.294	0.504076	Proliferating	S100a13
2.25012e-05	0.277181	0.976	0.949	0.509427	Proliferating	Rpl24
2.41495e-05	0.325187	0.961	0.94	0.546745	Proliferating	Rpl7
2.51809e-05	0.666248	0.673	0.651	0.570096	Proliferating	Cst3
2.89999e-05	0.895875	0.415	0.34	0.656559	Proliferating	Itih5
3.07848e-05	0.256681	0.99	0.956	0.696967	Proliferating	Rpl13a
3.13721e-05	0.643239	0.659	0.635	0.710264	Proliferating	Gpx4
3.95974e-05	0.287951	0.961	0.944	0.896486	Proliferating	Rps13
4.20002e-05	0.272909	0.98	0.955	0.950885	Proliferating	Rps2
4.54602e-05	0.267293	0.971	0.942	1	Proliferating	Rpl34
5.26806e-05	0.395605	0.917	0.906	1	Proliferating	Cd63
6.04389e-05	0.904591	0.478	0.446	1	Proliferating	S100a11
7.21983e-05	1.03626	0.259	0.177	1	Proliferating	Bgn
7.96628e-05	0.267893	0.961	0.92	1	Proliferating	Rpl29
9.24939e-05	0.596191	0.732	0.713	1	Proliferating	Ifitm2
0.000100763	0.343132	0.927	0.927	1	Proliferating	Cox4i1
0.000104596	0.272687	0.966	0.94	1	Proliferating	Rpl3
0.00011231	0.34247	0.941	0.93	1	Proliferating	Rpl22
0.00013287	0.264774	0.966	0.938	1	Proliferating	Rps26
0.000134225	0.532676	0.863	0.869	1	Proliferating	Gstm1
0.000157477	0.409696	0.863	0.864	1	Proliferating	Btf3
0.000195803	0.646306	0.663	0.667	1	Proliferating	Tmem176b
0.000198987	0.284803	0.956	0.932	1	Proliferating	Rpl15
0.000205583	0.265408	0.976	0.957	1	Proliferating	Rplp2
0.000239593	0.518438	0.79	0.796	1	Proliferating	Snrpg
0.000250551	0.255098	0.976	0.949	1	Proliferating	Rpl18
0.000270353	0.513021	0.707	0.706	1	Proliferating	S100a10
0.00027677	0.826637	0.366	0.309	1	Proliferating	Mgst1
0.000298957	0.77285	0.454	0.423	1	Proliferating	Tmem176a
0.000326434	0.486185	0.727	0.715	1	Proliferating	Cox7a2
0.000348628	0.476857	0.8	0.769	1	Proliferating	Cox7c
0.00038736	0.463537	0.717	0.666	1	Proliferating	Rbm3
0.000449728	0.502581	0.668	0.66	1	Proliferating	Selenok
0.000518483	0.374309	0.888	0.873	1	Proliferating	Hmgb1
0.000534681	0.655656	0.576	0.552	1	Proliferating	Psmb6
0.000534772	0.774319	0.439	0.414	1	Proliferating	Ifi27
0.000560452	0.564793	0.727	0.751	1	Proliferating	Rhoa
0.000633195	0.481352	0.771	0.79	1	Proliferating	Rabac1
0.00063465	0.650909	0.62	0.603	1	Proliferating	Mylpf
0.000659009	0.556366	0.678	0.678	1	Proliferating	Ndufa4
0.000665204	0.257268	0.961	0.954	1	Proliferating	Rpl8
0.000794369	0.484769	0.81	0.814	1	Proliferating	Ppp1r14b
0.000830006	0.855282	0.337	0.305	1	Proliferating	Bag1
0.000868431	0.655227	0.659	0.673	1	Proliferating	Rarres2
0.00087299	0.719491	0.439	0.393	1	Proliferating	G0s2
0.00106653	0.5326	0.668	0.655	1	Proliferating	Ndufb11
0.00116175	0.314836	0.927	0.915	1	Proliferating	Ppia
0.00142701	0.88899	0.298	0.262	1	Proliferating	Cnih4
0.00145131	0.761341	0.312	0.268	1	Proliferating	Lamtor5
0.00150631	0.774354	0.463	0.439	1	Proliferating	B2m
0.0018782	0.454418	0.702	0.707	1	Proliferating	Cox6b1
0.00189628	0.592416	0.571	0.555	1	Proliferating	Capns1
0.00191204	0.939858	0.302	0.278	1	Proliferating	Rex1bd
0.00199299	0.394914	0.878	0.883	1	Proliferating	Oaz1
0.00202047	1.63829	0.522	0.494	1	Proliferating	Hba-a2
0.00210431	0.443192	0.722	0.714	1	Proliferating	Anxa5
0.00223692	0.407258	0.82	0.829	1	Proliferating	Uqcrh
0.00239476	0.781196	0.259	0.212	1	Proliferating	Cyb5r3
0.0024334	0.718489	0.449	0.435	1	Proliferating	Emp3
0.00252666	0.524705	0.634	0.631	1	Proliferating	Atp5g1
0.00255758	0.492651	0.727	0.742	1	Proliferating	Eif3k
0.00272444	0.578004	0.473	0.449	1	Proliferating	Pomp
0.00282121	0.411813	0.771	0.78	1	Proliferating	Gabarap
0.00299899	0.329956	0.883	0.904	1	Proliferating	Ubb
0.00321657	0.700512	0.259	0.2	1	Proliferating	Tap2
0.00327862	0.786065	0.327	0.291	1	Proliferating	Tpi1
0.00354499	0.685616	0.41	0.39	1	Proliferating	Rnasek
0.00355903	0.85509	0.268	0.248	1	Proliferating	Rhoc
0.00377079	0.752373	0.288	0.257	1	Proliferating	Trf
0.00392263	0.483535	0.766	0.797	1	Proliferating	Cox6c
0.00436153	0.754898	0.351	0.334	1	Proliferating	Mrps21
0.00439744	0.618463	0.429	0.391	1	Proliferating	Fkbp7
0.0044549	1.6339	0.571	0.519	1	Proliferating	Hba-a1
0.00454756	0.361342	0.776	0.755	1	Proliferating	Rpl36al
0.0047134	0.596129	0.502	0.497	1	Proliferating	Spcs2
0.00540045	0.674332	0.493	0.5	1	Proliferating	Ndufb1-ps
0.00559137	0.319345	0.868	0.883	1	Proliferating	Chchd2
0.00606893	0.519256	0.483	0.456	1	Proliferating	Micos13
0.00609383	0.674888	0.278	0.237	1	Proliferating	Prnp
0.00666371	0.545049	0.546	0.548	1	Proliferating	Psmb3
0.00688761	0.765553	0.259	0.222	1	Proliferating	Tsg101
0.00723556	0.666366	0.434	0.439	1	Proliferating	Trmt112
0.00743046	0.250553	0.932	0.928	1	Proliferating	H3f3b
0.00744038	0.485238	0.688	0.728	1	Proliferating	Ptms
0.00745547	0.66997	0.371	0.348	1	Proliferating	Ier3ip1
0.00747691	0.757684	0.278	0.259	1	Proliferating	Emc3
0.00781456	0.704446	0.259	0.22	1	Proliferating	Spr
0.00783098	0.465648	0.668	0.678	1	Proliferating	Ndufb9
0.00783223	0.695454	0.356	0.351	1	Proliferating	Atox1
0.00795655	0.53387	0.41	0.379	1	Proliferating	Arhgdia
0.00831698	0.424361	0.673	0.685	1	Proliferating	Atp5j2
0.00832632	0.675851	0.322	0.299	1	Proliferating	Mbd3
0.00864852	0.678158	0.39	0.387	1	Proliferating	Cavin1
0.00891193	0.627145	0.361	0.34	1	Proliferating	Taf10
0.0090657	0.440368	0.605	0.607	1	Proliferating	Swi5
0.00942383	0.476268	0.605	0.598	1	Proliferating	Txnip
0.0095784	0.694852	0.278	0.253	1	Proliferating	Lamtor4
0.00992672	0.505136	0.527	0.514	1	Proliferating	Uqcrq
1.13474e-66	1.29605	0.852	0.553	2.56906e-62	Activated	Kcnma1
3.70071e-54	0.470879	1	0.991	8.3784e-50	Activated	Zbtb20
2.74927e-52	1.11139	0.833	0.549	6.22435e-48	Activated	Clcn5
7.70992e-50	1.14738	0.838	0.572	1.74553e-45	Activated	Thsd4
3.7067e-49	0.84441	0.969	0.858	8.39197e-45	Activated	Filip1l
4.71998e-47	0.727741	0.977	0.846	1.0686e-42	Activated	Cdk14
2.44521e-43	1.83407	0.488	0.195	5.53595e-39	Activated	Ryr3
7.90377e-42	0.690441	0.963	0.836	1.78941e-37	Activated	Ncoa1
1.83022e-41	0.961012	0.861	0.647	4.14363e-37	Activated	Pde3a
8.14038e-41	0.866307	0.962	0.876	1.84298e-36	Activated	Pde10a
2.43379e-38	0.929514	0.85	0.617	5.51009e-34	Activated	Mir100hg
8.38898e-38	0.985209	0.78	0.533	1.89927e-33	Activated	Gm26834
5.82543e-36	0.583249	0.999	0.969	1.31888e-31	Activated	Rora
1.81279e-35	0.7084	0.936	0.77	4.10415e-31	Activated	Ltbp1
3.90991e-35	0.337913	0.999	1	8.85204e-31	Activated	mt-Co1
4.6805e-35	0.668877	0.958	0.831	1.05966e-30	Activated	Pde7b
7.00869e-35	0.707145	0.955	0.851	1.58677e-30	Activated	Meg3
1.24471e-34	0.487328	0.999	0.954	2.81803e-30	Activated	Dmd
3.9781e-34	0.897935	0.779	0.542	9.00641e-30	Activated	Col3a1
4.46768e-34	0.797385	0.906	0.721	1.01148e-29	Activated	Mdfic
1.23695e-33	0.793449	0.857	0.651	2.80046e-29	Activated	Cdon
1.6031e-33	0.863173	0.82	0.591	3.62941e-29	Activated	Ptprg
3.36951e-32	0.458101	0.999	0.968	7.62857e-28	Activated	Nfia
4.44937e-32	0.752095	0.862	0.67	1.00734e-27	Activated	Ank3
8.96706e-32	0.315758	0.999	1	2.03014e-27	Activated	mt-Co3
1.38565e-31	1.05921	0.6	0.328	3.13711e-27	Activated	Ptprz1
1.38603e-30	0.352481	0.996	0.996	3.13798e-26	Activated	mt-Nd4
1.44658e-30	0.335359	0.999	0.999	3.27506e-26	Activated	mt-Cytb
1.25475e-29	0.528739	0.985	0.917	2.84076e-25	Activated	Rbms3
2.57677e-29	0.925925	0.706	0.473	5.83381e-25	Activated	Lamc1
3.4412e-29	1.11693	0.589	0.34	7.79088e-25	Activated	Frem1
6.57265e-29	0.933071	0.746	0.532	1.48805e-24	Activated	Galnt17
1.73792e-28	1.26411	0.449	0.205	3.93464e-24	Activated	Svep1
1.09814e-27	0.325627	1	0.993	2.48619e-23	Activated	Malat1
1.51726e-27	0.580355	0.926	0.82	3.43507e-23	Activated	Dag1
5.00325e-27	0.715441	0.856	0.673	1.13273e-22	Activated	Gxylt2
1.26152e-26	0.28834	1	0.999	2.85609e-22	Activated	mt-Co2
1.42322e-26	0.340987	0.998	0.996	3.22217e-22	Activated	mt-Nd1
2.074e-26	0.793277	0.744	0.513	4.69553e-22	Activated	Prkcq
3.01338e-26	0.564145	0.952	0.87	6.82229e-22	Activated	Mir99ahg
3.74259e-26	0.689014	0.838	0.631	8.47323e-22	Activated	Calcr
4.09076e-26	0.338409	0.999	0.993	9.26149e-22	Activated	mt-Nd2
6.59318e-26	0.450188	0.983	0.936	1.4927e-21	Activated	Nfib
7.48166e-26	1.11983	0.545	0.305	1.69385e-21	Activated	Cacna1d
8.63933e-26	0.910867	0.683	0.464	1.95594e-21	Activated	Gab1
1.62393e-25	0.720458	0.858	0.704	3.67657e-21	Activated	Tnik
3.29585e-25	1.27224	0.408	0.185	7.4618e-21	Activated	Col15a1
3.34791e-25	0.539697	0.927	0.786	7.57967e-21	Activated	Tln2
5.24296e-25	0.975779	0.735	0.573	1.18701e-20	Activated	Col19a1
3.73865e-24	0.637961	0.868	0.703	8.46431e-20	Activated	2610307P16Rik
3.89767e-24	0.279283	1	0.999	8.82433e-20	Activated	mt-Atp6
6.5609e-24	0.845019	0.655	0.426	1.48539e-19	Activated	Pard3
7.14147e-24	0.509505	0.942	0.834	1.61683e-19	Activated	Aopep
7.67404e-24	0.530129	0.946	0.828	1.7374e-19	Activated	Cdh13
1.29392e-23	0.696271	0.745	0.518	2.92944e-19	Activated	Clasp2
5.35958e-23	0.814856	0.702	0.501	1.21341e-18	Activated	Pgm5
6.36051e-23	0.633629	0.862	0.693	1.44002e-18	Activated	Utrn
7.65044e-23	0.548538	0.894	0.748	1.73206e-18	Activated	Clmn
1.08388e-22	0.978554	0.562	0.345	2.45389e-18	Activated	Etl4
4.95791e-22	0.590155	0.936	0.84	1.12247e-17	Activated	Slc7a11
6.2327e-22	0.555585	0.893	0.752	1.41108e-17	Activated	Cux1
2.6393e-21	0.671648	0.658	0.425	5.97539e-17	Activated	Edn3
4.32295e-21	0.513941	0.957	0.878	9.78715e-17	Activated	Tanc2
1.46672e-20	0.693384	0.713	0.527	3.32066e-16	Activated	Itm2a
1.48278e-20	0.669777	0.781	0.595	3.35702e-16	Activated	Map2
1.62081e-20	0.56345	0.931	0.836	3.66952e-16	Activated	Zeb2
1.74542e-20	0.448728	0.979	0.905	3.95164e-16	Activated	Arhgap24
3.43507e-20	0.730082	0.744	0.557	7.777e-16	Activated	Dip2c
6.99258e-20	1.18275	0.401	0.206	1.58312e-15	Activated	Mgll
9.72338e-20	0.420888	0.933	0.761	2.20137e-15	Activated	Hmcn2
1.85666e-19	0.450623	0.908	0.764	4.20348e-15	Activated	Ttc3
2.15124e-19	0.94182	0.448	0.228	4.87042e-15	Activated	Olfml2a
2.4199e-19	1.05448	0.47	0.279	5.47865e-15	Activated	Stim2
4.08807e-19	0.770218	0.62	0.409	9.25538e-15	Activated	Csgalnact1
9.7724e-19	0.626365	0.727	0.53	2.21247e-14	Activated	Numb
1.00349e-18	1.0135	0.5	0.304	2.2719e-14	Activated	Plcl2
4.55074e-18	0.492393	0.813	0.618	1.03029e-13	Activated	Rere
4.73676e-18	0.814969	0.569	0.355	1.0724e-13	Activated	Gli2
4.91408e-18	0.469188	0.9	0.752	1.11255e-13	Activated	Notch3
7.81403e-18	0.670081	0.69	0.489	1.7691e-13	Activated	Chd7
8.8809e-18	0.807997	0.612	0.424	2.01064e-13	Activated	Jarid2
9.74594e-18	0.880448	0.571	0.368	2.20648e-13	Activated	Rian
1.03764e-17	0.696972	0.715	0.551	2.34922e-13	Activated	Slf2
1.10278e-17	0.574498	0.81	0.688	2.4967e-13	Activated	Sparc
1.46792e-17	1.24283	0.332	0.162	3.32337e-13	Activated	Esrrg
1.62265e-17	0.608493	0.736	0.542	3.67369e-13	Activated	Vav3
1.83976e-17	0.58133	0.652	0.439	4.16523e-13	Activated	Ccdc50
2.71556e-17	0.522555	0.762	0.57	6.14803e-13	Activated	Pard3b
2.7627e-17	0.687149	0.618	0.421	6.25474e-13	Activated	Cpq
1.0931e-16	1.15583	0.321	0.151	2.47479e-12	Activated	Igf1
1.20672e-16	1.37676	0.255	0.103	2.73202e-12	Activated	Disp1
1.21811e-16	0.359034	0.923	0.825	2.7578e-12	Activated	Nedd4
1.36523e-16	0.513482	0.938	0.875	3.09088e-12	Activated	Sema6a
1.39126e-16	0.39369	0.968	0.918	3.14982e-12	Activated	Celf2
1.53587e-16	0.580623	0.737	0.556	3.4772e-12	Activated	Abca8b
1.55676e-16	0.695197	0.702	0.541	3.52451e-12	Activated	Antxr2
1.88839e-16	0.756624	0.519	0.307	4.27532e-12	Activated	Dock1
1.97781e-16	0.592288	0.717	0.541	4.47776e-12	Activated	Nsd1
2.04044e-16	0.420178	0.952	0.889	4.61955e-12	Activated	Pax7
2.13872e-16	0.511102	0.894	0.787	4.84206e-12	Activated	Adcy2
2.77805e-16	0.563994	0.779	0.602	6.2895e-12	Activated	Dennd1a
3.10679e-16	0.558714	0.686	0.488	7.03378e-12	Activated	Fto
4.64647e-16	0.365934	0.97	0.895	1.05196e-11	Activated	Airn
4.93999e-16	0.789593	0.56	0.375	1.11841e-11	Activated	Robo1
6.4828e-16	0.808923	0.505	0.316	1.4677e-11	Activated	Rnf217
6.79974e-16	0.574471	0.756	0.587	1.53946e-11	Activated	Iqgap2
7.71483e-16	0.413749	0.964	0.879	1.74664e-11	Activated	Fry
1.19275e-15	0.718883	0.629	0.441	2.70039e-11	Activated	Setbp1
1.48975e-15	0.598879	0.739	0.568	3.3728e-11	Activated	Smg6
1.5451e-15	0.638811	0.689	0.527	3.49812e-11	Activated	Eya4
1.57813e-15	0.753142	0.511	0.306	3.57289e-11	Activated	Lncppara
1.68472e-15	0.663878	0.629	0.445	3.81421e-11	Activated	Ube2e2
1.87446e-15	0.748429	0.554	0.365	4.24378e-11	Activated	Trim2
1.92242e-15	0.794901	0.525	0.344	4.35237e-11	Activated	Abi3bp
2.07051e-15	0.646355	0.804	0.681	4.68762e-11	Activated	Map1b
2.46263e-15	0.597093	0.912	0.829	5.57539e-11	Activated	Hs6st3
3.25973e-15	1.37858	0.26	0.119	7.38003e-11	Activated	Adgrl3
4.13021e-15	0.314625	0.954	0.854	9.35079e-11	Activated	Fgfr4
4.69746e-15	0.512108	0.776	0.607	1.06351e-10	Activated	Kansl1
7.29179e-15	0.627182	0.74	0.573	1.65086e-10	Activated	Pdzd2
7.49059e-15	0.631322	0.699	0.529	1.69587e-10	Activated	Pbx1
7.79527e-15	0.757013	0.544	0.359	1.76485e-10	Activated	Atp1a2
1.06386e-14	0.622175	0.782	0.636	2.40857e-10	Activated	Commd10
1.15729e-14	0.488579	0.854	0.73	2.62011e-10	Activated	Bicc1
1.17062e-14	0.867179	0.41	0.228	2.65029e-10	Activated	Vstm4
1.17919e-14	0.546957	0.72	0.552	2.66968e-10	Activated	Foxo1
1.21129e-14	0.647857	0.605	0.414	2.74236e-10	Activated	Wipf1
1.33199e-14	1.30274	0.26	0.117	3.01562e-10	Activated	E2f3
1.81676e-14	0.489027	0.752	0.58	4.11314e-10	Activated	Crebbp
1.85639e-14	0.432414	0.852	0.733	4.20287e-10	Activated	Lpp
1.88861e-14	0.428538	0.893	0.784	4.27581e-10	Activated	Peg3
1.89011e-14	0.558315	0.746	0.58	4.27921e-10	Activated	Kcnt2
1.96049e-14	0.62367	0.66	0.488	4.43855e-10	Activated	Lrp6
2.03553e-14	0.576404	0.676	0.493	4.60845e-10	Activated	Eif4g3
2.0887e-14	0.532729	0.658	0.465	4.72882e-10	Activated	Mpdz
2.28846e-14	0.893339	0.42	0.243	5.18108e-10	Activated	Atxn7l1
3.73588e-14	0.819098	0.576	0.41	8.45803e-10	Activated	Lama3
4.23233e-14	0.628991	0.637	0.45	9.582e-10	Activated	Cecr2
4.3407e-14	1.06044	0.337	0.18	9.82734e-10	Activated	Pid1
4.52721e-14	0.523644	0.798	0.666	1.02496e-09	Activated	Pik3r1
4.94041e-14	0.466912	0.882	0.753	1.11851e-09	Activated	Tenm4
5.59457e-14	0.69355	0.517	0.323	1.26661e-09	Activated	Mcc
5.89018e-14	0.740696	0.545	0.36	1.33354e-09	Activated	Cdkal1
6.22516e-14	0.659787	0.532	0.344	1.40938e-09	Activated	Sesn1
8.36769e-14	0.426388	0.876	0.734	1.89445e-09	Activated	Pde1c
8.45477e-14	0.658797	0.604	0.431	1.91416e-09	Activated	Golim4
8.52369e-14	0.85317	0.426	0.253	1.92976e-09	Activated	Rreb1
1.20639e-13	0.616702	0.731	0.577	2.73127e-09	Activated	Pcdh7
1.79701e-13	0.647388	0.583	0.4	4.06844e-09	Activated	Vps13b
1.95916e-13	0.336125	0.926	0.832	4.43553e-09	Activated	Ssh2
2.2101e-13	0.636502	0.506	0.314	5.00366e-09	Activated	Dars
2.32696e-13	0.409841	0.769	0.576	5.26824e-09	Activated	Zfp568
2.60128e-13	0.576444	0.695	0.537	5.88931e-09	Activated	Ext1
3.64052e-13	1.21625	0.324	0.189	8.24215e-09	Activated	Spock3
4.97247e-13	0.618358	0.555	0.365	1.12577e-08	Activated	Ktn1
5.02461e-13	0.547332	0.629	0.431	1.13757e-08	Activated	Nr3c1
5.28531e-13	0.826812	0.423	0.256	1.19659e-08	Activated	Gfra1
6.09252e-13	0.651493	0.542	0.352	1.37935e-08	Activated	Vgll3
6.20447e-13	0.595619	0.721	0.569	1.40469e-08	Activated	Nr3c2
6.97836e-13	0.325809	0.886	0.779	1.5799e-08	Activated	Cmss1
7.19829e-13	0.608018	0.51	0.334	1.62969e-08	Activated	Hspa1b
8.14241e-13	0.47173	0.748	0.572	1.84344e-08	Activated	Chd9
8.53982e-13	0.671884	0.473	0.29	1.93342e-08	Activated	Kcnn3
9.32542e-13	0.542277	0.59	0.405	2.11127e-08	Activated	Srek1
9.43204e-13	0.413953	0.814	0.665	2.13541e-08	Activated	Smc6
9.83589e-13	0.488239	0.795	0.648	2.22685e-08	Activated	Abca8a
1.02833e-12	0.769571	0.443	0.263	2.32814e-08	Activated	Klhl13
1.36858e-12	0.612045	0.488	0.295	3.09846e-08	Activated	Neo1
1.4304e-12	0.933083	0.324	0.173	3.23842e-08	Activated	Nctc1
1.51752e-12	0.391664	0.794	0.655	3.43565e-08	Activated	Dtx4
1.83744e-12	0.893313	0.296	0.144	4.15996e-08	Activated	Pxdn
2.18152e-12	0.515102	0.735	0.59	4.93895e-08	Activated	Exoc4
2.42732e-12	0.593576	0.601	0.442	5.49545e-08	Activated	Cask
2.45101e-12	0.59787	0.56	0.383	5.54908e-08	Activated	Tenm3
2.8078e-12	1.08217	0.261	0.127	6.35686e-08	Activated	Dclk3
2.95103e-12	1.00873	0.256	0.116	6.68113e-08	Activated	Glrb
3.01859e-12	0.61346	0.525	0.347	6.83409e-08	Activated	Tmem135
4.06611e-12	0.499933	0.689	0.523	9.20568e-08	Activated	Zcchc7
4.6331e-12	0.736499	0.417	0.25	1.04893e-07	Activated	Gtf2i
4.89806e-12	0.695909	0.501	0.333	1.10892e-07	Activated	Sppl3
5.0105e-12	0.442458	0.87	0.772	1.13438e-07	Activated	Foxn3
5.13669e-12	0.6602	0.57	0.402	1.16295e-07	Activated	Bcar3
5.34937e-12	0.672856	0.48	0.313	1.2111e-07	Activated	Mmp2
5.82426e-12	0.682049	0.473	0.298	1.31861e-07	Activated	Babam2
5.87867e-12	0.579077	0.604	0.427	1.33093e-07	Activated	Mbd5
6.32441e-12	0.504141	0.674	0.512	1.43185e-07	Activated	Dis3l2
7.76962e-12	0.327087	0.887	0.773	1.75904e-07	Activated	mt-Nd5
8.09501e-12	0.599324	0.595	0.431	1.83271e-07	Activated	Hdac4
8.33751e-12	1.0071	0.346	0.211	1.88761e-07	Activated	Tmcc3
9.47988e-12	0.465537	0.693	0.531	2.14624e-07	Activated	Notch2
1.11516e-11	0.709702	0.332	0.174	2.52473e-07	Activated	Nrep
1.40607e-11	0.424727	0.837	0.73	3.18335e-07	Activated	Auts2
1.47747e-11	0.460933	0.77	0.632	3.34498e-07	Activated	Pias1
1.62057e-11	0.685559	0.519	0.361	3.66896e-07	Activated	Mnat1
1.62602e-11	0.534544	0.748	0.619	3.6813e-07	Activated	Zbtb16
1.64237e-11	0.483073	0.68	0.52	3.71833e-07	Activated	Plekha5
1.71377e-11	0.608697	0.515	0.347	3.87997e-07	Activated	Pdgfrl
1.77812e-11	0.647888	0.46	0.288	4.02566e-07	Activated	Uhrf2
1.82777e-11	0.588075	0.488	0.317	4.13808e-07	Activated	Antxr1
1.91166e-11	0.909742	0.337	0.185	4.328e-07	Activated	Meis1
2.154e-11	0.492343	0.633	0.454	4.87666e-07	Activated	Itpr2
2.18804e-11	0.743011	0.437	0.276	4.95373e-07	Activated	Phactr2
2.20998e-11	0.684314	0.424	0.269	5.00339e-07	Activated	Arfgef1
2.283e-11	0.41528	0.719	0.569	5.16872e-07	Activated	Atrx
2.32697e-11	0.471259	0.671	0.505	5.26826e-07	Activated	Birc6
2.33059e-11	0.395052	0.758	0.615	5.27645e-07	Activated	Dpt
2.63036e-11	0.61631	0.481	0.309	5.95514e-07	Activated	Btbd7
3.03614e-11	0.379112	0.79	0.651	6.87383e-07	Activated	Zhx3
3.07296e-11	0.585767	0.54	0.373	6.95717e-07	Activated	Akap9
3.26154e-11	0.485486	0.625	0.455	7.38412e-07	Activated	Setd5
3.50437e-11	0.715526	0.406	0.249	7.93388e-07	Activated	Sipa1l3
3.54992e-11	0.885082	0.288	0.146	8.03702e-07	Activated	Zdhhc17
3.69263e-11	0.785783	0.362	0.208	8.36011e-07	Activated	Arhgef7
3.87245e-11	0.601158	0.575	0.409	8.76723e-07	Activated	Clmp
4.13308e-11	0.733524	0.415	0.26	9.3573e-07	Activated	Adamts10
4.17084e-11	0.756221	0.427	0.268	9.44277e-07	Activated	Adgra3
4.28759e-11	0.392181	0.801	0.649	9.7071e-07	Activated	Sytl2
4.46401e-11	0.779882	0.445	0.294	1.01065e-06	Activated	Prkn
4.6373e-11	0.694433	0.568	0.416	1.04988e-06	Activated	Mast4
4.9603e-11	0.609157	0.576	0.418	1.12301e-06	Activated	Brwd1
5.1512e-11	0.415674	0.737	0.581	1.16623e-06	Activated	Pnisr
5.20744e-11	0.517339	0.621	0.453	1.17896e-06	Activated	Plxna2
5.64881e-11	0.476915	0.668	0.499	1.27889e-06	Activated	Msi2
5.88291e-11	0.884044	0.38	0.234	1.33189e-06	Activated	Acvr2a
5.96253e-11	0.635938	0.543	0.385	1.34992e-06	Activated	Ebf3
7.22708e-11	0.527252	0.687	0.525	1.63621e-06	Activated	Foxp2
7.25416e-11	0.874517	0.289	0.144	1.64234e-06	Activated	Scara5
7.72536e-11	0.824036	0.301	0.15	1.74902e-06	Activated	Naa16
7.90793e-11	0.676423	0.398	0.228	1.79036e-06	Activated	Ddx46
8.71671e-11	0.778405	0.327	0.18	1.97346e-06	Activated	Nhlrc2
9.05468e-11	0.532981	0.538	0.365	2.04998e-06	Activated	Mtmr3
9.86313e-11	0.684749	0.387	0.221	2.23301e-06	Activated	Rbm33
1.09642e-10	0.497414	0.623	0.455	2.4823e-06	Activated	Pcm1
1.31135e-10	0.49447	0.871	0.755	2.9689e-06	Activated	Egfr
1.34233e-10	0.79022	0.388	0.25	3.03904e-06	Activated	Pou2f1
1.5037e-10	0.500772	0.735	0.607	3.40438e-06	Activated	Tmtc2
1.63848e-10	0.504394	0.587	0.426	3.70952e-06	Activated	Nbea
1.98804e-10	0.379986	0.752	0.593	4.50092e-06	Activated	Arid1b
2.17169e-10	0.565247	0.502	0.325	4.91672e-06	Activated	Ehmt1
2.1982e-10	0.68168	0.424	0.269	4.97672e-06	Activated	Gsap
2.45141e-10	0.337222	0.774	0.636	5.55e-06	Activated	Cavin2
2.5201e-10	0.58151	0.495	0.337	5.70551e-06	Activated	Palmd
2.55337e-10	0.640896	0.448	0.287	5.78083e-06	Activated	Stx16
2.56041e-10	0.396013	0.814	0.705	5.79678e-06	Activated	Lhfp
2.62213e-10	0.488577	0.627	0.46	5.9365e-06	Activated	Sox5
2.69903e-10	0.46659	0.601	0.439	6.1106e-06	Activated	Ube3a
2.80792e-10	0.559859	0.502	0.334	6.35713e-06	Activated	Macf1
2.97305e-10	0.477421	0.615	0.452	6.73099e-06	Activated	Ppp1r12a
3.0531e-10	0.608061	0.424	0.258	6.91222e-06	Activated	Mrc2
3.09931e-10	0.564186	0.444	0.278	7.01685e-06	Activated	Mtr
3.26117e-10	0.465522	0.602	0.44	7.38329e-06	Activated	Hnrnpr
3.37207e-10	0.508661	0.53	0.345	7.63436e-06	Activated	Eya1
3.38656e-10	0.8941	0.252	0.122	7.66718e-06	Activated	Sacs
3.82232e-10	0.71565	0.363	0.205	8.65372e-06	Activated	Zim1
3.84263e-10	0.577418	0.506	0.349	8.69972e-06	Activated	Sltm
4.19945e-10	0.339711	0.981	0.948	9.50756e-06	Activated	Tgfbr3
4.44686e-10	0.614402	0.456	0.311	1.00677e-05	Activated	Gal
4.52371e-10	0.446009	0.707	0.559	1.02417e-05	Activated	Ghr
5.00334e-10	0.476425	0.773	0.653	1.13276e-05	Activated	Atrnl1
5.02372e-10	0.522174	0.583	0.408	1.13737e-05	Activated	Sh3d19
5.09457e-10	0.653274	0.41	0.254	1.15341e-05	Activated	Mdm4
5.13843e-10	0.452739	0.65	0.484	1.16334e-05	Activated	Ar
5.22974e-10	0.598767	0.481	0.324	1.18401e-05	Activated	Kat6b
5.27169e-10	0.441646	0.557	0.387	1.19351e-05	Activated	Rbm26
5.27492e-10	0.395796	0.687	0.532	1.19424e-05	Activated	Ogt
5.42792e-10	0.378295	0.742	0.589	1.22888e-05	Activated	St3gal5
5.47495e-10	0.511705	0.521	0.363	1.23953e-05	Activated	Copa
5.57878e-10	0.624306	0.504	0.356	1.26303e-05	Activated	Fbn1
5.58154e-10	0.773908	0.461	0.316	1.26366e-05	Activated	Mllt3
5.9253e-10	0.967949	0.262	0.133	1.34149e-05	Activated	Tmem131l
6.03512e-10	0.677331	0.388	0.241	1.36635e-05	Activated	Trim44
7.39663e-10	0.784373	0.298	0.165	1.6746e-05	Activated	Eya3
7.6765e-10	0.574584	0.424	0.267	1.73796e-05	Activated	Sdc2
7.77244e-10	0.743154	0.382	0.237	1.75968e-05	Activated	Stard13
7.85389e-10	0.73685	0.489	0.354	1.77812e-05	Activated	Kirrel3
8.38113e-10	0.971902	0.273	0.153	1.89749e-05	Activated	Rerg
8.58479e-10	0.668462	0.415	0.265	1.9436e-05	Activated	Baz1b
9.24181e-10	0.404598	0.631	0.456	2.09235e-05	Activated	Fubp1
9.4942e-10	0.420893	0.586	0.411	2.14949e-05	Activated	Prpf40a
9.49733e-10	0.673304	0.345	0.197	2.15019e-05	Activated	Tcerg1
1.03499e-09	0.506183	0.543	0.373	2.34322e-05	Activated	St5
1.05213e-09	0.745223	0.36	0.222	2.38203e-05	Activated	Irs1
1.08928e-09	0.853503	0.314	0.179	2.46613e-05	Activated	Tdrd3
1.10807e-09	0.831016	0.443	0.307	2.50866e-05	Activated	Chrm3
1.14576e-09	0.634915	0.456	0.311	2.594e-05	Activated	Pds5b
1.18716e-09	0.728522	0.429	0.289	2.68774e-05	Activated	Slc7a2
1.23343e-09	0.401189	0.654	0.495	2.79249e-05	Activated	Fam49a
1.50552e-09	0.47641	0.562	0.389	3.4085e-05	Activated	Smarca2
1.51049e-09	0.660039	0.482	0.343	3.41974e-05	Activated	Tbc1d5
1.51787e-09	0.360926	0.72	0.568	3.43646e-05	Activated	Pum1
1.57273e-09	0.849277	0.305	0.177	3.56066e-05	Activated	Adamts12
1.57337e-09	0.41562	0.676	0.538	3.5621e-05	Activated	Col4a1
1.64678e-09	0.61624	0.445	0.295	3.72831e-05	Activated	Srcap
1.65108e-09	0.454769	0.557	0.387	3.73805e-05	Activated	Chd6
1.65325e-09	0.498166	0.6	0.448	3.74296e-05	Activated	Pvt1
1.82599e-09	0.481719	0.539	0.375	4.13404e-05	Activated	Xrn1
1.84667e-09	0.416984	0.679	0.537	4.18087e-05	Activated	Hs6st2
1.86248e-09	0.49833	0.548	0.387	4.21665e-05	Activated	Herc1
1.88012e-09	0.282249	0.937	0.872	4.25658e-05	Activated	Lama2
1.88179e-09	0.434598	0.821	0.711	4.26036e-05	Activated	Ptprd
1.92008e-09	0.514142	0.592	0.441	4.34706e-05	Activated	Gbf1
1.92227e-09	0.695959	0.393	0.256	4.35202e-05	Activated	Glce
2.05669e-09	0.690187	0.329	0.186	4.65634e-05	Activated	Trim33
2.10385e-09	0.756269	0.365	0.238	4.76312e-05	Activated	Gm13703
2.15772e-09	0.388813	0.631	0.465	4.88509e-05	Activated	Arglu1
2.32734e-09	0.836556	0.304	0.178	5.2691e-05	Activated	Klhl5
2.33121e-09	0.938124	0.281	0.16	5.27785e-05	Activated	Abl2
2.59248e-09	0.347899	0.679	0.53	5.86936e-05	Activated	Marcks
2.69874e-09	0.92265	0.261	0.145	6.10994e-05	Activated	B830012L14Rik
2.72842e-09	0.460025	0.594	0.446	6.17714e-05	Activated	Arl15
3.10978e-09	0.749766	0.313	0.178	7.04054e-05	Activated	Pknox2
3.48168e-09	0.695626	0.387	0.243	7.88251e-05	Activated	Fam214a
3.73298e-09	0.520286	0.574	0.428	8.45147e-05	Activated	Pan3
3.75686e-09	0.858228	0.269	0.144	8.50552e-05	Activated	Tmem178b
4.13027e-09	0.761176	0.427	0.292	9.35093e-05	Activated	Arhgap28
4.1808e-09	0.901465	0.286	0.174	9.46534e-05	Activated	Fmnl2
4.1846e-09	0.452086	0.583	0.426	9.47393e-05	Activated	Ankrd17
4.56179e-09	0.775491	0.345	0.227	0.000103279	Activated	Fbxw11
4.59775e-09	0.399011	0.667	0.529	0.000104093	Activated	Nf1
4.62589e-09	0.631159	0.463	0.311	0.00010473	Activated	Atad2b
4.6956e-09	0.784065	0.267	0.139	0.000106308	Activated	Ireb2
4.78293e-09	0.466568	0.613	0.479	0.000108286	Activated	Gnaq
4.97902e-09	0.900218	0.281	0.168	0.000112725	Activated	Epha4
5.01333e-09	0.682645	0.317	0.185	0.000113502	Activated	Ncoa6
5.45969e-09	0.736952	0.39	0.267	0.000123607	Activated	Lrba
5.5835e-09	0.473901	0.601	0.463	0.000126411	Activated	Sh3bgrl
5.61966e-09	0.508213	0.492	0.334	0.000127229	Activated	Rabgap1
6.31756e-09	0.646336	0.368	0.226	0.00014303	Activated	Hunk
6.35796e-09	0.503791	0.517	0.362	0.000143944	Activated	Gigyf2
6.54159e-09	0.781422	0.265	0.143	0.000148102	Activated	Abat
6.58747e-09	0.602171	0.393	0.242	0.00014914	Activated	Cep350
6.62842e-09	0.505001	0.517	0.372	0.000150067	Activated	Fam193a
6.65839e-09	0.838868	0.281	0.157	0.000150746	Activated	Pde3b
7.00993e-09	0.585985	0.345	0.199	0.000158705	Activated	Zfp266
7.95464e-09	0.6578	0.376	0.236	0.000180093	Activated	Kmt5b
8.20151e-09	0.427021	0.626	0.471	0.000185682	Activated	Sash1
8.80896e-09	0.425966	0.6	0.443	0.000199435	Activated	Chd2
9.06777e-09	0.806939	0.268	0.147	0.000205294	Activated	Evl
1.03037e-08	0.640053	0.371	0.23	0.000233276	Activated	Kidins220
1.06337e-08	0.699598	0.358	0.231	0.000240747	Activated	Mapt
1.08151e-08	0.697771	0.361	0.235	0.000244854	Activated	Rbm20
1.10486e-08	0.549804	0.438	0.289	0.000250141	Activated	Map4k3
1.1242e-08	0.609088	0.36	0.215	0.000254519	Activated	Tasor2
1.14688e-08	0.575065	0.451	0.312	0.000259653	Activated	Zfp106
1.15834e-08	0.641545	0.446	0.309	0.000262248	Activated	Slc12a6
1.18418e-08	0.732905	0.344	0.219	0.000268098	Activated	Il1r1
1.20237e-08	0.441681	0.598	0.452	0.000272218	Activated	Cald1
1.26998e-08	0.607865	0.371	0.232	0.000287523	Activated	Sec31a
1.28496e-08	0.459076	0.56	0.409	0.000290914	Activated	Spats2l
1.39696e-08	0.409554	0.585	0.424	0.000316272	Activated	R3hdm1
1.44648e-08	0.859636	0.267	0.147	0.000327482	Activated	Igdcc4
1.45737e-08	0.427186	0.619	0.479	0.000329948	Activated	Fbxl17
1.45877e-08	0.487639	0.558	0.424	0.000330266	Activated	Cd2ap
1.53347e-08	0.315687	0.843	0.717	0.000347179	Activated	Tnrc6b
1.53913e-08	0.673957	0.429	0.305	0.000348459	Activated	Dlg2
1.55914e-08	0.486202	0.479	0.327	0.000352988	Activated	Top2b
1.62843e-08	0.612878	0.499	0.364	0.000368676	Activated	Cacna2d1
1.65901e-08	0.64643	0.433	0.303	0.0003756	Activated	Zfp536
1.70646e-08	0.545749	0.46	0.315	0.000386342	Activated	Psd3
1.72103e-08	0.748298	0.289	0.163	0.000389641	Activated	Ndufs1
1.75157e-08	0.493498	0.521	0.382	0.000396556	Activated	Celf1
1.8069e-08	0.7009	0.358	0.229	0.000409082	Activated	Fam129a
1.87244e-08	0.64053	0.356	0.215	0.00042392	Activated	Ccnt2
1.91429e-08	0.728159	0.258	0.137	0.000433395	Activated	Map3k7
1.99264e-08	0.418356	0.711	0.572	0.000451135	Activated	Ppp2r3a
2.01609e-08	0.376435	0.627	0.487	0.000456443	Activated	mt-Nd4l
2.14253e-08	0.472737	0.473	0.321	0.000485069	Activated	Canx
2.21252e-08	0.350622	0.714	0.576	0.000500914	Activated	Megf10
2.22596e-08	1.08255	0.279	0.17	0.000503958	Activated	Hsph1
2.30468e-08	0.500431	0.575	0.439	0.000521779	Activated	Fam168a
2.37051e-08	0.696686	0.317	0.185	0.000536683	Activated	Rc3h2
2.38198e-08	0.549029	0.45	0.29	0.00053928	Activated	Cnot2
2.58197e-08	0.56151	0.418	0.271	0.000584557	Activated	Slc9a9
2.71969e-08	0.367027	0.71	0.571	0.000615737	Activated	Zfhx3
2.9118e-08	0.590667	0.393	0.263	0.000659231	Activated	Zzz3
2.94801e-08	0.697525	0.274	0.152	0.00066743	Activated	Smarcad1
2.99085e-08	0.530179	0.462	0.321	0.000677129	Activated	Ube3c
2.99199e-08	0.597747	0.375	0.238	0.000677386	Activated	Rprd2
3.18329e-08	0.757081	0.368	0.259	0.000720698	Activated	Serpini1
3.18536e-08	0.536329	0.439	0.295	0.000721165	Activated	Srpk2
3.45065e-08	0.28523	0.893	0.813	0.000781227	Activated	Qk
3.5733e-08	0.386746	0.554	0.391	0.000808995	Activated	Wdfy3
3.72558e-08	0.591883	0.4	0.263	0.000843471	Activated	Tia1
3.74412e-08	0.546265	0.474	0.339	0.000847668	Activated	Tek
3.7453e-08	0.567231	0.349	0.205	0.000847937	Activated	Rngtt
3.79257e-08	0.319916	0.667	0.51	0.000858637	Activated	Kmt2c
3.79901e-08	0.6413	0.354	0.225	0.000860097	Activated	Dicer1
3.9136e-08	0.305571	0.787	0.647	0.000886038	Activated	Trps1
3.93873e-08	0.451823	0.544	0.395	0.000891729	Activated	Wdfy2
3.9822e-08	0.422031	0.48	0.326	0.00090157	Activated	Tmem246
4.1277e-08	0.645084	0.332	0.197	0.000934511	Activated	Dpp8
4.15578e-08	0.296101	0.775	0.641	0.000940868	Activated	Ppp4r2
4.24534e-08	0.622061	0.389	0.258	0.000961146	Activated	Sgms1
4.33548e-08	0.590855	0.387	0.247	0.000981553	Activated	Apc
4.37118e-08	0.431317	0.568	0.435	0.000989635	Activated	Chpt1
4.39653e-08	0.614798	0.411	0.283	0.000995375	Activated	Gapvd1
4.61813e-08	0.623834	0.402	0.274	0.00104554	Activated	Tspan12
4.66711e-08	0.58659	0.421	0.29	0.00105663	Activated	Nrf1
4.75835e-08	0.637164	0.354	0.211	0.00107729	Activated	Abcc5
4.77897e-08	0.605749	0.445	0.316	0.00108196	Activated	Hs2st1
5.34631e-08	0.342929	0.613	0.448	0.0012104	Activated	Tnrc6a
5.43815e-08	0.325579	0.874	0.788	0.0012312	Activated	Luc7l2
5.44103e-08	0.558491	0.43	0.303	0.00123185	Activated	Acss3
5.52006e-08	0.482392	0.443	0.294	0.00124974	Activated	Naa15
5.61737e-08	0.65581	0.325	0.199	0.00127177	Activated	Sec24a
5.64549e-08	0.464473	0.52	0.375	0.00127814	Activated	Ankrd12
5.82662e-08	0.576074	0.365	0.229	0.00131915	Activated	Ttyh2
6.08286e-08	0.262475	0.821	0.697	0.00137716	Activated	Map4k4
6.33806e-08	0.441608	0.617	0.48	0.00143494	Activated	Ppp1r12b
6.39926e-08	0.65673	0.311	0.188	0.00144879	Activated	Golga4
6.91338e-08	0.366568	0.729	0.607	0.00156519	Activated	Strn3
7.09554e-08	0.646239	0.33	0.204	0.00160643	Activated	Prdm5
7.18649e-08	0.640055	0.346	0.221	0.00162702	Activated	Focad
7.20212e-08	0.628831	0.327	0.195	0.00163056	Activated	Rfc1
7.25658e-08	0.610465	0.361	0.228	0.00164289	Activated	Uvrag
7.36235e-08	0.663745	0.264	0.147	0.00166684	Activated	Gm26917
7.49384e-08	0.34848	0.654	0.509	0.00169661	Activated	Zfr
7.64254e-08	0.66021	0.31	0.19	0.00173027	Activated	Zmynd8
7.87139e-08	0.402671	0.595	0.456	0.00178208	Activated	Tead1
7.87571e-08	0.357998	0.815	0.736	0.00178306	Activated	Rock2
8.08679e-08	0.588875	0.361	0.224	0.00183085	Activated	Slmap
8.21465e-08	0.549813	0.404	0.264	0.0018598	Activated	S1pr3
8.22423e-08	0.658282	0.375	0.248	0.00186197	Activated	Gse1
8.36788e-08	0.499158	0.426	0.28	0.00189449	Activated	Dnajc7
8.61615e-08	0.400912	0.562	0.413	0.0019507	Activated	Rrbp1
8.72236e-08	0.36941	0.714	0.578	0.00197474	Activated	Rbfox2
8.81245e-08	0.786096	0.3	0.186	0.00199514	Activated	Rnf150
9.23813e-08	0.516859	0.433	0.299	0.00209151	Activated	Ttyh1
9.57139e-08	0.546554	0.502	0.373	0.00216696	Activated	Cox16
1.00254e-07	0.711284	0.295	0.177	0.00226974	Activated	Acyp2
1.04145e-07	0.735475	0.421	0.313	0.00235784	Activated	Nkain2
1.06205e-07	0.557647	0.401	0.263	0.00240447	Activated	Cplane1
1.07559e-07	0.466364	0.457	0.315	0.00243514	Activated	Ehbp1
1.19534e-07	0.25971	0.864	0.758	0.00270624	Activated	Tshz3
1.22848e-07	0.462554	0.479	0.335	0.00278127	Activated	Smg1
1.26232e-07	0.626485	0.312	0.192	0.00285789	Activated	Atg10
1.26877e-07	0.580557	0.348	0.218	0.00287249	Activated	Kdm1a
1.2736e-07	0.633127	0.379	0.251	0.00288344	Activated	Trappc9
1.27782e-07	0.51299	0.449	0.31	0.00289298	Activated	AW554918
1.28041e-07	0.618361	0.302	0.176	0.00289884	Activated	Prr14l
1.28726e-07	0.610397	0.48	0.347	0.00291437	Activated	Arhgap6
1.30087e-07	0.355379	0.71	0.587	0.00294518	Activated	Psap
1.30372e-07	0.557012	0.44	0.305	0.00295163	Activated	Xpo7
1.35729e-07	0.267404	0.776	0.643	0.0030729	Activated	Gphn
1.36883e-07	0.464999	0.427	0.281	0.00309903	Activated	Kif13b
1.39858e-07	0.387822	0.674	0.543	0.00316639	Activated	Diaph2
1.40196e-07	0.474664	0.463	0.326	0.00317403	Activated	Zmym4
1.40575e-07	0.583557	0.358	0.218	0.00318261	Activated	Relch
1.46922e-07	0.345844	0.718	0.596	0.00332631	Activated	Tcf12
1.48193e-07	0.379221	0.525	0.373	0.00335508	Activated	Tmem131
1.48418e-07	0.441479	0.473	0.325	0.00336018	Activated	Numa1
1.50005e-07	0.692356	0.273	0.153	0.00339611	Activated	Api5
1.50594e-07	0.486729	0.442	0.307	0.00340946	Activated	Rfx7
1.52584e-07	0.388904	0.6	0.455	0.00345449	Activated	Tbl1x
1.55775e-07	0.449812	0.536	0.396	0.00352676	Activated	Ubr3
1.56967e-07	0.82277	0.273	0.169	0.00355372	Activated	Slc4a4
1.69327e-07	0.703044	0.26	0.145	0.00383357	Activated	Cables1
1.81363e-07	0.576313	0.374	0.249	0.00410606	Activated	Pstpip2
1.84198e-07	0.741849	0.257	0.15	0.00417025	Activated	Pag1
1.88055e-07	0.552219	0.393	0.258	0.00425756	Activated	Cwf19l2
1.91067e-07	0.415277	0.373	0.223	0.00432576	Activated	Krit1
2.04094e-07	0.263963	0.779	0.654	0.00462068	Activated	Ncor1
2.0866e-07	0.568242	0.352	0.219	0.00472407	Activated	Snx27
2.20467e-07	0.36756	0.631	0.487	0.00499138	Activated	Pam
2.28553e-07	0.543438	0.352	0.218	0.00517444	Activated	Smad3
2.31072e-07	0.597611	0.37	0.231	0.00523146	Activated	Lrch1
2.34798e-07	0.363021	0.573	0.428	0.00531583	Activated	Zmynd11
2.43242e-07	0.589256	0.305	0.177	0.00550701	Activated	Supt20
2.43818e-07	0.862722	0.292	0.193	0.00552004	Activated	Zfp462
2.44189e-07	0.299519	0.829	0.725	0.00552843	Activated	Stag1
2.44616e-07	0.679789	0.262	0.147	0.00553811	Activated	Gpatch2
2.45778e-07	0.712887	0.283	0.164	0.00556441	Activated	Ric8b
2.47115e-07	0.40809	0.596	0.468	0.00559469	Activated	Pitpnc1
2.59364e-07	0.278429	0.707	0.564	0.00587199	Activated	Usp34
2.63782e-07	0.424495	0.486	0.344	0.00597203	Activated	Lpl
2.75106e-07	0.56341	0.37	0.24	0.0062284	Activated	Aatf
2.76192e-07	0.255181	0.977	0.938	0.00625298	Activated	Ror1
2.76903e-07	0.476762	0.47	0.33	0.00626909	Activated	Atf7ip
2.78004e-07	0.519048	0.431	0.298	0.00629401	Activated	Blnk
2.82638e-07	0.491507	0.479	0.336	0.00639893	Activated	Dnajc13
2.94824e-07	0.576944	0.376	0.249	0.00667481	Activated	Sfswap
2.97942e-07	0.321589	0.662	0.524	0.00674541	Activated	Srsf11
3.03639e-07	0.583975	0.345	0.219	0.0068744	Activated	Ergic1
3.07121e-07	0.637759	0.324	0.207	0.00695323	Activated	Ppp4r3b
3.1335e-07	0.48938	0.386	0.249	0.00709424	Activated	Maf
3.36783e-07	0.511174	0.449	0.319	0.00762478	Activated	Cog5
3.40051e-07	0.575455	0.379	0.262	0.00769875	Activated	Spata5
3.41647e-07	0.451224	0.511	0.373	0.00773488	Activated	Fhl1
3.65835e-07	0.467297	0.48	0.349	0.00828251	Activated	Usp47
3.68097e-07	0.53576	0.335	0.212	0.00833371	Activated	Shprh
3.79838e-07	0.713085	0.32	0.215	0.00859953	Activated	Rarb
3.86409e-07	0.474502	0.413	0.284	0.00874829	Activated	Zranb2
3.98042e-07	0.587756	0.312	0.189	0.00901168	Activated	Itfg1
3.98716e-07	0.701469	0.295	0.181	0.00902694	Activated	Asb3
4.03184e-07	0.507077	0.431	0.302	0.00912808	Activated	Ube4b
4.06631e-07	0.68303	0.261	0.155	0.00920614	Activated	Fam114a1
4.10826e-07	0.326974	0.998	0.995	0.00930109	Activated	Gm42418
4.41211e-07	0.584569	0.383	0.261	0.00998901	Activated	Zfp521
4.41443e-07	0.470571	0.577	0.461	0.00999428	Activated	Myo1e
4.43711e-07	0.444974	0.456	0.315	0.0100456	Activated	Setd2
4.44389e-07	0.533245	0.312	0.186	0.010061	Activated	Scd2
4.68322e-07	0.722083	0.355	0.254	0.0106028	Activated	Lrmda
4.74969e-07	0.327517	0.605	0.456	0.0107533	Activated	Csnk2a1
4.83694e-07	0.367675	0.57	0.428	0.0109508	Activated	Arhgap5
4.87597e-07	0.48905	0.427	0.295	0.0110392	Activated	Cop1
4.88003e-07	0.367367	0.525	0.377	0.0110484	Activated	Phf3
4.90792e-07	0.612232	0.318	0.194	0.0111115	Activated	Dhx30
4.95975e-07	0.477435	0.449	0.323	0.0112289	Activated	Rap1gds1
4.96934e-07	0.347815	0.631	0.501	0.0112506	Activated	Eif3a
5.2089e-07	0.304703	0.749	0.628	0.0117929	Activated	Ash1l
5.22862e-07	0.413228	0.489	0.343	0.0118376	Activated	Plcb4
5.62147e-07	0.426389	0.67	0.554	0.012727	Activated	Rps6ka5
5.82166e-07	0.59423	0.325	0.204	0.0131802	Activated	Snx29
5.93788e-07	0.633607	0.288	0.181	0.0134434	Activated	Trappc8
6.15842e-07	0.650511	0.289	0.171	0.0139427	Activated	Mtus1
6.18505e-07	0.36624	0.657	0.523	0.0140029	Activated	Ctdspl
6.4765e-07	0.549038	0.365	0.244	0.0146628	Activated	Dennd1b
6.57896e-07	0.553605	0.39	0.269	0.0148948	Activated	Tpk1
6.58867e-07	0.388986	0.561	0.419	0.0149167	Activated	Stat5b
6.59882e-07	0.486815	0.401	0.276	0.0149397	Activated	Tlk1
6.69165e-07	0.634768	0.33	0.221	0.0151499	Activated	Dennd6a
6.69929e-07	0.421833	0.669	0.555	0.0151672	Activated	Ttc28
6.76333e-07	0.674257	0.275	0.162	0.0153122	Activated	Vldlr
6.88745e-07	0.256299	0.681	0.543	0.0155932	Activated	Akap13
6.93324e-07	0.428345	0.465	0.331	0.0156969	Activated	Trip12
6.97943e-07	0.689616	0.357	0.248	0.0158014	Activated	Dock4
7.04828e-07	0.620025	0.313	0.197	0.0159573	Activated	Rhot1
7.66065e-07	0.785098	0.258	0.159	0.0173437	Activated	Cachd1
7.79029e-07	0.337678	0.775	0.684	0.0176372	Activated	Zeb1
7.87858e-07	0.457878	0.512	0.385	0.0178371	Activated	Bach2
7.94908e-07	0.298867	0.702	0.571	0.0179967	Activated	Hip1
7.98738e-07	0.351219	0.683	0.573	0.0180834	Activated	Lims1
8.03256e-07	0.674106	0.256	0.149	0.0181857	Activated	Atg7
8.04281e-07	0.467516	0.412	0.284	0.0182089	Activated	Rasa1
8.10083e-07	0.660051	0.251	0.149	0.0183403	Activated	D5Ertd579e
8.18191e-07	0.553986	0.289	0.166	0.0185238	Activated	4833420G17Rik
8.46344e-07	0.447597	0.424	0.294	0.0191612	Activated	Sgip1
8.48648e-07	0.698861	0.332	0.226	0.0192134	Activated	Prkd1
8.50433e-07	0.26354	0.738	0.601	0.0192538	Activated	Rbm25
8.54752e-07	0.303465	0.714	0.601	0.0193516	Activated	Mtdh
8.61841e-07	0.589616	0.349	0.236	0.0195121	Activated	Scaper
8.62639e-07	0.579763	0.335	0.217	0.0195302	Activated	Smo
8.78011e-07	0.69258	0.262	0.157	0.0198782	Activated	Gm9947
9.15439e-07	0.624772	0.375	0.265	0.0207255	Activated	Kdm4c
9.55947e-07	0.588974	0.335	0.213	0.0216426	Activated	Map4k5
9.79193e-07	0.588106	0.335	0.219	0.0221689	Activated	Akap10
9.79978e-07	0.496809	0.352	0.225	0.0221867	Activated	Bin1
9.90493e-07	0.382685	0.657	0.537	0.0224248	Activated	Pten
9.95379e-07	0.566385	0.313	0.186	0.0225354	Activated	Ap1g1
1.0697e-06	0.368934	0.567	0.421	0.024218	Activated	Zfp148
1.14932e-06	0.442467	0.539	0.424	0.0260207	Activated	Cdc42bpa
1.27619e-06	0.370674	0.454	0.311	0.0288929	Activated	Tspan7
1.29589e-06	0.282746	0.556	0.406	0.0293389	Activated	Dcaf8
1.31289e-06	0.425991	0.494	0.357	0.0297238	Activated	Zfp644
1.32539e-06	0.618545	0.304	0.194	0.0300069	Activated	Cc2d2a
1.33575e-06	0.386741	0.519	0.388	0.0302413	Activated	Scaf8
1.39809e-06	0.552194	0.321	0.204	0.0316528	Activated	Kdm5b
1.44916e-06	0.34093	0.648	0.518	0.032809	Activated	Cuedc1
1.46888e-06	0.678559	0.287	0.176	0.0332554	Activated	Naaladl2
1.48334e-06	0.506763	0.392	0.277	0.0335828	Activated	Pcca
1.51362e-06	0.431443	0.502	0.369	0.0342684	Activated	Fam172a
1.51568e-06	0.567132	0.285	0.165	0.0343151	Activated	Bmp1
1.53724e-06	0.405565	0.458	0.323	0.0348031	Activated	Serpinh1
1.62261e-06	0.428302	0.405	0.273	0.0367359	Activated	Cul5
1.63386e-06	0.399106	0.521	0.391	0.0369905	Activated	Snd1
1.73784e-06	0.412692	0.668	0.571	0.0393447	Activated	Phf21a
1.74085e-06	0.463869	0.456	0.33	0.0394128	Activated	Tlk2
1.74733e-06	0.294732	0.785	0.686	0.0395596	Activated	Nipbl
1.77786e-06	0.371022	0.538	0.4	0.0402508	Activated	Abca5
1.78261e-06	0.609432	0.36	0.246	0.0403583	Activated	Prkce
1.79188e-06	0.530018	0.388	0.258	0.0405682	Activated	Arhgef11
1.80218e-06	0.283253	0.627	0.481	0.0408014	Activated	Rdx
1.80341e-06	0.34179	0.592	0.466	0.0408292	Activated	Senp6
1.81699e-06	0.27699	0.776	0.679	0.0411367	Activated	Sptbn1
1.83042e-06	0.616712	0.292	0.186	0.0414408	Activated	Rev1
1.84023e-06	0.319711	0.706	0.582	0.0416629	Activated	Arhgef2
1.86192e-06	0.607173	0.262	0.156	0.0421539	Activated	Fktn
1.88384e-06	0.601745	0.283	0.176	0.0426501	Activated	Xpo4
1.89181e-06	0.623565	0.275	0.161	0.0428306	Activated	Atrn
1.94951e-06	0.300228	0.651	0.513	0.0441369	Activated	Rbm6
1.99909e-06	0.593455	0.306	0.198	0.0452594	Activated	Tnks
2.01078e-06	0.508003	0.367	0.252	0.045524	Activated	Phf14
2.08071e-06	0.513295	0.319	0.199	0.0471072	Activated	Gtf3c2
2.08479e-06	0.378348	0.546	0.417	0.0471996	Activated	Cnot4
2.09704e-06	0.54807	0.282	0.169	0.047477	Activated	Nfatc3
2.1147e-06	0.430716	0.67	0.573	0.0478769	Activated	Tshz2
2.14147e-06	0.420957	0.45	0.317	0.0484829	Activated	Supt16
2.24087e-06	0.487722	0.317	0.198	0.0507334	Activated	Hmg20a
2.36313e-06	0.589028	0.277	0.168	0.0535014	Activated	Mdn1
2.43258e-06	0.515795	0.392	0.278	0.0550735	Activated	Vtn
2.47136e-06	0.521534	0.373	0.254	0.0559516	Activated	Rptor
2.53372e-06	0.401652	0.508	0.384	0.0573633	Activated	R3hdm2
2.55639e-06	0.609599	0.274	0.166	0.0578766	Activated	Dync2h1
2.56816e-06	0.390989	0.406	0.265	0.0581431	Activated	Adam10
2.62477e-06	0.804597	0.308	0.218	0.0594247	Activated	Npas3
2.64403e-06	0.522609	0.307	0.192	0.0598609	Activated	Jph1
2.65898e-06	0.449852	0.363	0.231	0.0601993	Activated	Micu2
2.68773e-06	0.489006	0.335	0.209	0.0608503	Activated	Olfm1
2.75845e-06	0.430622	0.513	0.396	0.0624512	Activated	Wapl
2.83576e-06	0.54553	0.327	0.219	0.0642016	Activated	Amn1
2.85042e-06	0.335867	0.552	0.42	0.0645334	Activated	Zfp280d
2.87537e-06	0.346294	0.588	0.445	0.0650983	Activated	Col5a2
2.92661e-06	0.608576	0.25	0.146	0.0662585	Activated	Xpo6
3.01231e-06	0.661273	0.269	0.159	0.0681986	Activated	Cacna1a
3.10063e-06	0.659512	0.271	0.168	0.0701982	Activated	Slc9a7
3.10858e-06	0.502796	0.351	0.235	0.0703783	Activated	Mapkap1
3.15343e-06	0.443487	0.579	0.473	0.0713938	Activated	Zfpm2
3.49523e-06	0.313149	0.563	0.42	0.079132	Activated	Zfp638
3.50717e-06	0.501192	0.302	0.187	0.0794023	Activated	Adcy7
3.55913e-06	0.428929	0.444	0.324	0.0805787	Activated	Vti1a
3.58211e-06	0.595178	0.4	0.284	0.0810989	Activated	Hivep3
3.59052e-06	0.519212	0.387	0.276	0.0812894	Activated	Eri3
3.63419e-06	0.555547	0.265	0.156	0.082278	Activated	Snapc3
3.70156e-06	0.489564	0.315	0.202	0.0838033	Activated	Suclg2
3.76532e-06	0.519792	0.305	0.188	0.0852468	Activated	Phkb
3.80986e-06	0.345991	0.557	0.42	0.0862552	Activated	Itch
3.87771e-06	0.454395	0.348	0.214	0.0877913	Activated	Nfyc
3.91987e-06	0.503789	0.318	0.204	0.088746	Activated	Mical3
3.92463e-06	0.610375	0.292	0.192	0.0888536	Activated	Foxj3
3.93206e-06	0.338445	0.537	0.4	0.0890218	Activated	Jsrp1
3.97195e-06	0.572415	0.36	0.245	0.0899249	Activated	Glcci1
4.02264e-06	0.440728	0.394	0.272	0.0910726	Activated	Ino80
4.05267e-06	0.461237	0.321	0.196	0.0917525	Activated	Zkscan3
4.06944e-06	0.446391	0.618	0.501	0.0921322	Activated	Garem1
4.09547e-06	0.464667	0.33	0.21	0.0927215	Activated	Galnt1
4.20979e-06	0.388251	0.456	0.332	0.0953096	Activated	Zfp608
4.28578e-06	0.539069	0.313	0.201	0.09703	Activated	Pias2
4.34801e-06	0.615788	0.276	0.176	0.098439	Activated	Gm20721
4.41352e-06	0.403775	0.445	0.316	0.099922	Activated	Ndufs4
4.43043e-06	0.502271	0.301	0.189	0.100305	Activated	Vwa8
4.53961e-06	0.31715	0.632	0.502	0.102777	Activated	Mllt10
4.56495e-06	0.366958	0.5	0.363	0.10335	Activated	Mga
4.57024e-06	0.417571	0.361	0.24	0.10347	Activated	Cyth3
4.853e-06	0.496325	0.311	0.201	0.109872	Activated	Copg2
4.89333e-06	0.289261	0.606	0.469	0.110785	Activated	Cdk8
4.94503e-06	0.330117	0.612	0.495	0.111956	Activated	Nktr
5.00178e-06	0.506798	0.417	0.306	0.11324	Activated	Eea1
5.04355e-06	0.45668	0.456	0.334	0.114186	Activated	Ints6l
5.08199e-06	0.593656	0.298	0.198	0.115056	Activated	Mtss1
5.13777e-06	0.603588	0.282	0.175	0.116319	Activated	Sestd1
5.21212e-06	0.633625	0.277	0.177	0.118002	Activated	Pcsk5
5.22095e-06	0.58143	0.495	0.386	0.118202	Activated	Wwox
5.34797e-06	0.479607	0.287	0.169	0.121078	Activated	Lpar4
5.46948e-06	0.66928	0.262	0.168	0.123829	Activated	Invs
5.5032e-06	0.423342	0.461	0.335	0.124592	Activated	Zfp207
5.72917e-06	0.432077	0.46	0.34	0.129708	Activated	Cpeb1
5.74552e-06	0.354599	0.502	0.379	0.130079	Activated	Pja2
6.05697e-06	0.569793	0.27	0.163	0.13713	Activated	Sec61a2
6.17962e-06	0.501401	0.405	0.297	0.139907	Activated	Nxn
6.75234e-06	0.589402	0.3	0.195	0.152873	Activated	Scai
6.76063e-06	0.274491	0.624	0.487	0.153061	Activated	Ralgapa1
6.7978e-06	0.37314	0.401	0.27	0.153902	Activated	Phc3
6.92991e-06	0.523751	0.394	0.284	0.156893	Activated	Fer
6.99858e-06	0.598074	0.261	0.162	0.158448	Activated	Nek9
7.26016e-06	0.400022	0.468	0.342	0.16437	Activated	Usp54
7.29e-06	0.258793	0.739	0.616	0.165046	Activated	Ssbp2
7.47905e-06	0.456165	0.373	0.249	0.169326	Activated	Cbfa2t2
7.71413e-06	0.481415	0.342	0.227	0.174648	Activated	Asph
7.88172e-06	0.330968	0.531	0.389	0.178442	Activated	Gatad2b
7.90358e-06	0.494187	0.331	0.217	0.178937	Activated	Pkd1
7.90843e-06	0.39081	0.399	0.276	0.179047	Activated	Atf2
7.92486e-06	0.394747	0.374	0.253	0.179419	Activated	Smarcc1
7.98174e-06	0.329109	0.481	0.346	0.180707	Activated	Traf3ip3
8.13004e-06	0.437288	0.376	0.259	0.184064	Activated	Rabl6
8.3683e-06	0.401736	0.369	0.246	0.189458	Activated	Eid1
8.40334e-06	0.496279	0.351	0.246	0.190252	Activated	Micu3
8.56729e-06	0.251759	0.693	0.579	0.193964	Activated	Atp5g1
8.93129e-06	0.339277	0.63	0.52	0.202204	Activated	Rev3l
8.93745e-06	0.589344	0.286	0.18	0.202344	Activated	Ralgapb
9.01768e-06	0.395285	0.473	0.345	0.20416	Activated	Spred1
9.22892e-06	0.367763	0.395	0.27	0.208943	Activated	Akap8l
9.7336e-06	0.361146	0.455	0.326	0.220369	Activated	Stk3
9.81205e-06	0.685045	0.275	0.184	0.222145	Activated	Apbb2
9.93494e-06	0.321525	0.549	0.418	0.224927	Activated	Sntb2
1.01047e-05	0.56674	0.318	0.21	0.228771	Activated	Ddx10
1.01765e-05	0.581793	0.251	0.152	0.230397	Activated	Ankrd13c
1.03423e-05	0.426444	0.383	0.267	0.234149	Activated	Ddx42
1.04621e-05	0.438331	0.386	0.261	0.236861	Activated	Smurf2
1.05306e-05	0.512555	0.357	0.253	0.238413	Activated	Ino80d
1.07503e-05	0.443743	0.356	0.238	0.243386	Activated	Clasp1
1.09697e-05	0.589783	0.271	0.163	0.248353	Activated	Depdc5
1.11318e-05	0.63857	0.274	0.174	0.252023	Activated	Cpt1a
1.12933e-05	0.54709	0.326	0.219	0.25568	Activated	E130307A14Rik
1.13477e-05	0.532067	0.281	0.178	0.256912	Activated	Ankib1
1.1841e-05	0.302133	0.724	0.62	0.26808	Activated	Grb10
1.18499e-05	0.341773	0.446	0.325	0.268282	Activated	Ascc3
1.24103e-05	0.53067	0.276	0.17	0.280968	Activated	Slc38a1
1.26508e-05	0.494827	0.263	0.157	0.286413	Activated	Zfp451
1.28119e-05	0.499063	0.276	0.169	0.290061	Activated	Wdr20
1.34769e-05	0.382143	0.302	0.188	0.305116	Activated	Virma
1.41553e-05	0.313182	0.648	0.525	0.320476	Activated	Mkln1
1.44467e-05	0.407038	0.356	0.232	0.327072	Activated	Chd8
1.4502e-05	0.391767	0.598	0.493	0.328326	Activated	Camk2d
1.51697e-05	0.307714	0.543	0.412	0.343441	Activated	Hspg2
1.53302e-05	0.400433	0.46	0.337	0.347075	Activated	Hibadh
1.56118e-05	0.511009	0.28	0.182	0.35345	Activated	Aldh1a1
1.56942e-05	0.472387	0.399	0.288	0.355317	Activated	Ylpm1
1.60134e-05	0.273317	0.474	0.33	0.362543	Activated	Etfa
1.62202e-05	0.567246	0.264	0.17	0.367226	Activated	Klhdc10
1.67915e-05	0.415197	0.362	0.248	0.380159	Activated	Ctdspl2
1.69272e-05	0.339942	0.538	0.418	0.383231	Activated	Rsrc1
1.70924e-05	0.370603	0.46	0.338	0.386973	Activated	Nudcd3
1.71207e-05	0.411388	0.365	0.245	0.387613	Activated	Herc2
1.77881e-05	0.287507	0.673	0.559	0.402722	Activated	Mbnl1
1.80467e-05	0.321757	0.606	0.496	0.408577	Activated	Zfand3
1.82377e-05	0.26367	0.861	0.788	0.412902	Activated	Sulf1
1.83224e-05	0.51196	0.269	0.166	0.414819	Activated	Smarcd3
1.88672e-05	0.36926	0.473	0.355	0.427153	Activated	Pnn
1.9086e-05	0.454664	0.37	0.263	0.432106	Activated	Nck1
1.9839e-05	0.253278	0.562	0.423	0.449156	Activated	Cul1
2.09841e-05	0.346592	0.47	0.347	0.47508	Activated	Ccny
2.14245e-05	0.277651	0.55	0.416	0.48505	Activated	Hectd1
2.14645e-05	0.425791	0.399	0.28	0.485956	Activated	Cdc73
2.23895e-05	0.477704	0.326	0.225	0.506899	Activated	Specc1l
2.26152e-05	0.351884	0.462	0.329	0.512009	Activated	Zfp292
2.35793e-05	0.464857	0.306	0.198	0.533835	Activated	Thbs2
2.36025e-05	0.367221	0.427	0.312	0.53436	Activated	Eif4g1
2.42684e-05	0.264339	0.764	0.657	0.549437	Activated	Lrig1
2.48054e-05	0.474983	0.312	0.203	0.561595	Activated	Setx
2.61305e-05	0.475444	0.382	0.273	0.591594	Activated	Mark3
2.61419e-05	0.322224	0.525	0.408	0.591853	Activated	Dst
2.61547e-05	0.453586	0.264	0.159	0.592143	Activated	Cdc27
2.69795e-05	0.540817	0.311	0.211	0.610816	Activated	Mblac2
2.72483e-05	0.42324	0.388	0.27	0.616902	Activated	Zc3h13
2.73161e-05	0.317136	0.475	0.348	0.618436	Activated	Hp1bp3
2.7417e-05	0.376978	0.433	0.323	0.620721	Activated	Ttc14
2.75864e-05	0.339038	0.396	0.279	0.624556	Activated	Nol4
2.82032e-05	0.381206	0.321	0.206	0.63852	Activated	Rcn1
2.84333e-05	0.412922	0.398	0.28	0.643731	Activated	Rab3gap1
2.86393e-05	0.326089	0.538	0.421	0.648393	Activated	Trpm7
2.91878e-05	0.336951	0.52	0.406	0.660812	Activated	Scaf11
2.92481e-05	0.527141	0.354	0.246	0.662177	Activated	Armh3
2.95349e-05	0.390004	0.383	0.264	0.668671	Activated	Fchsd2
2.95833e-05	0.412992	0.402	0.286	0.669766	Activated	Atp9b
2.96272e-05	0.301225	0.568	0.447	0.670759	Activated	Thoc2
3.03527e-05	0.633446	0.257	0.17	0.687186	Activated	Dym
3.03846e-05	0.477421	0.362	0.265	0.687908	Activated	Pkp4
3.04646e-05	0.413344	0.436	0.326	0.689718	Activated	Kat6a
3.15637e-05	0.504242	0.288	0.189	0.714601	Activated	Kpna3
3.16705e-05	0.495812	0.312	0.21	0.717021	Activated	Bmt2
3.31544e-05	0.306651	0.56	0.443	0.750615	Activated	Spred2
3.32219e-05	0.456237	0.312	0.207	0.752144	Activated	Nfx1
3.32525e-05	0.406305	0.35	0.239	0.752838	Activated	Vps13d
3.38752e-05	0.453478	0.258	0.152	0.766934	Activated	Mvb12b
3.40122e-05	0.395041	0.386	0.274	0.770035	Activated	Snrnp48
3.48302e-05	0.291486	0.457	0.324	0.788556	Activated	Ep400
3.48656e-05	0.648258	0.255	0.168	0.789358	Activated	Epb41
3.52246e-05	0.281352	0.521	0.398	0.797485	Activated	Pdia3
3.57164e-05	0.64146	0.273	0.19	0.80862	Activated	Mill2
3.58225e-05	0.552212	0.269	0.174	0.811022	Activated	Anapc1
3.58629e-05	0.36239	0.346	0.227	0.811937	Activated	Cyp2d22
3.66977e-05	0.430701	0.375	0.268	0.830835	Activated	Nt5c2
3.71849e-05	0.427238	0.404	0.298	0.841867	Activated	Tasor
3.74598e-05	0.293087	0.513	0.392	0.848091	Activated	Calr
3.80616e-05	0.41315	0.413	0.309	0.861714	Activated	Lcor
3.85821e-05	0.353725	0.579	0.473	0.873499	Activated	Exoc6b
4.07656e-05	0.410432	0.354	0.243	0.922934	Activated	Usp24
4.08541e-05	0.310055	0.606	0.497	0.924938	Activated	Ank2
4.11109e-05	0.286273	0.413	0.284	0.93075	Activated	Dync1h1
4.14857e-05	0.538452	0.27	0.168	0.939235	Activated	Abl1
4.3896e-05	0.341335	0.343	0.227	0.993805	Activated	Cdc37l1
4.41574e-05	0.410998	0.395	0.282	0.999724	Activated	Tmem61
4.4234e-05	0.336344	0.419	0.297	1	Activated	Yme1l1
4.46384e-05	0.522246	0.251	0.154	1	Activated	Dph6
4.47014e-05	0.53699	0.338	0.248	1	Activated	Plcl1
4.47369e-05	0.500301	0.351	0.256	1	Activated	St3gal4
4.47451e-05	0.478571	0.335	0.232	1	Activated	Zfp704
4.49491e-05	0.525315	0.321	0.224	1	Activated	Fut8
4.55951e-05	0.416048	0.313	0.202	1	Activated	Tab2
4.56067e-05	0.387933	0.4	0.291	1	Activated	Ddr2
4.6629e-05	0.381349	0.429	0.32	1	Activated	Ptpn4
4.86856e-05	0.449311	0.294	0.188	1	Activated	Qser1
4.91606e-05	0.455342	0.324	0.22	1	Activated	Slc16a10
5.1597e-05	0.475711	0.293	0.195	1	Activated	Prkag2
5.16564e-05	0.561527	0.274	0.187	1	Activated	Ube4a
5.17864e-05	0.281511	0.483	0.356	1	Activated	Vwa1
5.27419e-05	0.297174	0.479	0.362	1	Activated	Tm9sf3
5.31582e-05	0.559444	0.251	0.165	1	Activated	Ubp1
5.38197e-05	0.312738	0.493	0.377	1	Activated	Braf
5.49251e-05	0.315324	0.571	0.464	1	Activated	Fbxo11
5.51406e-05	0.426374	0.336	0.225	1	Activated	Sec24b
5.5572e-05	0.316356	0.46	0.341	1	Activated	Rapsn
5.58677e-05	0.456191	0.317	0.219	1	Activated	Wdr43
5.67182e-05	0.455893	0.275	0.17	1	Activated	Rprd1b
5.77751e-05	0.461162	0.298	0.203	1	Activated	L3mbtl3
5.81216e-05	0.296638	0.581	0.466	1	Activated	Ambra1
5.91429e-05	0.355374	0.518	0.406	1	Activated	Ppp6r3
6.08362e-05	0.479532	0.31	0.211	1	Activated	Zfx
6.12632e-05	0.393582	0.37	0.257	1	Activated	Cnot1
6.13943e-05	0.304244	0.505	0.382	1	Activated	N4bp2l2
6.23813e-05	0.464082	0.408	0.311	1	Activated	Gbe1
6.24961e-05	0.400154	0.279	0.175	1	Activated	Slc2a12
6.2874e-05	0.457364	0.335	0.23	1	Activated	Lsm14a
6.30674e-05	0.310473	0.51	0.387	1	Activated	Atf7
6.32483e-05	0.264007	0.579	0.459	1	Activated	Rcan2
6.38657e-05	0.365178	0.452	0.339	1	Activated	Hook3
6.42914e-05	0.467182	0.374	0.28	1	Activated	Tcf7l1
6.54637e-05	0.397417	0.338	0.225	1	Activated	Magt1
6.58148e-05	0.355847	0.439	0.322	1	Activated	Itpr1
6.66633e-05	0.283111	0.481	0.36	1	Activated	Ppfibp1
6.68671e-05	0.430064	0.364	0.259	1	Activated	Ppp2r5e
6.6921e-05	0.364248	0.54	0.444	1	Activated	Phip
6.73562e-05	0.311789	0.505	0.395	1	Activated	Erbin
6.76554e-05	0.523683	0.287	0.195	1	Activated	Supt3
6.76581e-05	0.477366	0.336	0.237	1	Activated	Arhgap35
6.80955e-05	0.384447	0.41	0.303	1	Activated	Pds5a
7.08292e-05	0.532521	0.286	0.195	1	Activated	Vps54
7.10292e-05	0.44532	0.308	0.213	1	Activated	Rasal2
7.22443e-05	0.339774	0.454	0.342	1	Activated	Dyrk1a
7.278e-05	0.351712	0.518	0.425	1	Activated	Tmcc1
7.44573e-05	0.40026	0.326	0.226	1	Activated	Elp4
7.47856e-05	0.418112	0.417	0.314	1	Activated	Larp4b
7.6693e-05	0.268122	0.412	0.279	1	Activated	Col4a2
7.68049e-05	0.512693	0.31	0.218	1	Activated	Tet3
7.70099e-05	0.447696	0.301	0.197	1	Activated	Dync1li2
7.8748e-05	0.392873	0.37	0.259	1	Activated	Csnk1g3
7.88033e-05	0.322666	0.457	0.336	1	Activated	Tspan3
7.95455e-05	0.390047	0.373	0.26	1	Activated	Sos2
8.02672e-05	0.40688	0.336	0.232	1	Activated	Vps35
8.19026e-05	0.466402	0.314	0.211	1	Activated	Rab11fip2
8.20475e-05	0.349378	0.635	0.542	1	Activated	Mcu
8.29601e-05	0.415938	0.277	0.179	1	Activated	Tspan5
8.35763e-05	0.490634	0.304	0.208	1	Activated	Epb41l3
8.36987e-05	0.358493	0.36	0.249	1	Activated	Ubr1
8.58328e-05	0.554309	0.293	0.206	1	Activated	Btrc
8.65977e-05	0.478039	0.265	0.172	1	Activated	Agpat3
8.95299e-05	0.559388	0.305	0.221	1	Activated	Plekhg1
9.11802e-05	0.495468	0.339	0.247	1	Activated	Tbl1xr1
9.14597e-05	0.48953	0.288	0.192	1	Activated	Rapgef1
9.22535e-05	0.393203	0.454	0.339	1	Activated	Ppp2r2a
9.41272e-05	0.460273	0.294	0.195	1	Activated	Bcap29
0.00010132	0.367778	0.344	0.234	1	Activated	Tmem47
0.000102045	0.411165	0.345	0.24	1	Activated	Tmem245
0.000105397	0.513436	0.358	0.27	1	Activated	Map3k2
0.000108318	0.312288	0.468	0.357	1	Activated	Golgb1
0.000108485	0.5266	0.262	0.172	1	Activated	Myo10
0.000110215	0.463115	0.376	0.28	1	Activated	Frs2
0.00011039	0.519188	0.29	0.201	1	Activated	Evi5
0.000112357	0.369893	0.407	0.294	1	Activated	Osbpl8
0.000113815	0.588274	0.331	0.243	1	Activated	Rad51b
0.000117461	0.328769	0.469	0.35	1	Activated	Smyd3
0.000117661	0.467483	0.338	0.248	1	Activated	Crybg1
0.000118734	0.36881	0.355	0.251	1	Activated	Smarcc2
0.000120038	0.48808	0.295	0.199	1	Activated	Bdp1
0.000121148	0.267529	0.539	0.422	1	Activated	Ubap2l
0.000121784	0.390162	0.393	0.29	1	Activated	Ythdf3
0.000124767	0.257148	0.605	0.486	1	Activated	Ncoa2
0.000124956	0.42631	0.406	0.312	1	Activated	Aig1
0.000126702	0.387985	0.274	0.17	1	Activated	Cpeb4
0.000127433	0.48136	0.27	0.178	1	Activated	Armc8
0.00012778	0.317043	0.475	0.37	1	Activated	Ccar1
0.000132327	0.375603	0.357	0.258	1	Activated	Usp7
0.000132658	0.354257	0.363	0.252	1	Activated	Dnajc19
0.000133047	0.351889	0.383	0.275	1	Activated	Atxn7
0.000133502	0.446755	0.468	0.377	1	Activated	Maml2
0.000135636	0.47982	0.286	0.192	1	Activated	Pter
0.000136403	0.363868	0.295	0.193	1	Activated	Brd7
0.000137803	0.389205	0.413	0.311	1	Activated	Trio
0.000138251	0.433516	0.283	0.187	1	Activated	Smc5
0.000139404	0.529538	0.308	0.229	1	Activated	Tanc1
0.000139637	0.39864	0.495	0.401	1	Activated	Rfx3
0.000140191	0.382997	0.331	0.224	1	Activated	Casc4
0.000142319	0.25684	0.626	0.518	1	Activated	Wdr33
0.000142947	0.319931	0.33	0.219	1	Activated	Tent2
0.000145483	0.421321	0.262	0.168	1	Activated	Nhp2
0.000145726	0.401217	0.32	0.218	1	Activated	Asxl2
0.00014627	0.26025	0.47	0.354	1	Activated	Ksr1
0.000147382	0.303741	0.443	0.326	1	Activated	Tnks2
0.000148561	0.456035	0.365	0.278	1	Activated	Cobl
0.000148575	0.274968	0.6	0.491	1	Activated	Pbrm1
0.00014909	0.363899	0.333	0.227	1	Activated	Igsf3
0.000149733	0.482794	0.276	0.182	1	Activated	St7l
0.000150536	0.466855	0.269	0.176	1	Activated	Gpr155
0.000150785	0.341159	0.495	0.389	1	Activated	U2surp
0.000153146	0.288032	0.524	0.413	1	Activated	Large1
0.000158328	0.341955	0.386	0.284	1	Activated	Clint1
0.000161966	0.311218	0.352	0.237	1	Activated	Tnpo3
0.000163888	0.438893	0.314	0.22	1	Activated	Efr3a
0.000164116	0.291585	0.461	0.353	1	Activated	Mrln
0.000164443	0.509224	0.318	0.227	1	Activated	Afdn
0.000166331	0.323108	0.4	0.29	1	Activated	Znrf3
0.000166592	0.323734	0.411	0.296	1	Activated	Clock
0.000169325	0.449051	0.332	0.241	1	Activated	Ppp1r14a
0.000169329	0.484283	0.276	0.192	1	Activated	Atp7a
0.000173823	0.460657	0.4	0.309	1	Activated	Ap3b1
0.000177695	0.50819	0.265	0.181	1	Activated	Aftph
0.000178033	0.436316	0.454	0.365	1	Activated	Pcmtd1
0.000184915	0.350953	0.285	0.181	1	Activated	Zc3h12b
0.000186214	0.344006	0.348	0.246	1	Activated	Trpc4ap
0.000187851	0.432399	0.411	0.318	1	Activated	Thada
0.000190424	0.397754	0.449	0.356	1	Activated	Lrch3
0.000190728	0.571973	0.25	0.175	1	Activated	Ubac2
0.000190927	0.406708	0.255	0.161	1	Activated	Agfg1
0.000192221	0.334285	0.586	0.495	1	Activated	Map4
0.000194853	0.481322	0.305	0.217	1	Activated	Garnl3
0.000199733	0.429335	0.4	0.309	1	Activated	Kcnq1ot1
0.000203403	0.38683	0.354	0.26	1	Activated	Itm2c
0.000204594	0.427703	0.277	0.181	1	Activated	Cap2
0.000205941	0.330067	0.339	0.232	1	Activated	Umad1
0.000206761	0.352898	0.388	0.275	1	Activated	Ranbp2
0.000213174	0.334111	0.489	0.388	1	Activated	Faf1
0.000213301	0.368494	0.412	0.316	1	Activated	Uimc1
0.000219692	0.459596	0.28	0.19	1	Activated	Fnbp4
0.000228785	0.41017	0.287	0.191	1	Activated	Htatsf1
0.000229122	0.437998	0.265	0.177	1	Activated	Jag1
0.000230971	0.347788	0.451	0.35	1	Activated	Foxo3
0.000232051	0.306092	0.43	0.319	1	Activated	Arid2
0.000232194	0.423499	0.332	0.231	1	Activated	Actn3
0.00023268	0.331422	0.373	0.264	1	Activated	Rictor
0.000235403	0.316601	0.454	0.341	1	Activated	Mia2
0.000236037	0.305232	0.377	0.27	1	Activated	Cdk11b
0.000245213	0.369862	0.362	0.256	1	Activated	Fam168b
0.000245709	0.414957	0.382	0.29	1	Activated	Fars2
0.000251869	0.396197	0.324	0.229	1	Activated	Rala
0.000256144	0.392285	0.432	0.338	1	Activated	Rnf216
0.000256954	0.378581	0.421	0.332	1	Activated	Atl2
0.000257509	0.380307	0.437	0.341	1	Activated	Acap2
0.000261885	0.514653	0.299	0.216	1	Activated	Prrx1
0.00026723	0.304351	0.387	0.283	1	Activated	Ly6e
0.000277159	0.396279	0.31	0.216	1	Activated	Zfp950
0.000277418	0.302406	0.464	0.365	1	Activated	Scmh1
0.00027919	0.311903	0.374	0.264	1	Activated	Srp72
0.000295087	0.423569	0.307	0.207	1	Activated	Hmbox1
0.000298781	0.443899	0.298	0.203	1	Activated	Brd8
0.000303292	0.315534	0.34	0.235	1	Activated	Synrg
0.000306253	0.422668	0.254	0.163	1	Activated	Usp40
0.000309274	0.37829	0.333	0.243	1	Activated	Acaca
0.000310459	0.454434	0.3	0.215	1	Activated	Cwc27
0.000310983	0.297196	0.324	0.217	1	Activated	Smim10l1
0.000314951	0.422315	0.28	0.19	1	Activated	Khdc4
0.000316616	0.414042	0.288	0.2	1	Activated	Col5a1
0.000323423	0.329175	0.377	0.27	1	Activated	Rabep1
0.000324518	0.412995	0.281	0.192	1	Activated	Smu1
0.000326642	0.355045	0.305	0.212	1	Activated	Tm9sf4
0.000331444	0.266578	0.463	0.355	1	Activated	Rsf1
0.000333196	0.323094	0.36	0.26	1	Activated	Col6a1
0.000334211	0.420869	0.25	0.158	1	Activated	Zfp280c
0.000336162	0.375815	0.285	0.187	1	Activated	Atad1
0.000337994	0.385074	0.37	0.285	1	Activated	Nr2c2
0.000340329	0.320134	0.38	0.271	1	Activated	Taf3
0.000342874	0.420895	0.25	0.161	1	Activated	1110059E24Rik
0.000353715	0.267919	0.326	0.216	1	Activated	Mxd4
0.000356954	0.519653	0.261	0.185	1	Activated	Snx24
0.000360388	0.43513	0.302	0.208	1	Activated	Myo6
0.000365285	0.423405	0.326	0.232	1	Activated	Kdm3b
0.000369202	0.46143	0.257	0.176	1	Activated	Acbd3
0.000371816	0.372542	0.25	0.157	1	Activated	Ppfia1
0.000374981	0.41165	0.348	0.254	1	Activated	Ptk2
0.000377447	0.346834	0.356	0.253	1	Activated	Sspn
0.00037895	0.514713	0.326	0.236	1	Activated	Ptpn13
0.00038476	0.307692	0.479	0.377	1	Activated	Kat2b
0.000393716	0.367773	0.298	0.206	1	Activated	Helz
0.000394149	0.357322	0.326	0.23	1	Activated	Jam3
0.00039429	0.331682	0.351	0.25	1	Activated	Nbr1
0.00039648	0.335179	0.342	0.241	1	Activated	Serinc5
0.000398908	0.381887	0.332	0.241	1	Activated	Rbm27
0.000406184	0.387474	0.276	0.18	1	Activated	Metap1d
0.00041198	0.311417	0.702	0.64	1	Activated	Zfhx4
0.000424778	0.331006	0.376	0.269	1	Activated	Dock9
0.000427181	0.318956	0.312	0.211	1	Activated	Cops4
0.000436313	0.33201	0.407	0.312	1	Activated	Larp1
0.000447654	0.261953	0.346	0.248	1	Activated	Aak1
0.000447816	0.420109	0.26	0.176	1	Activated	Opa1
0.000452975	0.547966	0.296	0.222	1	Activated	Ctif
0.000459258	0.283339	0.463	0.364	1	Activated	Nckap1
0.000470496	0.439971	0.339	0.244	1	Activated	Kdm7a
0.000485722	0.268372	0.448	0.344	1	Activated	Cnpy2
0.00049186	0.428005	0.254	0.17	1	Activated	Gorasp2
0.00049497	0.400431	0.308	0.224	1	Activated	Prpf8
0.00050127	0.312503	0.449	0.358	1	Activated	Rabgap1l
0.000509929	0.281993	0.492	0.388	1	Activated	Lpar1
0.000513378	0.38204	0.494	0.418	1	Activated	Btbd9
0.000517701	0.401346	0.282	0.196	1	Activated	Prex1
0.000528626	0.30615	0.44	0.334	1	Activated	Dmxl1
0.000532839	0.374156	0.295	0.202	1	Activated	Fkbp9
0.000537868	0.363284	0.335	0.239	1	Activated	Scfd1
0.000551156	0.310177	0.36	0.261	1	Activated	Tmem167
0.000551332	0.354745	0.382	0.291	1	Activated	Man2a1
0.000553328	0.2979	0.515	0.423	1	Activated	Bbx
0.000558138	0.346456	0.3	0.206	1	Activated	Ddx1
0.000590873	0.328709	0.305	0.209	1	Activated	Mff
0.000598894	0.378655	0.305	0.214	1	Activated	Pde8a
0.000602894	0.399319	0.3	0.22	1	Activated	Adnp
0.000607931	0.331214	0.325	0.232	1	Activated	Fyn
0.000612887	0.458434	0.286	0.206	1	Activated	Map2k5
0.00061299	0.388539	0.27	0.186	1	Activated	Rspry1
0.000621929	0.354054	0.288	0.192	1	Activated	Stt3a
0.000632688	0.381499	0.26	0.174	1	Activated	Mydgf
0.000642327	0.420892	0.277	0.194	1	Activated	Mosmo
0.000647587	0.382425	0.271	0.183	1	Activated	Dnm2
0.000650909	0.32237	0.295	0.195	1	Activated	Lars
0.000662258	0.375564	0.276	0.186	1	Activated	Slain2
0.000665117	0.465516	0.381	0.308	1	Activated	Sox6
0.00069117	0.261518	0.41	0.302	1	Activated	Map2k2
0.000705993	0.429902	0.295	0.212	1	Activated	Dnmt3a
0.000711729	0.391533	0.388	0.296	1	Activated	Ube2w
0.00071707	0.354814	0.256	0.166	1	Activated	Snx9
0.00072168	0.281202	0.443	0.335	1	Activated	Ccl19
0.00073166	0.274859	0.385	0.279	1	Activated	Lman1
0.000739261	0.390923	0.3	0.203	1	Activated	Kdm5c
0.000749496	0.258831	0.458	0.357	1	Activated	Rb1cc1
0.000759264	0.451789	0.271	0.19	1	Activated	Tgs1
0.000778198	0.367152	0.279	0.194	1	Activated	Jmy
0.000796966	0.358584	0.261	0.173	1	Activated	Usp8
0.000801109	0.343109	0.318	0.221	1	Activated	Eif2s3y
0.000807406	0.459232	0.276	0.201	1	Activated	Banp
0.000871645	0.377724	0.29	0.205	1	Activated	Morc3
0.000880893	0.334487	0.355	0.265	1	Activated	Rem1
0.000888051	0.284655	0.368	0.266	1	Activated	Clstn1
0.000932085	0.364381	0.352	0.268	1	Activated	Zfp407
0.000952891	0.336188	0.286	0.197	1	Activated	Cpsf7
0.000963972	0.353364	0.294	0.21	1	Activated	Fbxo3
0.000964479	0.277844	0.399	0.295	1	Activated	Dhx36
0.000965254	0.265892	0.444	0.352	1	Activated	Nrip1
0.000984107	0.328562	0.389	0.298	1	Activated	Arhgap12
0.00101217	0.410955	0.271	0.192	1	Activated	Pdss2
0.00101247	0.324514	0.264	0.176	1	Activated	Gpbp1l1
0.00101932	0.30333	0.527	0.446	1	Activated	Eda
0.00102493	0.312623	0.299	0.208	1	Activated	Capza1
0.00104958	0.410529	0.254	0.171	1	Activated	Mtrex
0.00105873	0.304184	0.379	0.282	1	Activated	Gm16599
0.00108234	0.342565	0.252	0.165	1	Activated	Uqcc1
0.00113407	0.544408	0.264	0.199	1	Activated	Gtdc1
0.00113603	0.368309	0.306	0.217	1	Activated	Zyg11b
0.00113803	0.43492	0.255	0.181	1	Activated	Pdcd6ip
0.00114837	0.330446	0.398	0.302	1	Activated	Cyp39a1
0.00114952	0.316186	0.319	0.227	1	Activated	Dennd4c
0.00116302	0.351034	0.377	0.29	1	Activated	Rps6kb1
0.00117744	0.300293	0.327	0.227	1	Activated	Arcn1
0.00118192	0.319364	0.337	0.242	1	Activated	Hnrnpul1
0.00118882	0.258851	0.554	0.468	1	Activated	Ecpas
0.0012427	0.299717	0.282	0.192	1	Activated	Hypk
0.00124856	0.286243	0.42	0.323	1	Activated	Trip11
0.00125885	0.356191	0.258	0.17	1	Activated	Abcd3
0.00126252	0.264206	0.324	0.228	1	Activated	Safb
0.00127329	0.379723	0.332	0.241	1	Activated	Bckdhb
0.00127566	0.352502	0.355	0.268	1	Activated	Akap7
0.00128199	0.294693	0.389	0.292	1	Activated	Mbtd1
0.00128667	0.399632	0.289	0.207	1	Activated	Vps13c
0.00130947	0.282248	0.31	0.213	1	Activated	Dcun1d5
0.00133431	0.262975	0.402	0.297	1	Activated	Acadsb
0.0013391	0.333537	0.3	0.213	1	Activated	Rcn3
0.00135083	0.376245	0.285	0.206	1	Activated	Memo1
0.00135667	0.278269	0.373	0.279	1	Activated	Lonp2
0.00138235	0.333334	0.318	0.23	1	Activated	Oip5os1
0.00140113	0.347577	0.317	0.229	1	Activated	Bicra
0.001415	0.342174	0.265	0.181	1	Activated	Gde1
0.00144276	0.250831	0.49	0.387	1	Activated	Ryk
0.00162144	0.44952	0.527	0.462	1	Activated	Lin7a
0.0016393	0.326632	0.39	0.317	1	Activated	9930021J03Rik
0.00165525	0.273192	0.421	0.324	1	Activated	Atraid
0.00166896	0.269614	0.34	0.239	1	Activated	Cdc26
0.00170515	0.253527	0.364	0.271	1	Activated	Ppp3cb
0.00173044	0.329506	0.302	0.22	1	Activated	Prkacb
0.00173467	0.268521	0.513	0.424	1	Activated	Camk1d
0.00173641	0.30441	0.364	0.276	1	Activated	Man2a2
0.00173794	0.346645	0.33	0.249	1	Activated	1110051M20Rik
0.00174038	0.392036	0.317	0.237	1	Activated	Zbtb38
0.00174974	0.273325	0.401	0.311	1	Activated	Bcl7a
0.00175072	0.333824	0.357	0.275	1	Activated	Zfp609
0.00175631	0.314547	0.404	0.319	1	Activated	Raf1
0.00178613	0.270674	0.362	0.281	1	Activated	Fgf13
0.00180985	0.426045	0.265	0.192	1	Activated	Exoc2
0.00182677	0.502335	0.264	0.205	1	Activated	Stxbp3
0.00182735	0.307119	0.433	0.348	1	Activated	Kdm5a
0.00184405	0.374199	0.26	0.181	1	Activated	Egln1
0.001875	0.303718	0.364	0.277	1	Activated	Ap2b1
0.00188189	0.341817	0.274	0.195	1	Activated	Pcnx
0.00189472	0.617718	0.274	0.211	1	Activated	Tshr
0.001904	0.326093	0.383	0.307	1	Activated	Ulk2
0.00190784	0.275047	0.451	0.351	1	Activated	9330159F19Rik
0.00204639	0.272319	0.263	0.178	1	Activated	Thrsp
0.00209167	0.350283	0.275	0.201	1	Activated	Cdyl
0.00209856	0.352	0.307	0.221	1	Activated	Slc49a4
0.00211043	0.30474	0.287	0.196	1	Activated	Arhgef1
0.00215227	0.256726	0.436	0.341	1	Activated	Arid1a
0.00217416	0.299187	0.315	0.225	1	Activated	AC149090.1
0.00230635	0.362128	0.293	0.214	1	Activated	Tmx3
0.00237311	0.259974	0.521	0.429	1	Activated	Adk
0.00237395	0.280351	0.258	0.175	1	Activated	Ublcp1
0.00240874	0.267278	0.68	0.602	1	Activated	Bmp6
0.00242383	0.299059	0.34	0.253	1	Activated	Tial1
0.00242695	0.338225	0.271	0.192	1	Activated	St3gal2
0.0024316	0.255687	0.381	0.286	1	Activated	Dlg1
0.00244063	0.365001	0.373	0.297	1	Activated	Enah
0.00245076	0.253728	0.344	0.249	1	Activated	Ezh1
0.00248083	0.274808	0.254	0.168	1	Activated	Plgrkt
0.00251751	0.335473	0.323	0.246	1	Activated	Fndc3a
0.00259222	0.378673	0.269	0.2	1	Activated	Reps1
0.0026504	0.414477	0.302	0.229	1	Activated	Lgr4
0.00266222	0.288076	0.254	0.173	1	Activated	Dop1a
0.00278611	0.258126	0.336	0.25	1	Activated	2025-03-06
0.00281604	0.333803	0.28	0.2	1	Activated	Cnep1r1
0.0028433	0.28512	0.405	0.314	1	Activated	Ep300
0.0028618	0.350145	0.289	0.211	1	Activated	Dmtf1
0.00286894	0.312403	0.327	0.236	1	Activated	Qrich1
0.00288963	0.322704	0.275	0.193	1	Activated	Eif2b3
0.00289722	0.40551	0.317	0.246	1	Activated	Usp3
0.00298567	0.341487	0.29	0.217	1	Activated	Syne1
0.00304585	0.371469	0.262	0.191	1	Activated	Gatad2a
0.00304972	0.277809	0.376	0.296	1	Activated	Ddah2
0.00306853	0.352976	0.313	0.235	1	Activated	Fam13b
0.00308558	0.321032	0.277	0.196	1	Activated	Cntln
0.00311814	0.336643	0.273	0.196	1	Activated	Urgcp
0.00313492	0.277454	0.368	0.283	1	Activated	Mysm1
0.00316784	0.283832	0.269	0.185	1	Activated	Orc6
0.00325992	0.28557	0.283	0.199	1	Activated	Mettl1
0.00326868	0.33078	0.256	0.176	1	Activated	Apopt1
0.00349173	0.317795	0.345	0.266	1	Activated	Kdm6a
0.00356701	0.39043	0.262	0.191	1	Activated	Ralgapa2
0.00358295	0.387603	0.257	0.181	1	Activated	Tasp1
0.00364869	0.313476	0.3	0.225	1	Activated	Shoc2
0.00370111	0.281339	0.287	0.203	1	Activated	Ipo7
0.00371065	0.287343	0.31	0.224	1	Activated	Fmr1
0.00372111	0.407462	0.264	0.196	1	Activated	Slc38a6
0.0038209	0.291569	0.333	0.246	1	Activated	A330023F24Rik
0.00411305	0.286416	0.355	0.28	1	Activated	Pld1
0.00418741	0.403517	0.29	0.223	1	Activated	Ptpn3
0.00420082	0.378333	0.288	0.212	1	Activated	Tbck
0.00429244	0.312137	0.402	0.323	1	Activated	Add3
0.00431258	0.298649	0.264	0.185	1	Activated	Terf1
0.0043721	0.342692	0.315	0.243	1	Activated	Rlf
0.0044093	0.371887	0.3	0.226	1	Activated	Col4a3bp
0.00441377	0.421126	0.276	0.214	1	Activated	Hdac8
0.0045812	0.275112	0.283	0.203	1	Activated	Rcor1
0.00482248	0.313149	0.289	0.221	1	Activated	Arhgap32
0.00489599	0.317618	0.379	0.297	1	Activated	Immp1l
0.00506232	0.303944	0.29	0.21	1	Activated	Exoc3
0.0051692	0.35152	0.268	0.198	1	Activated	Faf2
0.00524288	0.276765	0.279	0.208	1	Activated	Gabpb2
0.00532946	0.306749	0.287	0.207	1	Activated	Pdpk1
0.00552545	0.350683	0.252	0.183	1	Activated	Dcaf5
0.00553206	0.347154	0.437	0.362	1	Activated	Mybpc1
0.00558628	0.25783	0.308	0.231	1	Activated	Maco1
0.00563876	0.295408	0.251	0.174	1	Activated	Ubap2
0.00575151	0.263615	0.448	0.376	1	Activated	Smc3
0.00578442	0.359945	0.258	0.191	1	Activated	St3gal3
0.00580915	0.344836	0.279	0.208	1	Activated	Gm37494
0.00584208	0.264486	0.299	0.218	1	Activated	Srsf4
0.00591391	0.26165	0.298	0.214	1	Activated	Prpf38b
0.00599189	0.359064	0.292	0.225	1	Activated	Ola1
0.00601221	0.316655	0.288	0.218	1	Activated	Pepd
0.0060222	0.370328	0.26	0.189	1	Activated	Gtf2a1
0.00606462	0.269383	0.394	0.316	1	Activated	Tom1l2
0.00630097	0.30118	0.296	0.22	1	Activated	Nr1d2
0.00636875	0.273673	0.398	0.316	1	Activated	Eps15
0.0065021	0.377155	0.3	0.237	1	Activated	Bcor
0.00667382	0.285939	0.479	0.398	1	Activated	Glg1
0.006681	0.331718	0.267	0.197	1	Activated	Dkc1
0.00673526	0.338887	0.307	0.234	1	Activated	Tmeff2
0.00674161	0.268224	0.337	0.249	1	Activated	Zzef1
0.00706806	0.269031	0.302	0.225	1	Activated	Ppp6c
0.00714333	0.315822	0.28	0.207	1	Activated	Rab22a
0.00725022	0.331081	0.251	0.183	1	Activated	Akap11
0.00732183	0.300154	0.314	0.238	1	Activated	Suz12
0.00732458	0.281834	0.29	0.208	1	Activated	Csnk2a2
0.00742493	0.33443	0.282	0.213	1	Activated	Fbxl20
0.00771789	0.307248	0.293	0.214	1	Activated	Eps15l1
0.00776363	0.321644	0.267	0.199	1	Activated	Stk24
0.00785041	0.338129	0.267	0.194	1	Activated	Emsy
0.00788165	0.339859	0.29	0.217	1	Activated	Supt6
0.00807566	0.29317	0.306	0.226	1	Activated	Map2k4
0.00813196	0.258501	0.344	0.262	1	Activated	Fip1l1
0.00830821	0.264709	0.265	0.19	1	Activated	Txndc15
0.00845174	0.31115	0.265	0.196	1	Activated	Cdc40
0.00857969	0.32837	0.252	0.184	1	Activated	Mgrn1
0.00867746	0.262987	0.311	0.235	1	Activated	Oga
0.00885529	0.26524	0.274	0.204	1	Activated	Sucla2
0.00893467	0.265821	0.274	0.2	1	Activated	Git2
0.00907717	0.305272	0.251	0.185	1	Activated	Ptgfrn
0.00918454	0.289282	0.324	0.248	1	Activated	Rab28
0.00966206	0.289876	0.298	0.234	1	Activated	Zfp871
0.00990425	0.282088	0.313	0.246	1	Activated	Mbtps1
0.00994883	0.286961	0.369	0.296	1	Activated	Mark2
0.009978	0.317693	0.265	0.2	1	Activated	Fam117a
3.17749e-126	1.41116	0.985	0.814	7.19384e-122	Cachectic	Hbb-bs
2.21186e-94	2.08537	0.929	0.5	5.00766e-90	Cachectic	Socs3
2.76956e-91	2.07101	0.836	0.358	6.27029e-87	Cachectic	Hbb-bt
1.56253e-90	2.48862	0.92	0.566	3.53758e-86	Cachectic	Mt1
4.88858e-84	1.33514	0.994	0.795	1.10677e-79	Cachectic	Junb
1.29261e-77	1.32347	0.849	0.422	2.92648e-73	Cachectic	Hba-a2
5.29441e-72	1.80825	0.889	0.484	1.19865e-67	Cachectic	Zfp36
2.27513e-70	2.22002	0.833	0.547	5.15088e-66	Cachectic	Mt2
5.66124e-70	1.29375	0.988	0.761	1.2817e-65	Cachectic	Fos
1.9302e-65	1.03741	0.824	0.46	4.36997e-61	Cachectic	Hba-a1
4.57081e-64	2.65229	0.586	0.181	1.03483e-59	Cachectic	Ier3
5.65204e-62	1.64688	0.901	0.685	1.27962e-57	Cachectic	Cebpb
4.08641e-61	1.41431	0.935	0.696	9.25163e-57	Cachectic	Btg2
1.86033e-55	1.5414	0.929	0.753	4.21179e-51	Cachectic	Cebpd
1.47322e-50	0.994162	0.985	0.915	3.33538e-46	Cachectic	Jund
5.99119e-50	1.44777	0.833	0.6	1.35641e-45	Cachectic	Stat3
5.85933e-49	0.901789	0.981	0.771	1.32655e-44	Cachectic	Egr1
7.2839e-47	2.56181	0.475	0.153	1.64907e-42	Cachectic	Sbno2
2.01328e-46	1.80692	0.71	0.45	4.55807e-42	Cachectic	Nfkbia
1.545e-43	1.78635	0.664	0.303	3.49789e-39	Cachectic	Gm26532
1.01766e-41	0.821628	0.981	0.964	2.30398e-37	Cachectic	Fth1
1.18927e-35	2.52743	0.42	0.145	2.6925e-31	Cachectic	Klf2
1.43248e-34	2.10422	0.497	0.243	3.24312e-30	Cachectic	Gadd45a
3.4888e-34	0.788913	0.975	0.847	7.89864e-30	Cachectic	Jun
2.1456e-33	2.01316	0.506	0.21	4.85764e-29	Cachectic	1200007C13Rik
2.41463e-33	1.34128	0.756	0.58	5.46672e-29	Cachectic	Runx1
2.4309e-31	1.89203	0.444	0.203	5.50355e-27	Cachectic	Cdkn2d
3.16678e-30	1.0839	0.775	0.504	7.1696e-26	Cachectic	Ier2
1.62695e-29	1.16385	0.796	0.664	3.68342e-25	Cachectic	Pnrc1
3.46106e-29	1.86479	0.435	0.187	7.83584e-25	Cachectic	Litaf
3.43588e-28	1.1281	0.765	0.543	7.77884e-24	Cachectic	Slc10a6
1.27996e-27	1.30146	0.636	0.408	2.89783e-23	Cachectic	Rnf122
2.51869e-27	2.2997	0.302	0.093	5.70232e-23	Cachectic	Sertad1
5.41325e-27	1.48293	0.546	0.294	1.22556e-22	Cachectic	Bhlhe40
7.44521e-27	0.940097	0.852	0.574	1.6856e-22	Cachectic	Fosb
3.77431e-26	1.79482	0.519	0.307	8.54503e-22	Cachectic	Pnp
1.25338e-25	2.18686	0.315	0.107	2.83765e-21	Cachectic	Gadd45b
2.92503e-25	1.95978	0.367	0.174	6.62227e-21	Cachectic	Pim3
5.71649e-25	1.19055	0.731	0.567	1.29421e-20	Cachectic	Lmna
1.03656e-24	1.17021	0.793	0.669	2.34677e-20	Cachectic	Cfh
5.43714e-24	0.894924	0.904	0.871	1.23097e-19	Cachectic	Sdc4
8.71667e-23	1.3676	0.781	0.627	1.97346e-18	Cachectic	Csmd1
1.3406e-22	1.527	0.528	0.329	3.03512e-18	Cachectic	Klf4
1.40049e-22	2.05598	0.367	0.153	3.1707e-18	Cachectic	Atf3
2.78283e-22	2.00903	0.352	0.167	6.30032e-18	Cachectic	S100a8
1.84219e-21	0.619079	0.944	0.938	4.17071e-17	Cachectic	Ddx5
1.86548e-21	2.02915	0.293	0.099	4.22346e-17	Cachectic	Osmr
3.00544e-21	1.077	0.799	0.7	6.80431e-17	Cachectic	Slc38a2
4.72618e-21	1.37137	0.546	0.355	1.07001e-16	Cachectic	Klf6
1.89636e-20	0.958792	0.833	0.684	4.29336e-16	Cachectic	Id3
2.40391e-20	1.67023	0.373	0.187	5.44245e-16	Cachectic	S100a9
7.06894e-20	0.717109	0.91	0.827	1.60041e-15	Cachectic	Klf9
2.16785e-19	0.774191	0.91	0.821	4.90801e-15	Cachectic	Ubc
1.00987e-18	1.95096	0.302	0.151	2.28635e-14	Cachectic	Trib1
1.09574e-17	0.989685	0.707	0.588	2.48076e-13	Cachectic	Sqstm1
1.23507e-17	1.6202	0.343	0.167	2.79621e-13	Cachectic	Pim1
1.37405e-17	1.56273	0.383	0.213	3.11085e-13	Cachectic	Irf1
4.42186e-17	0.976152	0.759	0.639	1.00111e-12	Cachectic	Hes1
1.08394e-16	0.932424	0.673	0.53	2.45405e-12	Cachectic	Klf13
1.6961e-16	0.603709	0.929	0.892	3.83996e-12	Cachectic	Serping1
1.93682e-16	1.06319	0.719	0.594	4.38495e-12	Cachectic	Ifrd1
2.09075e-16	1.5609	0.364	0.201	4.73346e-12	Cachectic	Azin1
2.66543e-16	0.815103	0.741	0.635	6.03454e-12	Cachectic	Clk1
3.26183e-16	1.21485	0.546	0.402	7.38478e-12	Cachectic	Slc39a14
3.81739e-16	0.757663	0.883	0.851	8.64258e-12	Cachectic	Btg1
7.32779e-16	0.86538	0.846	0.794	1.65901e-11	Cachectic	Mat2a
7.88414e-16	0.514387	0.957	0.934	1.78497e-11	Cachectic	Eif1
8.90457e-16	1.39073	0.389	0.243	2.01599e-11	Cachectic	Eif1a
2.22482e-15	1.73846	0.287	0.137	5.03698e-11	Cachectic	Bcl3
2.33924e-15	0.989274	0.636	0.532	5.29604e-11	Cachectic	Mcl1
3.88236e-15	0.469285	0.966	0.94	8.78966e-11	Cachectic	Rps27
4.06166e-15	1.15127	0.466	0.295	9.19559e-11	Cachectic	Ppp1r15a
4.65182e-15	1.31705	0.463	0.303	1.05317e-10	Cachectic	Samd4
6.6329e-15	1.21195	0.481	0.346	1.50169e-10	Cachectic	Rhob
7.70394e-15	1.66006	0.29	0.148	1.74417e-10	Cachectic	Stat2
8.62691e-15	0.994677	0.565	0.413	1.95313e-10	Cachectic	Clic4
1.14677e-14	1.05375	0.549	0.425	2.59629e-10	Cachectic	Ccnl1
1.24119e-14	0.932269	0.602	0.464	2.81005e-10	Cachectic	Prelp
3.9154e-14	1.22959	0.414	0.249	8.86445e-10	Cachectic	Irs2
5.39871e-14	0.63516	0.88	0.838	1.22227e-09	Cachectic	Rbms1
7.71488e-14	1.09252	0.457	0.282	1.74665e-09	Cachectic	Nfkbiz
1.05348e-13	1.66829	0.275	0.146	2.38507e-09	Cachectic	Myc
3.51046e-13	1.49427	0.281	0.14	7.94769e-09	Cachectic	Maff
4.06989e-13	0.589493	0.938	0.888	9.21423e-09	Cachectic	Zfp36l1
9.04297e-13	0.723387	0.815	0.769	2.04733e-08	Cachectic	Ftl1
1.3291e-12	0.897072	0.549	0.411	3.00909e-08	Cachectic	Ppp1r10
2.65418e-12	0.762085	0.778	0.741	6.00906e-08	Cachectic	Rsrp1
3.21289e-12	1.27258	0.355	0.223	7.27398e-08	Cachectic	Ripk1
3.35462e-12	0.909509	0.809	0.744	7.59485e-08	Cachectic	Errfi1
3.5752e-12	0.73662	0.796	0.726	8.09425e-08	Cachectic	Lncpint
3.68177e-12	1.26214	0.46	0.353	8.33553e-08	Cachectic	Tiparp
6.13556e-12	1.22081	0.355	0.224	1.38909e-07	Cachectic	Nasp
6.79687e-12	1.28339	0.318	0.175	1.53881e-07	Cachectic	Pdk4
8.57619e-12	1.38405	0.284	0.165	1.94165e-07	Cachectic	Rnase4
3.32975e-11	1.35318	0.309	0.192	7.53856e-07	Cachectic	Fosl2
3.47531e-11	0.755209	0.608	0.436	7.86809e-07	Cachectic	Dusp1
1.29648e-10	0.856607	0.651	0.584	2.93523e-06	Cachectic	Jmjd1c
1.29665e-10	1.46376	0.256	0.142	2.93561e-06	Cachectic	Birc3
1.50156e-10	1.20655	0.389	0.291	3.39953e-06	Cachectic	Map3k14
3.26662e-10	1.47125	0.346	0.247	7.39563e-06	Cachectic	Rhoh
4.32487e-10	0.953474	0.562	0.466	9.79151e-06	Cachectic	Dleu2
4.82709e-10	1.38167	0.293	0.183	1.09285e-05	Cachectic	Phlda1
5.81055e-10	1.0804	0.448	0.343	1.31551e-05	Cachectic	Ddit4
7.61582e-10	1.21424	0.343	0.243	1.72422e-05	Cachectic	Txnrd1
8.58683e-10	0.877087	0.469	0.366	1.94406e-05	Cachectic	Hipk3
1.16687e-09	0.924885	0.5	0.424	2.64179e-05	Cachectic	Nfe2l2
1.66792e-09	0.949088	0.485	0.391	3.77618e-05	Cachectic	Arid5b
1.67602e-09	0.94975	0.454	0.36	3.79451e-05	Cachectic	Atf4
1.86931e-09	0.326523	0.972	0.951	4.23211e-05	Cachectic	Rps28
1.91289e-09	0.57623	0.92	0.917	4.33079e-05	Cachectic	Rhoj
2.37377e-09	0.748632	0.707	0.634	5.37422e-05	Cachectic	Plxdc2
2.94831e-09	0.842506	0.497	0.413	6.67498e-05	Cachectic	Tpm3
2.98241e-09	0.932496	0.509	0.431	6.75217e-05	Cachectic	Nufip2
3.62176e-09	1.24178	0.269	0.173	8.19966e-05	Cachectic	Cry2
5.80573e-09	1.02917	0.302	0.189	0.000131442	Cachectic	Chka
7.91466e-09	1.0044	0.37	0.276	0.000179188	Cachectic	1810037I17Rik
9.7608e-09	1.0202	0.509	0.448	0.000220984	Cachectic	Pdpn
1.40619e-08	1.3134	0.287	0.2	0.000318361	Cachectic	Gm17276
1.40877e-08	0.857268	0.543	0.432	0.000318945	Cachectic	Glis3
1.58434e-08	0.776649	0.593	0.528	0.000358694	Cachectic	Gas6
1.64603e-08	0.521878	0.827	0.78	0.000372662	Cachectic	Ifitm3
1.66365e-08	0.688297	0.543	0.437	0.00037665	Cachectic	Nup98
2.03678e-08	1.11753	0.346	0.245	0.000461128	Cachectic	Id1
2.06043e-08	0.323036	0.969	0.952	0.000466481	Cachectic	Rps29
3.14916e-08	0.744641	0.552	0.495	0.000712971	Cachectic	Irf2bpl
3.97762e-08	1.06264	0.299	0.205	0.000900533	Cachectic	Midn
5.57565e-08	0.669642	0.602	0.514	0.00126233	Cachectic	Fkbp5
7.05068e-08	1.21347	0.253	0.175	0.00159627	Cachectic	Tgif1
1.12838e-07	0.662112	0.469	0.329	0.00255465	Cachectic	9530026P05Rik
1.15234e-07	1.11666	0.278	0.188	0.00260889	Cachectic	Mafk
1.17385e-07	0.568704	0.818	0.807	0.0026576	Cachectic	Neat1
1.26601e-07	0.855848	0.417	0.309	0.00286624	Cachectic	Rassf1
1.29538e-07	1.30898	0.262	0.193	0.00293275	Cachectic	Ugcg
2.09551e-07	1.10749	0.395	0.303	0.00474423	Cachectic	Mid1
2.12145e-07	0.807198	0.386	0.284	0.00480297	Cachectic	Pcf11
2.13173e-07	0.735095	0.676	0.665	0.00482623	Cachectic	Tmem176b
3.07177e-07	1.26398	0.25	0.157	0.00695449	Cachectic	Cxcl1
3.41623e-07	0.847544	0.429	0.352	0.00773433	Cachectic	Elf2
3.46587e-07	0.587036	0.67	0.636	0.00784674	Cachectic	Rsrc2
3.49998e-07	1.02362	0.466	0.41	0.00792396	Cachectic	Ntn4
5.52612e-07	0.699148	0.519	0.463	0.0125111	Cachectic	Anapc16
5.65832e-07	0.914544	0.417	0.343	0.0128104	Cachectic	Spidr
5.71501e-07	0.624785	0.654	0.599	0.0129388	Cachectic	Calm2
6.21549e-07	0.9925	0.34	0.275	0.0140719	Cachectic	Rlim
7.3878e-07	0.860886	0.522	0.475	0.016726	Cachectic	Rps6ka3
7.8863e-07	0.563464	0.676	0.622	0.0178546	Cachectic	Pabpc1
9.33188e-07	0.674934	0.645	0.581	0.0211274	Cachectic	S100a6
9.50871e-07	0.919997	0.423	0.375	0.0215277	Cachectic	Ptbp3
9.82141e-07	0.66334	0.463	0.374	0.0222357	Cachectic	Sat1
1.06455e-06	0.745854	0.46	0.377	0.0241014	Cachectic	Abcb1b
1.17062e-06	0.718241	0.515	0.448	0.0265029	Cachectic	Pxdc1
1.38467e-06	0.457849	0.818	0.791	0.031349	Cachectic	Des
1.4594e-06	0.506414	0.793	0.783	0.0330409	Cachectic	Ctsl
1.46661e-06	0.462685	0.562	0.449	0.0332041	Cachectic	Slc7a8
1.5983e-06	0.979444	0.315	0.23	0.0361856	Cachectic	Arhgap18
1.6901e-06	0.733788	0.398	0.289	0.0382638	Cachectic	Nr4a1
1.85253e-06	0.964453	0.306	0.229	0.0419412	Cachectic	Boc
1.91059e-06	0.949038	0.284	0.207	0.0432558	Cachectic	Cebpg
2.12902e-06	0.782538	0.383	0.298	0.048201	Cachectic	Usp37
2.34163e-06	0.93964	0.272	0.187	0.0530145	Cachectic	Phf8
2.61077e-06	0.82641	0.367	0.292	0.0591077	Cachectic	Ifnar2
3.02396e-06	0.786618	0.429	0.382	0.0684626	Cachectic	Wsb1
3.50607e-06	0.825196	0.398	0.333	0.0793774	Cachectic	Coq10b
3.50888e-06	1.07784	0.278	0.221	0.0794411	Cachectic	Luzp1
3.52678e-06	0.643063	0.676	0.651	0.0798463	Cachectic	Glul
3.56291e-06	0.735862	0.448	0.386	0.0806642	Cachectic	Il6st
3.97466e-06	0.466247	0.79	0.776	0.0899862	Cachectic	Gabarap
4.09587e-06	0.743178	0.466	0.418	0.0927305	Cachectic	Rap1b
4.52595e-06	0.659541	0.809	0.794	0.102468	Cachectic	Pakap.1
4.56331e-06	0.46681	0.472	0.364	0.103313	Cachectic	Bag3
4.84894e-06	0.812779	0.401	0.338	0.10978	Cachectic	Clip1
5.16646e-06	0.900002	0.25	0.167	0.116969	Cachectic	Sorbs3
5.28048e-06	0.757407	0.562	0.535	0.11955	Cachectic	Ptpn12
5.88194e-06	0.685551	0.583	0.551	0.133167	Cachectic	Rapgef6
6.16372e-06	0.752539	0.494	0.456	0.139547	Cachectic	Rbpj
6.39312e-06	0.481911	0.793	0.786	0.14474	Cachectic	Rabac1
7.69593e-06	0.470381	0.735	0.698	0.174236	Cachectic	Deptor
8.36474e-06	0.585702	0.562	0.494	0.189378	Cachectic	Pcgf5
1.25032e-05	0.67694	0.682	0.693	0.283073	Cachectic	Ccnd3
1.6641e-05	1.31921	0.265	0.221	0.376752	Cachectic	Fndc1
2.01401e-05	0.524677	0.691	0.66	0.455973	Cachectic	Cd200
2.40904e-05	0.65663	0.497	0.465	0.545406	Cachectic	Serinc3
2.56211e-05	0.655313	0.389	0.304	0.580062	Cachectic	Elf1
3.20715e-05	0.924774	0.262	0.207	0.726099	Cachectic	Smad1
3.9712e-05	0.863131	0.287	0.243	0.89908	Cachectic	Gabarapl1
4.56051e-05	0.658549	0.389	0.328	1	Cachectic	Sbds
4.71821e-05	0.522362	0.645	0.609	1	Cachectic	Tagln2
4.83911e-05	0.72341	0.515	0.49	1	Cachectic	Nfkb1
6.10126e-05	0.611517	0.512	0.461	1	Cachectic	Arhgap42
6.23669e-05	0.612905	0.481	0.433	1	Cachectic	Klf7
6.26282e-05	0.840108	0.309	0.259	1	Cachectic	Zbtb11
6.35154e-05	0.663738	0.398	0.355	1	Cachectic	Etf1
7.69249e-05	0.751121	0.377	0.329	1	Cachectic	Skil
7.75972e-05	0.517363	0.648	0.635	1	Cachectic	Ube2d3
8.26092e-05	0.738465	0.333	0.248	1	Cachectic	Maml3
0.000105058	0.731234	0.401	0.373	1	Cachectic	Ppp1r2
0.000148623	0.738628	0.33	0.245	1	Cachectic	Piezo2
0.000158081	0.810289	0.321	0.28	1	Cachectic	Rhoq
0.000166932	0.69182	0.398	0.361	1	Cachectic	Anapc5
0.000175561	0.5604	0.528	0.518	1	Cachectic	Rab6a
0.000175588	0.793797	0.296	0.253	1	Cachectic	Mvp
0.000178431	0.706857	0.395	0.352	1	Cachectic	Chp1
0.00018287	0.803234	0.299	0.255	1	Cachectic	Stx12
0.000184589	0.530929	0.571	0.551	1	Cachectic	Camk2n1
0.000209969	0.786858	0.346	0.309	1	Cachectic	Mgst1
0.000213482	0.706566	0.414	0.393	1	Cachectic	Zfand5
0.000214494	0.700989	0.352	0.312	1	Cachectic	Insr
0.000251324	0.575266	0.559	0.559	1	Cachectic	Map1lc3b
0.000280939	0.496836	0.654	0.642	1	Cachectic	Arih1
0.000283829	0.753106	0.386	0.376	1	Cachectic	Nop58
0.000362239	0.678982	0.343	0.304	1	Cachectic	Stau1
0.000363346	1.14534	0.312	0.293	1	Cachectic	Ankrd1
0.00037874	0.573987	0.608	0.605	1	Cachectic	Hivep2
0.00041329	0.740936	0.259	0.201	1	Cachectic	Kras
0.000426009	0.542519	0.463	0.414	1	Cachectic	Crebrf
0.000442932	0.388689	0.858	0.87	1	Cachectic	Gstm1
0.000501154	0.603699	0.485	0.473	1	Cachectic	Gls
0.000509248	0.709721	0.383	0.348	1	Cachectic	Rnd3
0.000537552	0.418022	0.71	0.701	1	Cachectic	Cdc42
0.000581004	0.625267	0.34	0.294	1	Cachectic	S100a13
0.000730705	0.723234	0.349	0.308	1	Cachectic	Socs2
0.000813325	0.562994	0.435	0.412	1	Cachectic	Bnip3l
0.000930806	0.45368	0.627	0.629	1	Cachectic	Eif5a
0.000950016	0.636939	0.299	0.253	1	Cachectic	E130102H24Rik
0.000988892	0.667814	0.302	0.25	1	Cachectic	Unc45a
0.00109884	0.50381	0.469	0.445	1	Cachectic	Ranbp9
0.00118364	0.359564	0.765	0.757	1	Cachectic	Pcbp2
0.0012133	0.493404	0.593	0.598	1	Cachectic	Tra2b
0.00137043	0.385537	0.932	0.936	1	Cachectic	Pde4b
0.00138587	0.408299	0.747	0.751	1	Cachectic	Slc43a3
0.00151345	0.763202	0.275	0.249	1	Cachectic	Pfkp
0.00151472	0.501176	0.577	0.569	1	Cachectic	Usp9x
0.0015236	0.707904	0.355	0.321	1	Cachectic	Klhl29
0.0017414	0.589072	0.432	0.426	1	Cachectic	Tmem176a
0.00187657	0.456143	0.534	0.521	1	Cachectic	Dstn
0.00201967	0.580818	0.414	0.404	1	Cachectic	Kpna4
0.00202981	0.556264	0.509	0.508	1	Cachectic	Mbd2
0.00218511	0.544281	0.392	0.374	1	Cachectic	Atp1b3
0.00219995	0.398124	0.722	0.738	1	Cachectic	Igf1r
0.00230016	0.532394	0.488	0.472	1	Cachectic	Agpat5
0.00242157	0.496873	0.46	0.45	1	Cachectic	Jak1
0.00244613	0.518067	0.435	0.41	1	Cachectic	Cast
0.00254011	0.65689	0.299	0.27	1	Cachectic	Susd6
0.00271478	0.445964	0.679	0.664	1	Cachectic	Foxp1
0.00288753	0.333936	0.71	0.702	1	Cachectic	Srsf5
0.00293268	0.460898	0.503	0.504	1	Cachectic	Ggnbp2
0.00307974	0.555697	0.457	0.455	1	Cachectic	Fnip1
0.00315477	0.704256	0.259	0.235	1	Cachectic	Mid1ip1
0.00336336	0.567066	0.432	0.433	1	Cachectic	Brd2
0.00339196	0.564135	0.318	0.284	1	Cachectic	Tubb4b
0.0034002	0.599956	0.42	0.434	1	Cachectic	Slc3a2
0.00373225	0.519189	0.407	0.396	1	Cachectic	Sf1
0.00374792	0.506026	0.556	0.575	1	Cachectic	Txn1
0.00398434	0.548979	0.392	0.378	1	Cachectic	Ntf3
0.00398903	0.308892	0.87	0.891	1	Cachectic	Fgfr1
0.00427953	0.716445	0.269	0.251	1	Cachectic	Plekha3
0.00432202	0.401944	0.71	0.726	1	Cachectic	Crtc3
0.00453986	0.409311	0.738	0.761	1	Cachectic	Nedd4l
0.00463949	0.632013	0.287	0.266	1	Cachectic	Malsu1
0.00467443	0.637399	0.373	0.373	1	Cachectic	Ints6
0.0047188	0.63501	0.278	0.247	1	Cachectic	Pdlim5
0.00475011	0.567447	0.522	0.53	1	Cachectic	Bcl2
0.004841	0.551365	0.346	0.322	1	Cachectic	Cdkn1b
0.00496153	0.644348	0.253	0.232	1	Cachectic	Rpl9-ps6
0.00501625	0.353487	0.318	0.473	1	Cachectic	Cp
0.00505128	0.529402	0.438	0.426	1	Cachectic	Tcf7l2
0.00541528	0.372328	0.605	0.609	1	Cachectic	Ptges3
0.00553657	0.534765	0.296	0.259	1	Cachectic	Arl4d
0.00559476	0.622658	0.256	0.229	1	Cachectic	Arl13b
0.00580609	0.416659	0.497	0.49	1	Cachectic	Ndrg1
0.0069702	0.491078	0.457	0.462	1	Cachectic	Snx3
0.00757238	0.593237	0.327	0.323	1	Cachectic	Ptpn1
0.00871645	0.475118	0.343	0.307	1	Cachectic	Tfdp2
0.00882728	0.477807	0.444	0.45	1	Cachectic	S100a11
0.00897301	0.393897	0.293	0.239	1	Cachectic	Larp1b
0.00900016	0.617437	0.253	0.234	1	Cachectic	Heca
0.00902586	0.548403	0.269	0.237	1	Cachectic	Mxi1
0.00953694	0.706966	0.256	0.239	1	Cachectic	Zc3hav1
0.0096222	0.436509	0.562	0.569	1	Cachectic	Bmp4

## Sheet: DEGs_LLC_MuSCs_2_v_Sham
	p_val	avg_log2FC	pct.1	pct.2	p_val_adj
Rps29	2.33998e-21	-0.400284	0.968	0.943	5.29772e-17
Rpl38	2.90506e-18	-0.369226	0.959	0.941	6.57705e-14
Rpl35	3.41623e-17	-0.490939	0.91	0.89	7.73434e-13
Rps28	1.25205e-14	-0.311877	0.959	0.935	2.83464e-10
Rps18	6.40662e-13	0.328741	0.954	0.943	1.45046e-08
Rps16	7.52175e-13	0.309972	0.97	0.939	1.70292e-08
Rpl13	1.31255e-11	0.292284	0.977	0.949	2.9716e-07
Hspb1	3.47216e-11	1.62497	0.439	0.275	7.86098e-07
Ryr3	4.05094e-11	-0.737094	0.28	0.507	9.17132e-07
Rpl7	1.11462e-10	0.314289	0.966	0.915	2.52349e-06
Rpl8	4.4858e-10	0.312887	0.975	0.939	1.01559e-05
Dtx4	4.56419e-10	-0.541323	0.713	0.831	1.03333e-05
Rps4x	6.37479e-10	0.315799	0.972	0.939	1.44325e-05
Rps3	9.75566e-10	0.293555	0.961	0.918	2.20868e-05
Rps3a1	1.48099e-09	0.280682	0.97	0.945	3.35296e-05
Eef1d	3.36167e-09	0.40372	0.92	0.844	7.61082e-05
Rps2	3.55504e-09	0.288456	0.97	0.939	8.0486e-05
Acta1	4.45518e-09	0.560393	0.853	0.772	0.000100865
Pde10a	9.79437e-09	-0.550766	0.906	0.962	0.000221745
Dhrs3	9.86725e-09	-1.55646	0.129	0.271	0.000223395
Hspa8	1.0768e-08	0.376822	0.947	0.917	0.000243787
Sgip1	1.28205e-08	-0.786613	0.285	0.459	0.000290255
Rps5	1.44309e-08	0.281282	0.97	0.928	0.000326715
Rpl23	1.51622e-08	0.257913	0.986	0.951	0.000343272
Nppc	1.90117e-08	-0.571066	0.646	0.755	0.000430426
Cirbp	2.02072e-08	-0.678028	0.478	0.638	0.000457491
Rpl18	2.88679e-08	0.268722	0.966	0.928	0.00065357
Rps24	3.51679e-08	0.249478	0.977	0.939	0.000796201
Tpt1	3.9734e-08	0.228311	0.979	0.97	0.000899578
Naca	5.18216e-08	0.319902	0.936	0.884	0.00117324
Rpl17	5.50517e-08	0.26046	0.97	0.943	0.00124637
Gas5	6.52353e-08	0.308315	0.945	0.879	0.00147693
Rps19	6.68029e-08	0.254528	0.982	0.947	0.00151242
Rpl3	7.04701e-08	0.274763	0.963	0.915	0.00159544
Rps23	7.59631e-08	0.239057	0.972	0.93	0.0017198
Irf1	9.19666e-08	1.16121	0.315	0.18	0.00208212
Rps20	1.05226e-07	0.260676	0.977	0.939	0.00238231
Rpl9	1.11255e-07	0.243458	0.97	0.934	0.00251881
Rps10	1.26344e-07	0.240858	0.961	0.926	0.00286044
Rpl27a	1.38484e-07	0.245752	0.966	0.945	0.00313528
Btg2	1.67138e-07	0.623858	0.777	0.696	0.00378401
Rplp0	1.86144e-07	0.28809	0.961	0.93	0.0042143
Clmn	2.02852e-07	-0.386446	0.809	0.899	0.00459256
Gm10076	5.36201e-07	-0.801431	0.248	0.397	0.0121396
Cdon	5.36228e-07	-0.393745	0.761	0.871	0.0121402
Apoe	5.62862e-07	-0.377674	0.949	0.937	0.0127432
Zbtb16	6.59724e-07	0.401911	0.754	0.603	0.0149362
Rpl11	6.71987e-07	0.22013	0.966	0.932	0.0152138
Mgll	8.52382e-07	-0.908765	0.299	0.438	0.0192979
Rpl18a	8.61569e-07	0.240408	0.975	0.939	0.0195059
Fth1	9.34643e-07	0.225513	0.982	0.949	0.0211603
Rpl19	1.13802e-06	0.216407	0.968	0.939	0.0257647
Thbs2	1.14554e-06	-1.01121	0.239	0.376	0.025935
Pmepa1	1.22803e-06	-0.400535	0.791	0.854	0.0278027
Commd10	1.29274e-06	-0.451551	0.674	0.786	0.0292676
Eef1a1	1.52188e-06	0.194952	0.982	0.962	0.0344553
Rps27	1.58445e-06	-0.187973	0.956	0.913	0.0358718
Rps13	1.85118e-06	0.237116	0.959	0.926	0.0419108
Snhg1	1.91493e-06	0.615554	0.561	0.455	0.0433539
Hsp90ab1	2.41987e-06	0.236081	0.968	0.945	0.0547858
Rpl13a	2.45772e-06	0.210485	0.975	0.941	0.0556429
Tshz3	2.54687e-06	-0.353783	0.832	0.932	0.0576612
Malat1	2.64672e-06	-0.223382	1	0.996	0.0599218
Per3	3.10275e-06	-0.873143	0.108	0.228	0.0702462
Rpl30	3.29374e-06	0.21414	0.968	0.943	0.0745703
Rpl26	3.67827e-06	0.202612	0.97	0.937	0.0832761
H2-D1	3.80635e-06	0.627406	0.676	0.6	0.0861757
Epb41	4.55309e-06	-0.834759	0.166	0.287	0.103082
mt-Nd4l	4.70982e-06	-0.485872	0.515	0.639	0.10663
Scd2	4.93792e-06	-0.844355	0.221	0.351	0.111794
Rpl10a	5.40748e-06	0.217279	0.966	0.943	0.122425
Fkbp5	5.98433e-06	0.401953	0.549	0.412	0.135485
Rps7	6.24499e-06	0.231787	0.956	0.918	0.141387
Mamdc2	7.22658e-06	-1.54803	0.087	0.186	0.16361
Anks1b	7.29172e-06	-1.03835	0.124	0.241	0.165084
Heyl	8.12477e-06	-0.455546	0.628	0.744	0.183945
Rplp1	8.34231e-06	0.225436	0.982	0.953	0.18887
Des	8.97451e-06	0.333873	0.846	0.772	0.203183
Rps15a	1.00914e-05	0.203634	0.972	0.935	0.228469
Myl1	1.04311e-05	0.573067	0.664	0.562	0.23616
Mir100hg	1.25692e-05	-0.48861	0.761	0.837	0.284567
Tdrd3	1.26078e-05	-0.916634	0.202	0.326	0.285441
Odc1	1.2818e-05	-0.552881	0.234	0.362	0.290199
Rps6	1.29757e-05	0.246261	0.961	0.901	0.293771
Rps14	1.31187e-05	0.192663	0.968	0.935	0.297008
Rps12	1.31547e-05	0.172378	0.968	0.937	0.297823
Sertad3	1.3718e-05	1.17976	0.251	0.152	0.310576
Ptprz1	1.67888e-05	-0.487273	0.451	0.6	0.380099
Rpl28	1.9185e-05	0.192499	0.968	0.953	0.434348
Thsd4	2.08484e-05	-0.460892	0.722	0.812	0.472007
Rack1	2.12228e-05	0.21663	0.959	0.926	0.480483
Atp1b3	2.22324e-05	-0.543591	0.306	0.446	0.503341
Rps11	2.33503e-05	0.208048	0.972	0.924	0.528651
Etl4	2.98902e-05	-0.599424	0.441	0.564	0.676714
Rpsa	3.11245e-05	0.20463	0.984	0.962	0.704659
Rps27a	3.15195e-05	0.19614	0.972	0.939	0.713601
P4ha1	3.3032e-05	1.03679	0.359	0.25	0.747844
Tnxb	3.38772e-05	-0.375361	0.6	0.727	0.766981
Rpl12	3.47916e-05	0.196939	0.963	0.932	0.787683
Fhl1	3.78543e-05	-0.474136	0.425	0.565	0.857022
Ino80d	4.15581e-05	-0.86096	0.264	0.374	0.940875
mt-Co2	4.22219e-05	0.111531	0.998	1	0.955903
Ckm	4.61962e-05	0.613958	0.57	0.459	1
Acsl3	4.63216e-05	-1.03948	0.113	0.207	1
Btf3	4.77852e-05	0.29044	0.906	0.839	1
Lix1	5.03395e-05	-0.873428	0.159	0.264	1
Adgra3	5.18217e-05	-0.644133	0.303	0.44	1
Fkbp15	5.5422e-05	-0.804205	0.103	0.197	1
Slc22a3	5.64853e-05	-0.964499	0.069	0.154	1
Rpl32	5.78371e-05	0.204353	0.972	0.943	1
Rpl14	6.15731e-05	0.201656	0.956	0.926	1
Son	6.27822e-05	-0.247242	0.864	0.913	1
Frem1	6.87745e-05	-0.563755	0.448	0.573	1
Pim1	6.90364e-05	0.996613	0.202	0.11	1
Ncoa5	6.99051e-05	-0.802622	0.149	0.256	1
Bcam	7.23193e-05	1.27215	0.17	0.087	1
Arhgap32	7.26162e-05	-0.410283	0.223	0.345	1
Timp4	7.642e-05	1.72768	0.101	0.038	1
Gm26834	8.12216e-05	-0.390062	0.657	0.761	1
H2-K1	8.43001e-05	0.656451	0.651	0.586	1
Ubr3	9.2044e-05	-0.38336	0.421	0.577	1
Rpl21	9.30659e-05	0.179704	0.972	0.951	1
Slc25a3	9.65644e-05	0.297468	0.791	0.742	1
Cadm2	0.000100131	-0.671927	0.138	0.239	1
Trim2	0.000104765	-0.535781	0.441	0.562	1
Dynll1	0.000113186	0.424758	0.66	0.605	1
Dock4	0.000113949	-0.607873	0.26	0.378	1
Pnp	0.000119365	0.635792	0.361	0.256	1
Galnt17	0.000124776	-0.452972	0.662	0.74	1
Nfatc3	0.000141687	-0.6532	0.175	0.287	1
Gab1	0.000142888	-0.388768	0.556	0.683	1
mt-Atp8	0.000143229	-0.663605	0.28	0.397	1
Tln2	0.000144453	-0.294738	0.883	0.915	1
Kcnma1	0.00015624	-0.395584	0.738	0.806	1
Evl	0.000157132	-0.640624	0.172	0.281	1
Tpi1	0.000164559	0.709288	0.363	0.269	1
Gcfc2	0.000165711	-1.139	0.039	0.104	1
2025-03-06	0.000169179	-0.55166	0.241	0.359	1
Pou6f1	0.000182243	-1.37187	0.067	0.14	1
Smurf1	0.000186316	-0.805638	0.14	0.237	1
Hmgn2	0.000190626	-0.526713	0.202	0.319	1
Gga1	0.000197268	-1.4329	0.071	0.146	1
Dipk1a	0.000198063	1.01056	0.131	0.063	1
mt-Atp6	0.000200178	0.115648	1	0.998	1
Mpp7	0.000200948	0.450139	0.409	0.311	1
Tnnc2	0.000202069	0.460193	0.731	0.676	1
Adra1a	0.000202316	-0.937635	0.115	0.207	1
Atf3	0.000227002	0.901396	0.225	0.135	1
Mylpf	0.000231221	0.565974	0.692	0.63	1
Zbtb20	0.000231558	-0.173442	0.995	0.996	1
mt-Nd3	0.000236619	-0.193588	0.959	0.97	1
Gm26532	0.00024142	0.568077	0.375	0.271	1
Smg6	0.000241813	-0.488306	0.664	0.742	1
Hsp90aa1	0.000244675	0.362191	0.775	0.729	1
Smg1	0.000248093	-0.460205	0.389	0.503	1
Srebf1	0.000249972	-1.47093	0.051	0.116	1
Csmd1	0.000251768	0.437481	0.651	0.552	1
Rtl8a	0.000254801	-0.885442	0.076	0.154	1
Plekha6	0.000257646	-0.77486	0.069	0.146	1
Nfic	0.000267354	-0.332363	0.593	0.702	1
Rps9	0.000273276	0.176657	0.97	0.934	1
Ndufb1-ps	0.000281021	-0.347917	0.444	0.581	1
Klhl3	0.000283689	-1.30372	0.039	0.101	1
Ror1	0.000286574	0.218954	0.963	0.962	1
Rps8	0.000293266	0.174883	0.977	0.956	1
Foxn3	0.000301824	-0.34229	0.8	0.865	1
Rbfox2	0.00031025	-0.46831	0.628	0.713	1
Tasor	0.000312669	-0.508008	0.292	0.402	1
Slitrk5	0.000317987	-1.02039	0.08	0.157	1
Col15a1	0.00032899	-0.513012	0.313	0.425	1
Errfi1	0.000330827	-0.375269	0.713	0.776	1
Chka	0.000332108	1.05704	0.257	0.167	1
Fam76a	0.000341983	-0.455329	0.234	0.347	1
Srebf2	0.000353064	-0.631958	0.354	0.465	1
Rpl29	0.000354519	0.19991	0.943	0.899	1
Retreg1	0.000355696	0.728091	0.267	0.178	1
Pcdh9	0.000367284	-1.00601	0.147	0.233	1
Ap2b1	0.000369075	-0.681438	0.285	0.385	1
Scd1	0.000369416	-0.659422	0.143	0.237	1
Eef1b2	0.00037108	0.22979	0.92	0.856	1
Rora	0.000376128	-0.194484	0.989	0.992	1
Atp5k	0.000387579	-0.470588	0.46	0.564	1
Ndufa3	0.000393956	-0.375993	0.301	0.425	1
Snhg4	0.000403264	0.882089	0.223	0.14	1
Xrcc1	0.000414199	-0.758762	0.074	0.148	1
Pax7	0.000421153	-0.230515	0.943	0.953	1
Ccdc80	0.000435161	-0.770812	0.074	0.148	1
Pde3b	0.000445339	-0.588465	0.177	0.277	1
Appl2	0.000447208	-0.999119	0.083	0.157	1
Ahnak	0.000448357	-0.297817	0.749	0.837	1
Tef	0.000449101	-0.485352	0.262	0.38	1
Junb	0.000449884	0.399799	0.828	0.778	1
Hmcn1	0.000461184	-0.709558	0.154	0.25	1
Ddr2	0.000467203	-0.633027	0.317	0.423	1
Eif2b3	0.000472023	-0.521058	0.209	0.317	1
Srl	0.000479705	-1.42207	0.041	0.101	1
Irf2bp2	0.000487199	-0.472622	0.292	0.406	1
Olfml2a	0.000488849	-0.398137	0.333	0.454	1
Babam2	0.000502645	-0.514435	0.329	0.442	1
Foxo1	0.000529845	-0.339371	0.632	0.715	1
Pou2f1	0.000531133	-0.59582	0.294	0.398	1
Stat3	0.000535271	0.497606	0.639	0.569	1
Dpy19l4	0.000536934	-0.736259	0.136	0.226	1
Cd63	0.000542153	0.228796	0.931	0.884	1
Gm26802	0.000547035	1.29836	0.221	0.14	1
Arid5b	0.000547544	0.452227	0.46	0.347	1
2610301B20Rik	0.000568489	-1.228	0.064	0.133	1
Hint1	0.000574389	0.243547	0.867	0.816	1
Fos	0.000583957	0.410383	0.825	0.78	1
Syne1	0.000631698	-0.509879	0.221	0.324	1
Sgk1	0.000639191	-0.388256	0.322	0.448	1
Slc4a4	0.000641605	-0.514821	0.184	0.281	1
Gpihbp1	0.000650313	1.12763	0.11	0.051	1
Crip2	0.000652916	0.211291	0.903	0.835	1
Car3	0.000666256	0.941336	0.122	0.059	1
Cited2	0.00067648	0.585	0.434	0.342	1
Lasp1	0.000678021	-0.674839	0.152	0.243	1
Vsir	0.000695651	-1.00133	0.057	0.121	1
Rpl15	0.000709147	0.1999	0.954	0.907	1
Crlf1	0.000715504	-0.210697	0.906	0.926	1
Camk1d	0.000729793	-0.694807	0.409	0.518	1
Tspan12	0.00075221	-0.509186	0.336	0.448	1
Klhl7	0.000761585	-0.63347	0.211	0.315	1
Cpt1a	0.00076783	-0.815383	0.186	0.283	1
Npas2	0.000771389	-0.599656	0.343	0.454	1
Tmem176b	0.000786503	0.277642	0.697	0.634	1
Dpt	0.000793822	-0.278891	0.72	0.797	1
Sorcs2	0.0008222	-0.565523	0.14	0.226	1
Ube2b	0.000857071	0.196121	0.726	0.666	1
Brd9	0.000867045	-0.746466	0.143	0.228	1
Pnrc1	0.000907866	0.462576	0.678	0.622	1
Cryab	0.000918923	0.490028	0.57	0.493	1
Cux1	0.000933657	-0.264742	0.851	0.88	1
Sertad1	0.000969597	1.16386	0.136	0.074	1
Vav3	0.000972999	-0.391346	0.667	0.732	1
Slc7a11	0.000990347	-0.326921	0.88	0.918	1
Ifrd1	0.00100084	0.829086	0.648	0.596	1
Rpl37	0.00100201	-0.119438	0.97	0.941	1
Npm1	0.00103319	0.228833	0.867	0.841	1
Frmd6	0.00107097	-0.453574	0.595	0.693	1
Specc1l	0.00110937	-0.522291	0.228	0.324	1
S1pr3	0.00114614	-0.396932	0.338	0.452	1
Krit1	0.00116212	-0.519606	0.267	0.366	1
Tmem255a	0.0011672	0.706317	0.143	0.078	1
Lpl	0.00117641	-0.424693	0.425	0.514	1
Zfp386	0.00117977	-0.49841	0.145	0.233	1
Gm13373	0.00121008	-0.777055	0.076	0.142	1
Copg2	0.00121711	-0.505046	0.232	0.326	1
Nhs	0.00121759	0.665233	0.366	0.275	1
Tanc1	0.00122525	-0.619621	0.23	0.324	1
Evc2	0.0012254	-1.27041	0.051	0.108	1
Abat	0.00123261	-0.623313	0.179	0.266	1
Mfap1b	0.00123385	-0.678867	0.131	0.216	1
Ddah2	0.00123476	-0.352582	0.32	0.438	1
Sytl2	0.00125383	-0.241621	0.724	0.801	1
Cacna1d	0.00126131	-0.537807	0.411	0.497	1
Ift140	0.0012902	-1.06663	0.046	0.102	1
Cxxc5	0.00129278	-0.354762	0.444	0.56	1
Arhgap24	0.00133842	0.203653	0.961	0.937	1
Agk	0.00134029	-0.567649	0.163	0.25	1
Clmp	0.00137413	-0.420353	0.464	0.565	1
Ubtf	0.00137906	-0.398298	0.234	0.334	1
Bsg	0.00141426	0.314923	0.683	0.6	1
Rbm28	0.00142449	-0.624284	0.198	0.285	1
Ap1s3	0.00143394	-0.826968	0.106	0.176	1
Gadd45b	0.00144715	1.30099	0.161	0.097	1
Gm32569	0.00145531	-1.37227	0.067	0.127	1
Ppp1r15a	0.00146619	0.663618	0.361	0.285	1
Bysl	0.00147515	-0.766123	0.055	0.116	1
Srcap	0.00149006	-0.359594	0.32	0.433	1
Rpl27	0.00151006	0.176796	0.936	0.901	1
Ube2s	0.00151034	0.436182	0.432	0.345	1
Psen2	0.00152006	-0.453091	0.133	0.218	1
Fkbp1a	0.00154763	0.42745	0.522	0.454	1
Rcbtb2	0.0015634	-0.856255	0.094	0.163	1
Col3a1	0.00165671	-0.292765	0.756	0.827	1
Prkar2a	0.00165976	-0.721657	0.117	0.194	1
Fam89b	0.00168076	-0.8069	0.131	0.207	1
Rpl9-ps6	0.00169694	0.811174	0.228	0.157	1
Hivep3	0.0016974	-0.656889	0.31	0.404	1
Snx21	0.00170164	-0.747311	0.087	0.156	1
Socs2	0.00173699	0.476171	0.37	0.281	1
Cox4i1	0.00175446	0.152681	0.943	0.917	1
Atg10	0.00179439	-0.494411	0.223	0.313	1
Arfgap1	0.00179896	-0.670683	0.12	0.197	1
Gpkow	0.00180752	0.92555	0.218	0.148	1
Thap11	0.00182955	1.09232	0.145	0.087	1
Pgpep1	0.00183552	1.20155	0.11	0.057	1
Rps21	0.0018365	-0.0889836	0.977	0.956	1
Ttyh2	0.00184886	-0.475241	0.264	0.361	1
Marcks	0.00185067	-0.29706	0.637	0.731	1
Nr3c2	0.00186022	-0.366815	0.611	0.708	1
Pip4k2b	0.00196677	-0.813761	0.078	0.144	1
Epha4	0.00199715	-0.392503	0.184	0.281	1
Cask	0.00199887	-0.312514	0.508	0.617	1
Rsrc2	0.00200356	0.339742	0.685	0.628	1
4933406I18Rik	0.00206618	-0.721379	0.138	0.213	1
Pold4	0.00206706	-0.544887	0.177	0.26	1
Socs3	0.00208116	0.530084	0.559	0.486	1
Tpk1	0.0020853	-0.48692	0.306	0.412	1
Erfe	0.00209506	-0.394336	0.354	0.454	1
Nemf	0.00210515	-0.475507	0.303	0.397	1
Tomm20	0.00212605	0.44	0.526	0.457	1
Dstyk	0.00213247	-0.592987	0.184	0.271	1
Mrpl33	0.00213546	-0.272985	0.398	0.509	1
Puf60	0.00213842	0.577149	0.372	0.311	1
Usp48	0.00218223	-0.741256	0.193	0.275	1
Emc1	0.00218738	-0.787833	0.067	0.127	1
Slc24a5	0.00228402	-0.538543	0.101	0.171	1
Cdk13	0.00228547	-0.332697	0.414	0.509	1
Vps13d	0.00232544	-0.586237	0.287	0.37	1
Atp6v0c	0.00233225	0.366023	0.621	0.567	1
Ubc	0.00236245	0.354661	0.855	0.822	1
Gm16599	0.00240282	-0.600665	0.326	0.416	1
Sgce	0.00240778	-0.454559	0.269	0.357	1
Sik3	0.00242461	-0.275579	0.618	0.742	1
Wwp2	0.00243079	-1.07266	0.124	0.194	1
2210408I21Rik	0.00243191	-0.626831	0.175	0.258	1
Fau	0.00245273	0.161523	0.975	0.928	1
Dag1	0.00247101	-0.198532	0.908	0.924	1
Mindy3	0.00250076	-0.754795	0.145	0.222	1
Gfra1	0.0025518	-0.352329	0.31	0.414	1
Tshr	0.00260659	-0.658345	0.223	0.311	1
Sptbn1	0.00262913	-0.277716	0.726	0.778	1
Wars2	0.00263191	-0.77699	0.108	0.176	1
Ddt	0.00266602	-0.546768	0.331	0.423	1
Parp8	0.00272212	-0.63052	0.154	0.233	1
Eef1g	0.00273079	0.285152	0.789	0.778	1
Zfp36l2	0.00273367	-0.304978	0.777	0.82	1
Uhrf1bp1l	0.00274761	-0.604264	0.115	0.188	1
Pcyox1	0.0027593	-0.851446	0.085	0.148	1
Erf	0.00278626	0.538133	0.113	0.059	1
Thoc3	0.00279735	-0.782016	0.071	0.131	1
Tshz1	0.0027999	-0.381176	0.418	0.529	1
Cstf2	0.00284299	-0.9356	0.06	0.116	1
Pgm5	0.002851	-0.278238	0.609	0.706	1
Gli2	0.0028567	-0.279781	0.455	0.564	1
Spata7	0.00290334	-0.925355	0.055	0.11	1
Fdft1	0.00291096	-0.91754	0.083	0.144	1
Efl1	0.00292879	-0.644322	0.11	0.184	1
Cop1	0.00299984	-0.559679	0.326	0.416	1
Rnf41	0.00301201	-0.64761	0.103	0.173	1
Lars	0.00308513	-0.44048	0.207	0.3	1
Plbd2	0.00309819	-0.516161	0.191	0.279	1
Etv5	0.00311126	-0.534007	0.145	0.228	1
Sfxn2	0.00311683	-0.587446	0.103	0.171	1
St3gal5	0.00313313	-0.319444	0.657	0.763	1
Hnrnpul1	0.003136	-0.455182	0.246	0.343	1
Auts2	0.00317659	-0.284566	0.809	0.861	1
Eml2	0.0032315	-0.791919	0.115	0.184	1
Rpl7a	0.00324196	0.179724	0.947	0.901	1
Jup	0.00334122	-0.33796	0.379	0.49	1
Mmadhc	0.00334295	-0.573366	0.14	0.216	1
Sqstm1	0.0033642	0.359715	0.632	0.573	1
Rfk	0.00337319	-0.767518	0.071	0.131	1
Rpl39	0.00338518	-0.119308	0.963	0.932	1
Cd81	0.00339733	0.250016	0.782	0.751	1
Eif5a	0.00343393	0.288847	0.66	0.617	1
Arhgef12	0.00345288	-0.263754	0.63	0.719	1
Pde1c	0.00349275	-0.183423	0.791	0.886	1
Ikzf5	0.00362858	-0.56171	0.078	0.139	1
Tulp4	0.00364726	-0.517872	0.299	0.385	1
Cdh4	0.00372098	-0.776494	0.211	0.29	1
Polr2l	0.00372668	-0.695276	0.064	0.121	1
Cisd2	0.00376203	-0.496516	0.248	0.34	1
Rnf10	0.00379372	-0.511744	0.179	0.258	1
Cox7a2l	0.00380943	0.243326	0.798	0.736	1
Rp2	0.00382246	-0.714521	0.076	0.135	1
Igfbp5	0.00383179	-0.145668	0.68	0.795	1
Itm2b	0.00386932	0.20991	0.938	0.89	1
Zfpm2	0.00389989	-0.330404	0.513	0.592	1
Abl2	0.00393323	-0.609703	0.189	0.271	1
Hmcn2	0.00394932	-0.159419	0.878	0.918	1
Mettl5	0.00397841	-0.751748	0.083	0.144	1
Eif1	0.0039896	0.187031	0.966	0.917	1
Ndufa6	0.00401412	0.225866	0.754	0.698	1
Zfp462	0.0040676	-0.650381	0.228	0.304	1
Nav1	0.00409413	-0.298777	0.825	0.861	1
Bach1	0.00411859	0.853354	0.172	0.112	1
Mrpl39	0.00415868	-0.8702	0.057	0.11	1
Dbt	0.00422389	-0.642962	0.101	0.167	1
Snx3	0.00422572	0.23388	0.508	0.427	1
Utrn	0.00424019	-0.240621	0.777	0.837	1
Btg1	0.00430005	-0.197534	0.832	0.869	1
Slc43a1	0.00434584	0.656825	0.223	0.157	1
Gm42556	0.00435499	-0.558742	0.057	0.112	1
Nbl1	0.00435653	-0.418947	0.262	0.349	1
Mprip	0.00436979	-0.361322	0.451	0.537	1
Prrx1	0.00443922	0.479203	0.322	0.247	1
Rpl35a	0.00444587	0.144447	0.97	0.935	1
Dnajc10	0.00445387	-0.420057	0.163	0.239	1
Lama3	0.00449915	-0.304861	0.494	0.584	1
Tnik	0.00451428	-0.265142	0.814	0.839	1
Tut1	0.00458274	-0.778471	0.057	0.11	1
Glrb	0.00460604	-0.648122	0.179	0.254	1
Pkp4	0.00465393	-0.467472	0.31	0.402	1
Adgrl3	0.00471073	-0.574523	0.17	0.249	1
Chd7	0.0047142	-0.248927	0.543	0.66	1
Slc38a1	0.00478507	-0.492606	0.205	0.287	1
Ciapin1	0.00479835	-0.641166	0.094	0.157	1
Smim14	0.00486229	-0.309485	0.409	0.518	1
Pcca	0.00493527	-0.297685	0.308	0.406	1
Ints4	0.00493921	-0.525497	0.097	0.159	1
Ctsl	0.00494184	0.307609	0.811	0.748	1
Sorl1	0.00496257	-0.459556	0.129	0.205	1
Ankrd17	0.00497722	-0.357598	0.464	0.567	1
Rpl22	0.00498985	0.144886	0.945	0.907	1
Hey1	0.00500595	0.630078	0.267	0.197	1
Zfp780b	0.00501035	-0.903128	0.053	0.102	1
Mdh2	0.00502675	0.272645	0.538	0.48	1
Mmaa	0.00505107	-0.747348	0.069	0.125	1
Atxn7l1	0.00507387	-0.439421	0.32	0.406	1
Slc16a10	0.00508438	-0.695506	0.26	0.336	1
Faf2	0.00509385	-0.365437	0.2	0.285	1
Kirrel	0.00510313	-0.345506	0.333	0.423	1
Adamtsl1	0.00510392	-0.352643	0.345	0.45	1
Bola2	0.00513738	-0.291217	0.345	0.452	1
Jph1	0.00519283	-0.446958	0.218	0.302	1
Fgf13	0.00525088	-0.310542	0.297	0.385	1
Gclm	0.00525432	0.795713	0.159	0.101	1
Anxa6	0.00526723	-0.266397	0.598	0.674	1
Rpn1	0.00538769	-0.588401	0.147	0.218	1
Rpl5	0.00543763	0.136671	0.959	0.909	1
Gpsm1	0.00546615	0.47639	0.292	0.214	1
Yme1l1	0.00552004	-0.430332	0.315	0.414	1
Deaf1	0.00554479	-0.808421	0.076	0.131	1
Plekhb1	0.00560426	-0.726561	0.106	0.169	1
Chrac1	0.00564903	-0.397254	0.239	0.334	1
Kat6b	0.00571575	-0.301681	0.377	0.478	1
Dnajc24	0.00573955	-0.424803	0.131	0.199	1
Hdac4	0.00575778	-0.350699	0.483	0.588	1
Cdkn1b	0.00579836	0.503327	0.356	0.288	1
Dmd	0.00581971	-0.171826	0.984	0.985	1
Popdc3	0.00584232	0.747405	0.154	0.097	1
Enpp2	0.00585258	-0.536051	0.274	0.362	1
mt-Nd4	0.00585726	0.0997354	0.998	0.991	1
Med26	0.00586142	-0.668592	0.085	0.144	1
Lrp6	0.00586358	-0.389192	0.561	0.641	1
Enpp5	0.00588319	-0.765773	0.071	0.127	1
Dido1	0.00593586	-0.677459	0.159	0.231	1
Ccl27a	0.00594243	-0.734077	0.08	0.137	1
Rpl37a	0.00594585	-0.092872	0.972	0.947	1
Hs6st2	0.00595141	-0.349552	0.595	0.674	1
Tubgcp2	0.0059735	-0.951933	0.08	0.137	1
Timm10	0.00597524	0.923135	0.186	0.129	1
Arhgap39	0.00598868	-0.540663	0.163	0.235	1
Vegfa	0.00604501	-0.710989	0.103	0.163	1
Jag1	0.00604592	-0.457645	0.2	0.279	1
Meg3	0.00607511	-0.18128	0.908	0.945	1
Klhl24	0.00608496	0.564428	0.363	0.304	1
Pdzd2	0.00612292	-0.370989	0.715	0.761	1
Palmd	0.00615302	-0.392357	0.407	0.49	1
Smim27	0.00615421	-0.389909	0.129	0.203	1
Arl2	0.00615551	-0.54591	0.103	0.169	1
Cntln	0.00616619	-0.357442	0.214	0.302	1
Jund	0.00621552	0.197461	0.947	0.907	1
Sergef	0.00622137	-0.560815	0.057	0.108	1
Lmo4	0.00625501	-0.396917	0.462	0.533	1
Mrpl22	0.00625967	-0.600726	0.083	0.142	1
Impa1	0.0062694	-0.85525	0.074	0.127	1
Hes1	0.00629435	0.2543	0.713	0.647	1
B2m	0.00632217	0.546164	0.485	0.425	1
Cyp4f13	0.00637083	-1.03245	0.053	0.101	1
Eif3j1	0.00641615	-0.33374	0.308	0.406	1
Npas3	0.00645733	-0.322026	0.246	0.328	1
Rreb1	0.00648721	-0.451333	0.352	0.431	1
Faap100	0.00649566	-0.711038	0.064	0.118	1
Prnp	0.00667976	-0.314537	0.191	0.271	1
Castor2	0.00667999	-0.504207	0.126	0.194	1
Ivd	0.00670706	-0.575642	0.248	0.321	1
Exoc6	0.00674524	-0.67684	0.097	0.159	1
Pde7b	0.00678965	-0.188816	0.901	0.932	1
Btbd10	0.00679556	-0.626686	0.101	0.163	1
Pitpnc1	0.00679995	-0.330292	0.499	0.586	1
Mlip	0.00681544	-0.509236	0.064	0.118	1
Gnb1	0.00682214	-0.295071	0.611	0.687	1
1600010M07Rik	0.00686038	-0.63633	0.129	0.199	1
Tpm1	0.00694378	0.395588	0.756	0.734	1
Ago1	0.00694744	0.780103	0.161	0.104	1
Fhad1	0.00695563	-0.836369	0.057	0.106	1
Znhit1	0.00696997	-0.554292	0.136	0.201	1
Ctdsp2	0.00702626	-0.319069	0.359	0.455	1
Clcn5	0.00707827	-0.243852	0.701	0.787	1
Pgm3	0.00716059	-0.853411	0.064	0.116	1
Copb1	0.00726838	-0.366032	0.303	0.395	1
Diaph1	0.00727033	-0.466503	0.143	0.213	1
Nr3c1	0.00727316	-0.273852	0.536	0.602	1
Sh3pxd2a	0.00731824	-0.594921	0.202	0.271	1
Strbp	0.00737138	-0.338153	0.336	0.417	1
Fbrsl1	0.00738904	-0.480427	0.191	0.268	1
S100a10	0.00742668	0.232315	0.736	0.698	1
Rps6ka3	0.00744816	-0.313571	0.441	0.531	1
Csnk2a1	0.00745211	-0.27072	0.506	0.588	1
Snrpa	0.00748506	0.497071	0.28	0.209	1
Samd4	0.00751155	0.541908	0.363	0.292	1
Tsc22d3	0.00753258	0.285285	0.593	0.509	1
Hlf	0.00755815	-0.536838	0.133	0.201	1
Abcd4	0.00760157	-0.768742	0.055	0.104	1
Ly6a	0.0076164	0.825947	0.113	0.065	1
G0s2	0.00761909	-0.186043	0.377	0.484	1
Nudt9	0.00767474	-0.657792	0.071	0.125	1
Ttc28	0.00768913	-0.32688	0.605	0.683	1
Llph	0.00771857	0.456762	0.32	0.25	1
Slc25a4	0.00774037	0.201993	0.834	0.839	1
Ier2	0.00776729	0.227238	0.593	0.524	1
Araf	0.00781363	-0.359102	0.191	0.269	1
Rbm26	0.00783226	-0.265551	0.46	0.541	1
Car12	0.00784187	-1.1819	0.06	0.108	1
Cyp51	0.00785098	-0.592461	0.083	0.139	1
Nbeal1	0.00785449	-0.35046	0.372	0.461	1
Epb41l5	0.00787252	-0.618468	0.149	0.214	1
Sbds	0.00807	0.399886	0.368	0.302	1
Kmt2c	0.00807564	-0.322305	0.556	0.649	1
Hprt	0.00810005	-0.446349	0.202	0.277	1
Kif5b	0.00817116	-0.153056	0.545	0.639	1
Irgm1	0.00817288	1.00413	0.106	0.059	1
Lyz2	0.00817768	0.746656	0.124	0.074	1
Pigt	0.00819395	-0.663246	0.076	0.131	1
Gas6	0.00824582	0.362524	0.543	0.49	1
Focad	0.00825859	-0.433869	0.283	0.368	1
Cmss1	0.00831727	-0.24588	0.839	0.871	1
Nxpe4	0.00832165	-0.932721	0.069	0.12	1
Insig1	0.00833541	-0.542134	0.17	0.243	1
Rab11fip3	0.008362	-0.288717	0.152	0.228	1
Ginm1	0.00837604	-0.426001	0.237	0.315	1
Itpr2	0.00843322	-0.229147	0.547	0.651	1
Klhl5	0.00843689	-0.688547	0.202	0.275	1
Zfp131	0.00851236	-0.418861	0.198	0.271	1
Cltb	0.00852526	-0.338236	0.32	0.406	1
Ethe1	0.00861157	-0.608633	0.166	0.235	1
Calcrl	0.00863581	-0.54273	0.129	0.195	1
Qk	0.00868438	0.129139	0.871	0.873	1
Pard3b	0.00871194	-0.225161	0.646	0.755	1
Tubb5	0.00875815	0.394929	0.522	0.454	1
Zfp36	0.00879306	0.564227	0.547	0.501	1
Mrpl34	0.0088138	0.753753	0.182	0.127	1
Golga5	0.00881746	-0.808329	0.103	0.159	1
Spcs3	0.00884269	-0.481666	0.094	0.152	1
Tmsb4x	0.00884439	0.147517	0.966	0.943	1
Cd34	0.00891339	-0.225201	0.559	0.643	1
St3gal3	0.00892799	-0.309664	0.2	0.281	1
Uba52	0.00896934	-0.344682	0.437	0.529	1
Sdc2	0.00900306	-0.416071	0.37	0.444	1
Cmpk1	0.00907496	-0.64771	0.133	0.197	1
Ttc39c	0.00908892	-0.870503	0.067	0.118	1
Mtss1	0.0090907	-0.402311	0.232	0.309	1
Oxct1	0.00909518	-0.22291	0.303	0.391	1
Gm42418	0.00910503	-0.750388	0.995	0.996	1
Vcl	0.0092117	-0.364706	0.237	0.311	1
Slc27a1	0.00927042	-0.650295	0.145	0.213	1
Thoc7	0.00932018	-0.288706	0.345	0.431	1
Prkn	0.00936736	-0.360861	0.368	0.45	1
Tmem39a	0.00941367	-0.537622	0.103	0.165	1
Dhx30	0.00946892	-0.433948	0.23	0.317	1
Mylk2	0.00957479	-0.583698	0.078	0.131	1
Clptm1	0.00971011	-0.536657	0.138	0.205	1
Sun1	0.009747	-0.414281	0.166	0.237	1
Xrcc5	0.00988553	-0.636132	0.161	0.231	1
Gabarap	0.00994033	0.209879	0.811	0.742	1
Rem1	0.00994991	-0.250803	0.303	0.389	1
Trappc9	0.0100134	-0.29199	0.287	0.38	1
Nlk	0.0100603	-0.631906	0.195	0.266	1
Dpm1	0.010112	0.339892	0.462	0.412	1
Arrdc2	0.0101988	0.964844	0.154	0.104	1
Rab30	0.0102186	-0.381405	0.08	0.137	1
Igf1	0.0102431	-0.733893	0.244	0.319	1
Lpar4	0.0103443	-0.306821	0.207	0.287	1
Disp1	0.0103481	-0.335531	0.175	0.247	1
Mta2	0.0103597	-0.801032	0.055	0.101	1
Col5a3	0.0103789	-0.441522	0.301	0.376	1
Nt5dc1	0.0104092	-0.491568	0.17	0.239	1
Qtrt1	0.010428	0.758693	0.152	0.101	1
Rasa1	0.0104418	-0.349406	0.333	0.412	1
Mbtps2	0.0104503	-0.560417	0.129	0.188	1
1110002E22Rik	0.0105235	-0.736702	0.055	0.101	1
Arid1b	0.0105444	-0.284195	0.683	0.738	1
Ufl1	0.0105975	-0.545542	0.147	0.214	1
Otud7b	0.0106426	-0.737558	0.152	0.213	1
Slc25a40	0.0106541	-0.894952	0.067	0.114	1
Kif2a	0.0106739	-0.302264	0.17	0.241	1
Dtnb	0.0106993	0.519854	0.4	0.336	1
Sgca	0.0107942	-0.551121	0.133	0.199	1
Cd9	0.0108077	0.200976	0.763	0.734	1
Polr1d	0.0108078	0.245482	0.593	0.552	1
Sgpl1	0.0108205	-0.708403	0.083	0.137	1
Idi1	0.0108493	-0.813913	0.099	0.156	1
Adamts9	0.0108773	-0.705987	0.145	0.205	1
Cacul1	0.0109408	-0.473699	0.131	0.195	1
Ktn1	0.010981	-0.356501	0.43	0.507	1
Enox1	0.011013	-0.871582	0.083	0.135	1
Lncppara	0.011063	0.316132	0.478	0.423	1
Ap5m1	0.0110864	-0.838279	0.064	0.112	1
Eya3	0.0111537	-0.615545	0.216	0.287	1
Csad	0.0111907	-0.61029	0.115	0.173	1
Brwd3	0.0112089	0.655492	0.17	0.116	1
Pdlim3	0.0112091	-0.614846	0.124	0.186	1
Psmc1	0.0112449	-0.527837	0.218	0.294	1
Pik3c2a	0.0112682	-0.288634	0.228	0.306	1
Mblac2	0.0113187	-0.500275	0.264	0.332	1
Prkacb	0.0113542	-0.460921	0.241	0.317	1
Ifitm3	0.0113749	0.297642	0.793	0.755	1
Unk	0.0113794	-0.410292	0.143	0.209	1
Gpatch1	0.0114117	-0.407452	0.076	0.129	1
Sugct	0.0114802	-0.718601	0.074	0.123	1
Rae1	0.0114976	-0.503854	0.163	0.23	1
Fgf2	0.0115137	-0.825168	0.067	0.114	1
Xpc	0.011544	-0.697197	0.071	0.121	1
Mrpl42	0.0116279	-0.416866	0.297	0.38	1
Nfix	0.0117934	-0.196987	0.869	0.879	1
Nav3	0.0119429	-0.856935	0.143	0.203	1
Fbxo8	0.0119433	-0.42494	0.103	0.163	1
Nipbl	0.0119534	-0.211239	0.713	0.789	1
Abcf1	0.0120277	-0.300696	0.31	0.4	1
Atp5g2	0.0121739	0.189581	0.828	0.765	1
Wdr60	0.0121771	-0.834611	0.076	0.125	1
Gas1	0.0122463	-0.204881	0.908	0.915	1
Sppl3	0.0123268	-0.218144	0.379	0.486	1
Brsk1	0.012423	-0.653569	0.076	0.125	1
Tsr2	0.012503	-0.596519	0.101	0.157	1
Mest	0.0125082	-0.635901	0.145	0.211	1
Dennd1b	0.0125408	-0.417371	0.287	0.366	1
Slc38a2	0.0128746	0.243371	0.731	0.71	1
Rptor	0.013093	-0.308309	0.308	0.391	1
Taldo1	0.0131055	0.363035	0.416	0.355	1
Cep104	0.0131678	-0.901085	0.069	0.116	1
Jade2	0.0132516	0.603909	0.138	0.089	1
Fnbp1	0.0132674	-0.49917	0.122	0.178	1
Nckap1	0.0133589	-0.312463	0.395	0.478	1
Josd2	0.0133886	0.549325	0.216	0.161	1
Washc4	0.0134579	-0.259186	0.209	0.285	1
Kmt2d	0.0135098	-0.516322	0.154	0.22	1
Ppp6r3	0.0136497	-0.400251	0.457	0.531	1
Pet100	0.0136615	-0.500079	0.131	0.192	1
Fosb	0.0137323	0.384732	0.653	0.605	1
Selenok	0.0137706	0.279377	0.694	0.666	1
Myo10	0.0137833	-0.397081	0.2	0.275	1
Qser1	0.0137843	-0.601223	0.214	0.281	1
Ddit3	0.0138048	0.943354	0.122	0.076	1
Dnajc7	0.0138954	-0.263444	0.338	0.431	1
Clip1	0.0139063	-0.330349	0.294	0.38	1
Aff2	0.0139302	-0.86397	0.168	0.226	1
Cebpd	0.0140034	0.198994	0.791	0.713	1
Filip1l	0.0140142	-0.151854	0.922	0.958	1
Asap2	0.0140445	-0.750699	0.076	0.125	1
Slain2	0.0140473	-0.498	0.211	0.287	1
Brk1	0.0140532	0.292969	0.51	0.454	1
Sos1	0.0140576	-0.318269	0.209	0.285	1
Cnot6	0.0141057	-0.408633	0.228	0.311	1
Eif3h	0.0141452	0.149841	0.846	0.822	1
Cox14	0.0141929	0.38314	0.372	0.311	1
Ank3	0.0141979	-0.112642	0.814	0.869	1
Pias2	0.0142023	-0.467002	0.23	0.294	1
Pja2	0.0143148	-0.364316	0.432	0.514	1
4930590L20Rik	0.0143191	-0.833466	0.06	0.104	1
Emp2	0.0143917	-0.29358	0.331	0.423	1
Bckdhb	0.0144076	-0.490909	0.269	0.351	1
AC149090.1	0.0145024	-0.404763	0.251	0.326	1
Asb2	0.0145798	0.550915	0.189	0.133	1
Pofut1	0.0146069	-0.712646	0.087	0.139	1
Mdfic	0.0146156	-0.24775	0.846	0.882	1
Parp4	0.0147966	-0.371991	0.216	0.29	1
Pag1	0.0148488	-0.512119	0.186	0.25	1
Klhl20	0.0148692	-0.555977	0.062	0.108	1
Vrk2	0.0150987	-0.441655	0.085	0.139	1
Chd4	0.0151026	-0.261761	0.524	0.603	1
Serpine1	0.0151863	0.457596	0.198	0.139	1
Plagl1	0.0151956	0.626322	0.113	0.068	1
Pomp	0.0152465	-0.304925	0.448	0.529	1
Usp46	0.0152559	-0.581287	0.108	0.165	1
Zbtb21	0.0153466	-0.727404	0.069	0.116	1
Cd36	0.015449	0.594423	0.17	0.12	1
Actr2	0.0155411	-0.393042	0.218	0.29	1
Parg	0.0156752	-0.493545	0.159	0.222	1
S100a9	0.0156917	0.431798	0.216	0.159	1
Mex3c	0.015709	-0.33871	0.14	0.203	1
Sec31a	0.0157189	-0.308371	0.283	0.361	1
Btbd8	0.015732	-0.611103	0.062	0.108	1
2025-09-11	0.015822	0.426155	0.382	0.33	1
Tusc3	0.0158332	-0.755103	0.071	0.118	1
Rarres2	0.015907	0.255201	0.71	0.664	1
Dync1i2	0.016153	-0.283672	0.389	0.472	1
Pigk	0.0161891	-0.785204	0.099	0.152	1
Cwc27	0.0162002	-0.55725	0.239	0.302	1
Slc25a25	0.0162046	-0.455819	0.103	0.157	1
Cyb5b	0.0162371	-0.377376	0.189	0.258	1
Esrrg	0.0163537	-0.387183	0.248	0.324	1
Tbc1d9b	0.0164087	-0.366779	0.2	0.277	1
Foxk1	0.0164721	-0.440603	0.129	0.188	1
Tmem41b	0.0164942	-0.541834	0.099	0.152	1
Pop5	0.0165445	0.543055	0.221	0.165	1
Atp6v0a1	0.0165863	-0.356065	0.145	0.207	1
Ndufs3	0.0166187	0.386685	0.391	0.342	1
Rprd1b	0.0166625	-0.631756	0.202	0.264	1
9330182L06Rik	0.0166744	-1.0018	0.062	0.106	1
Myo1b	0.0167679	-0.477032	0.136	0.194	1
Bmper	0.016883	-0.573649	0.083	0.133	1
Nfkbiz	0.0168971	0.324751	0.368	0.294	1
Alkbh7	0.0171483	-0.350581	0.097	0.152	1
Rassf1	0.0171804	0.292298	0.384	0.321	1
Eya4	0.0171808	-0.221447	0.623	0.708	1
Tead1	0.0171874	-0.332333	0.513	0.588	1
Aifm1	0.0172167	-0.499395	0.138	0.197	1
Hunk	0.0172172	-0.429969	0.294	0.366	1
Dixdc1	0.0172938	0.400758	0.313	0.256	1
Ankhd1	0.017386	-0.265124	0.513	0.584	1
Cep290	0.0174478	-0.575895	0.076	0.123	1
Cd200	0.0177491	0.241781	0.655	0.611	1
Setd5	0.017752	-0.289068	0.526	0.611	1
Wapl	0.0177753	-0.303664	0.4	0.478	1
Tbc1d19	0.0178237	-0.428546	0.113	0.169	1
Ifnar2	0.0178494	0.520731	0.331	0.277	1
Ttll11	0.0178518	-0.754154	0.057	0.101	1
Mageh1	0.0179516	-0.562437	0.108	0.163	1
Gpatch8	0.017996	-0.282983	0.517	0.602	1
Ptms	0.0180439	-0.221242	0.729	0.776	1
Rpl4	0.01809	0.166384	0.931	0.911	1
Hnrnpa0	0.0181593	0.164585	0.749	0.713	1
Ctnnbip1	0.0181599	-0.479245	0.087	0.139	1
Ptprg	0.0183575	-0.262806	0.756	0.806	1
Fam126b	0.0183615	-0.473836	0.166	0.231	1
Raf1	0.0186006	-0.359232	0.352	0.423	1
Tmem87b	0.0186014	-0.444808	0.166	0.235	1
Epg5	0.0186225	-0.46847	0.113	0.167	1
Sac3d1	0.0186268	-0.576874	0.057	0.101	1
Uggt2	0.0186311	-0.384625	0.168	0.231	1
Paxbp1	0.0186631	-0.462284	0.149	0.209	1
Lancl1	0.0186737	0.727552	0.211	0.159	1
Cdc25b	0.0187217	-0.587713	0.094	0.146	1
Bcl3	0.0187735	0.698799	0.17	0.123	1
Pdap1	0.0188465	-0.352605	0.389	0.457	1
Pdcd7	0.0188932	0.768689	0.14	0.095	1
Spr	0.0189084	-0.379044	0.186	0.25	1
Ppil2	0.0189235	-0.425941	0.198	0.266	1
Prpf8	0.018995	-0.353985	0.244	0.317	1
Hsph1	0.0191669	0.589908	0.283	0.224	1
Tap2	0.0191702	0.724705	0.228	0.178	1
Cul5	0.01923	-0.338675	0.331	0.425	1
Eri3	0.0193173	-0.354221	0.32	0.395	1
Bri3bp	0.0193494	0.713484	0.115	0.072	1
Uap1	0.0194567	0.404152	0.209	0.15	1
Slf2	0.019649	-0.209927	0.611	0.694	1
Scml4	0.0196555	-0.593284	0.191	0.254	1
Pfdn5	0.0197007	0.150332	0.892	0.873	1
Fam160a2	0.0197181	-0.681049	0.074	0.12	1
Mdn1	0.0197841	-0.27164	0.228	0.302	1
Cd99l2	0.0198446	-0.764231	0.099	0.15	1
Ubac1	0.019866	-0.603357	0.099	0.15	1
Tor1aip2	0.01987	0.420384	0.313	0.258	1
Csnk1d	0.0199586	-0.257244	0.411	0.484	1
Rdx	0.0199816	-0.25995	0.549	0.594	1
Hsp90b1	0.0200578	0.301223	0.605	0.596	1
Mtf2	0.0200851	-0.307822	0.193	0.264	1
Tln1	0.0201153	-0.314185	0.306	0.391	1
Crybg3	0.0201351	-0.603459	0.092	0.14	1
Uqcrq	0.020268	-0.324297	0.51	0.575	1
Mfn2	0.0202721	-0.815776	0.083	0.129	1
Atp8a1	0.0202784	-0.66688	0.11	0.161	1
Ubtd2	0.020303	-0.308694	0.172	0.241	1
Asna1	0.020344	-0.69232	0.078	0.123	1
Pcdh17	0.0203819	-0.44668	0.087	0.137	1
Lrba	0.0204196	-0.269955	0.313	0.404	1
Acyp2	0.020423	-0.470586	0.221	0.285	1
Glrx3	0.0205131	0.263066	0.589	0.55	1
Zfp672	0.0205469	-0.682741	0.097	0.148	1
Igfbp7	0.0206279	0.485497	0.34	0.279	1
Wdfy1	0.0206488	-0.613116	0.115	0.169	1
Ppcdc	0.0206666	-0.592141	0.064	0.108	1
Psmd1	0.020804	-0.446666	0.299	0.366	1
6030458C11Rik	0.0208218	-0.512187	0.106	0.159	1
Uevld	0.0208646	-0.369824	0.071	0.118	1
Ssbp3	0.0209309	-0.438001	0.198	0.266	1
G3bp2	0.0209386	-0.279557	0.262	0.34	1
Sp4	0.0209433	-0.187075	0.228	0.306	1
Bst2	0.021071	0.862742	0.154	0.108	1
Fasn	0.0210816	-0.618116	0.103	0.154	1
Trnt1	0.0211961	-0.522846	0.087	0.137	1
Anapc13	0.0213277	-0.247744	0.331	0.417	1
Rngtt	0.0214793	-0.193137	0.271	0.353	1
Spats2l	0.0214823	-0.2641	0.492	0.581	1
Rab4b	0.0215333	-0.0949147	0.099	0.154	1
C2cd5	0.0216243	-0.518964	0.152	0.213	1
D630003M21Rik	0.0216423	-0.498675	0.06	0.102	1
Gpd2	0.0216685	-0.613486	0.078	0.125	1
Gpr155	0.021818	-0.507328	0.202	0.266	1
Spg11	0.0218694	-0.570726	0.085	0.133	1
Mcur1	0.0219798	-0.572338	0.106	0.156	1
Pias1	0.0220027	-0.180138	0.662	0.75	1
C1d	0.0221124	-0.355687	0.237	0.313	1
Thrsp	0.0221438	-0.545299	0.2	0.268	1
Sowahc	0.022205	0.828311	0.2	0.148	1
Pcbp1	0.0222202	-0.190726	0.448	0.541	1
Nmt1	0.0222944	-0.412375	0.329	0.406	1
Gm48742	0.0223893	-0.652103	0.147	0.203	1
6430548M08Rik	0.0224185	-0.447363	0.143	0.199	1
Gde1	0.0224777	-0.443973	0.211	0.273	1
Wdr18	0.0225078	-0.576181	0.099	0.15	1
Rps27rt	0.0225106	0.410429	0.347	0.29	1
Maged2	0.0226954	-0.567944	0.087	0.137	1
Mtch1	0.0228245	-0.165315	0.556	0.632	1
Tnpo3	0.0228638	-0.407366	0.276	0.349	1
Cdkal1	0.0229473	-0.337287	0.455	0.516	1
Ybx1	0.0230353	0.129594	0.89	0.875	1
Tnnt1	0.0230973	0.322801	0.251	0.19	1
Sox8	0.0231177	0.934177	0.143	0.099	1
Stx7	0.0232354	-0.456587	0.143	0.201	1
Ttc23	0.0233067	-0.557931	0.136	0.188	1
Commd1	0.0234196	-0.176404	0.317	0.402	1
Fsd1l	0.0234858	-0.7048	0.161	0.214	1
Smarcd1	0.0235038	-0.505114	0.113	0.167	1
Mbnl1	0.0235306	-0.301133	0.605	0.676	1
Mrpl30	0.0237542	0.289025	0.471	0.425	1
Piezo1	0.0237882	0.356846	0.478	0.423	1
Gm49975	0.0238291	-0.376552	0.076	0.123	1
Scyl3	0.0238446	-0.825532	0.062	0.102	1
Abhd10	0.0238621	-0.466185	0.06	0.102	1
Stimate	0.0239199	-0.73984	0.062	0.102	1
Asxl1	0.0239763	0.271843	0.405	0.345	1
Selenow	0.0241031	0.199233	0.69	0.645	1
Sumf2	0.0243266	0.761603	0.101	0.063	1
Ddit4	0.0245404	-0.38798	0.264	0.338	1
Grasp	0.0245728	0.827441	0.29	0.235	1
Prpf4	0.0247208	-0.466071	0.117	0.169	1
Ptdss1	0.0248979	-0.642969	0.09	0.137	1
Zc3h4	0.0248987	-0.511344	0.113	0.165	1
Ufm1	0.0249004	-0.4404	0.138	0.192	1
Gstm5	0.0249464	-0.357561	0.193	0.256	1
Terf2	0.0250202	-0.430057	0.149	0.207	1
Ntn5	0.0250941	-0.285227	0.26	0.34	1
Selenos	0.0251336	-0.366311	0.214	0.279	1
Nr6a1	0.0253401	-0.461654	0.184	0.249	1
Znhit6	0.0253953	-0.387669	0.103	0.154	1
Calcoco1	0.0254815	-0.301336	0.152	0.216	1
Calm1	0.0255199	0.241812	0.614	0.586	1
Gcat	0.0256156	-0.657116	0.064	0.106	1
Zfp445	0.0256273	-0.368764	0.182	0.245	1
Ap3b2	0.0256563	-0.577739	0.099	0.148	1
Antxr1	0.025661	-0.210232	0.386	0.478	1
P2rx7	0.0256657	-0.816954	0.071	0.114	1
Fbxl6	0.0256719	0.691254	0.11	0.07	1
E2f3	0.0256789	-0.464176	0.198	0.264	1
Nploc4	0.0256959	-0.392372	0.122	0.176	1
Slc4a7	0.0257471	-0.462709	0.202	0.262	1
Gabpa	0.0257551	-0.365541	0.113	0.165	1
Ring1	0.0258274	-0.640912	0.154	0.209	1
Sympk	0.0258774	-0.479313	0.097	0.146	1
Ilvbl	0.02591	0.706182	0.117	0.076	1
Rbm24	0.0259117	0.67368	0.126	0.083	1
Rhbdf2	0.0259354	0.582674	0.122	0.08	1
Arhgap10	0.0260649	0.487171	0.211	0.159	1
Dnajc11	0.0260722	-0.420209	0.122	0.178	1
Hmbox1	0.0261107	-0.530413	0.239	0.302	1
Ddx41	0.0261793	-0.491729	0.094	0.142	1
Vta1	0.0262362	-0.385576	0.182	0.247	1
Abca5	0.0263585	-0.199768	0.448	0.535	1
Plpp1	0.0264287	-0.228521	0.255	0.33	1
Fubp1	0.0266627	0.169386	0.589	0.539	1
Csk	0.0267371	-0.501934	0.06	0.101	1
Xpo4	0.0267377	-0.174175	0.2	0.269	1
Rmnd5b	0.026743	-0.576974	0.069	0.112	1
Gna12	0.0267597	-0.394827	0.172	0.235	1
Prpf40a	0.0268242	-0.212121	0.471	0.552	1
Pdcd11	0.0269672	-0.394407	0.161	0.224	1
Relch	0.0270029	-0.4788	0.262	0.332	1
Creb3l1	0.0270331	-0.459924	0.064	0.106	1
Rgs2	0.0271961	-0.569111	0.103	0.154	1
Cdkn2d	0.0271997	0.616698	0.246	0.194	1
Nck1	0.0272752	-0.260768	0.294	0.374	1
Pebp1	0.0273286	0.169525	0.724	0.674	1
Ranbp1	0.0273699	0.263172	0.471	0.417	1
Abca1	0.0273917	-0.456924	0.131	0.188	1
Tmco1	0.0274354	-0.360525	0.26	0.326	1
Rybp	0.0274919	0.572367	0.177	0.129	1
Fgd4	0.0276133	-0.535755	0.149	0.203	1
Ubl4a	0.0277921	0.694428	0.113	0.072	1
6720427I07Rik	0.027812	0.282934	0.336	0.268	1
Ndufs2	0.0278497	-0.259006	0.354	0.433	1
Fgfr4	0.027862	-0.13328	0.908	0.932	1
Ankrd50	0.0278911	-0.330836	0.108	0.156	1
Ndn	0.0279072	-0.609752	0.067	0.108	1
Sf3b1	0.0279809	-0.197913	0.637	0.698	1
Lrrfip1	0.0279958	-0.244716	0.232	0.304	1
Xpo6	0.0280201	-0.2744	0.182	0.247	1
Maff	0.0281092	0.564222	0.17	0.123	1
Sec23b	0.0282349	-0.563844	0.097	0.146	1
Nctc1	0.0282984	-0.457262	0.253	0.323	1
Mrpl55	0.0283274	-0.384179	0.138	0.197	1
Ccl19	0.0283421	0.365769	0.434	0.385	1
Maml1	0.0283625	-0.730998	0.09	0.135	1
Vma21	0.0285476	-0.422557	0.209	0.269	1
Ankrd12	0.0285889	-0.257691	0.4	0.467	1
Elmsan1	0.028608	0.545989	0.361	0.321	1
Gramd1b	0.0286924	-0.237097	0.159	0.22	1
Wbp11	0.0286926	-0.409303	0.239	0.311	1
Sf3a3	0.028804	-0.225916	0.147	0.205	1
Pced1b	0.0288171	-0.722629	0.103	0.152	1
Rnf24	0.0288278	-0.410087	0.092	0.139	1
Ash2l	0.0288507	-0.612892	0.129	0.178	1
Ndufb5	0.0289818	0.304227	0.543	0.503	1
Orc2	0.0290328	-0.457003	0.131	0.184	1
Actr1b	0.0290443	-0.474072	0.106	0.156	1
Lbp	0.0292658	-0.943696	0.076	0.118	1
Zfp827	0.0292758	-0.646927	0.131	0.184	1
Ttll5	0.0293199	-0.360435	0.177	0.239	1
Pofut2	0.0293462	-0.408945	0.122	0.175	1
Wtap	0.0293696	-0.280218	0.195	0.26	1
Zer1	0.0294808	-0.342173	0.103	0.156	1
Zswim8	0.0295301	-0.567313	0.145	0.199	1
Sp3	0.0295766	0.230903	0.402	0.34	1
Rpl36a	0.0296763	0.121963	0.943	0.894	1
Zfp277	0.0297107	-0.199826	0.172	0.239	1
Hmgcs1	0.0297521	-0.544734	0.133	0.186	1
Dcaf11	0.0298686	-0.433588	0.122	0.173	1
Idh3a	0.0298919	-0.344399	0.133	0.19	1
Gtf2h2	0.030066	-0.555977	0.103	0.152	1
Arhgef7	0.0301464	-0.28758	0.292	0.372	1
Ftl1	0.0301829	0.173359	0.816	0.744	1
Nsun6	0.0302045	-0.715967	0.069	0.11	1
Deptor	0.030248	-0.207991	0.662	0.725	1
Snhg17	0.0302574	0.851697	0.138	0.097	1
Foxj3	0.0303161	-0.416567	0.216	0.279	1
Plxdc2	0.0304063	-0.304603	0.602	0.647	1
Fat4	0.0304361	-0.73759	0.069	0.11	1
Setd3	0.0305404	-0.297376	0.225	0.296	1
Cdh13	0.0305923	-0.213093	0.887	0.953	1
Nup205	0.030622	-0.58645	0.106	0.156	1
Snrpb2	0.0306802	-0.314126	0.207	0.268	1
Thumpd3	0.0307101	-0.581684	0.094	0.14	1
Sec61g	0.0307566	-0.203792	0.685	0.732	1
Gm16124	0.0308858	0.857979	0.147	0.104	1
Hnrnpm	0.0309764	-0.271044	0.529	0.598	1
Mrps5	0.0311003	-0.398742	0.211	0.279	1
Nsd2	0.0311893	-0.580343	0.108	0.157	1
Bhlhb9	0.031307	-0.431715	0.085	0.129	1
Herc1	0.0313209	-0.158215	0.448	0.535	1
3110082I17Rik	0.0313279	-0.456972	0.108	0.157	1
Mrps10	0.0313715	-0.290895	0.159	0.218	1
Taf10	0.0313864	0.289111	0.4	0.336	1
Ccni	0.0314365	-0.302855	0.437	0.503	1
St3gal2	0.0314951	-0.473859	0.223	0.283	1
Mmp2	0.0316003	-0.339651	0.414	0.469	1
Togaram1	0.0317543	-0.383677	0.163	0.218	1
Fmr1	0.0319964	-0.375877	0.239	0.307	1
Vstm4	0.0320305	-0.178894	0.322	0.406	1
Arvcf	0.0320504	-0.353205	0.106	0.156	1
Sec22b	0.0320883	-0.281648	0.156	0.216	1
Szrd1	0.0321057	0.356596	0.223	0.169	1
Pus10	0.0321167	-0.719288	0.076	0.118	1
Timm44	0.0321974	-0.591319	0.131	0.184	1
Plod3	0.0322201	0.7417	0.117	0.078	1
Dstn	0.0322853	-0.225127	0.474	0.562	1
Psmb4	0.0323225	0.322123	0.522	0.491	1
Dmpk	0.032327	-0.448277	0.149	0.207	1
Eif3k	0.0323428	0.0767843	0.775	0.75	1
Zfhx4	0.0323476	-0.173421	0.657	0.738	1
Ebna1bp2	0.03247	0.412461	0.32	0.273	1
Zfp944	0.0324851	-0.437967	0.064	0.104	1
Nars	0.0324929	-0.301102	0.237	0.304	1
Psme4	0.0325863	-0.344478	0.448	0.51	1
Mgst1	0.0326211	0.650094	0.29	0.245	1
Hs6st3	0.0326776	-0.25836	0.867	0.888	1
1300002E11Rik	0.0327732	-0.323118	0.076	0.121	1
Chmp4b	0.0327839	-0.258881	0.322	0.389	1
Edc3	0.0327994	-0.660549	0.069	0.11	1
Rnaset2b	0.032956	0.51845	0.193	0.148	1
Dtd1	0.0330198	-0.442783	0.205	0.264	1
Dpm3	0.0332371	-0.341944	0.467	0.537	1
Resf1	0.0332491	-0.29732	0.515	0.575	1
Zhx3	0.0332847	-0.251926	0.722	0.759	1
Rasa2	0.0333372	-0.538827	0.191	0.245	1
Actr6	0.0334483	-0.542094	0.085	0.129	1
Tacc2	0.0334698	0.825716	0.156	0.114	1
Mast4	0.0335087	-0.194902	0.508	0.575	1
Hddc2	0.0336679	-0.386108	0.064	0.104	1
Olfm1	0.033856	-0.260831	0.257	0.324	1
Celf1	0.0338627	-0.103309	0.43	0.518	1
Rps15	0.0338828	0.100031	0.972	0.949	1
St7	0.033903	-0.348076	0.17	0.228	1
Tmed1	0.0339814	-0.303124	0.152	0.209	1
Nsd1	0.034036	-0.122521	0.616	0.694	1
Hlcs	0.0340523	-0.373344	0.152	0.207	1
Igsf3	0.034112	-0.276935	0.278	0.359	1
Tcerg1	0.0341949	-0.356115	0.248	0.311	1
Pcif1	0.0345161	-0.406309	0.214	0.277	1
Acta2	0.0345587	-0.0666912	0.191	0.258	1
Zc3h13	0.0345928	-0.397816	0.294	0.362	1
Kin	0.0346428	-0.360383	0.11	0.161	1
Blmh	0.0346515	-0.324694	0.182	0.241	1
Wdr11	0.034699	-0.676196	0.09	0.135	1
Tgfbr3	0.0347073	-0.26148	0.966	0.968	1
Xrn2	0.0347158	-0.191616	0.359	0.436	1
Larp7	0.0348386	-0.252409	0.182	0.247	1
Cmip	0.0350029	-0.353603	0.375	0.448	1
Mfsd14a	0.0350175	-0.589194	0.147	0.199	1
Cbx3	0.0351627	-0.220255	0.526	0.605	1
Tgif1	0.0352669	0.449542	0.218	0.169	1
Sf1	0.0353072	0.259082	0.43	0.378	1
Lncpint	0.0354243	0.134068	0.717	0.685	1
Plce1	0.0354387	0.433294	0.31	0.252	1
Mcm3ap	0.0354605	-0.863203	0.064	0.102	1
Ubn2	0.0354861	-0.248635	0.526	0.603	1
Zfp398	0.0355015	-0.380518	0.136	0.186	1
Itsn2	0.0355483	-0.278455	0.313	0.38	1
Lnx2	0.0355506	-0.548244	0.126	0.178	1
Zfp451	0.035581	-0.31466	0.184	0.239	1
Herpud1	0.0355985	0.387715	0.446	0.417	1
Cpsf2	0.0356533	-0.588925	0.069	0.108	1
Rpp25l	0.0357556	-0.258784	0.149	0.209	1
Tmed2	0.0358214	0.205073	0.563	0.522	1
Hoxa3	0.0358696	0.465371	0.152	0.106	1
Coq8a	0.0359383	-0.202427	0.221	0.29	1
Dis3l2	0.0359995	-0.254077	0.602	0.67	1
Col19a1	0.036143	-0.235251	0.641	0.708	1
Thoc5	0.0361606	-0.693006	0.071	0.11	1
Tmem131l	0.0362109	-0.534574	0.198	0.256	1
2610307P16Rik	0.0362169	-0.171048	0.805	0.856	1
Proser1	0.0362702	-0.866378	0.076	0.116	1
Copg1	0.0362857	-0.462296	0.124	0.175	1
Kidins220	0.0362983	-0.376434	0.301	0.364	1
Eif2b4	0.0363399	-0.750835	0.085	0.127	1
Armc9	0.0363525	-0.60008	0.076	0.118	1
Ino80	0.0363832	-0.221288	0.315	0.387	1
Nxpe3	0.0364351	-0.714295	0.108	0.154	1
Cnot4	0.0365176	-0.27244	0.464	0.535	1
Psma1	0.0365468	-0.321478	0.285	0.353	1
Ube2g1	0.0365539	0.392672	0.329	0.275	1
Bcl6	0.0365563	0.296383	0.566	0.524	1
Ankrd13c	0.0366521	-0.408597	0.198	0.249	1
mt-Co3	0.036688	0.0467643	1	0.998	1
Cd2ap	0.0368999	-0.141795	0.494	0.584	1
Gm2a	0.0371197	-0.25916	0.152	0.207	1
Pold2	0.0371992	-0.532585	0.064	0.104	1
Ahdc1	0.0372141	-0.11183	0.384	0.469	1
Rbbp6	0.0372747	-0.360405	0.382	0.459	1
Zfp524	0.037369	0.942383	0.103	0.068	1
Utp4	0.0374713	-0.347896	0.143	0.197	1
Fra10ac1	0.0375077	-0.344351	0.113	0.161	1
Xpo7	0.0375619	-0.349294	0.375	0.435	1
Tle4	0.0377436	-0.233344	0.29	0.368	1
Rnf19b	0.0377628	0.43574	0.113	0.074	1
Senp3	0.037823	-0.467155	0.099	0.146	1
Mrpl38	0.0378685	0.592011	0.202	0.156	1
Uqcrh	0.0379086	0.172232	0.857	0.816	1
Ptpn4	0.0379503	-0.136003	0.356	0.431	1
Bmpr1a	0.0380086	0.262624	0.508	0.471	1
Hspa5	0.0380226	0.252133	0.618	0.613	1
Sec24a	0.0380624	-0.486484	0.262	0.319	1
Stx12	0.0382402	0.332288	0.31	0.258	1
Sc5d	0.0383046	-0.144736	0.092	0.139	1
Mrln	0.0383348	-0.294357	0.434	0.505	1
Mpp1	0.0383699	-0.311471	0.117	0.167	1
Nsf	0.0384534	-0.413993	0.216	0.273	1
Ccdc157	0.038486	-0.467726	0.067	0.106	1
Kdelr1	0.0384954	0.348481	0.361	0.321	1
Tiam2	0.0385059	-0.376756	0.092	0.137	1
Shprh	0.0385652	-0.338271	0.26	0.323	1
Ltn1	0.0386337	-0.359444	0.177	0.237	1
Brd7	0.0386744	-0.212014	0.228	0.298	1
Hspd1	0.0387024	0.215661	0.49	0.431	1
Per2	0.0387066	-0.753884	0.083	0.123	1
Esyt2	0.0387367	-0.331678	0.423	0.488	1
Rerg	0.0387842	-0.213283	0.225	0.292	1
2610008E11Rik	0.0389142	-0.316337	0.147	0.199	1
Smarca2	0.0389508	-0.204199	0.453	0.531	1
Hgsnat	0.0390111	-0.304099	0.159	0.216	1
Hsd17b12	0.0390325	-0.520106	0.136	0.184	1
Eml4	0.0391536	-0.422487	0.2	0.256	1
Edrf1	0.0393166	-0.690027	0.083	0.125	1
Akt3	0.0394466	-0.16004	0.457	0.535	1
Zcchc10	0.0395695	-0.61703	0.069	0.108	1
Alkbh3	0.0395802	-0.442276	0.149	0.209	1
Cep164	0.0396388	-0.490534	0.087	0.131	1
Nf2	0.0399521	-0.276864	0.152	0.209	1
Tcp11l2	0.0399955	0.382562	0.218	0.171	1
Tacc1	0.0400594	-0.23849	0.536	0.605	1
Naf1	0.0402586	-0.243084	0.087	0.131	1
Atg101	0.0404482	-0.542549	0.064	0.102	1
Cbl	0.0406937	-0.440062	0.147	0.199	1
Mtmr1	0.0407347	-0.671417	0.108	0.154	1
Prdx6	0.0409952	0.248861	0.506	0.465	1
Rxylt1	0.0410569	-0.516458	0.133	0.186	1
Agps	0.0410642	-0.326732	0.241	0.298	1
Arfgef2	0.0411346	-0.438445	0.145	0.195	1
Clint1	0.0411736	-0.264543	0.322	0.393	1
Amigo1	0.0412167	-0.499864	0.069	0.108	1
Gpr180	0.0414393	-0.705788	0.064	0.101	1
Selenot	0.0414396	-0.286544	0.255	0.324	1
Ier3	0.0414943	0.842978	0.225	0.182	1
Ppp4r2	0.0415167	-0.242997	0.71	0.744	1
Sfswap	0.0415763	-0.315176	0.308	0.372	1
Ly6c1	0.0418237	0.202735	0.138	0.095	1
Dync1h1	0.0418356	-0.239288	0.336	0.406	1
Xpo1	0.0420626	-0.281875	0.182	0.235	1
Prpf3	0.0420678	-0.59201	0.092	0.135	1
Lmbrd2	0.0421233	-0.3032	0.133	0.188	1
Eif4g3	0.0422121	-0.244998	0.595	0.666	1
Secisbp2l	0.0423319	-0.638102	0.131	0.176	1
Nbas	0.042435	-0.818485	0.143	0.188	1
Spsb3	0.0424476	-0.560913	0.113	0.157	1
Atr	0.0425003	-0.437762	0.143	0.192	1
Ccnk	0.0425306	-0.643501	0.083	0.123	1
Micos13	0.0425856	0.232037	0.517	0.484	1
Hnrnpd	0.042658	-0.161255	0.457	0.56	1
Phf10	0.042824	-0.453573	0.124	0.173	1
Dmxl1	0.0429468	-0.251172	0.359	0.427	1
Parn	0.0429711	-0.363391	0.191	0.249	1
Eif2ak4	0.0429959	-0.451461	0.122	0.171	1
Rab1b	0.0430165	-0.458237	0.124	0.173	1
Spidr	0.0430905	0.325861	0.349	0.294	1
Vrk1	0.0430923	-0.553114	0.085	0.127	1
Rilpl1	0.0431526	-0.538943	0.129	0.176	1
Lrig1	0.0431798	-0.127326	0.692	0.757	1
Kdm4a	0.0431871	-0.511603	0.069	0.108	1
Map3k4	0.043189	-0.370638	0.138	0.192	1
Ubp1	0.0432503	-0.39839	0.207	0.264	1
Cep89	0.0433483	-0.54596	0.067	0.104	1
Selenop	0.0434112	-0.168201	0.503	0.564	1
Pum2	0.0435701	-0.262122	0.414	0.505	1
Chd3	0.0436004	0.649954	0.11	0.074	1
Urgcp	0.0436068	-0.249731	0.209	0.277	1
Dlg1	0.04368	-0.26311	0.287	0.359	1
Ngly1	0.0437534	-0.436765	0.202	0.258	1
M6pr	0.0437593	-0.38002	0.159	0.214	1
Rpl23a	0.0437724	0.122123	0.938	0.898	1
Gng12	0.0437888	0.224759	0.375	0.326	1
Prdx2	0.0439004	0.280566	0.591	0.558	1
Gtf2i	0.0439065	-0.302575	0.34	0.397	1
Mllt6	0.0439087	-0.5429	0.064	0.102	1
Uxs1	0.0440356	-0.336803	0.131	0.184	1
Dlst	0.0441287	-0.392102	0.189	0.245	1
1110038B12Rik	0.0441694	0.443535	0.336	0.3	1
Myo6	0.0441951	-0.377693	0.228	0.285	1
Smim11	0.0442002	0.30458	0.409	0.362	1
Ptpn14	0.0442635	-0.489195	0.184	0.235	1
Arl6ip5	0.0443008	0.279154	0.324	0.271	1
Pqlc1	0.0443479	0.577208	0.152	0.11	1
Dcp1a	0.0444012	-0.457662	0.094	0.137	1
Pacs1	0.0444829	-0.61609	0.133	0.18	1
Ddhd2	0.0445634	-0.288274	0.168	0.224	1
Taok2	0.044593	-0.468986	0.101	0.148	1
Aagab	0.0447875	-0.365734	0.074	0.114	1
Strn4	0.0448263	-0.327908	0.099	0.144	1
Dctn1	0.0448353	-0.260114	0.163	0.224	1
Sar1b	0.0449787	-0.32451	0.2	0.258	1
Micu2	0.0450317	-0.327664	0.283	0.34	1
Mboat2	0.0451382	-0.515651	0.108	0.154	1
Braf	0.0452587	0.137247	0.485	0.421	1
Gm2000	0.0453506	0.265535	0.508	0.472	1
Usp7	0.0453516	-0.315853	0.287	0.355	1
Micu3	0.0453892	-0.424608	0.28	0.345	1
Ap2s1	0.0454926	-0.374893	0.189	0.247	1
Slc3a2	0.0455324	0.267584	0.469	0.412	1
Lsm12	0.0455636	-0.167097	0.198	0.264	1
Gabpb2	0.0455888	-0.348266	0.189	0.245	1
Lamb2	0.0456396	-0.44479	0.126	0.175	1
Stxbp4	0.0456586	-0.426382	0.161	0.214	1
Prrg1	0.0458431	-0.292663	0.14	0.194	1
Eprs	0.0458703	-0.301034	0.439	0.518	1
Arid2	0.0459211	-0.379586	0.336	0.404	1
Prickle1	0.0459844	-0.855846	0.064	0.101	1
1500004A13Rik	0.0461382	-0.207528	0.09	0.133	1
Tnrc6b	0.0462019	-0.119387	0.749	0.839	1
Ar	0.0464473	-0.107698	0.57	0.653	1
Samm50	0.0465592	-0.265877	0.172	0.23	1
Ifitm2	0.046585	0.201593	0.74	0.713	1
Snapc1	0.0466773	-0.782342	0.083	0.12	1
Tmtc2	0.046752	0.144072	0.752	0.698	1
Zfhx3	0.0471069	-0.206316	0.66	0.71	1
Phlda3	0.047177	0.368693	0.271	0.224	1
Iqsec1	0.047249	-0.465478	0.106	0.15	1
Dennd4c	0.0472572	-0.305727	0.274	0.336	1
Cstf3	0.0472764	-0.350186	0.283	0.34	1
Slco2b1	0.0472848	0.703791	0.179	0.139	1
Tmem205	0.0472975	-0.429033	0.124	0.171	1
Gnl2	0.0473907	-0.405513	0.14	0.19	1
Tet3	0.0474066	-0.251373	0.257	0.321	1
Acaca	0.0474291	-0.467543	0.301	0.353	1
As3mt	0.0474308	0.496935	0.221	0.173	1
Atad1	0.0474339	-0.532667	0.209	0.266	1
Ptar1	0.0474819	-0.254775	0.195	0.256	1
Fam76b	0.0474827	-0.358283	0.161	0.216	1
2510009E07Rik	0.04751	-0.143871	0.166	0.224	1
Actr8	0.0475295	0.722293	0.108	0.072	1
Irf3	0.047549	-0.43937	0.136	0.184	1
Fap	0.0475725	-0.552706	0.078	0.118	1
Dcaf13	0.0476357	-0.569156	0.097	0.139	1
Mto1	0.0476417	0.753598	0.113	0.076	1
Itfg1	0.0476881	-0.523237	0.244	0.296	1
Slbp	0.0477958	0.562629	0.207	0.165	1
Paip2	0.0478605	0.173343	0.641	0.588	1
Abi3bp	0.0479721	-0.26861	0.448	0.526	1
Hadha	0.0479912	-0.277117	0.237	0.3	1
Psmb8	0.0480111	0.673789	0.166	0.127	1
Gpr107	0.0480244	-0.545143	0.152	0.203	1
Myef2	0.0480375	-0.129874	0.175	0.233	1
BC065397	0.0481197	-0.513632	0.09	0.131	1
Tulp3	0.0482436	-0.237446	0.154	0.211	1
Suco	0.0482864	-0.390512	0.126	0.176	1
Senp5	0.0482874	-0.428942	0.209	0.271	1
Phtf1	0.048353	-0.522774	0.085	0.123	1
Ubxn1	0.0484753	0.105844	0.526	0.499	1
Psma7	0.0484793	0.233057	0.595	0.571	1
Rnf13	0.0485556	-0.35007	0.28	0.345	1
Atg14	0.0485835	-0.592028	0.069	0.106	1
Peli1	0.0487829	0.424759	0.237	0.192	1
Hsd17b7	0.0492669	-0.567472	0.067	0.102	1
Cox17	0.0492865	-0.289485	0.379	0.442	1
Lmbrd1	0.0493244	-0.283581	0.366	0.431	1
Zfp703	0.0493591	-0.231176	0.099	0.146	1
Arih1	0.0493602	-0.0627349	0.609	0.702	1
Smarcad1	0.049396	-0.467888	0.205	0.258	1
Cep170	0.0495992	-0.33278	0.2	0.254	1
Zbtb44	0.0496031	0.52256	0.262	0.214	1
Vim	0.0497252	0.212674	0.779	0.746	1
H3f3a	0.0497878	0.120639	0.926	0.899	1
Tmem135	0.0498248	0.337124	0.492	0.45	1
Hspa1a	0.0498374	0.353269	0.515	0.465	1
Ccdc112	0.0498554	-0.56641	0.076	0.114	1
Btrc	0.0500612	-0.415424	0.244	0.304	1
Fam133b	0.0500704	-0.31623	0.317	0.381	1
Fry	0.0501041	-0.199602	0.924	0.958	1
Lmf1	0.0501911	-0.513764	0.069	0.106	1
2900076A07Rik	0.0502591	0.668818	0.115	0.08	1
Naa15	0.0503297	-0.332462	0.368	0.435	1
Ext1	0.0503419	-0.139643	0.628	0.683	1
Eif4a1	0.0503832	0.173916	0.743	0.74	1
Fam98b	0.0505433	-0.43902	0.085	0.127	1
1810013L24Rik	0.0506426	-0.39821	0.191	0.237	1
Trpm7	0.0507214	-0.180418	0.476	0.541	1
Aida	0.0509268	-0.146394	0.356	0.438	1
Msl1	0.0512082	-0.400621	0.166	0.222	1
Zfp110	0.0512781	-0.351919	0.106	0.15	1
Tmem184b	0.0512968	-0.254502	0.124	0.175	1
Creg1	0.0513266	-0.441276	0.133	0.182	1
Sepsecs	0.0514607	-0.881517	0.071	0.106	1
Ddx6	0.0516602	-0.222399	0.566	0.645	1
Imp4	0.0517256	0.771006	0.122	0.085	1
2510002D24Rik	0.0518565	-0.369481	0.113	0.157	1
Mtif2	0.0518678	-0.522219	0.163	0.211	1
Khsrp	0.0519055	-0.251707	0.221	0.281	1
Ppih	0.0519065	-0.414457	0.071	0.11	1
Rrp1b	0.0520549	-0.44283	0.085	0.125	1
Gxylt2	0.0521691	-0.160048	0.791	0.835	1
Uqcr11	0.0521726	-0.211655	0.733	0.769	1
Tmem61	0.0521937	-0.187753	0.31	0.38	1
Zfp266	0.0522264	-0.176831	0.264	0.336	1
Ddx21	0.0523774	-0.352827	0.228	0.285	1
Odf2	0.0524112	-0.425742	0.186	0.235	1
Taf13	0.0525035	0.709048	0.154	0.116	1
Srgap2	0.0525164	0.351574	0.313	0.258	1
Api5	0.0525918	-0.360527	0.195	0.252	1
Rfc1	0.0526373	-0.249012	0.244	0.302	1
Phf20l1	0.0527628	-0.297023	0.434	0.484	1
Dnajb11	0.0530618	-0.333191	0.189	0.241	1
Tlr4	0.0532909	-0.253592	0.076	0.116	1
2410006H16Rik	0.0533376	0.12975	0.722	0.696	1
Myl12b	0.0534394	0.202395	0.554	0.51	1
Map4k4	0.0534936	-0.146551	0.775	0.82	1
Vcam1	0.0535948	0.298037	0.726	0.715	1
Tfdp2	0.0536969	0.409682	0.306	0.26	1
Chrm3	0.0537548	-0.241169	0.377	0.446	1
Mrpl1	0.0538223	-0.333676	0.117	0.165	1
1200007C13Rik	0.0538408	-0.497038	0.189	0.241	1
Tab2	0.0538798	-0.364266	0.237	0.302	1
Ubxn2a	0.0540057	-0.657329	0.09	0.129	1
4833420G17Rik	0.0540931	0.369487	0.274	0.226	1
Svbp	0.0541444	0.490502	0.228	0.184	1
Zfp64	0.054156	-0.577215	0.12	0.163	1
Hoxa9	0.0542351	0.350119	0.205	0.161	1
Nrbp1	0.0542673	-0.386502	0.189	0.247	1
Map1lc3b	0.0543124	0.25188	0.54	0.52	1
Gm11944	0.0543305	-0.303864	0.115	0.161	1
Prrc1	0.0543428	-0.205385	0.244	0.304	1
Kif13a	0.054471	-0.232004	0.317	0.387	1
Fkbp8	0.0546607	0.442395	0.352	0.315	1
Wdr7	0.0548937	-0.207358	0.182	0.239	1
Slc25a51	0.0550167	-0.19416	0.131	0.178	1
Wipf1	0.0550952	-0.180732	0.513	0.584	1
Ift57	0.0551316	-0.349432	0.14	0.192	1
Prorsd1	0.0553994	-0.504622	0.076	0.114	1
Myl12a	0.0554423	0.158908	0.789	0.784	1
Chd6	0.0555456	-0.213301	0.46	0.535	1
Dctn3	0.0558873	0.467665	0.292	0.25	1
Dnajb4	0.0559332	0.465379	0.285	0.237	1
Creld1	0.056337	0.742028	0.11	0.076	1
Aebp2	0.0563655	-0.284622	0.26	0.315	1
Fancd2	0.0563662	-0.718441	0.074	0.108	1
Pvalb	0.056375	0.683809	0.2	0.159	1
Rev1	0.0564944	-0.534394	0.214	0.26	1
Zmpste24	0.0566682	-0.352615	0.106	0.152	1
Ipo4	0.0567034	-0.501255	0.101	0.142	1
Sipa1l3	0.0567095	-0.29944	0.361	0.425	1
Dnmbp	0.0567219	-0.440092	0.117	0.161	1
Tmem106b	0.0567225	-0.110575	0.182	0.245	1
Nme2	0.0567258	0.167451	0.834	0.824	1
Gtf2f2	0.0567362	-0.520056	0.143	0.188	1
Pign	0.0567573	-0.345595	0.147	0.197	1
Sarnp	0.0568202	0.140552	0.63	0.564	1
Serping1	0.0568839	0.182795	0.887	0.865	1
Atp10a	0.0568906	0.519822	0.23	0.19	1
Snapin	0.0568958	-0.41058	0.152	0.205	1
Mef2d	0.0569226	-0.231284	0.262	0.33	1
Msrb3	0.0569513	-0.396036	0.17	0.218	1
Zfp532	0.0569928	-0.520656	0.14	0.19	1
Rnf6	0.057014	-0.344393	0.232	0.285	1
Rwdd1	0.0571078	-0.306896	0.326	0.389	1
Drg2	0.0572011	-0.4221	0.092	0.131	1
Pigp	0.05724	-0.201067	0.439	0.488	1
Ptpn2	0.0574322	-0.516081	0.205	0.254	1
Ramac	0.0574962	0.446676	0.244	0.199	1
Elmo1	0.0575362	0.311146	0.278	0.228	1
Srsf5	0.0575509	-0.147402	0.68	0.75	1
5031439G07Rik	0.0576775	0.717498	0.12	0.085	1
Sec1	0.0576954	-0.483639	0.094	0.135	1
Nosip	0.0577038	-0.399651	0.094	0.133	1
Ndufa11	0.0579901	-0.191235	0.384	0.461	1
Ptcd3	0.0581576	-0.395477	0.168	0.216	1
Rapgef6	0.0582234	0.141494	0.589	0.531	1
Acox1	0.0582369	-0.518005	0.124	0.167	1
Gm16201	0.058406	-0.586579	0.076	0.112	1
Ppm1k	0.0584306	-0.626377	0.097	0.137	1
Rbm22	0.0584366	-0.267875	0.156	0.205	1
Fbxo9	0.0584517	-0.39659	0.14	0.186	1
A730056A06Rik	0.0586574	-0.333081	0.092	0.133	1
Coa6	0.0586683	-0.291389	0.085	0.127	1
Etfbkmt	0.0587171	-0.254481	0.255	0.319	1
Cfap36	0.0589953	-0.41743	0.168	0.214	1
Hscb	0.0590385	0.619284	0.11	0.076	1
Fnip2	0.0590486	-0.198653	0.108	0.154	1
Foxj2	0.0591211	-0.254538	0.103	0.146	1
Zfyve9	0.0592326	-0.315899	0.451	0.497	1
Acbd3	0.0593433	-0.342869	0.216	0.275	1
Nrbp2	0.059441	-0.301006	0.31	0.38	1
Osbp	0.0595005	-0.447595	0.131	0.175	1
Tm2d3	0.059612	-0.35207	0.136	0.184	1
Itm2a	0.0597056	-0.216176	0.699	0.744	1
Tra2a	0.0597203	0.16637	0.738	0.681	1
Vrk3	0.0599217	-0.643281	0.067	0.101	1
Il18	0.0599291	-0.449928	0.115	0.159	1
Pak1ip1	0.0599461	-0.190173	0.195	0.256	1
Wdr1	0.0600148	-0.30029	0.122	0.169	1
Zfp740	0.0601783	-0.117464	0.166	0.222	1
Kctd3	0.0601927	-0.407337	0.067	0.102	1
Lpgat1	0.0602287	-0.552986	0.12	0.163	1
Mgarp	0.0603154	-0.475621	0.101	0.142	1
Snrpc	0.0605701	-0.319768	0.251	0.311	1
Kirrel3	0.0607178	-0.293182	0.434	0.493	1
Tm7sf3	0.060859	-0.221749	0.184	0.239	1
Tpcn1	0.0608909	0.195652	0.416	0.364	1
Psmd13	0.0610336	-0.231615	0.269	0.336	1
Csgalnact1	0.0611186	-0.217564	0.529	0.584	1
Arhgef17	0.0611417	-0.443839	0.094	0.135	1
Scmh1	0.0612096	-0.169946	0.391	0.472	1
Mettl25	0.0612787	-0.551744	0.126	0.171	1
Tmem178b	0.0613192	-0.148841	0.207	0.262	1
Pard3	0.0614679	-0.300974	0.561	0.607	1
mt-Nd6	0.0614784	0.472654	0.214	0.173	1
Nipsnap2	0.0615065	-0.180526	0.221	0.279	1
Mt2	0.0617156	0.224488	0.577	0.535	1
Trip12	0.0617519	-0.217214	0.384	0.461	1
Rxra	0.0619102	-0.619543	0.078	0.114	1
Atp2a1	0.0620268	0.433331	0.239	0.197	1
Mkln1	0.062039	-0.254669	0.591	0.645	1
Stim2	0.062101	-0.469017	0.386	0.442	1
Litaf	0.0623175	0.308424	0.225	0.18	1
Dicer1	0.062355	-0.220999	0.283	0.343	1
Usp40	0.0623933	-0.13167	0.205	0.258	1
Scamp2	0.0624308	-0.260544	0.172	0.23	1
Kif13b	0.0625231	-0.194898	0.347	0.412	1
Mrpl20	0.0625329	0.308525	0.343	0.304	1
Pdhb	0.062664	-0.318669	0.2	0.25	1
Dst	0.0627278	-0.290846	0.462	0.514	1
Brwd1	0.0627372	-0.286458	0.513	0.558	1
Plxnd1	0.0628043	-0.240852	0.244	0.306	1
Ttc8	0.0628271	-0.40147	0.124	0.171	1
Trmt6	0.0630034	-0.24843	0.126	0.173	1
Tnfrsf19	0.063267	-0.282421	0.11	0.154	1
Vamp7	0.0633281	-0.355814	0.097	0.139	1
Mindy4	0.0633391	-0.216478	0.143	0.192	1
Pdgfrl	0.0633418	-0.246504	0.462	0.533	1
Etv6	0.0633435	0.293853	0.529	0.49	1
Tubb2b	0.0635206	-0.210751	0.471	0.537	1
Tlk1	0.0635631	-0.259047	0.331	0.395	1
Tmx3	0.0635682	-0.392193	0.228	0.283	1
Ocrl	0.0636244	-0.235101	0.251	0.307	1
Zfp148	0.0636268	-0.211968	0.478	0.558	1
Fam114a2	0.0637121	-0.313452	0.182	0.237	1
Arl6ip6	0.0637748	-0.429734	0.09	0.127	1
Ankra2	0.063875	-0.489587	0.092	0.131	1
Hook3	0.0639167	-0.269472	0.375	0.436	1
Ccdc136	0.0640349	-0.71201	0.076	0.11	1
Gtdc1	0.064133	-0.220107	0.225	0.285	1
Phrf1	0.0643353	-0.43671	0.237	0.288	1
0610012G03Rik	0.0644164	0.356388	0.257	0.213	1
Tnnt3	0.0644786	0.161211	0.648	0.636	1
Eef2	0.0647375	0.0914401	0.954	0.928	1
Carmil1	0.0647472	-0.419506	0.133	0.178	1
Ak3	0.0648617	-0.155379	0.223	0.285	1
Ppp1r10	0.0649039	0.383097	0.453	0.429	1
Mccc2	0.0650329	0.054636	0.147	0.199	1
Dynlt3	0.065087	-0.305626	0.366	0.423	1
Celf2	0.065184	-0.120848	0.954	0.972	1
Atp2a2	0.0652215	0.385193	0.361	0.309	1
Mob2	0.0652353	-0.269889	0.179	0.23	1
Eno1	0.0653996	-0.449466	0.163	0.209	1
Fbxw8	0.0655503	-0.185208	0.149	0.199	1
Synrg	0.0656333	-0.257202	0.257	0.315	1
Capza1	0.0656371	-0.275125	0.248	0.304	1
Adrm1	0.0657368	-0.37324	0.143	0.192	1
Pknox1	0.0657938	-0.233747	0.255	0.319	1
Sod2	0.0660144	0.413884	0.26	0.22	1
Slc9a6	0.0661648	-0.373845	0.094	0.135	1
Gstt1	0.0661867	-0.351064	0.331	0.387	1
Rraga	0.066192	-0.262116	0.234	0.298	1
Ncoa2	0.0662926	-0.254274	0.52	0.586	1
Idh1	0.0665169	-0.366457	0.099	0.14	1
Lrrfip2	0.0665181	-0.338709	0.4	0.459	1
Bpnt1	0.0665347	-0.690716	0.08	0.116	1
Rnf185	0.0668314	-0.260641	0.17	0.22	1
Gstz1	0.0668675	0.404331	0.161	0.12	1
Mthfd1l	0.0670483	-0.336507	0.149	0.195	1
Btbd2	0.0671024	-0.406016	0.08	0.118	1
Tmem59	0.0671507	0.167329	0.641	0.613	1
Psmd5	0.0672505	-0.393039	0.099	0.14	1
1110038F14Rik	0.0672542	-0.267828	0.223	0.277	1
Ctps	0.0673061	-0.21301	0.103	0.146	1
2900097C17Rik	0.0673766	-0.263775	0.239	0.302	1
Rnaseh2c	0.0674273	0.297335	0.386	0.343	1
Mtln	0.0674325	-0.515834	0.191	0.241	1
Usp36	0.0675258	-0.314055	0.149	0.197	1
Zfp282	0.0675781	-0.630858	0.106	0.144	1
Tecpr1	0.0676528	-0.327824	0.087	0.127	1
Plekhj1	0.0676542	0.317926	0.317	0.277	1
Ackr3	0.0677853	-0.0678413	0.568	0.651	1
Zmynd8	0.0678676	-0.209795	0.244	0.294	1
Cep128	0.0679924	0.35495	0.586	0.571	1
Garem1	0.0680267	0.31816	0.57	0.531	1
Clk1	0.0680788	0.19819	0.667	0.639	1
Zfp507	0.0681113	-0.570182	0.08	0.116	1
Ephb4	0.0681399	0.597682	0.103	0.07	1
Rtf2	0.0683312	-0.212218	0.131	0.178	1
Lnpk	0.0684313	-0.364133	0.14	0.188	1
Aup1	0.0684476	0.495595	0.152	0.112	1
Dmwd	0.0688228	-0.386498	0.103	0.144	1
9430038I01Rik	0.069122	-0.708493	0.09	0.125	1
Hsf2	0.0691416	-0.583927	0.083	0.118	1
Mapk8ip1	0.0692365	-0.487018	0.08	0.116	1
Ldah	0.0694432	-0.172769	0.184	0.237	1
Igfbp4	0.0694599	-0.211331	0.407	0.476	1
Ddx54	0.0694872	-0.18264	0.143	0.195	1
Rras	0.0694936	0.415202	0.324	0.287	1
Btaf1	0.0695762	-0.183777	0.294	0.361	1
Glcci1	0.0696689	-0.2621	0.306	0.361	1
Slc35a3	0.0697759	-0.344162	0.08	0.118	1
Pskh1	0.0697769	-0.467861	0.071	0.106	1
Ogfrl1	0.0698372	-0.428692	0.099	0.139	1
Ift81	0.0698416	-0.69545	0.124	0.163	1
Pacsin2	0.0698612	-0.330584	0.31	0.357	1
Mb	0.069917	0.700408	0.2	0.163	1
Zup1	0.0700735	-0.424876	0.166	0.214	1
Fam135a	0.0701123	-0.28119	0.223	0.277	1
Zfr	0.0701521	-0.0789243	0.579	0.647	1
Csrp2	0.070512	-0.300255	0.271	0.33	1
Cbx1	0.0705331	-0.129773	0.354	0.419	1
Smn1	0.070681	-0.364758	0.133	0.178	1
Vcpip1	0.0707594	-0.3234	0.12	0.163	1
Ccdc162	0.0707746	0.186725	0.241	0.192	1
Cpsf7	0.0709126	-0.197202	0.225	0.281	1
Ap1m1	0.0709157	-0.598325	0.076	0.11	1
Mmut	0.0711296	-0.180399	0.198	0.254	1
Smim20	0.0711391	-0.365403	0.131	0.178	1
Cdc23	0.0711884	-0.433871	0.138	0.182	1
Polr2b	0.0712322	-0.263593	0.136	0.182	1
Acbd5	0.0712783	-0.575095	0.156	0.203	1
Rarb	0.0714889	-0.263156	0.26	0.311	1
Tbcel	0.0715763	-0.182819	0.11	0.154	1
Map4	0.0716263	-0.267354	0.549	0.603	1
Usp3	0.0717781	-0.295808	0.262	0.319	1
Tecpr2	0.07178	0.86403	0.117	0.085	1
Snrpf	0.0718443	-0.158233	0.623	0.685	1
Dnajc25	0.0719334	-0.292615	0.253	0.313	1
Robo1	0.0719793	-0.259014	0.487	0.524	1
Bhlhe41	0.0720427	-0.488418	0.156	0.203	1
Clcf1	0.0721459	-0.483531	0.131	0.175	1
Rftn2	0.0722092	-0.33022	0.09	0.129	1
Vkorc1	0.0722865	0.364027	0.287	0.247	1
Trub1	0.07244	-0.532115	0.078	0.114	1
Runx1	0.0724693	0.14662	0.623	0.575	1
Numa1	0.0726104	-0.220668	0.395	0.461	1
Elp4	0.0727639	-0.180727	0.267	0.328	1
Ppip5k2	0.0727641	-0.455226	0.076	0.11	1
Arrb1	0.0727913	-0.56042	0.106	0.144	1
Uchl3	0.0728933	0.440345	0.202	0.159	1
Nfia	0.0729158	-0.0973599	0.993	0.994	1
Sec61a1	0.0730022	-0.310978	0.156	0.205	1
Ypel3	0.0730168	0.193139	0.586	0.556	1
Dynll2	0.0730641	-0.269717	0.193	0.247	1
Khk	0.0730965	0.638141	0.133	0.099	1
Spred1	0.0731371	-0.168124	0.409	0.476	1
Tspan31	0.0731955	0.51092	0.182	0.144	1
Sf3b3	0.0732035	-0.208457	0.271	0.33	1
Dgcr8	0.0732871	-0.243746	0.101	0.142	1
Rnf11	0.0736049	-0.188914	0.248	0.307	1
Cyth2	0.0736446	-0.249889	0.138	0.184	1
Casp8ap2	0.0737395	-0.370392	0.122	0.165	1
Cep295	0.0737804	-0.537502	0.092	0.127	1
Mocs2	0.0738469	-0.365726	0.23	0.283	1
Mrps26	0.0739653	0.546939	0.255	0.218	1
Abhd12	0.0742269	-0.361622	0.143	0.188	1
Smarcc1	0.0742505	-0.260102	0.294	0.351	1
Eva1c	0.0743383	-0.402343	0.103	0.142	1
Cep350	0.0744763	-0.0541411	0.28	0.361	1
Fuz	0.0745518	-0.536953	0.069	0.102	1
Prelid1	0.0745648	-0.296745	0.175	0.226	1
Cggbp1	0.0745965	-0.299089	0.216	0.268	1
Rhbdd2	0.0747259	-0.719153	0.071	0.104	1
Ghitm	0.0748557	-0.353963	0.223	0.271	1
Cep162	0.0748764	-0.578381	0.076	0.11	1
Scpep1	0.0754094	-0.31676	0.193	0.243	1
Sh2b1	0.0759098	-0.17247	0.092	0.133	1
Rpn2	0.0759469	-0.235861	0.28	0.345	1
Ophn1	0.0760088	0.501483	0.198	0.159	1
Cyb5r4	0.0760455	-0.572658	0.149	0.192	1
Naaladl2	0.0762281	-0.597547	0.225	0.268	1
Pinx1	0.0765029	-0.693645	0.076	0.11	1
Pin4	0.0766515	0.21903	0.274	0.23	1
Cpq	0.0766775	-0.316725	0.563	0.584	1
Dync1li2	0.076704	-0.276794	0.225	0.283	1
Vegfb	0.0768658	-0.313418	0.092	0.131	1
Itgav	0.0768802	0.533718	0.225	0.188	1
Slc22a17	0.0771984	-0.403482	0.087	0.123	1
Invs	0.0772288	0.148392	0.253	0.205	1
Exoc2	0.0772616	-0.286562	0.218	0.271	1
Gpatch2	0.0773592	-0.317821	0.17	0.218	1
Edn3	0.0775525	-0.191474	0.591	0.645	1
Ncl	0.0776561	-0.121785	0.692	0.751	1
Pdgfa	0.0776728	-0.314299	0.239	0.285	1
Trappc10	0.077727	-0.113629	0.108	0.152	1
Topors	0.0778718	0.8552	0.172	0.139	1
Suds3	0.0779002	-0.32663	0.154	0.201	1
Tfcp2	0.0780415	-0.557165	0.152	0.192	1
Msl2	0.0780631	-0.284564	0.17	0.22	1
Trim28	0.0782368	-0.299015	0.177	0.226	1
Tsfm	0.0782567	-0.28031	0.09	0.127	1
Ankfy1	0.0783828	-0.289556	0.179	0.23	1
Cplane1	0.0784534	-0.150437	0.32	0.391	1
Rbm5	0.0784616	-0.141926	0.444	0.514	1
Cox6c	0.0785446	-0.156304	0.789	0.801	1
Rbms3	0.0785935	-0.1717	0.959	0.962	1
Hikeshi	0.0786744	0.477374	0.287	0.247	1
Rtn3	0.0786827	-0.203574	0.457	0.518	1
Abce1	0.0787825	-0.288419	0.205	0.254	1
Ndufb10	0.0791275	0.238636	0.616	0.603	1
Sod1	0.0792783	-0.231046	0.317	0.381	1
Tpst1	0.0793174	-0.364991	0.115	0.157	1
1110032A03Rik	0.0793318	0.598498	0.124	0.091	1
Mbtd1	0.0793966	0.301196	0.389	0.332	1
Fam98c	0.0797089	-0.383903	0.101	0.139	1
Rps26	0.0797829	0.107931	0.952	0.909	1
2700097O09Rik	0.0798566	0.233515	0.195	0.152	1
Pnn	0.079872	0.243889	0.441	0.408	1
Agl	0.0800161	-0.374757	0.115	0.156	1
Ammecr1	0.0801599	-0.448549	0.083	0.118	1
Gigyf1	0.0802875	-0.241133	0.198	0.252	1
Angpt1	0.0803472	-0.302305	0.133	0.175	1
Arhgef10l	0.0804144	-0.517944	0.08	0.116	1
Eno3	0.0804224	0.575667	0.198	0.161	1
2900026A02Rik	0.0805777	-0.195483	0.156	0.205	1
Aarsd1	0.0806056	-0.158043	0.179	0.231	1
Mapk3	0.0807482	-0.387587	0.172	0.224	1
Dnm2	0.0808668	-0.206667	0.221	0.277	1
Pmm1	0.0808837	-0.254507	0.283	0.343	1
Enah	0.0810695	-0.328243	0.331	0.381	1
Pes1	0.0813079	-0.375538	0.122	0.163	1
Sptlc2	0.0813491	-0.0797341	0.149	0.197	1
Vps45	0.0814241	-0.55158	0.078	0.112	1
Lmbr1l	0.0814248	0.538419	0.131	0.099	1
Rell1	0.0814254	-0.313983	0.225	0.281	1
Atg16l1	0.0818007	-0.325295	0.131	0.173	1
Arih2	0.0818032	-0.383881	0.255	0.309	1
Prdm5	0.081845	-0.270869	0.234	0.294	1
Dhx36	0.0818839	-0.205446	0.331	0.387	1
Utp25	0.0821943	0.50915	0.136	0.101	1
Mtmr2	0.0822805	-0.525541	0.08	0.114	1
Rgma	0.0824128	-0.180243	0.499	0.554	1
Tmem168	0.0824224	-0.366697	0.103	0.142	1
Prickle2	0.082483	-0.334694	0.12	0.161	1
Mtmr12	0.082509	-0.178814	0.069	0.102	1
E130102H24Rik	0.0825727	-0.157801	0.209	0.268	1
Ncoa1	0.0826405	-0.11182	0.897	0.947	1
Actn4	0.0827519	-0.145493	0.685	0.738	1
Tmem170b	0.0833303	-0.649306	0.069	0.101	1
Eif5b	0.0833718	-0.228352	0.418	0.469	1
Fig4	0.0835326	-0.23951	0.074	0.108	1
Plcd3	0.083539	-0.295939	0.175	0.224	1
Copz2	0.0836239	-0.240955	0.133	0.178	1
Galnt1	0.0836685	-0.25114	0.257	0.315	1
Rnf150	0.0837418	-0.263708	0.248	0.298	1
Fgfr1	0.0837522	-0.0916628	0.876	0.903	1
Atxn3	0.0837861	0.333404	0.147	0.108	1
Echs1	0.083805	-0.194522	0.285	0.345	1
Zfp568	0.0839544	-0.159059	0.708	0.731	1
Pank3	0.0840129	-0.246283	0.11	0.152	1
Sh3bgr	0.0840959	-0.402076	0.115	0.156	1
Msmo1	0.0842684	-0.677473	0.159	0.197	1
Rabif	0.0843589	-0.367753	0.069	0.101	1
Pkn2	0.0843849	-0.210823	0.409	0.474	1
Dgcr2	0.0844557	-0.415323	0.14	0.184	1
Sigmar1	0.0844618	0.553579	0.172	0.137	1
Foxred2	0.0845961	-0.501852	0.131	0.171	1
Akap10	0.0846367	-0.134329	0.26	0.317	1
Ube2g2	0.0848688	0.611851	0.133	0.101	1
Tanc2	0.0848904	-0.153403	0.908	0.935	1
Trub2	0.0849131	-0.501435	0.09	0.125	1
Slc16a2	0.085121	-0.324956	0.294	0.349	1
Fat1	0.0852274	-0.65803	0.094	0.131	1
Brd2	0.0852761	-0.202245	0.418	0.471	1
Nupr1	0.0854003	0.466104	0.23	0.192	1
Pgam5	0.0854323	-0.38803	0.083	0.118	1
Cnih4	0.0855182	0.366896	0.292	0.252	1
Capza2	0.0855224	0.256769	0.464	0.44	1
Rab10	0.0855247	-0.111505	0.499	0.581	1
Tjp1	0.085536	0.378678	0.336	0.304	1
Zmiz1	0.085572	-0.169295	0.143	0.188	1
Hivep2	0.0856557	-0.239339	0.589	0.653	1
Large1	0.0857122	-0.151449	0.451	0.524	1
Mtpap	0.0858642	-0.43183	0.14	0.18	1
Rcn1	0.0859321	0.383998	0.32	0.285	1
Yae1d1	0.0861644	-0.101239	0.138	0.184	1
Gng5	0.0862142	0.203415	0.609	0.596	1
Mrto4	0.086223	-0.226401	0.152	0.195	1
Prkci	0.0866237	-0.427044	0.106	0.144	1
Fbrs	0.0867322	-0.666316	0.09	0.123	1
Psme3	0.0868274	0.642565	0.113	0.082	1
Lrrc49	0.0869991	-0.36036	0.076	0.108	1
Ntan1	0.0871408	-0.0681291	0.264	0.332	1
Mpp5	0.0872069	-0.146764	0.216	0.273	1
Rab5a	0.0874072	-0.365379	0.248	0.298	1
Pggt1b	0.0874658	-0.395277	0.149	0.19	1
Phpt1	0.0874881	0.582782	0.267	0.23	1
Mrtfb	0.0875238	-0.210167	0.209	0.268	1
Fbxw2	0.0875365	0.436852	0.244	0.201	1
Rexo2	0.0877422	0.348552	0.294	0.262	1
Ythdf2	0.0878686	-0.447663	0.184	0.228	1
Pole4	0.0878709	0.557165	0.179	0.146	1
Rps6kc1	0.0880349	-0.184579	0.14	0.188	1
Rdh14	0.0881707	-0.413859	0.12	0.159	1
Adam22	0.088208	-0.335996	0.117	0.156	1
Sulf1	0.0882833	-0.249512	0.825	0.837	1
Kdm5c	0.088412	-0.317179	0.248	0.294	1
Rwdd4a	0.0886947	-0.582376	0.078	0.11	1
Top1	0.0889676	0.137749	0.743	0.738	1
Ndufv3	0.0889782	-0.236869	0.428	0.51	1
Ptgfrn	0.0891071	-0.445324	0.211	0.258	1
Rrbp1	0.0892839	-0.296524	0.503	0.565	1
Ikbip	0.0893089	-0.252911	0.2	0.254	1
Lrrc41	0.0894255	0.476627	0.152	0.118	1
Rbx1	0.0895212	-0.135008	0.545	0.615	1
Ninl	0.0896171	0.210058	0.124	0.091	1
Fyn	0.0897308	-0.246505	0.278	0.33	1
R3hcc1	0.0897701	0.580522	0.113	0.082	1
Lsm1	0.0899871	-0.279918	0.172	0.22	1
Sgf29	0.0901436	0.448896	0.172	0.137	1
Bmi1	0.090202	-0.56665	0.113	0.152	1
Ldlr	0.0902496	-0.073564	0.207	0.264	1
Nlgn2	0.0902784	-0.317923	0.115	0.154	1
Plekhm2	0.0904055	-0.477817	0.248	0.296	1
Casc4	0.0904425	0.241616	0.306	0.264	1
Defb25	0.090527	-0.278482	0.232	0.288	1
4932438A13Rik	0.0907614	-0.215349	0.437	0.491	1
Rpl36al	0.0908695	0.167682	0.784	0.767	1
Abcc5	0.0909507	0.325054	0.313	0.285	1
Irak1	0.0910138	-0.15241	0.297	0.351	1
Csnk2b	0.091042	-0.058115	0.303	0.374	1
Erlec1	0.0911294	-0.127019	0.143	0.188	1
Gm13703	0.0911343	-0.308819	0.317	0.368	1
Msn	0.0911537	0.284064	0.439	0.404	1
Usp19	0.0912979	-0.266578	0.205	0.252	1
Asxl2	0.0914153	-0.263743	0.244	0.296	1
C1galt1	0.0914386	0.603256	0.163	0.129	1
Gstt3	0.0917846	-0.39706	0.085	0.12	1
Ckap4	0.0918491	-0.139871	0.14	0.188	1
Ube2e2	0.0918965	-0.0487697	0.554	0.634	1
Klf9	0.0920032	0.119153	0.848	0.795	1
Vps13a	0.0923158	0.227365	0.246	0.199	1
Saraf	0.0923239	0.289806	0.352	0.315	1
Sh3pxd2b	0.0925125	-0.331125	0.14	0.182	1
Lpcat1	0.0926152	-0.478135	0.071	0.102	1
Smarcb1	0.0927769	-0.271499	0.193	0.245	1
Txnrd1	0.092801	0.231471	0.269	0.231	1
Pcgf5	0.0928624	-0.195951	0.457	0.505	1
Rufy3	0.0929164	-0.312471	0.101	0.14	1
Amotl2	0.0931245	-0.362013	0.202	0.25	1
Dram2	0.0932256	0.49298	0.177	0.142	1
Mcm7	0.0932377	0.379687	0.133	0.101	1
Coil	0.0932579	0.806514	0.103	0.074	1
C1qbp	0.0934762	0.143384	0.48	0.454	1
Psmb1	0.0934785	0.109069	0.582	0.558	1
Pygm	0.0938936	-0.414549	0.124	0.165	1
Ttc17	0.0940483	-0.124175	0.315	0.372	1
Bex3	0.0941364	-0.188985	0.223	0.279	1
Gemin7	0.0941595	-0.263461	0.179	0.23	1
Ripply3	0.0943631	-0.357526	0.103	0.14	1
Trim47	0.0945361	0.472651	0.131	0.099	1
5430427M07Rik	0.094589	0.321098	0.106	0.076	1
Fbxl7	0.0946187	-0.270519	0.138	0.178	1
Kdm5a	0.0946611	-0.26646	0.377	0.433	1
Snx30	0.0946874	-0.305761	0.087	0.123	1
Ddhd1	0.0947465	-0.276171	0.152	0.197	1
Med29	0.0950301	-0.202704	0.152	0.195	1
Adamts12	0.095087	-0.565891	0.26	0.298	1
Aldh7a1	0.0950882	-0.275412	0.136	0.18	1
Gnptab	0.0951377	-0.348947	0.145	0.188	1
Spata5	0.0951436	-0.115045	0.31	0.372	1
Zfp330	0.0951872	0.329052	0.149	0.116	1
Cpd	0.0953788	-0.276901	0.182	0.231	1
Ube2v2	0.095757	-0.148814	0.269	0.332	1
2610001J05Rik	0.0957659	-0.284037	0.163	0.209	1
Serpinb6a	0.0957828	0.142093	0.685	0.66	1
Setdb1	0.0961911	-0.597738	0.168	0.207	1
Fcho2	0.096398	-0.225578	0.522	0.567	1
Eipr1	0.0965565	-0.447805	0.069	0.101	1
Dbp	0.096838	-0.111975	0.331	0.389	1
Map3k20	0.0970521	0.0130446	0.182	0.231	1
Sdhaf4	0.0972056	-0.395348	0.071	0.102	1
Syne3	0.0972497	-0.444238	0.08	0.114	1
Phb	0.0972578	0.514869	0.177	0.144	1
1810030O07Rik	0.0973171	-0.294624	0.106	0.146	1
Usp33	0.0973316	-0.272394	0.232	0.277	1
Cct3	0.0975584	0.117115	0.451	0.412	1
Zdhhc17	0.0976412	-0.358725	0.211	0.256	1
Acbd4	0.0976899	-0.342881	0.209	0.252	1
Dctd	0.0981579	-0.526315	0.09	0.123	1
Kmt2b	0.0981642	-0.579571	0.099	0.135	1
Ssb	0.0983672	-0.18459	0.577	0.641	1
Atp5a1	0.0984203	0.157178	0.779	0.753	1
Ptpmt1	0.0984364	-0.297965	0.166	0.211	1
Rasal2	0.0985046	-0.54631	0.251	0.29	1
Atpaf1	0.098505	-0.241691	0.092	0.127	1
Akap1	0.0986355	-0.284507	0.085	0.12	1
Nsmce2	0.0986366	-0.145649	0.437	0.512	1
Fech	0.0987543	-0.293938	0.2	0.247	1
Zfp395	0.0988194	-0.16971	0.198	0.249	1
Ppp3r1	0.0988955	-0.553261	0.143	0.182	1
Ywhab	0.0991432	-0.204796	0.416	0.476	1
Otub1	0.0992308	0.531786	0.182	0.148	1
Plekhf2	0.0993075	0.67002	0.11	0.08	1
Aig1	0.0993308	-0.251173	0.359	0.408	1
Cnep1r1	0.0993377	-0.443769	0.225	0.268	1
Cd44	0.0994342	-0.315183	0.156	0.197	1
Map3k7	0.0994777	-0.291038	0.191	0.237	1
Taf15	0.0995025	-0.207715	0.379	0.442	1
Cotl1	0.0998231	0.513966	0.108	0.078	1
Zswim6	0.100285	-0.350099	0.191	0.235	1
Micu1	0.100333	-0.17513	0.391	0.461	1
Atp5md	0.10058	-0.127058	0.499	0.55	1
Zfp292	0.100701	-0.0801182	0.37	0.444	1
Smurf2	0.100925	-0.0827527	0.308	0.374	1
Ppp2r3d	0.100946	-0.360618	0.11	0.146	1
Dnm1l	0.101097	-0.272284	0.156	0.199	1
Ppp4c	0.101276	-0.338751	0.179	0.22	1
Stk39	0.101368	-0.357503	0.129	0.171	1
Ireb2	0.101428	-0.222128	0.205	0.254	1
Klhl26	0.101477	-0.22673	0.322	0.385	1
Trim8	0.10154	-0.187693	0.23	0.285	1
Gsap	0.101613	-0.364659	0.366	0.414	1
Clstn1	0.10176	-0.0810705	0.322	0.393	1
Elob	0.101782	0.153712	0.779	0.751	1
Eif2a	0.101799	0.271713	0.395	0.361	1
Ccndbp1	0.101807	0.391528	0.108	0.078	1
Morf4l2	0.101901	-0.160199	0.441	0.516	1
Unc45a	0.101942	0.332083	0.306	0.268	1
Med13	0.102432	-0.219957	0.432	0.495	1
Ppil3	0.102488	-0.453864	0.099	0.133	1
Fam104a	0.102509	-0.197193	0.228	0.277	1
Fam222b	0.102531	-0.683858	0.122	0.156	1
Sobp	0.102666	-0.152183	0.389	0.444	1
Agfg1	0.102719	-0.194381	0.195	0.245	1
Chm	0.102878	-0.178424	0.184	0.233	1
Mtrex	0.103157	-0.313768	0.2	0.247	1
Uck2	0.103189	0.764522	0.138	0.108	1
Zfp692	0.103235	0.33647	0.136	0.102	1
Slc38a10	0.103359	-0.133224	0.131	0.175	1
Cenpv	0.103392	-0.0963658	0.097	0.133	1
Ints9	0.103416	-0.717881	0.097	0.129	1
Prkag2	0.103558	-0.281078	0.234	0.283	1
mt-Nd5	0.103669	-0.138245	0.857	0.879	1
Pfn1	0.103775	0.176447	0.685	0.689	1
Bok	0.103943	-0.251406	0.209	0.256	1
Cog4	0.104176	-0.461474	0.143	0.182	1
Cnbp	0.104179	0.0917119	0.855	0.816	1
Mark3	0.104191	-0.405797	0.324	0.368	1
Tcp11l1	0.104294	-0.313734	0.172	0.216	1
Spg7	0.104518	-0.247943	0.085	0.12	1
Mbd1	0.104718	-0.410786	0.131	0.167	1
Ube2a	0.104756	-0.382705	0.138	0.176	1
Ifih1	0.104905	-0.880447	0.08	0.11	1
Trim24	0.105197	-0.209293	0.108	0.146	1
Mbd2	0.105228	0.245993	0.522	0.497	1
Fmc1	0.10524	-0.160743	0.306	0.366	1
Nfkbib	0.105394	-0.380386	0.103	0.139	1
Dph6	0.105511	-0.337706	0.189	0.233	1
Tbc1d32	0.10562	-0.873919	0.092	0.123	1
Slc33a1	0.105678	-0.42266	0.083	0.116	1
Atrx	0.105685	-0.151356	0.634	0.679	1
Aftph	0.105708	-0.229371	0.214	0.266	1
Cdc123	0.105839	-0.273094	0.218	0.266	1
Pus7	0.106195	0.433828	0.198	0.165	1
Cox7b	0.106493	0.171318	0.616	0.554	1
Pphln1	0.106602	-0.10859	0.101	0.137	1
2610507B11Rik	0.106627	-0.219374	0.223	0.277	1
Dusp16	0.106658	0.381738	0.331	0.29	1
Atxn7	0.10678	-0.292907	0.326	0.374	1
Ubn1	0.107072	0.268611	0.439	0.408	1
Anks3	0.107084	-0.399854	0.177	0.214	1
Dtymk	0.107285	0.487284	0.294	0.264	1
Smyd2	0.107288	0.606191	0.175	0.144	1
Rit1	0.107301	-0.357271	0.115	0.152	1
Pnpla7	0.107324	0.640919	0.175	0.142	1
Ppa2	0.107391	-0.217341	0.179	0.226	1
Mcmbp	0.107458	0.0404683	0.209	0.269	1
Borcs7	0.107524	-0.306987	0.189	0.233	1
Cp	0.107528	0.40518	0.487	0.455	1
Acad9	0.107838	-0.554147	0.071	0.101	1
Ubr1	0.107839	-0.0897713	0.299	0.362	1
Magoh	0.107867	-0.23787	0.205	0.254	1
Adipor2	0.108001	-0.40667	0.218	0.262	1
Wdcp	0.108067	0.437277	0.122	0.091	1
Yipf6	0.108069	-0.299094	0.071	0.102	1
Jpt1	0.108157	0.244496	0.189	0.154	1
Ccdc50	0.108262	-0.14661	0.572	0.647	1
Ppp2ca	0.108337	0.178768	0.497	0.469	1
Spcs1	0.108407	-0.240037	0.384	0.438	1
Ppp6r1	0.108588	-0.394018	0.069	0.101	1
Rc3h2	0.10859	-0.412065	0.241	0.285	1
Tsga10	0.10872	-0.585987	0.078	0.108	1
Rab28	0.108759	-0.296916	0.264	0.313	1
Rbm3	0.108874	-0.148016	0.671	0.698	1
Herc3	0.109022	-0.503649	0.149	0.186	1
Ttc4	0.109108	-0.299437	0.113	0.152	1
Mrpl14	0.109133	0.336617	0.306	0.266	1
Cyfip1	0.109209	-0.149582	0.26	0.323	1
Pcyt2	0.10928	-0.480032	0.147	0.184	1
AU040320	0.109399	-0.375659	0.147	0.184	1
Birc3	0.109666	0.310809	0.159	0.125	1
Prpf39	0.1097	-0.121229	0.308	0.361	1
Mettl23	0.109716	0.403219	0.234	0.201	1
Glul	0.109748	0.136126	0.671	0.628	1
Lman2	0.109822	-0.265748	0.234	0.288	1
Ntn1	0.110121	-0.344159	0.207	0.249	1
Srsf3	0.110132	-0.140269	0.703	0.746	1
Rpa3	0.11018	0.644793	0.147	0.116	1
Naa35	0.110353	-0.241711	0.159	0.201	1
Atg5	0.110408	-0.302391	0.168	0.213	1
Htt	0.110409	-0.199896	0.211	0.26	1
Chd2	0.110474	0.092303	0.547	0.518	1
Dock1	0.110501	-0.126068	0.448	0.499	1
Ide	0.110676	-0.0893636	0.143	0.188	1
Gbf1	0.110931	-0.103873	0.52	0.569	1
Pcna	0.111083	0.429042	0.172	0.137	1
Plekha3	0.111118	0.27406	0.287	0.249	1
Zfp664	0.111182	-0.266294	0.163	0.209	1
Ano5	0.111316	-0.834279	0.085	0.116	1
Trp53	0.11147	0.242343	0.386	0.351	1
Tapt1	0.111515	-0.149852	0.117	0.157	1
Tmem50a	0.111827	0.198398	0.515	0.497	1
Kdm7a	0.111846	0.0766482	0.28	0.343	1
Fam98a	0.111891	-0.609466	0.097	0.127	1
Gnl1	0.111941	0.341155	0.145	0.116	1
Col6a2	0.112125	-0.351822	0.17	0.214	1
Stx18	0.11226	-0.549195	0.143	0.178	1
Mbd5	0.112338	0.0731606	0.586	0.526	1
Aktip	0.112412	-0.405971	0.147	0.188	1
Sec22a	0.112419	-0.223683	0.17	0.218	1
Lpcat3	0.1127	-0.232694	0.156	0.197	1
Insig2	0.11284	0.207472	0.621	0.594	1
Atxn2	0.112944	-0.211748	0.343	0.393	1
Mboat1	0.112989	0.309592	0.241	0.199	1
Mccc1	0.113136	-0.554656	0.12	0.156	1
Bsdc1	0.113212	0.300787	0.184	0.148	1
Arl4d	0.113259	-0.47478	0.214	0.258	1
Tnfrsf1a	0.113317	0.490065	0.195	0.163	1
Trap1	0.113622	-0.246542	0.17	0.213	1
Farsa	0.113656	-0.452561	0.122	0.157	1
A330023F24Rik	0.113878	-0.0281815	0.251	0.311	1
Dut	0.114225	0.473781	0.218	0.188	1
Id2	0.114361	-0.178669	0.244	0.294	1
Tmx2	0.114372	-0.327961	0.099	0.135	1
Raph1	0.114419	-0.453207	0.11	0.142	1
Psmb10	0.11443	0.396941	0.145	0.112	1
Ndufs4	0.114467	-0.171981	0.377	0.44	1
Man1a2	0.114554	-0.259444	0.274	0.326	1
8030462N17Rik	0.114615	-0.392313	0.186	0.231	1
Pdss1	0.114769	-0.427171	0.11	0.144	1
Xrcc6	0.114885	-0.578616	0.097	0.129	1
Clcn3	0.115177	-0.233281	0.168	0.213	1
Gm20743	0.115449	-0.510099	0.106	0.139	1
Coq2	0.115461	0.503186	0.186	0.154	1
Ntn4	0.11568	-0.379604	0.37	0.419	1
Fabp3	0.115758	0.784989	0.103	0.076	1
Plekhh3	0.115806	-0.338673	0.163	0.207	1
Pwp1	0.115887	0.517285	0.12	0.089	1
Arhgef9	0.116238	-0.60908	0.085	0.116	1
Mafb	0.116304	-0.434191	0.253	0.306	1
Mthfd1	0.116339	-0.426255	0.115	0.15	1
Rbm8a	0.116499	-0.223487	0.382	0.444	1
Trim44	0.116535	-0.232274	0.299	0.349	1
Sclt1	0.116687	0.337656	0.225	0.184	1
Ythdc1	0.116717	0.168426	0.543	0.529	1
Zcchc17	0.116728	-0.327238	0.244	0.292	1
Tex2	0.116794	-0.418331	0.094	0.127	1
Ergic3	0.116871	-0.0945987	0.347	0.423	1
Iqsec3	0.117082	-0.390899	0.166	0.205	1
Wls	0.117145	-0.0855195	0.264	0.317	1
Ltbp3	0.11715	-0.148175	0.2	0.245	1
AW549877	0.117259	-0.367754	0.122	0.157	1
Nebl	0.117465	-0.396411	0.11	0.144	1
Hypk	0.117498	-0.289298	0.218	0.262	1
Meis2	0.117508	0.0662866	0.101	0.072	1
Scp2	0.117519	0.2022	0.411	0.372	1
Uggt1	0.117536	-0.292438	0.143	0.184	1
Mrps9	0.117598	-0.295387	0.198	0.247	1
Vwa8	0.117652	-0.249072	0.248	0.294	1
Eml5	0.117671	-0.36964	0.103	0.139	1
Adipor1	0.11783	-0.218848	0.179	0.228	1
Ergic2	0.117901	0.215498	0.324	0.283	1
E130307A14Rik	0.118062	-0.246958	0.267	0.317	1
Nedd4l	0.118102	0.164757	0.756	0.742	1
Abcb10	0.118128	0.800829	0.101	0.074	1
Abr	0.118174	0.289721	0.317	0.283	1
Msrb1	0.118248	0.433924	0.14	0.108	1
Yif1a	0.118299	0.483989	0.186	0.154	1
Eif4e3	0.118476	-0.257405	0.133	0.173	1
Nfe2l1	0.118705	-0.180658	0.168	0.211	1
Snap23	0.118752	-0.196382	0.202	0.254	1
Hebp1	0.119439	-0.680986	0.076	0.104	1
Zc3hav1	0.119563	0.176477	0.269	0.226	1
Tenm4	0.119593	-0.209461	0.828	0.875	1
Slc12a2	0.119599	-0.27094	0.094	0.127	1
Osbpl2	0.119783	-0.517155	0.122	0.156	1
Sh3bgrl	0.120247	0.229829	0.6	0.556	1
Ppia	0.120466	0.110228	0.94	0.888	1
Mob1b	0.120652	-0.291233	0.166	0.207	1
Tmpo	0.120843	-0.190523	0.253	0.309	1
Armc8	0.120966	-0.133013	0.2	0.249	1
Ccdc22	0.121086	0.572666	0.101	0.074	1
Lmo2	0.121108	-0.215612	0.375	0.435	1
Uba3	0.121227	-0.120404	0.122	0.157	1
Klf13	0.12136	0.0334709	0.533	0.495	1
Anp32e	0.121419	-0.276062	0.205	0.26	1
Fkbp4	0.121549	0.305417	0.409	0.385	1
Aatk	0.121569	-0.314616	0.087	0.12	1
Cetn2	0.121614	-0.289607	0.145	0.184	1
Itga7	0.121843	-0.2645	0.205	0.252	1
Pam	0.122479	-0.282433	0.556	0.605	1
Tmcc1	0.122859	-0.2375	0.469	0.514	1
Timm23	0.123043	-0.260607	0.372	0.429	1
Elp2	0.123148	-0.170659	0.113	0.148	1
Anapc16	0.123241	0.136593	0.476	0.45	1
Camk2g	0.123288	-0.337129	0.156	0.194	1
Adprh	0.123314	-0.278982	0.161	0.203	1
3830406C13Rik	0.123332	-0.374692	0.129	0.165	1
Pi4ka	0.123357	0.271816	0.287	0.25	1
Firre	0.12347	-0.341471	0.136	0.175	1
Atp5b	0.12359	0.147121	0.77	0.753	1
Tmub2	0.123906	-0.322104	0.087	0.12	1
Hdac3	0.124181	-0.260697	0.149	0.19	1
Gabarapl2	0.124209	0.233861	0.487	0.474	1
Pold3	0.124212	-0.300478	0.113	0.148	1
Kdm5b	0.12433	-0.145882	0.255	0.309	1
1110051M20Rik	0.124463	-0.358762	0.306	0.345	1
Adk	0.124513	0.146229	0.51	0.461	1
Fbl	0.125018	0.236036	0.407	0.387	1
Ctdspl	0.125031	0.20563	0.621	0.607	1
Cox7c	0.12505	0.0686088	0.851	0.784	1
Fam20b	0.12519	-0.307914	0.092	0.123	1
Gfm1	0.125196	-0.202775	0.087	0.12	1
Zcrb1	0.125484	0.171615	0.343	0.311	1
Ap2a1	0.125658	-0.356532	0.113	0.146	1
Dhtkd1	0.125759	-0.343396	0.097	0.129	1
Aco1	0.12589	-0.401416	0.094	0.127	1
5530601H04Rik	0.126019	-0.250453	0.09	0.121	1
Npdc1	0.126067	0.292399	0.308	0.269	1
Tmem183a	0.126206	-0.259722	0.094	0.127	1
Nbr1	0.126216	-0.169882	0.285	0.338	1
Sdccag8	0.126293	-0.305214	0.152	0.19	1
Impdh2	0.126544	0.140328	0.437	0.383	1
Gpx3	0.126558	-0.0862033	0.979	0.97	1
Mtg2	0.126785	-0.425414	0.099	0.131	1
Aldh2	0.126889	-0.167213	0.807	0.816	1
Lgals1	0.126997	0.182615	0.703	0.7	1
Atg7	0.12718	-0.18388	0.195	0.245	1
Eif4g1	0.127359	-0.180664	0.363	0.421	1
Ralb	0.127478	-0.366719	0.087	0.12	1
Tsc1	0.127489	-0.122572	0.131	0.171	1
Plgrkt	0.127724	-0.119926	0.202	0.252	1
Wdr43	0.128068	-0.126612	0.257	0.309	1
Ccdc82	0.128237	-0.423712	0.101	0.135	1
Bcor	0.128317	-0.229064	0.262	0.311	1
Khdrbs1	0.128325	-0.196825	0.411	0.478	1
[truncated: 5,047 more rows]

## Sheet: DEGs_LLC_MuSCs_2.5_v_Sham
	p_val	avg_log2FC	pct.1	pct.2	p_val_adj
Hbb-bs	7.60472e-97	1.53691	0.983	0.732	1.72171e-92
Rpl35	1.03102e-49	-1.03552	0.878	0.89	2.33423e-45
Hba-a2	8.27761e-46	1.45333	0.681	0.271	1.87405e-41
Hbb-bt	5.80329e-42	2.43589	0.598	0.203	1.31386e-37
Hba-a1	1.31371e-34	1.19674	0.675	0.326	2.97425e-30
Tshz3	2.07169e-31	-0.970115	0.712	0.932	4.6903e-27
Rps29	4.12634e-23	-0.401237	0.952	0.943	9.34203e-19
Col3a1	3.4324e-17	-0.792608	0.625	0.827	7.77096e-13
Fth1	2.69712e-15	0.41706	0.969	0.949	6.10627e-11
Gm10076	5.87406e-15	-1.28862	0.17	0.397	1.32989e-10
Rps23	1.08213e-14	0.3472	0.967	0.93	2.44994e-10
mt-Co1	4.22224e-14	-0.263901	1	0.998	9.55914e-10
Rpl9-ps6	4.6364e-13	1.52069	0.335	0.157	1.04968e-08
Sparc	3.11892e-12	-0.49499	0.741	0.86	7.06123e-08
Rps16	3.47318e-12	0.297014	0.961	0.939	7.86329e-08
Csmd1	3.88486e-12	1.11806	0.692	0.552	8.79532e-08
Rps2	7.97371e-12	0.314584	0.967	0.939	1.80525e-07
Rps28	8.35986e-12	-0.255486	0.969	0.935	1.89267e-07
Rplp1	1.55368e-11	0.29791	0.981	0.953	3.51753e-07
Rpl7	1.74046e-11	0.315364	0.959	0.915	3.94041e-07
Rps5	8.63621e-11	0.28487	0.969	0.928	1.95524e-06
Ptprg	1.54317e-10	-0.628396	0.675	0.806	3.49374e-06
Eef1d	2.14778e-10	0.410801	0.911	0.844	4.86257e-06
Dhrs3	2.68989e-10	-1.42215	0.116	0.271	6.08991e-06
Rps3a1	3.73126e-10	0.27235	0.977	0.945	8.44758e-06
Serping1	4.28894e-10	0.423842	0.928	0.865	9.71017e-06
Rps27rt	5.73896e-10	1.02033	0.453	0.29	1.2993e-05
Rps3	8.86202e-10	0.279367	0.963	0.918	2.00636e-05
Zbtb20	1.00673e-09	-0.271512	0.99	0.996	2.27924e-05
Rpl14	1.13507e-09	0.276276	0.961	0.926	2.56981e-05
Rpl27a	2.13209e-09	0.242574	0.973	0.945	4.82704e-05
Rpl26	2.727e-09	0.248885	0.969	0.937	6.17392e-05
Tpt1	2.81782e-09	0.236745	0.99	0.97	6.37955e-05
Rpl3	3.03125e-09	0.294762	0.959	0.915	6.86275e-05
Rps6	3.53822e-09	0.300196	0.95	0.901	8.01052e-05
Auts2	3.86167e-09	-0.537535	0.725	0.861	8.74281e-05
Cdon	5.12575e-09	-0.527778	0.76	0.871	0.000116047
Rps7	5.85914e-09	0.26632	0.961	0.918	0.000132651
Rpl8	6.99691e-09	0.269905	0.967	0.939	0.00015841
Fkbp5	7.45307e-09	0.680571	0.559	0.412	0.000168738
Malat1	1.3451e-08	-0.254945	0.99	0.996	0.00030453
Gpx3	1.75465e-08	0.252944	0.983	0.97	0.000397252
Rps18	2.20915e-08	0.256144	0.967	0.943	0.000500152
Rpl38	2.41771e-08	-0.208688	0.971	0.941	0.00054737
Mgst1	2.44844e-08	1.09454	0.383	0.245	0.000554327
Pdzd2	2.49298e-08	-0.584766	0.627	0.761	0.000564411
Fabp4	2.50642e-08	-1.03559	0.352	0.531	0.000567454
Meg3	2.70736e-08	-0.373957	0.934	0.945	0.000612946
Hmcn2	2.76947e-08	-0.424029	0.849	0.918	0.000627009
Rps11	4.42979e-08	0.272362	0.963	0.924	0.0010029
Odc1	4.50906e-08	-0.806955	0.205	0.362	0.00102085
Acta2	4.51825e-08	-0.861826	0.12	0.258	0.00102293
Cd200	4.73862e-08	0.598175	0.708	0.611	0.00107282
Rpl13	5.39645e-08	0.226918	0.986	0.949	0.00122176
Mgll	7.19026e-08	-0.926509	0.29	0.438	0.00162788
Rora	7.59361e-08	-0.288609	0.971	0.992	0.00171919
Rpl32	1.00697e-07	0.25467	0.969	0.943	0.00227978
Ifitm3	1.17735e-07	0.513069	0.828	0.755	0.00266552
Rps4x	1.23374e-07	0.254377	0.961	0.939	0.0027932
C1qtnf3	1.2413e-07	-1.15118	0.106	0.233	0.0028103
Ank3	1.25164e-07	-0.375434	0.77	0.869	0.0028337
Mir100hg	1.32881e-07	-0.502295	0.741	0.837	0.00300842
Col15a1	1.43729e-07	-0.772167	0.267	0.425	0.00325402
Eef1a1	1.56878e-07	0.218722	0.986	0.962	0.00355173
Thbs2	1.68797e-07	-0.900946	0.226	0.376	0.00382157
Pnrc1	2.0398e-07	0.54613	0.718	0.622	0.0046181
Kcnma1	2.13199e-07	-0.475447	0.706	0.806	0.00482682
Ryr3	2.16374e-07	-0.743624	0.35	0.507	0.0048987
Tenm4	2.95177e-07	-0.437954	0.778	0.875	0.0066828
Rpl21	4.25438e-07	0.205985	0.967	0.951	0.00963191
Rps24	4.64283e-07	0.223293	0.973	0.939	0.0105114
Galnt17	4.83694e-07	-0.541549	0.617	0.74	0.0109508
Rpl12	5.22818e-07	0.225896	0.967	0.932	0.0118366
Rps19	5.33233e-07	0.203009	0.965	0.947	0.0120724
Rpl13a	5.63132e-07	0.224325	0.975	0.941	0.0127493
Rps10	5.85542e-07	0.234573	0.954	0.926	0.0132567
Naca	9.24222e-07	0.27635	0.938	0.884	0.0209244
Rps20	9.57852e-07	0.234149	0.979	0.939	0.0216858
Fosb	1.00854e-06	-0.664886	0.484	0.605	0.0228333
Rpl11	1.09119e-06	0.212944	0.969	0.932	0.0247045
Chodl	1.31531e-06	0.245625	0.992	0.975	0.0297787
Rpl5	1.44203e-06	0.246737	0.954	0.909	0.0326476
Rpl35a	1.92817e-06	0.203769	0.969	0.935	0.0436537
Dpt	1.96886e-06	-0.379346	0.7	0.797	0.0445749
Rpsa	2.24011e-06	0.212648	0.986	0.962	0.0507161
Tnxb	2.44046e-06	-0.477178	0.602	0.727	0.0552521
Lix1	2.88153e-06	-1.02569	0.149	0.264	0.0652378
Thsd4	3.79398e-06	-0.476965	0.725	0.812	0.0858957
Rpl9	4.03296e-06	0.218321	0.967	0.934	0.0913061
Rpl23	4.2194e-06	0.205265	0.965	0.951	0.0955272
Rsrp1	4.80426e-06	0.457183	0.776	0.732	0.108768
Gm2000	5.04304e-06	0.576068	0.563	0.472	0.114174
Npm1	5.13793e-06	0.322578	0.903	0.841	0.116323
Tmem176b	5.89245e-06	0.519865	0.7	0.634	0.133405
Sik3	6.3641e-06	-0.512072	0.611	0.742	0.144083
Btf3	6.67255e-06	0.321178	0.896	0.839	0.151067
Dot1l	7.1625e-06	-0.763165	0.18	0.309	0.162159
mt-Atp8	7.35899e-06	-0.700597	0.259	0.397	0.166608
Map1lc3b	7.98412e-06	0.491592	0.607	0.52	0.180761
Ccnd1	8.22131e-06	-1.34287	0.091	0.188	0.18613
Garem1	9.02108e-06	0.489101	0.629	0.531	0.204237
Rps14	9.194e-06	0.208448	0.963	0.935	0.208152
Map4k4	9.52736e-06	-0.392	0.723	0.82	0.215699
Rps27a	9.87968e-06	0.195616	0.969	0.939	0.223676
Rpl28	1.16129e-05	0.177168	0.967	0.953	0.262916
Flnc	1.23221e-05	-0.68918	0.319	0.448	0.278971
Rpl19	1.35361e-05	0.192887	0.965	0.939	0.306457
Hmgn2	1.37991e-05	-0.791712	0.193	0.319	0.312411
S1pr3	1.67954e-05	-0.54431	0.311	0.452	0.380249
Marcks	1.78183e-05	-0.395011	0.609	0.731	0.403407
Rps25	1.78537e-05	0.214081	0.957	0.915	0.404208
Rps13	1.80542e-05	0.200845	0.963	0.926	0.408747
Smurf1	1.91839e-05	-0.960947	0.133	0.237	0.434324
Slc25a3	1.96048e-05	0.301686	0.824	0.742	0.443853
Hspg2	2.01847e-05	-0.430206	0.42	0.569	0.456982
Tsc22d3	2.14397e-05	0.606584	0.598	0.509	0.485394
Hspb1	2.19093e-05	1.23282	0.373	0.275	0.496026
Egr1	2.21161e-05	-0.443186	0.737	0.799	0.500708
Col6a2	2.30455e-05	-0.846438	0.114	0.214	0.521751
Ahdc1	2.51613e-05	-0.521438	0.327	0.469	0.569652
D8Ertd738e	2.5433e-05	0.43729	0.611	0.524	0.575802
Sytl2	2.55164e-05	-0.406846	0.708	0.801	0.57769
Slc22a3	2.58035e-05	-1.00002	0.068	0.154	0.584192
Celf2	2.58837e-05	-0.290847	0.921	0.972	0.586007
Pde4b	2.7646e-05	-0.332189	0.932	0.953	0.625905
Mex3c	2.83814e-05	-0.792958	0.106	0.203	0.642555
Rpl17	2.88133e-05	0.191472	0.969	0.943	0.652332
Rreb1	3.18952e-05	-0.673093	0.308	0.431	0.722107
Cacna2d1	3.24102e-05	-0.596877	0.387	0.512	0.733767
Ext1	3.60194e-05	-0.472881	0.586	0.683	0.815478
Pdlim3	3.96489e-05	-0.883816	0.093	0.186	0.89765
Fxyd1	4.0042e-05	0.41734	0.743	0.7	0.906551
Gab1	4.10296e-05	-0.458296	0.563	0.683	0.92891
Rpl27	4.27547e-05	0.211014	0.952	0.901	0.967966
Zbtb16	4.29733e-05	0.426485	0.687	0.603	0.972915
Fgd4	4.52638e-05	-1.04507	0.112	0.203	1
Smg6	4.92748e-05	-0.486493	0.663	0.742	1
Ppp1r14a	5.12357e-05	-0.641091	0.255	0.378	1
Dock1	5.21254e-05	-0.51847	0.373	0.499	1
Insig1	5.24175e-05	-0.774657	0.139	0.243	1
Gas6	5.57334e-05	0.582119	0.584	0.49	1
Rpl7a	5.76848e-05	0.21684	0.952	0.901	1
Cox7a2l	5.79314e-05	0.340716	0.799	0.736	1
Rpl4	5.91615e-05	0.191237	0.95	0.911	1
Adarb1	6.0936e-05	-0.483016	0.387	0.516	1
Fau	6.09733e-05	0.185625	0.971	0.928	1
Mamdc2	6.25982e-05	-1.10134	0.097	0.186	1
Iqsec3	6.50788e-05	-0.919614	0.11	0.205	1
Rarres2	6.64274e-05	0.412969	0.752	0.664	1
Tln2	7.13353e-05	-0.296079	0.865	0.915	1
Cd2ap	8.42941e-05	-0.354525	0.46	0.584	1
Cd74	8.7159e-05	-1.35729	0.037	0.101	1
Rps8	9.62943e-05	0.173473	0.983	0.956	1
Crip2	0.000103108	0.278183	0.892	0.835	1
Pfdn5	0.000106301	0.257164	0.911	0.873	1
Rpl30	0.000111869	0.172765	0.963	0.943	1
Eya1	0.000116966	-0.456646	0.4	0.524	1
Sipa1l3	0.00011792	-0.52164	0.304	0.425	1
St3gal5	0.00011896	-0.324656	0.669	0.763	1
Btbd9	0.000126474	-0.594262	0.412	0.522	1
Adra1a	0.000132394	-1.06175	0.118	0.207	1
Fbrsl1	0.000133882	-0.788834	0.168	0.268	1
Usp48	0.000136834	-0.88887	0.178	0.275	1
Dag1	0.000140887	-0.283238	0.894	0.924	1
Map4k3	0.000140916	-0.497387	0.304	0.425	1
Phpt1	0.000150832	0.781177	0.321	0.23	1
Ssc5d	0.000155219	-1.00127	0.104	0.188	1
Anxa6	0.000164085	-0.377329	0.607	0.674	1
Arhgef7	0.000167833	-0.675926	0.261	0.372	1
Etl4	0.000173548	-0.439093	0.449	0.564	1
Cd63	0.000173566	0.22339	0.928	0.884	1
Itm2a	0.000175007	-0.304409	0.669	0.744	1
Itpr2	0.00017948	-0.294765	0.524	0.651	1
Srebf2	0.000186891	-0.58647	0.344	0.465	1
Nfib	0.000197789	-0.254093	0.954	0.977	1
Kdm6b	0.000201805	-0.598311	0.277	0.385	1
Dtx4	0.000220618	-0.306796	0.739	0.831	1
Lncpint	0.000222786	0.328771	0.752	0.685	1
Ndufa6	0.000225847	0.297482	0.793	0.698	1
Rnaset2b	0.000225943	0.799515	0.232	0.148	1
Sdc2	0.000234436	-0.559855	0.342	0.444	1
Chmp2a	0.000241442	0.499032	0.559	0.476	1
Klhl3	0.000248882	-1.49116	0.041	0.101	1
Tagln	0.000248955	-0.864236	0.149	0.243	1
Col6a1	0.000249316	-0.561609	0.28	0.393	1
Ddr2	0.000249723	-0.662156	0.313	0.423	1
Sh3pxd2b	0.000250182	-0.780922	0.099	0.182	1
Calcrl	0.000254022	-0.622981	0.112	0.195	1
Itm2b	0.000265234	0.231332	0.917	0.89	1
Rps26	0.000266494	0.223594	0.959	0.909	1
Daam1	0.000282665	-0.407622	0.441	0.55	1
Rplp0	0.000294325	0.189328	0.961	0.93	1
Pygm	0.000294917	-0.980061	0.087	0.165	1
Fhl1	0.000295172	-0.403056	0.46	0.565	1
Mdfic	0.000297193	-0.312978	0.828	0.882	1
Plpp1	0.000300616	-0.616747	0.217	0.33	1
Gm32569	0.000300879	-1.22206	0.06	0.127	1
Tob2	0.000307425	-0.569073	0.226	0.332	1
Ddit4	0.000309029	0.827712	0.418	0.338	1
Rlim	0.000337095	-0.646531	0.211	0.315	1
Smg1	0.000345897	-0.402318	0.381	0.503	1
Scml4	0.000347917	-0.885111	0.168	0.254	1
Sox4	0.000371282	-0.365683	0.342	0.448	1
Vps13d	0.00037195	-0.577825	0.265	0.37	1
Crybg3	0.000384772	-1.1638	0.072	0.14	1
Kirrel3	0.000386081	-0.707913	0.412	0.493	1
Wdr73	0.000401454	1.4359	0.11	0.051	1
Gstm1	0.000403822	0.217638	0.899	0.863	1
Lasp1	0.000427386	-0.777183	0.153	0.243	1
Gm11808	0.000441454	-0.461875	0.236	0.34	1
Rpl18a	0.000454897	0.160385	0.967	0.939	1
Dhtkd1	0.000473067	-0.782973	0.062	0.129	1
Tfdp2	0.000479396	0.642168	0.348	0.26	1
Creb5	0.000500506	-0.37856	0.7	0.791	1
Slc22a17	0.000510632	-1.05362	0.06	0.123	1
Zfhx3	0.000516939	-0.403357	0.629	0.71	1
Eif3h	0.000517244	0.268938	0.832	0.822	1
Slc9a6	0.000522863	-0.89985	0.066	0.135	1
Sorl1	0.000538346	-0.751207	0.12	0.205	1
Ctsl	0.000557787	0.29034	0.82	0.748	1
Mdn1	0.000569295	-0.578155	0.207	0.302	1
Focad	0.000577213	-0.589531	0.267	0.368	1
Arhgef2	0.000600861	-0.355988	0.611	0.715	1
Rab3gap2	0.000612516	-0.784841	0.133	0.216	1
Erh	0.000612869	-0.58222	0.124	0.213	1
Ipo5	0.000619805	-0.588871	0.168	0.26	1
Rgma	0.000627979	-0.425274	0.451	0.554	1
Rhoj	0.000630219	0.20048	0.942	0.899	1
Rpl10a	0.000643182	0.163256	0.961	0.943	1
2210408I21Rik	0.000649464	-0.977533	0.174	0.258	1
Tspan12	0.000672072	-0.434381	0.342	0.448	1
Mpc2	0.000675791	0.51744	0.534	0.461	1
Plxnd1	0.000691829	-0.467634	0.207	0.306	1
Rpl29	0.00069967	0.18366	0.952	0.899	1
Kcnt2	0.000733691	-0.347583	0.654	0.736	1
Rps12	0.000734738	0.144987	0.977	0.937	1
Sik1	0.000742289	-0.485151	0.447	0.552	1
Atp5k	0.000746415	-0.379826	0.462	0.564	1
Nr4a1	0.000773208	-0.43466	0.24	0.347	1
Lpl	0.000773252	-0.40699	0.414	0.514	1
Eya4	0.000779259	-0.236941	0.592	0.708	1
Polr2l	0.000789073	-0.830589	0.058	0.121	1
Fat4	0.000812816	-1.38734	0.052	0.11	1
Olfml2a	0.000861912	-0.358673	0.34	0.454	1
Gas5	0.000896009	0.172013	0.93	0.879	1
Tmem184b	0.000899338	-0.618101	0.099	0.175	1
Vcl	0.00091068	-0.6782	0.226	0.311	1
Lrrfip1	0.000915378	-0.585067	0.215	0.304	1
Rian	0.000923845	-0.52638	0.464	0.567	1
Rpl36al	0.00093598	0.269341	0.814	0.767	1
Esrrg	0.00100055	-0.59854	0.232	0.324	1
Sesn3	0.00100822	-0.552951	0.093	0.165	1
Chrm3	0.00101146	-0.680085	0.354	0.446	1
Pkp4	0.0010263	-0.335715	0.296	0.402	1
Abcf1	0.00107654	-0.337296	0.29	0.4	1
Ctnnbip1	0.00108983	-0.953826	0.075	0.139	1
Bgn	0.00110979	-0.965655	0.149	0.226	1
Usp47	0.00114162	-0.331355	0.389	0.491	1
Rpl18	0.0011577	0.164927	0.965	0.928	1
Eef1b2	0.00116226	0.170989	0.923	0.856	1
Rack1	0.00116974	0.165191	0.957	0.926	1
Sparcl1	0.00117702	-1.1109	0.052	0.108	1
Chd4	0.001183	-0.291678	0.489	0.603	1
Arrb1	0.00120014	-1.07113	0.081	0.144	1
Uba3	0.00120364	-0.649552	0.089	0.157	1
Arhgef9	0.00121225	-1.07633	0.058	0.116	1
Ywhaz	0.00121287	-0.30617	0.559	0.677	1
Syf2	0.00121881	0.434205	0.431	0.355	1
Usp46	0.00123325	-0.55847	0.093	0.165	1
Mest	0.00123596	-0.687137	0.133	0.211	1
Vav3	0.00125762	-0.406783	0.654	0.732	1
Arhgap32	0.00126078	-0.375667	0.246	0.345	1
Prxl2c	0.00129153	0.558483	0.321	0.239	1
Gcfc2	0.00134485	-0.806216	0.05	0.104	1
Setbp1	0.00135673	-0.447682	0.53	0.605	1
Cd9	0.00137594	0.318245	0.762	0.734	1
mt-Atp6	0.00139535	-0.101943	1	0.998	1
Brsk1	0.00142446	-0.692182	0.064	0.125	1
Rabac1	0.00144037	0.261526	0.82	0.769	1
Acaca	0.00144131	-0.60623	0.261	0.353	1
Adipor2	0.00144155	-0.629553	0.178	0.262	1
Cd302	0.00147356	0.435545	0.503	0.446	1
Dennd4c	0.00147635	-0.651723	0.248	0.336	1
Arl6ip6	0.00148686	-0.688416	0.066	0.127	1
H2afv	0.00149183	0.23893	0.735	0.666	1
Lamc1	0.00149894	-0.410857	0.565	0.664	1
Ifitm2	0.00150327	0.324225	0.752	0.713	1
H2afz	0.00155505	0.371316	0.644	0.579	1
Cdh13	0.00156723	-0.223928	0.88	0.953	1
Eif2a	0.00157171	0.579717	0.437	0.361	1
Selenok	0.00157857	0.338357	0.692	0.666	1
Adh1	0.00158496	0.79559	0.23	0.156	1
Scd2	0.00162748	-0.441681	0.257	0.351	1
Clstn1	0.00164928	-0.418774	0.292	0.393	1
Asph	0.0016791	-0.542825	0.253	0.349	1
Cdc14a	0.00168735	-0.668081	0.118	0.19	1
Stard13	0.00170871	-0.577689	0.284	0.376	1
Utp4	0.0017344	-0.658807	0.122	0.197	1
Filip1l	0.00175275	-0.178577	0.909	0.958	1
Mef2d	0.00181764	-0.519978	0.238	0.33	1
Gsk3a	0.0018273	0.67499	0.228	0.156	1
Mmp2	0.00183323	-0.459643	0.383	0.469	1
Tmsb10	0.00184011	-0.296213	0.764	0.801	1
Nr6a1	0.00191221	-0.627697	0.166	0.249	1
E2f3	0.00194388	-0.713232	0.178	0.264	1
Ttc23	0.0019502	-0.610563	0.116	0.188	1
Eif2s1	0.00197124	0.565377	0.288	0.211	1
S100a11	0.00198475	0.323803	0.511	0.433	1
Rtn3	0.00199459	-0.357102	0.424	0.518	1
Hk1	0.00200585	-0.535237	0.219	0.307	1
Htt	0.00202036	-0.600771	0.178	0.26	1
Fkbp4	0.00202387	0.548976	0.439	0.385	1
Wsb1	0.00204042	-0.342986	0.329	0.433	1
Atp6v0a1	0.00204536	-0.344558	0.13	0.207	1
Hipk2	0.00206779	-0.552495	0.195	0.277	1
Oat	0.00210437	0.371982	0.605	0.558	1
Nav3	0.00211877	-0.562321	0.128	0.203	1
Sacs	0.00212332	-0.446038	0.159	0.247	1
Hsd11b1	0.00212597	0.2322	0.774	0.712	1
Slc38a1	0.00217741	-0.426897	0.199	0.287	1
Wtip	0.00221206	-0.5244	0.17	0.254	1
Prkn	0.00228415	-0.309245	0.337	0.45	1
Disp1	0.00231814	-0.537098	0.164	0.247	1
Nrf1	0.00232696	-0.49418	0.311	0.406	1
Cdc42bpb	0.00233435	0.634643	0.263	0.188	1
Eif4a1	0.00234331	0.256163	0.778	0.74	1
mt-Nd4l	0.00235142	-0.271907	0.542	0.639	1
Psma7	0.00236823	0.351563	0.634	0.571	1
Tnrc6c	0.00237094	-0.326138	0.53	0.622	1
Hivep2	0.00237545	-0.402716	0.553	0.653	1
Bsg	0.00238093	0.297755	0.667	0.6	1
Cd59a	0.00238513	-0.641218	0.058	0.112	1
Fry	0.00243986	-0.271583	0.925	0.958	1
Rerg	0.00246207	-0.492759	0.209	0.292	1
9330182L06Rik	0.00248373	-1.16358	0.054	0.106	1
Nfic	0.0025216	-0.21997	0.615	0.702	1
Ino80d	0.00256113	-0.570722	0.292	0.374	1
Epb41	0.00258306	-0.531201	0.205	0.287	1
Srpk2	0.00260171	-0.432927	0.337	0.431	1
Proser1	0.00260493	-1.17993	0.062	0.116	1
Kcnq4	0.00264292	-0.54815	0.157	0.231	1
Cebpb	0.00264752	0.260733	0.733	0.655	1
Hmcn1	0.00265317	-0.619662	0.17	0.25	1
Rptor	0.00268813	-0.454423	0.294	0.391	1
Ccser2	0.00270346	0.720097	0.207	0.14	1
Pds5b	0.00270586	-0.392673	0.358	0.45	1
Tcf4	0.00271392	-0.200947	0.961	0.97	1
Ogfr	0.00271711	1.05125	0.118	0.065	1
Taf1d	0.00271931	-0.29898	0.275	0.368	1
Rpl22	0.00272419	0.184459	0.944	0.907	1
Rtl8a	0.00272814	-0.596605	0.089	0.154	1
Anks1b	0.00274621	-0.743665	0.164	0.241	1
Dnajc13	0.00276805	-0.468774	0.381	0.469	1
Utrn	0.00276891	-0.297206	0.797	0.837	1
Rftn2	0.0027765	-0.679336	0.07	0.129	1
Gabarapl2	0.00277688	0.372017	0.536	0.474	1
Cux1	0.00278393	-0.242274	0.824	0.88	1
Tle4	0.0028151	-0.378736	0.273	0.368	1
Plekhm2	0.00283217	-0.577702	0.209	0.296	1
mt-Nd3	0.00285483	-0.122206	0.969	0.97	1
Spidr	0.00290038	0.583282	0.369	0.294	1
Vstm4	0.00291988	-0.426195	0.325	0.406	1
Lgals1	0.00292584	-0.210699	0.596	0.7	1
Nfkbiz	0.00296579	-0.705793	0.215	0.294	1
Acta1	0.00297184	0.113782	0.807	0.772	1
Fkbp1a	0.00299545	0.423037	0.513	0.454	1
Plekha6	0.00299757	-0.557276	0.083	0.146	1
Gpcpd1	0.00302765	-0.61723	0.143	0.22	1
Cyb5a	0.00304142	0.357985	0.64	0.586	1
Ttc17	0.00310739	-0.36925	0.282	0.372	1
Cebpd	0.00311633	0.3491	0.77	0.713	1
2610307P16Rik	0.00313879	-0.244209	0.778	0.856	1
Nckap5l	0.00317073	-0.616756	0.161	0.237	1
Mrpl20	0.00317079	0.553562	0.371	0.304	1
mt-Co3	0.0032748	-0.100636	1	0.998	1
Wdr45	0.00329421	1.12132	0.124	0.072	1
Adamts9	0.00332009	-0.747119	0.135	0.205	1
Pten	0.00333447	-0.314969	0.561	0.662	1
Gclm	0.00335062	0.870229	0.161	0.101	1
Aifm1	0.00342476	-0.273342	0.124	0.197	1
Pim1	0.00344347	0.736266	0.172	0.11	1
Ghr	0.00348784	-0.382768	0.6	0.683	1
Cul9	0.00350574	-0.719127	0.101	0.163	1
Dynll1	0.00354369	0.368848	0.64	0.605	1
Slc16a10	0.00355574	-0.564807	0.248	0.336	1
Rpl39	0.00357508	-0.102595	0.959	0.932	1
Cdyl	0.00361579	0.570233	0.286	0.22	1
Brwd1	0.00363064	-0.399758	0.47	0.558	1
Ccdc50	0.00366808	-0.285628	0.547	0.647	1
Nup93	0.00370572	-0.609627	0.062	0.116	1
Nfix	0.00371754	-0.222542	0.853	0.879	1
Crebrf	0.00374634	0.465219	0.447	0.385	1
Fbln2	0.00376063	-0.570388	0.064	0.12	1
Pcca	0.00378955	-0.44132	0.319	0.406	1
Wdr7	0.00381594	-0.269844	0.159	0.239	1
Klhl7	0.00383604	-0.463709	0.224	0.315	1
Bod1l	0.0038722	0.438807	0.468	0.412	1
Ntn1	0.00389103	-0.683325	0.176	0.249	1
Ttc28	0.00392594	-0.356164	0.615	0.683	1
Irak1	0.00394101	-0.270344	0.263	0.351	1
Wdr74	0.00394703	0.902132	0.159	0.102	1
Unc119b	0.00397397	0.82516	0.12	0.068	1
Ankrd27	0.00398109	-0.705693	0.095	0.157	1
Usp28	0.0040137	-0.729094	0.104	0.167	1
Gstt3	0.0040265	-0.805853	0.066	0.12	1
Pdcd7	0.00406054	0.88659	0.151	0.095	1
Ttll11	0.00414656	-0.889443	0.052	0.101	1
Ethe1	0.00416304	-0.659534	0.161	0.235	1
Cd44	0.00418343	-0.811243	0.133	0.197	1
Foxo3	0.00420371	0.497104	0.449	0.38	1
Arid1b	0.00428969	-0.308519	0.669	0.738	1
Ltbp1	0.00429471	-0.2293	0.861	0.892	1
Rps9	0.00429877	0.132417	0.967	0.934	1
Heg1	0.0043508	-0.368397	0.161	0.239	1
Tnfrsf19	0.00435543	-0.379659	0.091	0.154	1
Ddx3x	0.00436968	-0.336732	0.317	0.41	1
Pcdh17	0.00438119	-0.525208	0.079	0.137	1
Jmjd1c	0.00438158	-0.344338	0.528	0.609	1
Actg1	0.00442137	-0.155827	0.857	0.863	1
Lix1l	0.00442837	-0.487304	0.091	0.154	1
Mir99ahg	0.00448483	-0.288562	0.911	0.935	1
Eif1	0.00449615	0.181235	0.936	0.917	1
Inpp5f	0.00449973	-0.498924	0.145	0.216	1
Rnf166	0.00452552	-0.67703	0.075	0.131	1
Cask	0.00458948	-0.271992	0.526	0.617	1
Eif3j1	0.00459711	-0.404877	0.325	0.406	1
Igsf3	0.00466848	-0.417286	0.261	0.359	1
Calu	0.00468521	-0.479055	0.304	0.389	1
Sort1	0.00470001	-1.0458	0.07	0.123	1
Eif2b3	0.00471636	-0.181357	0.224	0.317	1
Gsap	0.00472586	-0.481473	0.329	0.414	1
Tram2	0.00474199	1.03146	0.12	0.07	1
Hint1	0.00475911	0.192508	0.859	0.816	1
Khsrp	0.00479009	-0.373309	0.201	0.281	1
Tenm3	0.00487778	-0.373739	0.435	0.524	1
Arhgef12	0.0048813	-0.337331	0.623	0.719	1
Cstf3	0.00488298	-0.342313	0.244	0.34	1
Slc7a8	0.00488779	0.272846	0.489	0.423	1
Eif3g	0.0049745	0.41838	0.455	0.391	1
Azin1	0.00497742	-0.536513	0.153	0.224	1
Acbd6	0.0050325	-0.344994	0.282	0.383	1
Cnnm3	0.00504923	0.807258	0.207	0.146	1
C2cd5	0.00506434	-0.674762	0.141	0.213	1
Dram2	0.00507276	0.755482	0.203	0.142	1
Frem1	0.00507686	-0.4056	0.495	0.573	1
Ap2b1	0.00508732	-0.494991	0.3	0.385	1
Nfatc2	0.00510648	-0.24138	0.135	0.205	1
Emilin1	0.00510748	-0.839951	0.079	0.133	1
Ythdf1	0.00513421	-0.433773	0.133	0.205	1
Ap1s3	0.00515408	-0.748352	0.118	0.176	1
A730056A06Rik	0.00517358	-0.623527	0.077	0.133	1
Mettl5	0.00521979	-0.821407	0.087	0.144	1
Pdgfrl	0.00524317	-0.28921	0.427	0.533	1
Tspo	0.0052528	0.30528	0.631	0.56	1
Scpep1	0.00526701	-0.328085	0.166	0.243	1
Cul5	0.00530583	-0.458277	0.327	0.425	1
H2-Q4	0.00542431	-0.952636	0.108	0.167	1
4930590L20Rik	0.00543925	-0.967536	0.056	0.104	1
Exosc4	0.00544038	0.674095	0.209	0.146	1
Sf3b2	0.00544434	0.323685	0.611	0.575	1
Fosl2	0.00545032	-0.697382	0.157	0.226	1
Rpl10	0.00549374	-0.118118	0.946	0.911	1
Asb2	0.00549706	0.566648	0.197	0.133	1
Fnip2	0.00559197	-0.647014	0.093	0.154	1
Frmd6	0.00559557	-0.352359	0.602	0.693	1
Hes1	0.00561125	-0.281857	0.565	0.647	1
Chchd2	0.00564473	0.146971	0.915	0.871	1
Clmn	0.00568321	-0.170543	0.83	0.899	1
Gabpb2	0.00568973	0.555625	0.317	0.245	1
Tap2	0.00573877	0.592567	0.24	0.178	1
Ankrd28	0.00574035	-0.509045	0.222	0.298	1
Rbm20	0.00585717	-0.534919	0.269	0.349	1
Srrm1	0.00586785	0.258168	0.65	0.596	1
Ppig	0.00587749	0.345773	0.54	0.476	1
Naa15	0.00591911	-0.430484	0.348	0.435	1
Rras	0.00593525	0.525645	0.35	0.287	1
Eif3m	0.00593638	0.298162	0.611	0.546	1
Sumf2	0.00598347	0.917251	0.11	0.063	1
Notch1	0.00603051	-0.414746	0.277	0.37	1
Man2a2	0.00607126	-0.395957	0.259	0.338	1
Skil	0.00611858	-0.558086	0.273	0.359	1
Timp2	0.00614871	-0.234201	0.542	0.658	1
Pax7	0.00614989	-0.206493	0.934	0.953	1
Notch3	0.00625641	-0.194372	0.824	0.89	1
Iqgap2	0.00636407	-0.281898	0.656	0.721	1
Ube2e1	0.00640987	-0.423265	0.251	0.332	1
Commd1	0.0064785	-0.350439	0.308	0.402	1
Flna	0.00654912	-0.411841	0.217	0.298	1
Bcl7a	0.00658913	-0.358756	0.342	0.431	1
Myo1b	0.00660888	-0.549669	0.128	0.194	1
H3f3a	0.00662048	0.166172	0.938	0.899	1
Gabarap	0.00664467	0.241391	0.797	0.742	1
Ak3	0.00669013	-0.353211	0.201	0.285	1
Cyb5b	0.00671611	-0.609591	0.186	0.258	1
Afap1	0.00679513	-0.340808	0.139	0.205	1
C1d	0.00680221	-0.483124	0.232	0.313	1
Creb3l1	0.00685136	-0.57737	0.058	0.106	1
Tmem259	0.00689602	-0.649658	0.118	0.18	1
Ptcd3	0.00692602	-0.464883	0.149	0.216	1
Fasn	0.00693465	-0.70109	0.097	0.154	1
Mettl16	0.00694577	0.569217	0.277	0.214	1
Eci2	0.00695584	-0.4658	0.23	0.311	1
Ndrg2	0.00705943	0.306545	0.6	0.541	1
Ncoa1	0.00708457	-0.174579	0.921	0.947	1
Retreg1	0.00711189	0.580363	0.24	0.178	1
Ccndbp1	0.00712373	0.744431	0.128	0.078	1
Rrbp1	0.00716328	-0.331085	0.472	0.565	1
Med31	0.00716356	0.667217	0.219	0.159	1
Nkain2	0.00718248	-0.259225	0.313	0.398	1
Fam32a	0.00743969	0.623878	0.298	0.245	1
Lgr4	0.00748181	-0.518578	0.234	0.309	1
Atp1b3	0.00748815	-0.386969	0.362	0.446	1
Zfp445	0.00750428	-0.445704	0.168	0.245	1
Tprgl	0.00751405	0.425056	0.443	0.383	1
Gramd4	0.00753439	-0.813802	0.066	0.116	1
Elmsan1	0.00753942	-0.323977	0.236	0.321	1
Tshz1	0.00756459	-0.328805	0.422	0.529	1
Capza1	0.00757152	-0.409614	0.224	0.304	1
Lama3	0.0075821	-0.315958	0.503	0.584	1
Ubr3	0.00759096	-0.258792	0.466	0.577	1
Synpo	0.00763288	-0.51572	0.077	0.131	1
Lrrc17	0.00766045	-0.76458	0.114	0.175	1
Pdcd4	0.00778435	-0.439483	0.265	0.347	1
Rnf122	0.00778485	-0.424598	0.36	0.45	1
Ramac	0.00781382	0.618671	0.259	0.199	1
Heyl	0.00786587	-0.265408	0.658	0.744	1
St3gal2	0.00796105	-0.498568	0.209	0.283	1
Ntf3	0.00796391	0.318296	0.424	0.355	1
Zfp462	0.00798109	-0.584335	0.232	0.304	1
Jun	0.00798239	-0.266404	0.841	0.856	1
Ift140	0.00802404	-0.863652	0.056	0.102	1
Dld	0.00807247	-0.316507	0.213	0.292	1
Smg9	0.00808786	-0.772423	0.068	0.118	1
Ebf3	0.00810891	-0.368718	0.443	0.524	1
Trmt112	0.00815988	0.415802	0.497	0.45	1
Dusp1	0.00822473	-0.21952	0.377	0.471	1
Myl12b	0.00824315	0.365164	0.565	0.51	1
Lrmda	0.00829697	-0.307437	0.259	0.336	1
Rtn2	0.00835207	-0.283463	0.28	0.37	1
Gpc1	0.00838788	-0.550382	0.06	0.108	1
Bin1	0.00853289	-0.370068	0.265	0.353	1
Ccl27a	0.00871962	-0.623556	0.083	0.137	1
Ccl19	0.00878525	0.540781	0.437	0.385	1
Taldo1	0.00879744	0.374294	0.429	0.355	1
Cnih4	0.00889338	0.634381	0.311	0.252	1
Arih1	0.00890688	-0.241338	0.615	0.702	1
Prkab2	0.00894558	-0.479111	0.166	0.239	1
Ubp1	0.00895726	-0.491631	0.193	0.264	1
Ehbp1	0.00897776	-0.391541	0.364	0.442	1
Ubb	0.00904894	-0.167116	0.903	0.909	1
Lpp	0.00904951	-0.239605	0.778	0.829	1
Ckap4	0.00911975	-0.562962	0.126	0.188	1
Tpgs1	0.00913717	0.695495	0.164	0.11	1
Cdk13	0.00917314	-0.2777	0.414	0.509	1
Sox6	0.00920153	-0.36704	0.319	0.406	1
Ppp1r12a	0.00924303	-0.403563	0.516	0.602	1
Ddx17	0.00931318	-0.277101	0.458	0.562	1
Elmo1	0.0093407	0.395986	0.298	0.228	1
Il1r1	0.00945816	-0.49923	0.255	0.326	1
Myo10	0.00949456	-0.44098	0.205	0.275	1
Topors	0.00956032	0.826333	0.195	0.139	1
Pald1	0.00957429	-0.471851	0.166	0.237	1
Id1	0.00963728	-0.218054	0.182	0.26	1
Dcbld2	0.00965876	-0.862019	0.081	0.131	1
Nxpe4	0.00967355	-0.727481	0.07	0.12	1
Pnn	0.00973768	0.378233	0.468	0.408	1
Gamt	0.00977858	-0.692662	0.11	0.167	1
Gtf3c1	0.00982042	-0.582762	0.153	0.216	1
Gpd2	0.00991584	-0.866961	0.077	0.125	1
Dazap2	0.00991737	0.436009	0.34	0.283	1
Rgmb	0.00995566	-0.29434	0.59	0.649	1
Kif5b	0.00998612	-0.213635	0.557	0.639	1
Iffo1	0.0101051	-0.359468	0.19	0.266	1
Cbx4	0.0101132	-0.702175	0.077	0.127	1
Snx25	0.0101267	0.381194	0.217	0.152	1
Pitpnm2	0.0101362	-0.46187	0.118	0.178	1
Ppwd1	0.0101631	-0.62147	0.112	0.169	1
Map2k6	0.0101687	-0.429042	0.155	0.22	1
Cyp4f13	0.0101744	-0.834946	0.056	0.101	1
Calm1	0.0101792	0.266021	0.634	0.586	1
2510009E07Rik	0.0102027	-0.404469	0.157	0.224	1
Fos	0.0102376	-0.178778	0.71	0.78	1
Bckdhb	0.0102678	-0.393854	0.271	0.351	1
Wwp1	0.0103475	-0.410908	0.174	0.245	1
Smarcd2	0.0104221	-0.442237	0.145	0.211	1
Atp6v0b	0.0105089	0.292712	0.497	0.425	1
Mid1	0.0105464	-0.306571	0.265	0.342	1
Slc24a5	0.0105599	-0.494752	0.112	0.171	1
Ubxn1	0.0105948	0.256593	0.528	0.499	1
Gpx4	0.0105955	0.257626	0.677	0.651	1
Stard9	0.0106233	-0.570931	0.155	0.218	1
Aopep	0.0107092	-0.186853	0.878	0.922	1
Psd3	0.0108011	-0.358503	0.352	0.431	1
Mageh1	0.0108198	-0.52386	0.106	0.163	1
Tgfbr3	0.0108324	0.124914	0.961	0.968	1
Abi3bp	0.0108677	-0.384602	0.449	0.526	1
Rnaset2a	0.0109117	0.429927	0.228	0.167	1
Arhgap42	0.0109443	0.241763	0.495	0.433	1
Rpl7l1	0.0110494	0.502566	0.35	0.304	1
Xpo1	0.0110614	-0.499592	0.172	0.235	1
Rpl15	0.0111085	0.145149	0.954	0.907	1
Rarg	0.0111633	0.51292	0.306	0.245	1
Adgrl3	0.0111702	-0.58921	0.184	0.249	1
Glrb	0.0111708	-0.444833	0.184	0.254	1
Stk39	0.011202	-0.461204	0.112	0.171	1
3110056K07Rik	0.0112147	-0.605868	0.093	0.146	1
Dgka	0.0112527	-0.70297	0.091	0.144	1
Tdrd3	0.0113043	-0.499622	0.248	0.326	1
Rarb	0.0113425	-0.531415	0.242	0.311	1
Grpel1	0.0113819	0.64336	0.242	0.188	1
Hdhd2	0.0113909	0.624875	0.17	0.118	1
Hspa1a	0.0113963	0.367802	0.53	0.465	1
Gpatch2	0.0114242	0.44111	0.282	0.218	1
Slc43a1	0.0114596	0.81855	0.213	0.157	1
Znrf2	0.0115203	-0.546338	0.161	0.228	1
Prtg	0.0115474	-0.671682	0.068	0.116	1
Palld	0.0116153	-0.619987	0.195	0.256	1
Ybx3	0.0116783	0.277241	0.706	0.674	1
Ankrd13c	0.0116789	-0.656392	0.188	0.249	1
Gtf2h5	0.0117821	0.388848	0.443	0.402	1
Fkbp15	0.0118207	-0.605432	0.139	0.197	1
Ltbp4	0.0118238	-0.176795	0.687	0.744	1
Rngtt	0.0118265	-0.226713	0.267	0.353	1
Ppp2r5c	0.0119461	-0.263363	0.358	0.448	1
Utp18	0.0119612	0.596741	0.193	0.139	1
Thoc6	0.0119853	-0.642515	0.062	0.108	1
Fgf13	0.0120142	-0.040703	0.292	0.385	1
Ttc19	0.0120639	-0.316322	0.321	0.406	1
Ckm	0.0120851	0.158229	0.53	0.459	1
Snrpd2	0.01221	0.197102	0.671	0.62	1
Ier2	0.0122432	-0.449494	0.451	0.524	1
Lrif1	0.0122492	0.555591	0.213	0.157	1
Wnk1	0.0122561	-0.301944	0.627	0.698	1
2025-09-09	0.0123068	-0.644639	0.128	0.186	1
Stxbp1	0.0123534	-0.570163	0.135	0.194	1
Wdr89	0.012412	0.725585	0.161	0.112	1
Llph	0.0125239	0.520045	0.311	0.25	1
Ptprz1	0.0125744	-0.295617	0.507	0.6	1
Nsmce4a	0.0126205	0.612482	0.294	0.243	1
Oxct1	0.0126423	-0.172298	0.302	0.391	1
Ophn1	0.0126772	0.628972	0.215	0.159	1
Atp13a3	0.0127506	-0.370134	0.373	0.454	1
Mrps5	0.0128052	-0.455448	0.207	0.279	1
Lrba	0.0128237	-0.353926	0.325	0.404	1
Mdk	0.0129176	-0.589457	0.141	0.203	1
Sypl	0.0129191	0.503057	0.248	0.195	1
Amotl1	0.0129555	-0.525327	0.097	0.152	1
Herc1	0.0129557	-0.244042	0.464	0.535	1
Ezh2	0.0129776	-0.467036	0.149	0.211	1
Gnai1	0.013087	-0.609932	0.118	0.173	1
Ski	0.0131088	-0.324455	0.437	0.522	1
Ppia	0.0131306	0.174762	0.944	0.888	1
Gng12	0.0131415	0.224252	0.398	0.326	1
Nppc	0.0132419	-0.108405	0.708	0.755	1
Gm44626	0.0133186	-0.858975	0.06	0.102	1
Asb5	0.0133221	-0.275918	0.333	0.423	1
Bcl6	0.0134281	0.312624	0.576	0.524	1
Ubap1	0.013495	-0.648306	0.133	0.192	1
Cnot6	0.0135503	-0.343941	0.232	0.311	1
Higd2a	0.0135549	0.434005	0.354	0.302	1
Sptbn1	0.0135755	-0.189017	0.729	0.778	1
Tpk1	0.0136185	-0.329795	0.329	0.412	1
Baz2b	0.0136417	-0.269991	0.704	0.757	1
Tsen34	0.0136637	-0.358587	0.3	0.381	1
Txn1	0.0136759	0.279616	0.613	0.569	1
Foxn3	0.013692	-0.250254	0.845	0.865	1
Tsc22d1	0.0137367	-0.473026	0.114	0.171	1
Igf1	0.0137619	-0.538584	0.246	0.319	1
Txnip	0.0138047	0.354122	0.646	0.613	1
Rhoh	0.0138179	0.574549	0.277	0.226	1
Sp4	0.0138402	-0.17035	0.23	0.306	1
Ahnak	0.0138685	-0.179082	0.762	0.837	1
Ric8b	0.0139782	-0.334036	0.203	0.273	1
Itpr1	0.0139975	-0.324995	0.344	0.425	1
Mrps24	0.0140085	0.344943	0.466	0.41	1
Pcif1	0.0140174	-0.419292	0.203	0.277	1
Rab22a	0.0140499	0.564797	0.296	0.247	1
Clec2d	0.0141047	0.585722	0.273	0.216	1
Sbsn	0.0141555	0.512582	0.157	0.104	1
Dhrs7	0.0141755	0.501079	0.306	0.245	1
Fam78b	0.0142386	-0.768369	0.122	0.176	1
Mapk8	0.0142521	-0.458941	0.166	0.23	1
Uggt2	0.014307	-0.423886	0.166	0.231	1
Osmr	0.0143699	0.498742	0.11	0.066	1
Btrc	0.0143937	-0.527078	0.234	0.304	1
Tecpr1	0.0144203	-0.608646	0.079	0.127	1
Cog4	0.014498	-0.338625	0.124	0.182	1
Mydgf	0.0145102	0.557844	0.265	0.205	1
Kdm3a	0.0145306	-0.368841	0.178	0.245	1
Polr1a	0.0146049	-0.448481	0.176	0.241	1
Tnnt1	0.0146067	-0.404244	0.13	0.19	1
Casc4	0.0146142	0.339098	0.323	0.264	1
Hmgcr	0.0146519	-0.361475	0.085	0.139	1
Ubac2	0.0146693	-0.440819	0.182	0.25	1
Trub1	0.0147054	-0.675253	0.068	0.114	1
Klf15	0.0147529	0.590455	0.143	0.095	1
Dbi	0.0147667	-0.210858	0.489	0.567	1
Zfp593	0.0148373	0.728646	0.114	0.072	1
Eri3	0.0148378	-0.326154	0.319	0.395	1
Mpp7	0.0148593	-0.333541	0.238	0.311	1
Gli2	0.0148746	-0.16829	0.474	0.564	1
Trim2	0.014917	-0.278361	0.476	0.562	1
Cap1	0.0150263	-0.483697	0.139	0.195	1
Igfbp7	0.0150361	0.670742	0.331	0.279	1
Paxbp1	0.0150497	-0.41346	0.147	0.209	1
Atg10	0.0150762	-0.307985	0.242	0.313	1
Slc44a2	0.0151671	-0.409519	0.164	0.226	1
Psmd13	0.0151683	-0.308376	0.255	0.336	1
Ebna1bp2	0.0151761	0.497939	0.325	0.273	1
Fbxo6	0.0151831	1.00469	0.104	0.063	1
Rps15a	0.0152323	0.104948	0.963	0.935	1
Chtop	0.0152845	-0.36842	0.226	0.296	1
Klf13	0.0153285	0.150749	0.557	0.495	1
Actr1a	0.0153673	-0.370379	0.159	0.226	1
Setd7	0.0154026	-0.420093	0.24	0.309	1
Otulin	0.0155877	-0.307192	0.161	0.231	1
Inhbb	0.0156319	0.44355	0.246	0.194	1
Fbxo33	0.0156814	-0.607104	0.079	0.127	1
Bicd2	0.0157855	0.488408	0.184	0.129	1
Col4a2	0.0158476	-0.247765	0.331	0.412	1
Hnrnpf	0.0158493	0.205664	0.708	0.662	1
Fyn	0.0158723	-0.347583	0.265	0.33	1
Hipk3	0.0158893	-0.199384	0.329	0.408	1
Foxred2	0.0159322	-0.597943	0.116	0.171	1
Plcb4	0.015946	-0.260894	0.395	0.476	1
Cadm2	0.0159712	-0.762502	0.18	0.239	1
Pcsk5	0.0160752	-0.437256	0.197	0.264	1
1810013L24Rik	0.0160771	-0.531938	0.178	0.237	1
Gpr107	0.0161026	-0.58919	0.145	0.203	1
Edrf1	0.0161138	-0.611325	0.079	0.125	1
Map2k2	0.0162009	-0.191465	0.331	0.423	1
Itga7	0.0162315	-0.331105	0.182	0.252	1
Mlf2	0.0163063	0.440869	0.34	0.283	1
Dip2c	0.0163396	-0.218116	0.652	0.706	1
Sun1	0.0163669	-0.147308	0.168	0.237	1
Zfand5	0.0163745	-0.286593	0.34	0.427	1
Adgra3	0.0164376	-0.250924	0.352	0.44	1
Phf5a	0.0164386	0.482992	0.298	0.243	1
Emc1	0.0164877	-0.665167	0.081	0.127	1
Gna12	0.0165158	-0.456436	0.172	0.235	1
Fubp1	0.0166636	0.274167	0.586	0.539	1
Prkci	0.0167079	-0.512715	0.093	0.144	1
Ubr1	0.0167434	-0.281342	0.282	0.362	1
Phlda1	0.0167732	0.430882	0.213	0.157	1
Col26a1	0.0167996	-0.553412	0.126	0.182	1
Pde10a	0.0168807	-0.234163	0.921	0.962	1
Swi5	0.0169325	0.212778	0.652	0.624	1
Phb	0.0170012	0.643115	0.195	0.144	1
Stxbp4	0.0172026	-0.282508	0.153	0.214	1
Fbxo4	0.0172146	0.700263	0.116	0.074	1
Trip4	0.0172201	-0.228736	0.143	0.205	1
Xrcc5	0.0172293	-0.340574	0.164	0.231	1
Mfn2	0.0172429	-0.778026	0.083	0.129	1
Bcat2	0.0173245	-0.508769	0.085	0.133	1
Anp32b	0.017496	0.300131	0.559	0.518	1
4931406C07Rik	0.0175189	-0.617969	0.075	0.121	1
Zbtb7c	0.0175222	-0.587197	0.13	0.188	1
Scara3	0.017578	-0.587879	0.072	0.118	1
Cct6a	0.0176335	0.392865	0.489	0.444	1
Mkln1	0.0176338	-0.238166	0.576	0.645	1
Gm13703	0.0176925	-0.388834	0.298	0.368	1
Slc39a11	0.0177308	-0.729069	0.062	0.104	1
Zfp536	0.0178309	-0.365928	0.356	0.433	1
Sbno1	0.0179601	-0.286827	0.327	0.406	1
Ints6l	0.0180081	-0.251272	0.366	0.455	1
Rnf145	0.0180382	-0.631764	0.085	0.133	1
Acat1	0.018055	-0.274655	0.298	0.381	1
Kidins220	0.0180901	-0.376405	0.29	0.364	1
Shprh	0.0182669	-0.332668	0.251	0.323	1
Zswim8	0.0182877	-0.454788	0.141	0.199	1
Trap1	0.018415	-0.367087	0.149	0.213	1
Pgam2	0.0184664	-0.522881	0.108	0.159	1
BC065397	0.018497	-0.491151	0.083	0.131	1
Znrf3	0.0185324	-0.516982	0.342	0.406	1
Fnbp1	0.0185376	-0.495825	0.126	0.178	1
Tmem223	0.018562	0.367969	0.286	0.228	1
Gm4258	0.018577	-0.704916	0.133	0.19	1
Rbpms	0.0186423	-0.687823	0.077	0.121	1
Paics	0.0188322	0.358031	0.346	0.288	1
En1	0.0188492	-0.554645	0.203	0.264	1
mt-Nd1	0.0189273	-0.116158	0.998	0.992	1
Ppp1r12c	0.0189304	-0.511696	0.153	0.211	1
Rcan1	0.0190156	0.762354	0.112	0.07	1
Tns1	0.0191433	-0.718765	0.153	0.209	1
Zc3h6	0.0191569	-0.215207	0.199	0.266	1
Rfwd3	0.0192619	0.593639	0.13	0.085	1
Cyth3	0.0194124	-0.450947	0.286	0.349	1
Btbd10	0.0194261	-0.389899	0.11	0.163	1
E130114P18Rik	0.0195362	0.373721	0.259	0.197	1
Kat6b	0.0195738	-0.181913	0.381	0.478	1
Vegfa	0.0196026	-0.659014	0.112	0.163	1
Vdac1	0.0196651	0.32822	0.416	0.357	1
Nacc2	0.0196878	-0.295562	0.104	0.156	1
Cnbp	0.0197586	0.174533	0.824	0.816	1
Arhgef40	0.0197861	-0.626074	0.122	0.176	1
Glcci1	0.0198769	-0.511302	0.3	0.361	1
Eya3	0.0198818	-0.448881	0.222	0.287	1
Hars	0.0199422	-0.471502	0.141	0.201	1
Tma16	0.0200592	0.943425	0.101	0.063	1
Plat	0.020067	-0.316895	0.066	0.108	1
Skp2	0.0200762	-0.381104	0.124	0.18	1
Snw1	0.0200813	0.354391	0.42	0.376	1
Rbms3	0.0201871	-0.209714	0.957	0.962	1
Rab3a	0.0202043	-0.467068	0.077	0.121	1
Mpp5	0.0203196	-0.476478	0.211	0.273	1
Arhgef10	0.0203307	-0.423972	0.145	0.201	1
Itsn2	0.0203341	-0.368031	0.302	0.38	1
Smim11	0.0203394	0.343148	0.422	0.362	1
Myo1e	0.0203535	-0.214188	0.495	0.583	1
Tnik	0.0203704	-0.225816	0.774	0.839	1
Inpp5a	0.0205036	-0.584768	0.11	0.161	1
Pbdc1	0.0206346	0.623505	0.157	0.11	1
Sod2	0.0206482	0.451282	0.275	0.22	1
Eif4g3	0.0206985	-0.21618	0.588	0.666	1
5730455P16Rik	0.0207192	-0.458658	0.13	0.186	1
Midn	0.0208005	-0.411835	0.153	0.214	1
Lrrfip2	0.0208635	-0.358022	0.385	0.459	1
Cfdp1	0.0208834	0.327858	0.505	0.467	1
Fam160a2	0.020993	-0.591988	0.075	0.12	1
Rps6ka3	0.0210381	-0.278324	0.464	0.531	1
Hsbp1	0.0210708	0.287759	0.511	0.463	1
Zfp317	0.0211235	0.677688	0.126	0.083	1
Afg3l1	0.0211268	-0.394154	0.147	0.207	1
Traf2	0.0211357	0.56553	0.176	0.123	1
Abce1	0.021139	-0.296894	0.186	0.254	1
Gm26802	0.0212439	-0.101618	0.091	0.14	1
Sh3pxd2a	0.0212574	-0.442672	0.209	0.271	1
Fbxw17	0.0212915	0.548569	0.23	0.18	1
Dis3l2	0.0213056	-0.225698	0.586	0.67	1
Ndel1	0.0214237	-0.364292	0.311	0.387	1
Cnpy3	0.0214539	-0.567653	0.081	0.127	1
Cdc42ep1	0.0216218	-0.333415	0.207	0.271	1
Ccdc22	0.0216249	0.84953	0.114	0.074	1
Pard3	0.0217226	-0.372667	0.551	0.607	1
Itfg2	0.0218508	0.712838	0.151	0.108	1
Eif4enif1	0.0218802	-0.532122	0.137	0.19	1
Ubap2	0.0219974	-0.343061	0.182	0.245	1
Rbfox2	0.0220801	-0.352349	0.648	0.713	1
Nfkbia	0.0221045	0.271487	0.487	0.423	1
Eif3k	0.0221572	0.16088	0.793	0.75	1
Ly6e	0.0221898	-0.29402	0.321	0.404	1
Mlycd	0.0222845	0.586984	0.157	0.11	1
Per3	0.0223217	-0.370787	0.164	0.228	1
Zfp568	0.022377	-0.170099	0.673	0.731	1
Slco2a1	0.0223948	0.768096	0.11	0.07	1
Sgk1	0.0225791	-0.195639	0.352	0.448	1
Ids	0.0227361	0.609858	0.145	0.099	1
Cbfb	0.022823	-0.231487	0.271	0.347	1
Kcnn3	0.0228327	-0.350676	0.393	0.455	1
Fkbp9	0.0228352	-0.35139	0.236	0.298	1
Tspan4	0.0229475	0.540571	0.18	0.129	1
Frg1	0.0229945	0.518841	0.302	0.25	1
Dlc1	0.0231279	-0.246596	0.095	0.142	1
Sde2	0.0231285	0.631753	0.24	0.19	1
Unc45a	0.0232036	-0.348208	0.201	0.268	1
Txndc9	0.0232446	0.307423	0.315	0.262	1
Secisbp2l	0.0232701	-0.849335	0.128	0.176	1
Nus1	0.0234325	0.892406	0.124	0.083	1
Nt5dc1	0.0234364	-0.353358	0.178	0.239	1
Ccdc162	0.0234555	-0.558706	0.141	0.192	1
Pspc1	0.02347	-0.3877	0.228	0.298	1
Leng9	0.0234708	-0.652818	0.062	0.102	1
Clcf1	0.0234816	-0.486386	0.122	0.175	1
Wwp2	0.0234977	-0.804592	0.143	0.194	1
Gm16599	0.023601	-0.345012	0.335	0.416	1
Appbp2	0.0236382	-0.40279	0.273	0.347	1
Firre	0.023655	-0.628608	0.124	0.175	1
Smarce1	0.0236673	-0.215587	0.199	0.264	1
Tead1	0.0237007	-0.328167	0.524	0.588	1
Snx10	0.0237339	-0.572997	0.066	0.108	1
Kmt2d	0.023736	-0.285381	0.161	0.22	1
Nrep	0.0237397	-0.145344	0.234	0.313	1
Cited2	0.023754	0.653829	0.385	0.342	1
Park7	0.0237925	0.244402	0.704	0.681	1
Snx7	0.0237993	-0.865067	0.072	0.114	1
Atp5j	0.02382	0.150351	0.774	0.74	1
Gga1	0.0238417	-0.652434	0.099	0.146	1
Eloc	0.023854	0.391806	0.4	0.357	1
Fam76a	0.0238743	-0.325315	0.273	0.347	1
Sgpl1	0.0239193	-0.533418	0.089	0.137	1
Mrps9	0.0239252	-0.494585	0.186	0.247	1
Zfp651	0.0240353	-0.430439	0.114	0.167	1
Dstyk	0.0240685	-0.419464	0.205	0.271	1
Btbd8	0.0240894	-0.665247	0.066	0.108	1
Ephb1	0.0241384	-0.473904	0.077	0.121	1
Trp53	0.0241738	0.350177	0.395	0.351	1
Tomm20	0.0242674	0.34096	0.493	0.457	1
Scyl3	0.024284	-0.681182	0.062	0.102	1
Sh3bgrl3	0.0242884	0.48257	0.242	0.19	1
Ick	0.0243243	-0.476207	0.13	0.184	1
Zc3h15	0.0243344	0.371828	0.377	0.321	1
Ank2	0.0243789	-0.130012	0.509	0.626	1
2210016F16Rik	0.0243864	0.555964	0.172	0.125	1
Tom1l2	0.0243936	-0.289861	0.331	0.4	1
Atp1a2	0.0244922	-0.299721	0.449	0.518	1
Lyrm2	0.0246838	-0.806258	0.083	0.125	1
Sec61a2	0.0248615	0.485363	0.271	0.218	1
Ube2e2	0.0249455	-0.185523	0.555	0.634	1
Tmem131l	0.0250241	-0.446621	0.197	0.256	1
Myo9a	0.0251058	0.311572	0.489	0.435	1
Tmsb4x	0.0251314	-0.210034	0.95	0.943	1
Rasa1	0.0251387	-0.319052	0.34	0.412	1
Fam168b	0.0251435	-0.366247	0.288	0.362	1
Nr3c1	0.0251576	-0.282233	0.54	0.602	1
Islr	0.0253978	-0.305	0.149	0.207	1
Ncoa2	0.0254059	-0.316534	0.52	0.586	1
Cdc42se1	0.0255487	-0.533236	0.093	0.14	1
Maml1	0.0256025	-0.794799	0.091	0.135	1
Dock4	0.0256271	-0.327069	0.304	0.378	1
Ptar1	0.0256962	-0.155879	0.19	0.256	1
Eef1g	0.0257466	0.193796	0.797	0.778	1
Gnl3l	0.0258331	-0.636398	0.093	0.139	1
Vdac2	0.0258359	0.259308	0.555	0.503	1
P4ha1	0.0259234	0.65868	0.3	0.25	1
Cdkal1	0.0259329	-0.355243	0.449	0.516	1
Guk1	0.0259348	-0.481262	0.207	0.269	1
Hikeshi	0.0259489	0.423743	0.3	0.247	1
Arhgap18	0.0259927	0.340374	0.255	0.199	1
Kdm5d	0.026094	0.668084	0.143	0.101	1
Nxn	0.0261607	-0.237529	0.337	0.416	1
Bbs9	0.0261985	0.336987	0.302	0.245	1
Smarcb1	0.0262209	-0.358479	0.182	0.245	1
Xpo6	0.0262231	-0.424785	0.186	0.247	1
Taok1	0.0263046	-0.237069	0.443	0.516	1
Svep1	0.0263531	-0.282816	0.313	0.387	1
Tpr	0.0264056	0.286308	0.592	0.554	1
Mblac2	0.0264581	-0.305787	0.267	0.332	1
Rnf126	0.0265769	0.540649	0.133	0.089	1
Gfra1	0.0266101	-0.243158	0.342	0.414	1
Etv5	0.0266507	-0.450243	0.164	0.228	1
Mau2	0.0267802	0.442129	0.277	0.224	1
Irf2	0.0269832	0.23792	0.52	0.469	1
Hp1bp3	0.0271079	0.293389	0.468	0.433	1
Slc27a1	0.027145	-0.571951	0.155	0.213	1
2310009A05Rik	0.0273896	-0.69748	0.081	0.123	1
Anxa4	0.0274861	-0.367067	0.275	0.34	1
Ptprs	0.0275541	-0.416381	0.106	0.154	1
Sfi1	0.0275942	-0.661085	0.099	0.144	1
Med30	0.0276841	0.562397	0.304	0.252	1
Nxpe3	0.0277487	-0.752524	0.108	0.154	1
Evl	0.0278008	-0.45462	0.222	0.281	1
9530026P05Rik	0.0280564	0.506752	0.369	0.311	1
Srebf1	0.0281129	-0.395273	0.075	0.116	1
Arvcf	0.0281546	-0.195097	0.106	0.156	1
Zfp780b	0.0283014	-0.360896	0.062	0.102	1
Plekhm3	0.0286785	-0.371115	0.122	0.175	1
Psme4	0.0287397	-0.29322	0.443	0.51	1
Coro1c	0.0287789	-0.37939	0.219	0.283	1
Edf1	0.0288664	0.20668	0.644	0.624	1
Uba52	0.028867	0.266411	0.565	0.529	1
Ndufa7	0.028867	0.190605	0.737	0.736	1
Abl1	0.028877	-0.499222	0.205	0.264	1
Col5a3	0.0288988	-0.440624	0.315	0.376	1
Fbxl17	0.0289115	-0.24529	0.534	0.615	1
Ldlr	0.0289126	-0.418465	0.203	0.264	1
Ets2	0.0289169	-0.751078	0.064	0.102	1
Psmd11	0.029014	0.306272	0.439	0.385	1
Pebp1	0.0291337	0.189868	0.712	0.674	1
Wdr1	0.0292006	-0.235851	0.116	0.169	1
Tmem64	0.0292969	-0.304092	0.149	0.205	1
Tst	0.0293002	-0.356276	0.153	0.209	1
Ecm2	0.0293761	-1.0504	0.068	0.106	1
Abcf2	0.0294903	0.695518	0.145	0.102	1
Plce1	0.0295203	-0.561802	0.197	0.252	1
Mat2a	0.0296455	-0.15888	0.762	0.822	1
Mbtps2	0.0297312	-0.539544	0.139	0.188	1
Hmgcs1	0.0298102	-0.38256	0.135	0.186	1
Ube2i	0.0299606	0.231492	0.569	0.524	1
Hsp90ab1	0.0299814	0.115636	0.959	0.945	1
Bloc1s1	0.0300782	0.639663	0.172	0.127	1
Rnf24	0.0300903	-0.538951	0.093	0.139	1
Jup	0.0300988	-0.236289	0.404	0.49	1
1110051M20Rik	0.030129	-0.348796	0.277	0.345	1
Sec23b	0.030192	-0.478454	0.099	0.146	1
Pip4k2b	0.0304025	-0.499229	0.097	0.144	1
Mrfap1	0.0304694	0.186334	0.702	0.655	1
Akap13	0.030504	-0.197224	0.594	0.672	1
Hist1h1e	0.0305116	0.495537	0.141	0.097	1
Rgs2	0.0305962	-0.574814	0.106	0.154	1
Pou2f1	0.0306176	-0.232777	0.319	0.398	1
Atxn7l1	0.0306411	-0.383443	0.337	0.406	1
Mrpl42	0.0308422	-0.224453	0.3	0.38	1
Csad	0.0309396	-0.483515	0.126	0.173	1
Tet3	0.0310861	-0.372445	0.263	0.321	1
Coq10b	0.0311077	-0.460412	0.29	0.357	1
Ssu72	0.0311235	0.302326	0.377	0.319	1
Brd2	0.0311799	-0.28274	0.4	0.471	1
Ttc8	0.0312365	-0.388194	0.118	0.171	1
Msh3	0.0313426	-0.387601	0.164	0.218	1
Ppp1r10	0.0314662	-0.310825	0.352	0.429	1
Tmem41b	0.0314909	-0.180243	0.104	0.152	1
Eif4a2	0.0314967	0.267014	0.681	0.676	1
Ctsf	0.0314974	0.513435	0.188	0.142	1
Tbl1xr1	0.0315733	-0.208211	0.277	0.34	1
P2rx4	0.0315877	-0.502578	0.077	0.12	1
Sgip1	0.0316069	-0.210306	0.389	0.459	1
Hsf2	0.0316131	-0.588952	0.077	0.118	1
Grsf1	0.0316323	-0.261445	0.097	0.146	1
2025-09-07	0.0316625	0.231955	0.615	0.571	1
Gcc2	0.0319342	0.491373	0.232	0.184	1
Prkar2b	0.0319537	-0.623653	0.106	0.152	1
Rhobtb3	0.0319721	-0.622948	0.143	0.194	1
Strbp	0.0319994	-0.153201	0.344	0.417	1
Cdkn1b	0.0322268	0.366157	0.337	0.288	1
0610043K17Rik	0.0323326	-0.350132	0.101	0.148	1
Crispld2	0.0324409	-0.450873	0.164	0.222	1
Ncl	0.0324726	0.245089	0.77	0.751	1
Srp14	0.0325534	0.247118	0.522	0.488	1
Zfp397	0.0325986	0.60822	0.222	0.175	1
Uqcrh	0.0326769	0.148626	0.884	0.816	1
Mgat5	0.0327418	-0.427789	0.11	0.156	1
Tex261	0.0327795	0.363611	0.311	0.258	1
Nav1	0.0328139	-0.190241	0.824	0.861	1
Gnb1	0.0328692	-0.184398	0.596	0.687	1
Qtrt1	0.0329487	0.821547	0.141	0.101	1
Atp7a	0.0329501	-0.369339	0.213	0.273	1
Nedd8	0.033007	0.293274	0.617	0.581	1
Hsd17b12	0.0331337	-0.472599	0.137	0.184	1
Pitpna	0.0332901	-0.357516	0.34	0.417	1
Gpr180	0.033306	-0.821321	0.064	0.101	1
N4bp2l2	0.0333269	0.248107	0.484	0.435	1
Krit1	0.0335075	-0.370677	0.3	0.366	1
Smim4	0.0335648	-0.400281	0.145	0.197	1
B3gntl1	0.0336004	-0.841532	0.077	0.116	1
Wapl	0.0336165	0.187556	0.532	0.478	1
Derl2	0.0336812	0.647025	0.164	0.121	1
Oaf	0.033871	-0.520324	0.064	0.102	1
Adsl	0.0339064	-0.606992	0.099	0.144	1
Fat1	0.0340267	-0.900581	0.089	0.131	1
Ubl4a	0.0340422	0.617853	0.11	0.072	1
Plcd3	0.0340663	-0.458162	0.172	0.224	1
Gm47283	0.034202	0.278806	0.333	0.279	1
Copa	0.0344498	-0.186703	0.437	0.516	1
Btaf1	0.0344683	-0.158747	0.286	0.361	1
Furin	0.0345758	-0.357575	0.147	0.203	1
2900026A02Rik	0.0346885	-0.30253	0.149	0.205	1
Gm20342	0.0347768	-0.430332	0.072	0.112	1
Selenot	0.0348531	-0.223587	0.257	0.324	1
Laptm4a	0.0349537	0.142187	0.824	0.805	1
Fez2	0.0349673	-0.614795	0.085	0.127	1
Trim26	0.0350337	0.455951	0.172	0.127	1
Sntb1	0.0350764	-0.692387	0.089	0.131	1
Adamts12	0.0350934	-0.448735	0.234	0.298	1
Eif4ebp1	0.0351903	0.365446	0.321	0.269	1
Cfh	0.035279	0.270417	0.71	0.687	1
Dach1	0.0353592	-0.417091	0.128	0.176	1
Hira	0.0354474	-0.42433	0.161	0.211	1
A4galt	0.0355377	-0.302998	0.139	0.19	1
Exoc6	0.0356029	-0.636273	0.112	0.159	1
Nfia	0.0356879	-0.12645	0.977	0.994	1
Angpt1	0.035731	-0.628633	0.126	0.175	1
Ndrg1	0.0358223	0.274431	0.534	0.484	1
Pik3ca	0.0359185	0.351644	0.383	0.328	1
Scaf1	0.0359704	-0.359751	0.161	0.216	1
Rsl1d1	0.0360443	0.27807	0.406	0.366	1
Arfgap1	0.0360471	-0.379822	0.143	0.197	1
Atp5md	0.0361257	-0.189462	0.466	0.55	1
Prdx6	0.0362417	0.266463	0.507	0.465	1
Angptl2	0.0362457	-0.302385	0.104	0.15	1
Cers6	0.0362999	-0.455563	0.139	0.186	1
Wasf2	0.0364636	0.236128	0.598	0.584	1
Unk	0.0365093	-0.527239	0.157	0.209	1
Sdhc	0.0366516	0.572583	0.271	0.226	1
Tmub2	0.0368954	-0.505131	0.079	0.12	1
Fbxl7	0.0370867	-0.928873	0.135	0.178	1
Pcsk7	0.0371175	-0.429188	0.159	0.211	1
Tafa5	0.0372813	-0.716342	0.072	0.112	1
Usp33	0.037362	-0.242712	0.215	0.277	1
Arf4	0.0373958	-0.242553	0.64	0.683	1
Tmem59	0.0375454	0.206916	0.656	0.613	1
Tspan3	0.0375919	-0.24564	0.398	0.465	1
Acot1	0.0377998	0.527554	0.159	0.116	1
Eif2s3y	0.0378908	0.168736	0.321	0.264	1
Slitrk5	0.037939	-0.408221	0.11	0.157	1
Mdh2	0.0380034	0.24485	0.509	0.48	1
Sdccag8	0.0380455	-0.349628	0.141	0.19	1
Zfp532	0.0380695	-0.452563	0.137	0.19	1
Cdkl3	0.0380823	-0.664709	0.068	0.104	1
Rpl34	0.0381675	0.109926	0.961	0.92	1
Samd4b	0.0383198	-0.33751	0.207	0.268	1
Msi2	0.0383209	-0.291319	0.592	0.643	1
Txndc17	0.038507	0.365158	0.424	0.387	1
Ptms	0.0389812	-0.16934	0.72	0.776	1
Safb2	0.0390146	-0.213568	0.253	0.324	1
Phkb	0.0390172	-0.447645	0.234	0.288	1
Zc3h7a	0.0390568	-0.495123	0.203	0.252	1
Dhx9	0.0391441	-0.315587	0.255	0.321	1
Dnajc7	0.0392153	-0.178623	0.356	0.431	1
Wipf2	0.0392186	-0.374088	0.135	0.184	1
Ncoa5	0.0392349	-0.224189	0.193	0.256	1
Vps28	0.0392518	0.397588	0.315	0.271	1
Ypel5	0.0394801	-0.332371	0.093	0.139	1
Musk	0.0395956	-0.330773	0.333	0.402	1
Gramd1b	0.039622	-0.384675	0.168	0.22	1
A430005L14Rik	0.0396525	0.635056	0.172	0.131	1
Pank2	0.0396772	0.408067	0.226	0.18	1
Fhad1	0.0397107	-0.372963	0.068	0.106	1
Scamp1	0.0397973	-0.335799	0.145	0.197	1
Hnrnph2	0.0398809	0.190708	0.379	0.324	1
Trim8	0.0399571	-0.311568	0.226	0.285	1
Orc6	0.039966	-0.166539	0.209	0.277	1
Des	0.0400243	0.249614	0.785	0.772	1
Rtcb	0.0401259	0.300649	0.364	0.321	1
Slc35f5	0.0402061	-0.330839	0.108	0.154	1
Scyl1	0.0402201	-0.322152	0.093	0.135	1
Micu1	0.0402285	-0.205746	0.377	0.461	1
Sorcs2	0.0403233	-0.507344	0.174	0.226	1
Prdx2	0.0403891	0.288428	0.586	0.558	1
Tor1a	0.0404155	0.559161	0.149	0.108	1
Enox1	0.0405581	-0.870698	0.095	0.135	1
Zscan26	0.040636	0.408482	0.302	0.262	1
Stimate	0.0407058	-0.565722	0.066	0.102	1
Vsig10	0.0407516	0.365721	0.327	0.273	1
Nop10	0.040895	0.30302	0.499	0.459	1
Tgfb2	0.0408992	-0.594926	0.19	0.245	1
Atp2a1	0.0410153	-0.531219	0.145	0.197	1
Phrf1	0.0410448	-0.267251	0.222	0.288	1
Rnf217	0.0411477	-0.269492	0.391	0.465	1
Iws1	0.0411604	-0.37684	0.23	0.288	1
Clcn5	0.0411631	-0.258415	0.725	0.787	1
Vgll3	0.0412961	-0.284257	0.437	0.514	1
Pdcd6ip	0.0413982	-0.239756	0.199	0.264	1
Mib1	0.0415959	-0.211319	0.362	0.438	1
Aup1	0.0415996	0.556557	0.155	0.112	1
Acbd3	0.041618	-0.427087	0.217	0.275	1
Rpl23a	0.0416302	0.12819	0.942	0.898	1
Napa	0.0416592	0.318725	0.383	0.343	1
Fer	0.0417234	-0.286747	0.319	0.389	1
Clta	0.0417871	0.159892	0.718	0.67	1
Polr2h	0.0418635	0.461559	0.236	0.188	1
Uba2	0.0420137	0.233385	0.34	0.285	1
Ankrd50	0.0420156	-0.361753	0.11	0.156	1
Nol10	0.0422002	-0.201491	0.11	0.156	1
Stx18	0.0422064	-0.461628	0.13	0.178	1
Mtch1	0.0422155	-0.167989	0.571	0.632	1
Eif5a	0.0422992	0.15694	0.642	0.617	1
Cpeb1	0.042402	-0.252488	0.362	0.431	1
Pnpla8	0.0426074	0.377524	0.35	0.306	1
Rps15	0.0429621	0.126299	0.975	0.949	1
Wipf1	0.0431498	-0.206257	0.524	0.584	1
Maco1	0.0432141	-0.270793	0.253	0.315	1
Fam168a	0.0433246	-0.294274	0.503	0.569	1
Ap1b1	0.0433316	-0.400092	0.091	0.133	1
Ift172	0.0434418	-0.619507	0.075	0.112	1
Tex10	0.0434494	-0.309553	0.101	0.146	1
Ncln	0.0435164	-0.558149	0.072	0.11	1
Jag1	0.0435636	-0.359769	0.224	0.279	1
Map4	0.0437418	-0.402462	0.545	0.603	1
Pak2	0.0438586	-0.136395	0.424	0.497	1
Papola	0.0440319	0.192525	0.545	0.51	1
Vmp1	0.044319	0.244163	0.395	0.334	1
Taf2	0.0444824	-0.272675	0.12	0.169	1
Slc25a32	0.0446275	0.692965	0.104	0.068	1
Ppip5k2	0.0446479	-0.583554	0.072	0.11	1
Gpd1l	0.0447711	0.611982	0.18	0.137	1
Ybx1	0.0448878	0.135545	0.901	0.875	1
Ctsz	0.0452022	0.19026	0.692	0.674	1
Nr1d1	0.0452063	-0.179812	0.36	0.438	1
Asap3	0.0452552	-0.336629	0.228	0.283	1
Nup153	0.0453707	-0.423911	0.155	0.207	1
Asah1	0.0453717	-0.305455	0.248	0.309	1
Ncam1	0.0453723	-0.0996114	0.901	0.93	1
Nudc	0.0454607	0.2712	0.503	0.472	1
Ndufa2	0.0455082	0.199027	0.72	0.704	1
Plekhj1	0.0458356	0.355246	0.319	0.277	1
Gpc6	0.0458618	-0.520693	0.099	0.14	1
Nsd3	0.0459721	-0.264225	0.563	0.634	1
Xpnpep3	0.0460771	0.564936	0.143	0.102	1
Rnf146	0.0460931	0.450586	0.257	0.214	1
Il11ra1	0.0461623	0.162833	0.671	0.634	1
Tex2	0.0462187	-0.763627	0.089	0.127	1
Hectd4	0.0465234	-0.165493	0.205	0.266	1
Snx3	0.046567	0.0850244	0.489	0.427	1
Trmt1l	0.0466689	0.373181	0.19	0.144	1
Tmem50a	0.0469204	0.282488	0.53	0.497	1
Fbxo17	0.0469426	0.79351	0.135	0.099	1
Fbl	0.0470435	0.312006	0.418	0.387	1
Ube2m	0.0472334	-0.218629	0.253	0.321	1
Supt4a	0.0473338	0.449666	0.333	0.294	1
Hnrnpa1	0.047367	0.22701	0.692	0.651	1
Mms19	0.0473855	0.472647	0.178	0.133	1
Eif4b	0.0474737	0.268686	0.547	0.501	1
Ubn2	0.0474879	-0.104674	0.528	0.603	1
Ufl1	0.0475342	-0.346386	0.164	0.214	1
Upf3a	0.0475693	-0.254591	0.116	0.165	1
Otub1	0.0476696	0.663374	0.186	0.148	1
Otud6b	0.0477599	-0.358191	0.139	0.186	1
Hnrnpa0	0.0478075	0.15319	0.727	0.713	1
Rprd1a	0.0479125	-0.319332	0.188	0.249	1
Map1b	0.0479283	-0.222063	0.743	0.793	1
Nlgn2	0.048055	-0.439363	0.11	0.154	1
Ncoa3	0.0482437	-0.498454	0.164	0.213	1
Ift27	0.0485459	-0.2894	0.174	0.231	1
Clybl	0.0485664	-0.495101	0.143	0.194	1
S100a10	0.0485904	0.155764	0.735	0.698	1
Rexo4	0.0486655	0.624772	0.114	0.078	1
Wdfy3	0.0486767	-0.218148	0.458	0.526	1
Ost4	0.0486891	0.205287	0.588	0.55	1
Ccn1	0.0486904	-0.442005	0.172	0.218	1
Stk16	0.0487057	0.501582	0.207	0.165	1
B230219D22Rik	0.0487216	0.305669	0.472	0.429	1
Gnptab	0.0487621	-0.615431	0.141	0.188	1
Pacsin2	0.0489531	-0.289551	0.3	0.357	1
Carmil1	0.0490722	-0.565625	0.135	0.178	1
Anapc16	0.0492928	0.270515	0.489	0.45	1
Mat2b	0.0494804	0.415024	0.269	0.224	1
Mtss1	0.0495438	-0.26202	0.251	0.309	1
Airn	0.0495486	-0.145714	0.93	0.956	1
Lamtor3	0.0497389	0.452727	0.255	0.207	1
Tmem178b	0.0497522	-0.338072	0.207	0.262	1
Ftl1	0.049768	0.211625	0.772	0.744	1
mt-Nd5	0.0498491	-0.131891	0.853	0.879	1
Ubl5	0.0499378	0.284428	0.584	0.579	1
Agpat4	0.0499486	0.473958	0.135	0.097	1
Dcaf7	0.0500227	0.317526	0.174	0.131	1
Csnk1a1	0.0500501	-0.214998	0.654	0.715	1
S100a4	0.0501098	0.589441	0.101	0.068	1
Gpx1	0.0501107	0.551548	0.182	0.142	1
Snrnp70	0.0502228	0.174247	0.708	0.679	1
Bhlhe40	0.0502456	-0.141614	0.257	0.321	1
Tmem234	0.0504321	0.331679	0.524	0.49	1
Map3k14	0.0505404	-0.290581	0.242	0.306	1
Urgcp	0.0505898	-0.294695	0.215	0.277	1
Vma21	0.0506147	-0.203691	0.213	0.269	1
Mcu	0.0507282	-0.201536	0.547	0.624	1
Cep170	0.0508177	-0.248323	0.197	0.254	1
Stat5b	0.0508978	-0.190685	0.46	0.528	1
Mapk1ip1	0.0509256	-0.628898	0.068	0.102	1
Ltn1	0.0510387	-0.326602	0.182	0.237	1
Metap1d	0.0510723	-0.329048	0.211	0.268	1
Ctdspl	0.0511117	0.198937	0.636	0.607	1
Tubgcp2	0.0512339	-0.686937	0.097	0.137	1
Far1	0.0513399	-0.22307	0.255	0.326	1
Pxdn	0.0514092	-0.213174	0.205	0.26	1
Pigt	0.0514527	-0.547348	0.091	0.131	1
Ncoa4	0.0514787	-0.187554	0.135	0.184	1
Sem1	0.0515928	0.186947	0.727	0.717	1
Commd6	0.0516052	0.46057	0.222	0.176	1
Tmem39a	0.0516576	-0.513853	0.12	0.165	1
Parp8	0.05168	-0.492055	0.18	0.233	1
Gm48742	0.0517796	-0.378184	0.155	0.203	1
Usp49	0.051801	-0.700477	0.068	0.102	1
Tsn	0.051809	0.325489	0.522	0.509	1
Sema6a	0.0518247	-0.180533	0.923	0.92	1
Ndufc1	0.0518843	-0.262794	0.474	0.539	1
Acadsb	0.0519407	-0.289393	0.329	0.395	1
Setd2	0.0519637	-0.26348	0.375	0.435	1
Agap1	0.0520308	-0.262712	0.578	0.638	1
Ppp6r3	0.0520411	-0.243507	0.46	0.531	1
Mpst	0.0521356	0.400928	0.337	0.292	1
Aco1	0.0521677	-0.58341	0.087	0.127	1
Cox14	0.0522116	0.342543	0.356	0.311	1
2310039H08Rik	0.0522781	-0.113213	0.095	0.139	1
Tada2a	0.0522801	-0.617968	0.126	0.167	1
2610507B11Rik	0.0523603	-0.27138	0.219	0.277	1
Dnm2	0.0523633	-0.194689	0.217	0.277	1
Rassf1	0.052393	-0.375281	0.261	0.321	1
Ccdc77	0.0526189	0.636528	0.114	0.08	1
Pign	0.0526341	-0.375825	0.151	0.197	1
Xrcc1	0.0529248	-0.409937	0.106	0.148	1
Rrp15	0.0529453	0.372598	0.236	0.194	1
AC149090.1	0.053009	-0.301991	0.261	0.326	1
Thoc5	0.0531395	-0.435657	0.075	0.11	1
Gpc4	0.0531609	-0.284904	0.18	0.233	1
St3gal3	0.0532429	-0.304003	0.222	0.281	1
Kif13a	0.0533083	-0.197156	0.319	0.387	1
Babam1	0.0533896	0.483085	0.226	0.182	1
Rbm26	0.0534465	-0.170975	0.468	0.541	1
Car12	0.053716	-0.813467	0.072	0.108	1
Tomm7	0.0537389	0.181639	0.735	0.712	1
Mrln	0.0539628	-0.275666	0.435	0.505	1
Glipr2	0.054032	-0.369048	0.159	0.213	1
Cacna1d	0.0541034	-0.27563	0.435	0.497	1
Phactr2	0.054238	-0.27381	0.354	0.423	1
Fkbp8	0.0543373	0.425717	0.35	0.315	1
Dapk2	0.0543492	-0.508904	0.066	0.101	1
Gng5	0.054398	0.206612	0.636	0.596	1
Ackr3	0.0543984	-0.0697025	0.582	0.651	1
Klf9	0.0544147	0.126981	0.847	0.795	1
Rffl	0.0546449	-0.386346	0.128	0.173	1
Gal	0.0546791	-0.286218	0.395	0.455	1
Zkscan3	0.0548575	0.359804	0.313	0.262	1
Ppp2r5a	0.054918	0.389951	0.377	0.342	1
Tead3	0.055176	-0.43723	0.083	0.121	1
Eif6	0.0551768	0.410226	0.296	0.245	1
Gm17106	0.0553102	-0.490292	0.081	0.118	1
Leng1	0.055354	-0.360444	0.104	0.146	1
Bmyc	0.0553694	0.244819	0.66	0.639	1
Tmco1	0.055408	-0.226868	0.263	0.326	1
Fus	0.0554417	0.184768	0.807	0.799	1
Ppp2r3c	0.0554539	-0.570537	0.083	0.12	1
Bptf	0.0554564	-0.0770333	0.476	0.56	1
Egln1	0.0555539	0.461623	0.269	0.23	1
Slc39a7	0.0557811	0.495851	0.226	0.184	1
Stt3b	0.0557854	-0.304925	0.445	0.512	1
Serpinf1	0.0558847	-0.603051	0.066	0.101	1
Yeats2	0.0559017	-0.23832	0.176	0.233	1
Naa35	0.0559475	-0.286435	0.153	0.201	1
Rap2a	0.0559833	-0.49758	0.072	0.108	1
Syne1	0.0560614	-0.328794	0.269	0.324	1
Apbb2	0.0561005	-0.339853	0.217	0.271	1
Hspb2	0.0562072	-0.235276	0.075	0.112	1
Itpa	0.056229	0.755575	0.124	0.091	1
Ell2	0.0562966	-0.382641	0.12	0.163	1
Paip2	0.0563229	0.206465	0.611	0.588	1
Rpl36	0.0563346	0.0859471	0.979	0.945	1
Jarid2	0.0563971	-0.227603	0.513	0.586	1
Ctif	0.0565037	-0.22345	0.234	0.296	1
Spcs1	0.0569399	0.232653	0.474	0.438	1
Uxs1	0.0570381	-0.339012	0.135	0.184	1
Rhoc	0.0571454	-0.0893978	0.24	0.306	1
Hacd1	0.0571579	-0.569065	0.155	0.203	1
Pcdh9	0.057292	-0.483881	0.188	0.233	1
St7	0.057299	-0.207506	0.176	0.228	1
Rapgef1	0.0573192	-0.429714	0.217	0.273	1
Nelfcd	0.0574115	-0.36856	0.095	0.135	1
Ar	0.0575683	-0.115049	0.576	0.653	1
Rasa3	0.0575917	-0.455065	0.232	0.283	1
Sirt3	0.0576715	-0.56257	0.072	0.108	1
Sfr1	0.0577257	0.178769	0.594	0.575	1
Cavin2	0.0577567	-0.151073	0.727	0.78	1
Rsf1	0.0577652	-0.227882	0.381	0.44	1
Nckap1	0.0579505	-0.244942	0.414	0.478	1
Inpp4a	0.0579608	0.638947	0.13	0.095	1
Shmt1	0.0579933	-0.328774	0.068	0.102	1
Ppl	0.0580057	0.251197	0.306	0.258	1
Rpl10-ps3	0.0580767	0.536222	0.19	0.152	1
Aldh6a1	0.0581249	0.445286	0.28	0.233	1
Fgf12	0.0582361	-0.50585	0.112	0.152	1
Pdlim7	0.0582453	-0.494175	0.077	0.112	1
Tmem255a	0.0582716	0.397157	0.112	0.078	1
Nup160	0.0582857	-0.613509	0.147	0.19	1
Igf2r	0.058336	-0.197895	0.545	0.6	1
Ints9	0.0583626	-0.665115	0.091	0.129	1
Usp54	0.0583651	0.304752	0.439	0.402	1
Fam160b1	0.0583786	-0.747367	0.114	0.156	1
Dctn3	0.05842	0.424338	0.294	0.25	1
Nup35	0.0586694	0.457919	0.182	0.144	1
Purb	0.0587124	-0.256587	0.482	0.545	1
Hspa1b	0.0588015	0.358576	0.497	0.461	1
Elovl6	0.0589015	-0.336401	0.135	0.18	1
Rilpl1	0.0589356	-0.365282	0.133	0.176	1
Lrp10	0.0589586	-0.325664	0.13	0.178	1
Elp1	0.0590271	0.548628	0.215	0.176	1
Grasp	0.059032	-0.156803	0.18	0.235	1
Psmb4	0.0591175	0.251564	0.507	0.491	1
Mccc1	0.0592039	-0.511408	0.114	0.156	1
Fcgrt	0.0592209	0.316349	0.414	0.376	1
Arf3	0.0592315	-0.19801	0.104	0.146	1
Tcf20	0.0592818	-0.414113	0.207	0.26	1
3110082I17Rik	0.059362	-0.169015	0.114	0.157	1
Atp6v0c	0.059483	0.294817	0.569	0.567	1
Ndufb1-ps	0.0595571	-0.120836	0.505	0.581	1
Ercc1	0.0596569	0.559112	0.151	0.114	1
Exoc3	0.0596978	0.321471	0.298	0.25	1
Tnfrsf1a	0.0597302	0.68804	0.201	0.163	1
Gstm2	0.0597927	0.32094	0.267	0.216	1
Sumo2	0.0597973	0.152452	0.816	0.761	1
Nlk	0.0601071	-0.338672	0.209	0.266	1
Mfsd14b	0.0601642	-0.605873	0.081	0.116	1
Rexo1	0.0602644	0.564651	0.149	0.112	1
Sntb2	0.0603044	0.18022	0.513	0.474	1
Ccdc136	0.0603691	-0.371448	0.075	0.11	1
Nup188	0.0604318	0.733912	0.139	0.104	1
Smad3	0.060444	-0.255464	0.259	0.321	1
Zfp36l2	0.0604691	-0.237639	0.816	0.82	1
Mrpl9	0.0605191	0.356088	0.205	0.159	1
Klhl20	0.0605495	-0.437716	0.072	0.108	1
Atp5g2	0.0608872	0.149964	0.818	0.765	1
Sfxn1	0.0610181	-0.464081	0.128	0.171	1
Cct3	0.0610195	0.241692	0.449	0.412	1
Robo1	0.0610384	-0.276539	0.466	0.524	1
Cox8b	0.0610404	-0.710901	0.075	0.108	1
Atp2b4	0.0610955	-0.250618	0.42	0.486	1
Senp3	0.0611237	-0.231648	0.104	0.146	1
Ptpn14	0.0612051	-0.457052	0.188	0.235	1
Ubr5	0.0613075	-0.201405	0.429	0.499	1
Tcaim	0.0613256	0.539161	0.116	0.082	1
Socs4	0.0613424	0.692707	0.12	0.087	1
Cdk10	0.0613546	-0.471881	0.079	0.116	1
Med26	0.0614352	-0.597097	0.106	0.144	1
Dnajc24	0.0615351	-0.178808	0.149	0.199	1
Atg12	0.0616914	0.496832	0.166	0.127	1
Atp6v1h	0.0617698	-0.472512	0.176	0.22	1
P2rx7	0.061772	-0.598654	0.079	0.114	1
Psmb8	0.0618718	0.43148	0.164	0.127	1
Dhx40	0.0620544	0.415308	0.178	0.137	1
Kdm7a	0.0621567	-0.10368	0.277	0.343	1
Tnfsf12	0.0623306	0.295992	0.354	0.311	1
Dnase1l1	0.0624017	0.622651	0.242	0.203	1
Irf2bp2	0.062493	-0.172679	0.323	0.406	1
Hnrnpk	0.0625255	0.200439	0.778	0.77	1
Arhgap10	0.0625831	0.50418	0.203	0.159	1
Mapk8ip1	0.0625831	-0.313901	0.079	0.116	1
Med7	0.0626098	0.524181	0.126	0.089	1
Stxbp3	0.0626618	0.409072	0.273	0.23	1
Pstpip2	0.0627107	-0.20984	0.29	0.353	1
Lsm14a	0.0627154	0.220328	0.333	0.29	1
Prox1	0.0627657	-0.245649	0.542	0.59	1
Sfmbt1	0.0628586	-0.430132	0.114	0.156	1
Rpl36a	0.0628642	0.121356	0.95	0.894	1
Zfp266	0.0629442	-0.199313	0.275	0.336	1
Piezo2	0.0630793	0.233054	0.288	0.233	1
Cxxc5	0.0632084	-0.215643	0.516	0.56	1
Camk2g	0.0634423	-0.241466	0.147	0.194	1
Actr10	0.0634974	0.292974	0.375	0.334	1
Ptpn2	0.0636342	-0.360398	0.201	0.254	1
Ppp6r2	0.0637173	-0.380264	0.178	0.228	1
Cpq	0.0637863	-0.245171	0.557	0.584	1
Clic1	0.0638487	0.352189	0.317	0.273	1
Zfp36	0.0640357	-0.0911598	0.445	0.501	1
Mrpl14	0.0640656	0.355589	0.313	0.266	1
Usp22	0.0641681	-0.359251	0.215	0.269	1
Mrpl57	0.0643261	0.353452	0.232	0.19	1
Kdm6a	0.0646962	-0.351904	0.271	0.324	1
Fbxw2	0.0647572	0.375295	0.246	0.201	1
Fech	0.0648581	-0.272961	0.193	0.247	1
Morf4l2	0.0651162	-0.171958	0.447	0.516	1
Atp6v1g1	0.0652401	0.148449	0.625	0.607	1
Ypel3	0.0653205	0.244575	0.569	0.556	1
Rbm48	0.0654133	0.647341	0.104	0.072	1
Ndufb10	0.0655162	0.236666	0.629	0.603	1
Hsp90aa1	0.065749	0.151553	0.749	0.729	1
Rb1cc1	0.0657611	0.24922	0.443	0.4	1
Vapa	0.0659003	0.206459	0.54	0.522	1
Rab14	0.0663135	0.249406	0.671	0.647	1
Rbbp4	0.0664554	0.213095	0.522	0.49	1
Mpzl1	0.0665245	-0.748195	0.091	0.127	1
Med13	0.0665339	-0.232215	0.435	0.495	1
Birc2	0.0665483	0.235155	0.317	0.264	1
Zfp704	0.0667914	-0.209061	0.277	0.338	1
Cox6b1	0.0668673	0.133236	0.758	0.725	1
Glul	0.0671661	0.25239	0.654	0.628	1
Myg1	0.0673156	0.523901	0.157	0.12	1
Xbp1	0.0675611	0.40181	0.404	0.378	1
Acad9	0.0677288	-0.529643	0.068	0.101	1
Phyhd1	0.0678549	-0.110848	0.11	0.154	1
Rbm7	0.0679397	0.383103	0.313	0.279	1
Crybg1	0.0679874	-0.334531	0.286	0.34	1
R3hcc1	0.0680265	0.662837	0.114	0.082	1
Cep164	0.0681563	-0.328436	0.093	0.131	1
Hs2st1	0.0682664	-0.263358	0.362	0.423	1
Slc2a3	0.0685561	-0.314467	0.101	0.14	1
Rab1a	0.0687014	-0.187145	0.356	0.431	1
Ndufa4	0.0687256	0.167221	0.737	0.725	1
Ssh2	0.0688623	0.167462	0.882	0.88	1
Pxn	0.069026	-0.53267	0.099	0.137	1
1300002E11Rik	0.069064	-0.22365	0.083	0.121	1
Msl3	0.069354	0.569927	0.166	0.129	1
Slain2	0.0694151	-0.201562	0.224	0.287	1
Atat1	0.0695962	-0.372495	0.079	0.114	1
Tsc22d2	0.0696364	-0.160083	0.311	0.372	1
Rnf168	0.0697717	0.696704	0.108	0.076	1
Id3	0.0698895	0.290466	0.689	0.677	1
Gm17276	0.0700263	-0.0931129	0.17	0.222	1
Sirt5	0.0701002	0.520432	0.178	0.139	1
Bnip3l	0.070173	0.326709	0.449	0.425	1
Suclg2	0.070233	-0.300712	0.253	0.307	1
Arhgef6	0.0702697	-0.272937	0.166	0.216	1
Sik2	0.0702794	-0.2772	0.308	0.368	1
Ralgapa2	0.0702827	-0.31588	0.197	0.252	1
Gtdc1	0.0703051	-0.0494306	0.226	0.285	1
Nxf1	0.0703396	-0.527288	0.087	0.121	1
Csnk1e	0.0706897	0.361083	0.308	0.271	1
Dguok	0.0707566	0.264584	0.352	0.309	1
Nabp2	0.0708033	-0.119072	0.201	0.258	1
Lmna	0.0710498	-0.295924	0.528	0.588	1
Lars	0.0711188	-0.279242	0.242	0.3	1
Slc43a3	0.0711868	0.15112	0.764	0.727	1
Bcl2l13	0.0712148	-0.397581	0.147	0.192	1
Rnf150	0.0713503	-0.305143	0.246	0.298	1
mt-Co2	0.0713707	-0.0551442	1	1	1
Spock3	0.0713926	-0.380323	0.263	0.311	1
Slc12a2	0.0714753	-0.480977	0.093	0.127	1
Eif4g1	0.0715433	-0.262188	0.356	0.421	1
Tbc1d19	0.0716809	-0.221004	0.124	0.169	1
8030462N17Rik	0.0716965	-0.38058	0.184	0.231	1
Ercc5	0.0718477	-0.22153	0.126	0.171	1
Dst	0.0719148	-0.304042	0.458	0.514	1
Ech1	0.0719152	0.33963	0.431	0.4	1
2610301B20Rik	0.0721545	-0.613894	0.095	0.133	1
Pdss1	0.0722371	-0.444895	0.106	0.144	1
Atl3	0.0722578	0.268407	0.282	0.237	1
Tiam2	0.072287	-0.64858	0.099	0.137	1
Amn1	0.0723036	0.418233	0.315	0.269	1
Efhd2	0.0727592	-0.112024	0.201	0.26	1
Tulp3	0.0728747	-0.170313	0.157	0.211	1
Gm28875	0.0728932	0.422643	0.135	0.099	1
Stim1	0.0729279	-0.473723	0.145	0.188	1
Psmd1	0.0729711	-0.36385	0.319	0.366	1
Nfatc3	0.0730424	-0.222182	0.232	0.287	1
Rpl36a-ps1	0.0730752	0.40155	0.147	0.11	1
Anxa11	0.0731474	-0.287355	0.385	0.448	1
Prpf3	0.0731595	-0.577365	0.097	0.135	1
Slc8b1	0.0731628	0.574084	0.18	0.148	1
Samm50	0.0733762	-0.110183	0.178	0.23	1
Mtdh	0.0733883	0.191476	0.679	0.685	1
Strn3	0.0734588	-0.218369	0.654	0.708	1
Cntln	0.0734921	-0.247713	0.246	0.302	1
Oaz1	0.0736003	0.129426	0.909	0.879	1
Crat	0.0736825	-0.479661	0.068	0.102	1
Wdr18	0.0737632	-0.232052	0.11	0.15	1
Sh3bp5	0.0738132	-0.469762	0.097	0.135	1
Slc44a1	0.073857	-0.295043	0.294	0.353	1
Gt(ROSA)26Sor	0.0739244	0.834871	0.104	0.074	1
Sarnp	0.0740208	0.178981	0.59	0.564	1
Ift81	0.0742137	-0.529566	0.124	0.163	1
Sec63	0.0744054	-0.203812	0.435	0.493	1
Kat2b	0.0744285	-0.164781	0.398	0.476	1
Thoc3	0.074603	-0.238088	0.093	0.131	1
Fbxo7	0.0746128	-0.477461	0.072	0.104	1
Edn3	0.0747042	-0.151791	0.586	0.645	1
Ivd	0.0748816	-0.352447	0.271	0.321	1
Cul4b	0.0748957	-0.363063	0.079	0.114	1
Castor2	0.0749695	-0.25992	0.149	0.194	1
Ccdc8	0.0749733	-0.403546	0.159	0.203	1
Rnase4	0.0751067	0.540514	0.184	0.146	1
Gtf3a	0.0752408	0.408951	0.188	0.15	1
Elob	0.0752874	0.141338	0.764	0.751	1
Hoxc11	0.0753155	-0.51728	0.097	0.133	1
Trim28	0.0753406	-0.336073	0.18	0.226	1
Spata5	0.0754809	-0.268703	0.315	0.372	1
Elp4	0.0754903	-0.248796	0.267	0.328	1
Sgca	0.0755288	-0.311635	0.153	0.199	1
Idi1	0.0755393	-0.366376	0.116	0.156	1
Bhlhb9	0.0755965	-0.305622	0.093	0.129	1
Rps19bp1	0.0756779	0.557335	0.153	0.118	1
Tmem33	0.0756919	0.585053	0.174	0.14	1
Pop5	0.0757691	0.363945	0.203	0.165	1
Strap	0.0757713	0.386024	0.275	0.233	1
Cerk	0.0760198	-0.299413	0.211	0.264	1
Dicer1	0.0761415	-0.346445	0.298	0.343	1
Eif5	0.0761887	0.283124	0.52	0.507	1
Rpl41	0.0761916	-0.0720913	0.963	0.934	1
Pcyox1	0.0762877	-0.345969	0.108	0.148	1
Rtca	0.0763049	-0.319372	0.085	0.121	1
Gm15635	0.0764185	0.486502	0.159	0.123	1
Pbx1	0.0764439	-0.24152	0.623	0.676	1
Emc2	0.0764742	-0.218668	0.174	0.226	1
Gm12940	0.0765029	-0.53391	0.089	0.125	1
Nf1	0.0766334	-0.124515	0.598	0.664	1
Cutc	0.0767883	0.678947	0.166	0.131	1
Rhbdd1	0.0771701	-0.359929	0.159	0.201	1
Gstz1	0.0771979	0.448551	0.157	0.12	1
Mast4	0.0772187	-0.290835	0.522	0.575	1
Ppp2r3d	0.077315	-0.267667	0.108	0.146	1
Gaa	0.0773185	-0.469076	0.139	0.18	1
Gstm5	0.0774199	-0.234092	0.205	0.256	1
Dennd1b	0.0774457	-0.369019	0.315	0.366	1
Xpo7	0.0774728	-0.266776	0.381	0.435	1
Ttf1	0.0775532	0.350823	0.122	0.089	1
Rplp2	0.0776054	0.0870225	0.965	0.947	1
Prmt5	0.0776214	0.548175	0.122	0.089	1
Snx12	0.077692	0.375589	0.28	0.239	1
Srpk1	0.0777644	0.568484	0.222	0.182	1
Pgm3	0.0777732	-0.386889	0.081	0.116	1
Adss	0.0780826	-0.239267	0.155	0.203	1
Aldh3b1	0.0781598	-0.386482	0.077	0.11	1
Nktr	0.0784578	-0.260668	0.563	0.609	1
Pde7a	0.0785442	-0.456791	0.149	0.192	1
Eml2	0.0785486	-0.325711	0.139	0.184	1
Dtymk	0.0785513	0.465245	0.296	0.264	1
Trappc5	0.0786884	-0.36854	0.097	0.135	1
Emc9	0.0787147	0.595168	0.126	0.093	1
Tpi1	0.0790152	0.401263	0.306	0.269	1
Lnpk	0.0790797	-0.467732	0.143	0.188	1
Emp3	0.0792272	-0.102784	0.443	0.535	1
Dhx30	0.0792371	-0.352473	0.259	0.317	1
Ramp2	0.0793081	-0.111172	0.35	0.421	1
Klhl13	0.0793081	-0.121927	0.356	0.416	1
Hdgfl3	0.0796113	0.250391	0.311	0.271	1
Kiz	0.0797352	0.351465	0.255	0.214	1
Cyp51	0.0797488	-0.489711	0.104	0.139	1
Cr1l	0.0797827	0.473078	0.253	0.222	1
Cep89	0.0798061	-0.474663	0.072	0.104	1
Aff2	0.0798521	-0.379418	0.18	0.226	1
Cwc15	0.0798997	0.35856	0.335	0.309	1
Scd1	0.0799095	-0.284935	0.188	0.237	1
Cpeb4	0.0799522	-0.221105	0.209	0.264	1
Tacc1	0.0800801	-0.120423	0.536	0.605	1
Dixdc1	0.0801464	0.272661	0.296	0.256	1
Stat3	0.080179	0.170922	0.598	0.569	1
Epb41l5	0.0802181	-0.378537	0.17	0.214	1
Rars	0.0802265	-0.349119	0.166	0.214	1
Katnbl1	0.0802391	-0.625203	0.114	0.152	1
Rcn2	0.0804008	-0.294717	0.23	0.279	1
Tspan31	0.0804572	0.463637	0.178	0.144	1
Setd5	0.0805978	-0.150184	0.54	0.611	1
Cryab	0.0806039	0.129665	0.52	0.493	1
Pus10	0.0806143	-0.408568	0.083	0.118	1
Cdk8	0.0807551	0.186018	0.578	0.541	1
Nkiras1	0.0808859	-0.148936	0.087	0.123	1
Anks3	0.0813783	-0.373909	0.172	0.214	1
2210408F21Rik	0.0814087	0.487219	0.294	0.256	1
Rp9	0.0814691	-0.126315	0.503	0.562	1
Thap11	0.0816221	0.750039	0.116	0.087	1
Mbnl1	0.0816976	-0.184983	0.617	0.676	1
Capn6	0.0817558	0.48511	0.232	0.194	1
Trak2	0.0819767	-0.26197	0.101	0.139	1
Morrbid	0.0819958	-0.222653	0.091	0.127	1
Rai2	0.0821109	-0.267841	0.101	0.139	1
2700097O09Rik	0.0823582	0.218041	0.195	0.152	1
B2m	0.082419	0.152757	0.466	0.425	1
Prkx	0.0824473	-0.453559	0.137	0.176	1
Vps45	0.0825424	-0.45756	0.079	0.112	1
Ctbp1	0.082686	-0.346436	0.263	0.319	1
Trub2	0.0826997	-0.535181	0.091	0.125	1
Xndc1	0.0831471	0.311442	0.143	0.108	1
Kdm4b	0.0832597	-0.471561	0.124	0.161	1
Atp5mpl	0.0832634	-0.11954	0.53	0.617	1
Nr2c2	0.0833002	-0.19794	0.323	0.376	1
Mrps18c	0.0833217	-0.33412	0.128	0.171	1
Znrf1	0.0833522	-0.310407	0.147	0.192	1
Fam45a	0.0833857	0.672917	0.164	0.129	1
Abat	0.0835438	-0.318574	0.215	0.266	1
Npas2	0.0835918	-0.181661	0.383	0.454	1
Tmem176a	0.0836635	0.431186	0.443	0.429	1
Cltb	0.0836642	-0.221905	0.337	0.406	1
Gxylt2	0.0837183	-0.133773	0.797	0.835	1
Phldb2	0.0837237	-0.112855	0.224	0.279	1
Gxylt1	0.083736	-0.27366	0.075	0.108	1
Sap30l	0.0837918	0.453556	0.224	0.188	1
Pttg1ip	0.0838273	-0.225099	0.248	0.304	1
Ap3s2	0.0838335	-0.640842	0.112	0.146	1
Nprl3	0.0840437	-0.429936	0.089	0.123	1
Rpl22l1	0.0840725	0.130178	0.874	0.856	1
Trip12	0.084097	-0.209168	0.4	0.461	1
Lias	0.084158	0.590752	0.18	0.146	1
Ate1	0.0841748	0.494169	0.201	0.167	1
Sema3b	0.084339	-0.214617	0.081	0.116	1
Hspa5	0.084359	-0.15618	0.555	0.613	1
Slc30a7	0.0843646	-0.298545	0.11	0.148	1
Col5a2	0.0844862	-0.153863	0.505	0.571	1
Tusc3	0.0845042	-0.451272	0.085	0.118	1
Scarb2	0.0847621	-0.349422	0.176	0.224	1
Lipe	0.0849653	-0.543982	0.108	0.144	1
Notch2	0.0851252	-0.165111	0.609	0.657	1
Mindy3	0.0854996	-0.327738	0.176	0.222	1
Atf5	0.0856308	0.370861	0.168	0.131	1
Cct2	0.085847	0.248675	0.534	0.529	1
Xrcc4	0.0860516	-0.458038	0.178	0.222	1
Prep	0.0860775	-0.564433	0.089	0.121	1
Col4a1	0.0860867	-0.165128	0.623	0.674	1
S100a13	0.086269	0.324259	0.317	0.269	1
Crk	0.0865059	-0.231374	0.253	0.307	1
Atp2a2	0.0865211	-0.233709	0.255	0.309	1
Srsf7	0.0865336	0.219413	0.617	0.619	1
Abca1	0.0866331	-0.163118	0.143	0.188	1
Nckap5	0.0866371	-0.559687	0.085	0.118	1
Bod1	0.0868097	0.568221	0.19	0.157	1
Mylk2	0.0868202	-0.380141	0.095	0.131	1
Usp53	0.0870156	0.471121	0.133	0.099	1
Clic4	0.0870193	-0.367724	0.383	0.435	1
Srl	0.0870546	-0.612593	0.07	0.101	1
Dcp1b	0.0870594	-0.188889	0.097	0.135	1
Rfx3	0.087282	-0.253544	0.414	0.465	1
P3h2	0.0873573	-0.00432452	0.137	0.182	1
Pard3b	0.0873731	-0.214025	0.683	0.755	1
Prickle2	0.08744	-0.53671	0.124	0.161	1
Eef1e1	0.087548	0.626917	0.118	0.087	1
Nek1	0.0875684	-0.271293	0.155	0.201	1
Fbxw7	0.0875711	-0.29134	0.164	0.207	1
Zfp236	0.087617	-0.651802	0.147	0.184	1
Eif3d	0.0877288	0.390538	0.393	0.376	1
Cox6a1	0.0879441	0.162372	0.642	0.617	1
Bst2	0.0880638	0.463929	0.141	0.108	1
Pot1a	0.0880856	0.662931	0.143	0.11	1
Pptc7	0.0882883	-0.431569	0.106	0.142	1
Scaf4	0.0885039	0.367768	0.253	0.213	1
Zc3h4	0.0885299	-0.345696	0.124	0.165	1
Sh3rf3	0.0887714	-0.343155	0.128	0.169	1
Srrm2	0.0887716	0.105406	0.816	0.82	1
Ldha	0.0891438	0.312983	0.458	0.433	1
Npas3	0.0892311	-0.291734	0.282	0.328	1
Pigp	0.0892498	-0.216008	0.437	0.488	1
Khdc4	0.0893033	-0.439076	0.203	0.243	1
Clasp1	0.0893298	-0.282483	0.292	0.345	1
Abca5	0.0893698	-0.166252	0.472	0.535	1
Ythdf3	0.0895415	-0.206189	0.331	0.391	1
Arhgap39	0.0897199	-0.196834	0.188	0.235	1
Dctd	0.089755	-0.37626	0.089	0.123	1
Thsd7a	0.0897877	-0.528218	0.118	0.154	1
Spcs3	0.0897941	-0.188256	0.112	0.152	1
Tppp3	0.0899363	-0.289393	0.207	0.258	1
Rnf10	0.0903345	-0.185077	0.209	0.258	1
Cstf2	0.090366	-0.508443	0.083	0.116	1
Gigyf1	0.0903776	-0.156455	0.199	0.252	1
Pfdn6	0.0905566	0.30145	0.398	0.37	1
Itgb1	0.0905718	-0.126322	0.698	0.751	1
Mta1	0.0906978	-0.29761	0.182	0.224	1
Letm1	0.0907825	-0.287057	0.12	0.159	1
Cfap36	0.0908721	-0.347452	0.172	0.214	1
Nbeal1	0.0909447	-0.119768	0.402	0.461	1
Stim2	0.0909564	-0.376884	0.383	0.442	1
Cavin3	0.0910996	0.35102	0.499	0.499	1
H2-D1	0.0911001	0.159627	0.598	0.6	1
Heatr1	0.0911196	-0.66073	0.085	0.116	1
Mrpl24	0.0911413	0.221271	0.393	0.351	1
Eif2ak4	0.0911434	-0.252588	0.13	0.171	1
Atp5d	0.0911564	0.196162	0.743	0.723	1
Serpini1	0.091171	0.26183	0.35	0.302	1
Mark3	0.091174	-0.423479	0.325	0.368	1
Taf6	0.0911747	-0.291653	0.079	0.112	1
Vps53	0.0911772	0.295946	0.195	0.156	1
Jund	0.0911784	-0.210744	0.909	0.907	1
Eef2	0.0911958	0.10304	0.965	0.928	1
Rpl24	0.091262	0.0804211	0.965	0.934	1
Xpa	0.0913009	0.472268	0.234	0.197	1
Tex264	0.0913624	0.675794	0.151	0.12	1
Rdh5	0.0913921	-0.580718	0.11	0.144	1
Zfp384	0.0914043	-0.627663	0.089	0.123	1
B830012L14Rik	0.0914986	-0.64276	0.184	0.228	1
Ints7	0.0917416	-0.31459	0.118	0.157	1
Snupn	0.091816	-0.517704	0.079	0.11	1
Psmd7	0.091836	0.248566	0.46	0.427	1
Acer3	0.0919109	0.227058	0.149	0.114	1
Cox19	0.092063	-0.40557	0.122	0.161	1
Atpif1	0.0921282	0.246165	0.576	0.552	1
Coa3	0.0925766	0.403284	0.29	0.254	1
Slc9a9	0.0926552	-0.229546	0.325	0.385	1
Usp14	0.0926695	-0.107696	0.236	0.288	1
Nup98	0.092729	-0.134796	0.389	0.459	1
Bag4	0.0928487	0.667384	0.126	0.095	1
Siah2	0.0931831	-0.334795	0.075	0.106	1
Pip4p1	0.0932887	0.716849	0.153	0.123	1
Oga	0.0933099	-0.30173	0.259	0.307	1
2310009B15Rik	0.0934272	-0.206209	0.093	0.129	1
Ppcdc	0.0934621	0.419854	0.143	0.108	1
Ltbr	0.0935772	-0.190651	0.104	0.142	1
Bcas2	0.0938108	0.156392	0.379	0.336	1
Slc7a5	0.0938359	-0.0920248	0.097	0.135	1
Mrpl30	0.0942689	0.275183	0.449	0.425	1
5530601H04Rik	0.0943133	0.580955	0.155	0.121	1
Loxl1	0.0943212	-0.210954	0.269	0.315	1
Rnf213	0.0943477	-0.39886	0.143	0.182	1
Usp24	0.0943569	-0.325781	0.29	0.338	1
Gripap1	0.0948062	0.270192	0.176	0.14	1
Spred1	0.0948822	-0.143203	0.412	0.476	1
Rexo2	0.0949955	0.407218	0.296	0.262	1
Zfp746	0.0950381	-0.359344	0.087	0.12	1
Kank2	0.0950599	-0.18919	0.217	0.266	1
Map3k7	0.0951301	-0.26802	0.193	0.237	1
Prkaca	0.0952712	-0.374448	0.141	0.18	1
Mrps25	0.0954825	0.414649	0.17	0.133	1
Arhgap23	0.0955552	-0.0462465	0.242	0.302	1
Map2k7	0.0957372	0.812395	0.135	0.104	1
Deaf1	0.095788	-0.320795	0.095	0.131	1
Trappc10	0.0958115	0.345933	0.186	0.152	1
Pcbp2	0.095835	-0.121746	0.745	0.774	1
Dgcr8	0.0959884	-0.383512	0.106	0.142	1
Zbtb11	0.0961593	-0.385162	0.224	0.271	1
Pgm2l1	0.0963025	0.715574	0.106	0.078	1
Akap8	0.0964712	0.231127	0.294	0.256	1
Tmed9	0.0965156	0.213857	0.542	0.522	1
Gabbr1	0.0965873	-0.120488	0.3	0.366	1
Zpr1	0.096886	0.312062	0.168	0.133	1
Ercc6l2	0.0969142	-0.244684	0.147	0.192	1
Zyx	0.097115	-0.281487	0.286	0.349	1
Ralb	0.0972381	-0.32332	0.087	0.12	1
Eif3f	0.0972741	0.13408	0.841	0.801	1
Tcf7l1	0.0974428	-0.307757	0.304	0.351	1
3830406C13Rik	0.0975054	-0.384793	0.126	0.165	1
Rcl1	0.0975822	0.421859	0.226	0.194	1
Scn1b	0.0976097	0.266979	0.441	0.421	1
Pip5k1a	0.0976253	-0.149284	0.193	0.243	1
Spats2l	0.0976888	-0.13298	0.516	0.581	1
Pskh1	0.0978275	-0.19039	0.075	0.106	1
Trpc4ap	0.0978591	-0.234101	0.292	0.342	1
Snrpg	0.0978765	0.147565	0.826	0.81	1
Plin2	0.0979197	0.78387	0.104	0.076	1
Rnf185	0.0979854	-0.319298	0.176	0.22	1
Bex3	0.0983121	-0.037203	0.215	0.279	1
Slc25a28	0.0984643	0.389168	0.139	0.104	1
Tpd52	0.0986852	-0.456735	0.139	0.176	1
Dync1h1	0.0988443	-0.202116	0.35	0.406	1
Ppil4	0.0990482	0.419486	0.321	0.296	1
Commd8	0.0991046	0.444036	0.161	0.127	1
Qars	0.0992955	-0.342682	0.124	0.165	1
Cbfa2t2	0.0993799	-0.247078	0.319	0.372	1
Ggta1	0.0993918	0.293696	0.323	0.292	1
Pip4k2a	0.0994456	-0.4209	0.172	0.213	1
Msmo1	0.0996054	-0.555106	0.164	0.197	1
AW011738	0.0997541	-0.553014	0.087	0.118	1
Rpa1	0.0998244	0.404579	0.135	0.104	1
Fam117b	0.0998449	-0.297915	0.133	0.173	1
Gtpbp4	0.0999376	0.473979	0.302	0.273	1
Kras	0.0999414	0.455557	0.226	0.192	1
Fam135a	0.100244	-0.238331	0.224	0.277	1
Ptprk	0.100504	0.272074	0.302	0.256	1
Ankrd12	0.10062	0.143248	0.511	0.467	1
Cys1	0.100884	-0.568711	0.085	0.116	1
Wdr75	0.101042	0.480715	0.222	0.192	1
Prrc2b	0.101066	-0.23961	0.424	0.488	1
Psen2	0.101309	-0.296922	0.174	0.218	1
Trappc8	0.101431	-0.188033	0.219	0.269	1
Mrps35	0.101521	0.641989	0.159	0.129	1
Fap	0.102162	-0.310563	0.085	0.118	1
Cd47	0.102286	0.130249	0.621	0.602	1
Plaa	0.102398	-0.198745	0.13	0.173	1
Josd1	0.102609	-0.184038	0.114	0.148	1
Klhl26	0.102635	-0.186882	0.331	0.385	1
Btg2	0.103036	0.062042	0.64	0.696	1
Puf60	0.103097	0.356445	0.327	0.311	1
Lap3	0.103219	0.567012	0.161	0.131	1
Slc4a7	0.103266	-0.189853	0.213	0.262	1
Dnajc11	0.103344	-0.323133	0.139	0.178	1
Lrrc1	0.10338	0.170402	0.114	0.082	1
Fem1c	0.103486	-0.31715	0.164	0.205	1
Il17rd	0.103525	-0.116119	0.118	0.156	1
Idh1	0.103573	-0.224526	0.104	0.14	1
Gm20721	0.103675	-0.230094	0.222	0.271	1
Ube2n	0.104056	-0.224242	0.356	0.416	1
Taf13	0.104113	-0.225567	0.083	0.116	1
Adamtsl1	0.104175	-0.0490781	0.377	0.45	1
Smpd2	0.104433	0.55971	0.118	0.089	1
Ptdss1	0.104491	-0.332186	0.101	0.137	1
Myo1c	0.104511	0.463939	0.164	0.131	1
Atp6ap2	0.10457	-0.209914	0.311	0.368	1
Tanc1	0.104732	-0.356022	0.277	0.324	1
Wdr82	0.104795	-0.265948	0.128	0.167	1
Flrt2	0.105087	-0.622271	0.166	0.209	1
Rbm42	0.105125	0.279366	0.284	0.247	1
Fxr1	0.105383	0.208727	0.472	0.448	1
Trmt13	0.105432	0.309049	0.168	0.131	1
Rfk	0.105466	-0.308472	0.097	0.131	1
Exoc7	0.105512	0.297083	0.207	0.173	1
Tmem38b	0.10559	-0.22423	0.108	0.144	1
Nsfl1c	0.105622	0.423827	0.244	0.209	1
Crtap	0.105637	0.400286	0.147	0.116	1
D5Ertd579e	0.105793	0.00319646	0.199	0.247	1
Psen1	0.105851	-0.184443	0.182	0.231	1
Ywhag	0.106107	-0.180177	0.153	0.197	1
Slc4a1ap	0.106237	0.710256	0.141	0.11	1
Zer1	0.106242	-0.0826078	0.116	0.156	1
Cand1	0.106471	-0.136137	0.195	0.247	1
Orc2	0.106482	-0.420854	0.147	0.184	1
Ppic	0.106522	-0.331254	0.141	0.184	1
Slc31a1	0.106631	-0.178553	0.077	0.108	1
Idh3b	0.106702	-0.200706	0.255	0.311	1
Sec61b	0.106703	0.183519	0.453	0.431	1
Iah1	0.106712	0.436468	0.164	0.133	1
Trak1	0.106783	-0.130365	0.228	0.281	1
Ctbp2	0.107233	-0.304573	0.178	0.224	1
Zfp407	0.107318	-0.247895	0.29	0.343	1
Sugt1	0.107413	0.299807	0.395	0.353	1
Dcaf5	0.107459	-0.29875	0.207	0.254	1
Ap3s1	0.107514	-0.377759	0.176	0.216	1
Abl2	0.107528	-0.399182	0.224	0.271	1
2025-03-06	0.107529	-0.1943	0.306	0.359	1
Tcf3	0.108086	-0.139314	0.205	0.258	1
Surf1	0.108353	0.32207	0.238	0.203	1
Bysl	0.108423	-0.120376	0.083	0.116	1
Fam53a	0.108453	-0.143299	0.12	0.157	1
Nop53	0.108481	0.161464	0.617	0.609	1
Traf5	0.108651	-0.747693	0.12	0.152	1
Sobp	0.108671	-0.190996	0.387	0.444	1
Fam120a	0.108741	-0.286544	0.325	0.376	1
Vwa8	0.108823	-0.231214	0.248	0.294	1
Ulk1	0.108991	-0.424626	0.104	0.139	1
Ncor2	0.109211	-0.311264	0.284	0.336	1
Hras	0.109345	0.406161	0.176	0.142	1
Ivns1abp	0.109377	-0.299058	0.275	0.323	1
Ube2o	0.109439	-0.165547	0.081	0.112	1
Usp12	0.109465	-0.242009	0.178	0.222	1
Fbxo21	0.109501	-0.379897	0.075	0.104	1
Fbxo11	0.109512	-0.204899	0.482	0.546	1
Zfp148	0.10971	-0.0859876	0.493	0.558	1
Tnpo1	0.109818	-0.139338	0.681	0.746	1
Dnmbp	0.109916	-0.412038	0.124	0.161	1
Vamp7	0.109963	-0.21824	0.101	0.139	1
Col19a1	0.110122	-0.12397	0.627	0.708	1
Rhobtb1	0.110381	-0.407513	0.097	0.131	1
Pim3	0.110447	0.435206	0.193	0.159	1
Ak2	0.110465	0.411099	0.143	0.112	1
Cpt1a	0.110543	-0.523742	0.238	0.283	1
Fam126a	0.110723	-0.271842	0.083	0.116	1
Dlg4	0.110884	-0.256225	0.095	0.129	1
Glg1	0.110893	-0.2033	0.416	0.486	1
Rad50	0.110974	0.36629	0.226	0.188	1
Mthfr	0.110978	-0.160949	0.077	0.108	1
Mrtfa	0.111238	-0.400569	0.172	0.211	1
Mpc1	0.111314	0.188226	0.524	0.499	1
Tep1	0.111452	-0.209488	0.116	0.154	1
Luzp1	0.111748	-0.0530781	0.188	0.231	1
Snx14	0.111778	0.679631	0.151	0.121	1
Sqle	0.111915	-0.104024	0.085	0.118	1
Atp6v1f	0.112308	0.193839	0.431	0.395	1
Cep57l1	0.112344	0.341817	0.133	0.101	1
Agfg1	0.112359	-0.138688	0.197	0.245	1
Nufip2	0.112423	-0.196216	0.398	0.452	1
Dennd1a	0.11248	-0.204518	0.702	0.75	1
Serinc1	0.112511	0.342691	0.427	0.412	1
Nt5c2	0.112576	0.165886	0.362	0.326	1
Cox7a2	0.112783	0.14344	0.772	0.75	1
Tnfaip6	0.113061	-0.77061	0.085	0.114	1
Ntmt1	0.113255	-0.268719	0.149	0.194	1
Sorbs1	0.113262	-0.278319	0.199	0.241	1
Psenen	0.113336	0.318841	0.424	0.402	1
Rela	0.113369	-0.275187	0.159	0.199	1
Kpna4	0.113464	-0.184478	0.377	0.44	1
Ifi27	0.113564	0.28753	0.472	0.452	1
Pde6d	0.1137	-0.224275	0.184	0.231	1
Ddx5	0.113815	-0.0890698	0.942	0.943	1
Snx4	0.113876	-0.099144	0.19	0.239	1
Atp5a1	0.114189	0.1434	0.774	0.753	1
D630003M21Rik	0.114258	-0.235377	0.072	0.102	1
Tada3	0.114494	-0.699862	0.081	0.108	1
Ndfip1	0.114577	0.127363	0.747	0.725	1
Faap100	0.11464	-0.451799	0.087	0.118	1
Hcfc2	0.114677	-0.198189	0.085	0.118	1
Znrd2	0.114678	-0.229817	0.139	0.178	1
Prdx4	0.115223	0.235825	0.352	0.323	1
Mecr	0.1153	0.450165	0.201	0.165	1
Lpin3	0.115331	-0.510021	0.072	0.101	1
Hnrnpr	0.115429	0.165857	0.586	0.541	1
Sec24a	0.115493	-0.349632	0.277	0.319	1
Cirbp	0.115587	-0.134227	0.576	0.638	1
Agtpbp1	0.115675	0.202376	0.209	0.171	1
Slc9a3r1	0.115735	-0.179869	0.141	0.184	1
Eipr1	0.115841	-0.648776	0.072	0.101	1
Vrk3	0.115842	-0.250055	0.07	0.101	1
Ntan1	0.11599	-0.136619	0.271	0.332	1
Acbd4	0.116052	-0.258125	0.211	0.252	1
Nup155	0.116397	-0.151107	0.124	0.163	1
Glis3	0.116502	0.213658	0.48	0.427	1
Cct4	0.116687	0.181252	0.557	0.524	1
Impa1	0.11686	-0.386298	0.095	0.127	1
Fam98a	0.117089	-0.568899	0.097	0.127	1
Smarcad1	0.117234	-0.217642	0.215	0.258	1
Ddx31	0.117487	-0.524868	0.072	0.101	1
Ttyh2	0.117701	-0.196583	0.311	0.361	1
Rxra	0.117826	-0.217233	0.083	0.114	1
Arhgap21	0.117875	-0.289742	0.331	0.381	1
1110002E22Rik	0.117902	-0.353674	0.072	0.101	1
Sbds	0.11822	0.48561	0.325	0.302	1
Naxe	0.118375	0.397305	0.273	0.245	1
Glt8d1	0.11867	0.420067	0.24	0.207	1
Sec23a	0.118706	-0.223055	0.193	0.241	1
Thada	0.118717	0.209454	0.408	0.355	1
Map1lc3a	0.11877	0.299404	0.478	0.459	1
Atxn2	0.118937	-0.233636	0.348	0.393	1
Gfpt1	0.118975	-0.30723	0.141	0.178	1
Osbpl11	0.119069	-0.118154	0.11	0.146	1
Bcar3	0.119162	-0.201753	0.482	0.537	1
Dcn	0.119184	-0.492164	0.112	0.148	1
Jph1	0.119185	-0.451784	0.255	0.302	1
Smim13	0.119234	-0.305816	0.11	0.142	1
Micu3	0.119285	-0.381337	0.302	0.345	1
Fcf1	0.119329	0.311703	0.255	0.218	1
Gm26917	0.11946	0.103982	0.188	0.235	1
Pes1	0.119491	-0.189147	0.126	0.163	1
Arid4a	0.119702	0.306453	0.3	0.266	1
Ndufaf3	0.119715	0.393219	0.155	0.123	1
Cacna1a	0.11992	0.401574	0.248	0.214	1
Bicc1	0.119941	-0.172568	0.776	0.814	1
Actn4	0.120247	-0.112438	0.685	0.738	1
Senp5	0.120373	-0.289164	0.226	0.271	1
Larp7	0.120395	-0.100539	0.197	0.247	1
Dpy19l3	0.120424	-0.234652	0.151	0.188	1
Unkl	0.120433	0.345726	0.141	0.106	1
Tra2a	0.120858	-0.114681	0.636	0.681	1
Cmpk1	0.121041	-0.156887	0.153	0.197	1
Etfb	0.121105	0.293568	0.373	0.343	1
Pnp	0.121177	0.422677	0.288	0.256	1
Pja2	0.121291	-0.193309	0.458	0.514	1
Fbxo38	0.12144	-0.508695	0.153	0.192	1
Tmem170b	0.121523	-0.434068	0.072	0.101	1
Hlf	0.121558	0.0184189	0.157	0.201	1
Glrx3	0.12182	0.174216	0.576	0.55	1
Slc25a25	0.122095	-0.356392	0.122	0.157	1
Rae1	0.122161	-0.230485	0.186	0.23	1
Prkce	0.122224	-0.287334	0.28	0.328	1
Abhd4	0.122352	-0.125314	0.12	0.157	1
Eml5	0.122483	-0.516975	0.106	0.139	1
Fbxo8	0.122497	-0.437263	0.128	0.163	1
Tmem11	0.122864	-0.31406	0.188	0.235	1
Sepsecs	0.123053	0.266618	0.137	0.106	1
Rfc2	0.123057	0.496561	0.112	0.083	1
Nhp2	0.123369	-0.199745	0.217	0.266	1
Luc7l	0.123502	-0.199835	0.261	0.311	1
Meis1	0.123579	-0.203632	0.248	0.292	1
Anapc2	0.123659	-0.249584	0.147	0.188	1
Prkd3	0.123662	-0.324209	0.145	0.184	1
Rps17	0.123903	0.0808861	0.917	0.884	1
Klf2	0.123917	0.470677	0.118	0.157	1
Spaca6	0.124164	-0.207472	0.17	0.213	1
Ints6	0.124182	-0.268126	0.342	0.398	1
Pdap1	0.124283	-0.105546	0.404	0.457	1
Nipbl	0.124384	-0.147516	0.743	0.789	1
Skp1a	0.1244	0.278248	0.379	0.357	1
Tmem230	0.124486	0.463822	0.182	0.148	1
Hivep3	0.124611	-0.332914	0.362	0.404	1
Ndufa12	0.124657	-0.310838	0.408	0.465	1
Nfkb2	0.12466	0.310105	0.118	0.089	1
Pdss2	0.124787	-0.332173	0.219	0.258	1
Ccdc58	0.125303	-0.332166	0.166	0.211	1
Bcl2	0.125327	-0.244331	0.476	0.543	1
Eno1	0.125429	-0.332576	0.17	0.209	1
Enox2	0.12545	-0.222176	0.201	0.241	1
[truncated: 5,042 more rows]

## Sheet: DEGs_LLC_MuSCs_3.5_v_Sham
	p_val	avg_log2FC	pct.1	pct.2	p_val_adj
Hbb-bs	2.49939e-139	2.24381	1	0.732	5.65862e-135
Hbb-bt	8.562e-111	3.64482	0.876	0.203	1.93844e-106
Hba-a2	9.19578e-101	2.00579	0.874	0.271	2.08193e-96
Hba-a1	3.36105e-97	1.652	0.889	0.326	7.60943e-93
Col3a1	1.39397e-59	-2.17001	0.318	0.827	3.15596e-55
Socs3	2.33689e-50	2.07325	0.832	0.486	5.29072e-46
mt-Co1	3.97147e-50	-0.61393	1	0.998	8.9914e-46
Meg3	8.98778e-48	-1.31766	0.779	0.945	2.03483e-43
mt-Co3	1.82801e-44	-0.563974	1	0.998	4.13862e-40
Itm2a	1.99437e-44	-1.86315	0.261	0.744	4.51525e-40
Sparc	2.93292e-43	-1.44526	0.497	0.86	6.64013e-39
Fth1	1.52432e-42	0.954334	0.974	0.949	3.45106e-38
Mt1	2.81853e-42	2.14445	0.832	0.567	6.38114e-38
mt-Cytb	1.78995e-40	-0.552954	1	0.998	4.05245e-36
Stat3	1.48989e-38	1.61926	0.797	0.569	3.37311e-34
Junb	1.1125e-36	1.05944	0.958	0.778	2.51871e-32
Ryr3	4.39508e-34	-2.57141	0.116	0.507	9.95046e-30
mt-Atp6	4.69296e-34	-0.454474	1	0.998	1.06249e-29
mt-Co2	1.01243e-33	-0.473067	1	1	2.29213e-29
Mt2	2.12541e-33	2.04987	0.771	0.535	4.81194e-29
mt-Nd4	9.68604e-33	-0.557871	0.997	0.991	2.19292e-28
Rpl35	1.91033e-32	-0.851143	0.839	0.89	4.32499e-28
Ptprz1	1.5816e-31	-1.60414	0.184	0.6	3.58075e-27
Serping1	1.87994e-31	0.896073	0.921	0.865	4.25617e-27
Cebpd	2.72711e-31	1.37915	0.895	0.713	6.17418e-27
Ier3	3.66724e-31	2.61718	0.503	0.182	8.30262e-27
Zfp36	5.15237e-31	1.55489	0.782	0.501	1.1665e-26
Kcnma1	5.38937e-31	-1.37746	0.458	0.806	1.22015e-26
Csmd1	2.32068e-30	2.14667	0.753	0.552	5.25402e-26
Btg2	2.68129e-30	1.2864	0.876	0.696	6.07045e-26
Cebpb	3.40482e-30	1.46328	0.834	0.655	7.7085e-26
Nfkbia	5.03243e-30	1.86553	0.674	0.423	1.13934e-25
mt-Nd1	2.51421e-29	-0.509112	0.997	0.992	5.69218e-25
Edn3	7.68289e-29	-1.4387	0.242	0.645	1.73941e-24
Ank3	9.58545e-29	-1.06708	0.526	0.869	2.17015e-24
Gm26834	1.50412e-28	-1.38012	0.389	0.761	3.40533e-24
Fos	2.65145e-28	1.03523	0.921	0.78	6.00289e-24
Cdon	5.57003e-28	-1.13849	0.537	0.871	1.26106e-23
Mgll	5.6631e-28	-2.547	0.103	0.438	1.28213e-23
Thsd4	1.79294e-27	-1.31323	0.461	0.812	4.05922e-23
Dag1	2.76988e-27	-0.888047	0.716	0.924	6.27101e-23
Col15a1	5.51504e-27	-2.36419	0.095	0.425	1.2486e-22
Runx1	6.84991e-26	1.33517	0.755	0.575	1.55082e-21
Gm26532	9.6756e-26	1.64461	0.587	0.271	2.19055e-21
Mir100hg	1.46893e-25	-1.15694	0.505	0.837	3.32566e-21
Zbtb20	1.94433e-25	-0.478	1	0.996	4.40196e-21
Sbno2	4.32675e-25	2.4062	0.429	0.15	9.79576e-21
Apoe	7.76572e-25	-0.905236	0.882	0.937	1.75816e-20
Dpt	2.06406e-24	-1.0605	0.453	0.797	4.67303e-20
Slc38a2	2.59416e-24	1.26736	0.805	0.71	5.87319e-20
Gnas	4.78409e-24	-0.470938	0.989	0.996	1.08312e-19
S100a8	1.82413e-23	2.60827	0.403	0.146	4.12983e-19
Marcks	3.85812e-23	-1.09354	0.358	0.731	8.73478e-19
Pnp	4.70783e-23	2.1488	0.521	0.256	1.06585e-18
Cavin2	9.54778e-23	-1.05526	0.461	0.78	2.16162e-18
Pnrc1	2.46517e-22	1.24871	0.75	0.622	5.58115e-18
Gm10076	4.53771e-22	-1.86533	0.095	0.397	1.02734e-17
Olfml2a	1.71379e-21	-1.60085	0.139	0.454	3.88002e-17
Lncpint	1.95823e-21	1.05369	0.821	0.685	4.43343e-17
Osmr	2.0168e-21	2.49612	0.297	0.066	4.56604e-17
Rps27	3.95372e-21	0.445414	0.953	0.913	8.95123e-17
Crlf1	6.45805e-21	-0.746761	0.724	0.926	1.4621e-16
S100a9	7.99698e-21	2.34078	0.4	0.159	1.81052e-16
mt-Nd2	1.73039e-20	-0.442875	0.992	0.996	3.91761e-16
Clcn5	2.2683e-20	-0.991352	0.45	0.787	5.13542e-16
Klf9	2.60018e-20	0.794121	0.895	0.795	5.88681e-16
Fkbp5	2.64575e-20	1.28271	0.634	0.412	5.98999e-16
Pim1	3.12008e-20	2.2954	0.347	0.11	7.06387e-16
Mrln	3.70384e-20	-1.41254	0.184	0.505	8.3855e-16
Ptprg	1.10556e-19	-0.929574	0.503	0.806	2.50298e-15
Frem1	1.45326e-19	-1.20825	0.247	0.573	3.29017e-15
Galnt17	1.47526e-19	-1.11537	0.461	0.74	3.33998e-15
Sdc4	1.62216e-19	0.786763	0.897	0.873	3.67256e-15
Igf1	2.78992e-19	-2.57604	0.068	0.319	6.31637e-15
Tmem246	4.72599e-19	-1.29434	0.166	0.472	1.06996e-14
Litaf	6.18732e-19	1.82478	0.418	0.18	1.40081e-14
Jund	7.19363e-19	0.66346	0.958	0.907	1.62864e-14
Emp3	1.20137e-18	-1.15135	0.211	0.535	2.7199e-14
Ppp1r14a	1.6624e-18	-1.8051	0.108	0.378	3.76366e-14
Pdzd2	2.00454e-18	-0.985878	0.45	0.761	4.53829e-14
Mdfic	2.05761e-18	-0.862912	0.626	0.882	4.65844e-14
Rian	2.35008e-18	-1.31633	0.245	0.567	5.32058e-14
Igfbp5	2.40614e-18	-0.660541	0.461	0.795	5.44749e-14
Sdc2	2.52479e-18	-1.27086	0.155	0.444	5.71613e-14
Nctc1	2.76549e-18	-2.20868	0.074	0.323	6.26107e-14
Fhl1	4.15476e-18	-1.08447	0.239	0.565	9.40638e-14
Thbs2	4.46706e-18	-1.82351	0.108	0.376	1.01134e-13
Lgals1	4.83284e-18	-0.875818	0.395	0.7	1.09416e-13
Hspa1b	5.70842e-18	-1.54613	0.187	0.461	1.29239e-13
Ddah2	5.76547e-18	-1.35979	0.147	0.438	1.3053e-13
Kcnn3	6.01835e-18	-1.31904	0.168	0.455	1.36256e-13
Nppc	8.18897e-18	-0.686275	0.463	0.755	1.85398e-13
Gxylt2	8.71563e-18	-0.814161	0.561	0.835	1.97322e-13
Pgm5	3.99049e-17	-0.933154	0.384	0.706	9.03446e-13
Pdgfrl	4.20417e-17	-1.17314	0.229	0.533	9.51824e-13
Cpq	4.31222e-17	-1.00246	0.295	0.584	9.76287e-13
Tspan12	5.15385e-17	-1.27191	0.161	0.448	1.16683e-12
Vav3	9.35463e-17	-0.867663	0.421	0.732	2.11789e-12
Klf2	1.00115e-16	2.48339	0.374	0.157	2.26659e-12
Dtx4	1.31118e-16	-0.681971	0.545	0.831	2.96852e-12
C1qtnf3	1.52303e-16	-2.81731	0.034	0.233	3.44815e-12
Gas1	1.57373e-16	-0.645537	0.768	0.915	3.56292e-12
Hmgn1	2.82073e-16	-0.750379	0.463	0.78	6.38613e-12
S1pr3	2.83239e-16	-1.22864	0.168	0.452	6.41254e-12
Cux1	3.8074e-16	-0.729261	0.682	0.88	8.61994e-12
Rbms1	5.55392e-16	0.72787	0.882	0.846	1.25741e-11
Scml4	5.57992e-16	-2.02679	0.047	0.254	1.26329e-11
Ncoa1	5.82619e-16	-0.591904	0.784	0.947	1.31905e-11
Gadd45b	6.19516e-16	2.38949	0.289	0.097	1.40258e-11
Klf13	7.48644e-16	1.01191	0.661	0.495	1.69493e-11
Gadd45a	7.90517e-16	1.89587	0.45	0.245	1.78973e-11
Clmn	8.76537e-16	-0.656792	0.687	0.899	1.98448e-11
Sipa1l3	9.27003e-16	-1.10484	0.153	0.425	2.09873e-11
Vwa1	9.40783e-16	-1.10418	0.213	0.509	2.12993e-11
Lmna	9.85709e-16	1.15492	0.705	0.588	2.23164e-11
Rerg	1.0033e-15	-1.88662	0.071	0.292	2.27148e-11
Notch3	1.01289e-15	-0.64574	0.626	0.89	2.29319e-11
Gal	1.29787e-15	-1.52244	0.2	0.455	2.93839e-11
Cdkn2d	1.63965e-15	1.82434	0.392	0.194	3.71217e-11
Pde3a	1.81993e-15	-0.907433	0.553	0.808	4.12033e-11
Eif1	2.06284e-15	0.538874	0.939	0.917	4.67027e-11
Spats2l	2.12555e-15	-0.921633	0.274	0.581	4.81224e-11
Nrep	2.36963e-15	-1.51125	0.084	0.313	5.36484e-11
Sertad1	2.55028e-15	2.56357	0.253	0.074	5.77383e-11
Scd2	2.56496e-15	-1.55448	0.105	0.351	5.80707e-11
Traf3ip3	2.80682e-15	-1.13707	0.203	0.486	6.35464e-11
Abi3bp	2.851e-15	-1.09705	0.239	0.526	6.45465e-11
Sqstm1	4.76841e-15	1.08628	0.682	0.573	1.07957e-10
Ube2e2	5.5411e-15	-0.809151	0.324	0.634	1.2545e-10
Wfdc17	6.1599e-15	5.8733	0.121	0.004	1.3946e-10
E2f3	6.53107e-15	-1.89587	0.058	0.264	1.47863e-10
Etl4	8.86735e-15	-0.990657	0.279	0.564	2.00757e-10
Pdlim4	1.18625e-14	-0.597904	0.697	0.882	2.68568e-10
Jsrp1	1.20885e-14	-0.850042	0.245	0.548	2.73684e-10
Dhrs3	1.40539e-14	-1.88078	0.066	0.271	3.18181e-10
Vstm4	1.51309e-14	-1.21981	0.153	0.406	3.42562e-10
Lpl	1.75673e-14	-1.06295	0.239	0.514	3.97725e-10
Rhoj	1.85467e-14	0.649705	0.929	0.899	4.19897e-10
Serpinh1	2.33799e-14	-1.08489	0.192	0.461	5.2932e-10
Atp1a2	3.02064e-14	-1.09737	0.245	0.518	6.83874e-10
Mast4	3.59426e-14	-0.95809	0.292	0.575	8.1374e-10
Dbi	3.96359e-14	-0.933928	0.276	0.567	8.97356e-10
Pde10a	4.27995e-14	-0.647937	0.855	0.962	9.68981e-10
Islr	5.69881e-14	-2.13869	0.032	0.207	1.29021e-09
Ccdc50	6.07205e-14	-0.671122	0.332	0.647	1.37471e-09
Rpl10	6.35509e-14	-0.423815	0.918	0.911	1.43879e-09
Sorcs2	6.38953e-14	-2.46086	0.045	0.226	1.44659e-09
Trim2	7.50997e-14	-0.855638	0.282	0.562	1.70026e-09
Spock3	7.59026e-14	-1.91746	0.1	0.311	1.71843e-09
Filip1l	8.57122e-14	-0.582776	0.826	0.958	1.94052e-09
Id3	9.02559e-14	0.936845	0.792	0.677	2.04339e-09
Hmcn1	9.76769e-14	-1.98474	0.058	0.25	2.2114e-09
Adra1a	1.02877e-13	-2.61672	0.034	0.207	2.32914e-09
Hmgn2	1.08837e-13	-1.5499	0.1	0.319	2.46408e-09
Cfh	1.14063e-13	1.12763	0.747	0.687	2.5824e-09
Cd200	1.20164e-13	1.01243	0.7	0.611	2.72052e-09
Tnxb	1.22941e-13	-0.645728	0.418	0.727	2.78338e-09
Cdk14	1.24804e-13	-0.60175	0.784	0.945	2.82557e-09
Tln2	1.25038e-13	-0.59384	0.708	0.915	2.83086e-09
Rsrp1	1.30288e-13	0.964513	0.761	0.732	2.94973e-09
Map1b	1.34883e-13	-0.782421	0.574	0.793	3.05376e-09
Galnt15	1.59582e-13	3.93066	0.153	0.023	3.61294e-09
Pax7	1.74663e-13	-0.55114	0.824	0.953	3.95436e-09
Gli2	2.48671e-13	-0.857213	0.274	0.564	5.6299e-09
Tagln	2.52144e-13	-1.56407	0.055	0.243	5.70855e-09
Clk1	3.98064e-13	0.829482	0.724	0.639	9.01217e-09
Lix1	4.90595e-13	-1.4059	0.071	0.264	1.11071e-08
Ddx5	6.04599e-13	0.471008	0.926	0.943	1.36881e-08
Lama3	6.18171e-13	-1.01577	0.321	0.584	1.39954e-08
Fosb	6.83495e-13	0.775714	0.792	0.605	1.54743e-08
Anxa6	6.99772e-13	-0.710654	0.389	0.674	1.58428e-08
Bhlhe40	7.07236e-13	1.21691	0.511	0.321	1.60118e-08
Nfic	8.0145e-13	-0.665847	0.416	0.702	1.81448e-08
Atf3	9.14993e-13	1.9123	0.318	0.135	2.07154e-08
Rnf122	1.01457e-12	1.07479	0.592	0.45	2.29698e-08
Pim3	1.11473e-12	1.97842	0.332	0.159	2.52376e-08
Gab1	1.5984e-12	-0.815723	0.413	0.683	3.61877e-08
Ftl1	1.62564e-12	0.806957	0.787	0.744	3.68046e-08
Klf6	2.41635e-12	1.26835	0.524	0.351	5.47062e-08
Ccnd1	2.87294e-12	-1.95378	0.032	0.188	6.50435e-08
Nedd4l	3.06474e-12	0.760442	0.8	0.742	6.93858e-08
Irs2	3.1243e-12	1.31352	0.421	0.235	7.07342e-08
Irf1	3.90151e-12	1.87905	0.353	0.18	8.83303e-08
Mest	4.00311e-12	-2.12217	0.045	0.211	9.06305e-08
Ppib	4.2096e-12	-0.676084	0.482	0.753	9.53054e-08
Msmo1	4.43743e-12	-2.37996	0.039	0.197	1.00463e-07
mt-Nd5	4.71371e-12	-0.572837	0.679	0.879	1.06718e-07
Neat1	5.21496e-12	0.83038	0.837	0.799	1.18067e-07
Tshz3	5.27714e-12	-0.535893	0.726	0.932	1.19474e-07
Rora	5.90635e-12	-0.40906	0.976	0.992	1.3372e-07
Map2k6	6.80687e-12	-1.71984	0.05	0.22	1.54108e-07
Smg6	7.82993e-12	-0.702499	0.474	0.742	1.7727e-07
Tpt1	8.63406e-12	0.278131	0.979	0.97	1.95475e-07
Col4a1	1.07604e-11	-0.735737	0.4	0.674	2.43615e-07
Iqsec3	1.0779e-11	-2.02538	0.045	0.205	2.44036e-07
Glrb	1.08238e-11	-1.56608	0.074	0.254	2.4505e-07
Mamdc2	1.118e-11	-2.39523	0.034	0.186	2.53116e-07
Ifrd1	1.43656e-11	1.06286	0.682	0.596	3.25236e-07
1200007C13Rik	1.59787e-11	1.48126	0.426	0.241	3.61758e-07
Hunk	1.68297e-11	-1.01696	0.147	0.366	3.81025e-07
Hes1	1.78137e-11	0.899496	0.739	0.647	4.03301e-07
Mcl1	1.84163e-11	1.03353	0.613	0.529	4.16945e-07
Esrrg	1.94656e-11	-1.16583	0.126	0.324	4.40701e-07
Copa	2.10643e-11	-0.666562	0.258	0.516	4.76896e-07
Stim2	2.17554e-11	-1.20875	0.221	0.442	4.92542e-07
Nasp	2.75928e-11	1.55465	0.376	0.214	6.24701e-07
Trib1	3.2035e-11	2.14974	0.295	0.139	7.25271e-07
Col5a3	3.48228e-11	-0.960927	0.161	0.376	7.88388e-07
Rem1	3.64861e-11	-1.01847	0.168	0.389	8.26046e-07
Slc10a6	4.04498e-11	0.920769	0.682	0.579	9.15783e-07
Ppp1r14b	4.45469e-11	-0.554528	0.679	0.85	1.00854e-06
Mdn1	4.51973e-11	-1.04851	0.105	0.302	1.02327e-06
Mblac2	4.8111e-11	-1.1617	0.132	0.332	1.08923e-06
Klf4	4.96443e-11	1.35939	0.489	0.328	1.12395e-06
Lrp6	5.41914e-11	-0.789172	0.387	0.641	1.22689e-06
Csgalnact1	5.7965e-11	-0.620191	0.329	0.584	1.31233e-06
Rnase4	6.05842e-11	1.98421	0.297	0.146	1.37163e-06
Ssc5d	6.27862e-11	-1.8376	0.039	0.188	1.42148e-06
Plpp1	6.4963e-11	-1.15662	0.126	0.33	1.47076e-06
Prelp	6.78732e-11	0.970523	0.579	0.469	1.53665e-06
Tnik	6.85782e-11	-0.623963	0.642	0.839	1.55261e-06
Rreb1	7.17916e-11	-1.01739	0.205	0.431	1.62536e-06
Setbp1	7.21637e-11	-0.642134	0.35	0.605	1.63379e-06
Rcn1	7.63101e-11	-1.13451	0.097	0.285	1.72766e-06
Insig1	8.22789e-11	-1.70644	0.074	0.243	1.86279e-06
Col6a1	9.44445e-11	-0.950244	0.171	0.393	2.13822e-06
Klhl13	1.12345e-10	-0.925619	0.195	0.416	2.54349e-06
Plcl2	1.26071e-10	-0.924995	0.239	0.472	2.85424e-06
Arhgef7	1.27794e-10	-0.891971	0.158	0.372	2.89325e-06
Abhd8	1.35884e-10	-1.27479	0.061	0.226	3.07642e-06
Pde1c	1.36443e-10	-0.397059	0.661	0.886	3.08907e-06
Gtf2i	1.37052e-10	-0.858907	0.176	0.397	3.10286e-06
Pkm	1.52545e-10	-0.650003	0.5	0.734	3.45362e-06
Plekhg1	1.58814e-10	-0.936396	0.124	0.323	3.59554e-06
Acta2	1.93355e-10	-0.849858	0.082	0.258	4.37756e-06
G0s2	2.16528e-10	-0.718683	0.234	0.484	4.9022e-06
Mtln	2.62249e-10	-1.35827	0.074	0.241	5.93733e-06
Auts2	2.66516e-10	-0.543201	0.7	0.861	6.03392e-06
Nfib	3.42996e-10	-0.406331	0.921	0.977	7.76543e-06
Pdk4	3.78529e-10	1.79957	0.321	0.165	8.56989e-06
Cdh13	4.79249e-10	-0.484463	0.784	0.953	1.08502e-05
Fasn	4.98157e-10	-2.33041	0.026	0.154	1.12783e-05
Lmo2	5.55124e-10	-0.85763	0.208	0.435	1.2568e-05
Dock1	5.92315e-10	-0.667926	0.263	0.499	1.341e-05
Spidr	5.98452e-10	1.41588	0.434	0.294	1.3549e-05
2610307P16Rik	5.99069e-10	-0.556908	0.642	0.856	1.35629e-05
Tshr	6.24075e-10	-1.37047	0.129	0.311	1.41291e-05
Pomp	6.34705e-10	-0.676806	0.276	0.529	1.43697e-05
Focad	6.38243e-10	-0.948065	0.166	0.368	1.44498e-05
Gm16599	6.59192e-10	-0.82719	0.192	0.416	1.49241e-05
Tmsb10	6.90918e-10	-0.569368	0.595	0.801	1.56424e-05
Col5a1	7.3754e-10	-1.08465	0.118	0.302	1.66979e-05
Fabp4	7.44903e-10	-1.05425	0.284	0.531	1.68646e-05
Tuba1c	7.52143e-10	3.39242	0.116	0.019	1.70285e-05
Srebf2	7.62375e-10	-0.861884	0.229	0.465	1.72602e-05
Tubb2b	7.67512e-10	-0.716534	0.303	0.537	1.73765e-05
Smc6	7.73848e-10	-0.433015	0.545	0.797	1.75199e-05
Tecr	8.22436e-10	-0.832663	0.261	0.495	1.86199e-05
Disp1	8.40411e-10	-0.995688	0.079	0.247	1.90269e-05
Cacna1d	8.70994e-10	-0.979984	0.282	0.497	1.97193e-05
Mllt3	9.04015e-10	-0.691452	0.221	0.454	2.04669e-05
Usp47	9.64896e-10	-0.758614	0.261	0.491	2.18453e-05
Arid5a	1.01964e-09	2.36208	0.174	0.053	2.30847e-05
Fxyd6	1.03325e-09	-0.557376	0.516	0.738	2.33927e-05
Commd10	1.06137e-09	-0.582646	0.579	0.786	2.40295e-05
Ireb2	1.08283e-09	-1.24755	0.087	0.254	2.45154e-05
Map3k8	1.09651e-09	3.36889	0.111	0.017	2.48249e-05
St3gal5	1.10298e-09	-0.51853	0.505	0.763	2.49716e-05
Eya4	1.25523e-09	-0.418304	0.442	0.708	2.84185e-05
Ltbp1	1.42101e-09	-0.547572	0.718	0.892	3.21716e-05
Pkp4	1.42989e-09	-0.907363	0.197	0.402	3.23728e-05
Pard3	1.43696e-09	-0.728372	0.368	0.607	3.25328e-05
Evl	1.44225e-09	-1.01533	0.105	0.281	3.26526e-05
Olfml2b	1.61786e-09	-0.589864	0.237	0.474	3.66284e-05
Hmcn2	1.77589e-09	-0.379452	0.679	0.918	4.02062e-05
Itpr2	1.82424e-09	-0.506881	0.382	0.651	4.13007e-05
Ret	1.84777e-09	-2.38526	0.024	0.142	4.18335e-05
Aff2	1.84792e-09	-1.76893	0.076	0.226	4.18369e-05
Antxr2	1.86701e-09	-0.672192	0.439	0.676	4.2269e-05
Copg2	1.86717e-09	-0.769342	0.134	0.326	4.22727e-05
Tmem131l	1.93824e-09	-1.12694	0.092	0.256	4.38818e-05
Lamc1	1.9875e-09	-0.61715	0.429	0.664	4.4997e-05
Ido2	2.11684e-09	3.68344	0.1	0.013	4.79253e-05
Calm3	2.20835e-09	-0.820368	0.171	0.387	4.9997e-05
Ier2	2.41251e-09	0.491735	0.671	0.524	5.46192e-05
Slc7a8	2.42791e-09	0.604848	0.568	0.423	5.4968e-05
Gm48742	2.56351e-09	-1.32294	0.058	0.203	5.80378e-05
Mdk	2.70136e-09	-1.74615	0.061	0.203	6.11589e-05
Palld	2.78102e-09	-0.7061	0.095	0.256	6.29623e-05
Araf	2.8503e-09	-1.17712	0.1	0.269	6.45308e-05
Sacs	3.25335e-09	-1.06981	0.084	0.247	7.36558e-05
Ntn5	3.39529e-09	-0.818494	0.147	0.34	7.68693e-05
Ramp2	3.48198e-09	-0.659212	0.195	0.421	7.88321e-05
Blnk	3.69752e-09	-0.479444	0.195	0.423	8.37119e-05
Tpm1	3.74463e-09	-0.565587	0.463	0.734	8.47784e-05
Palmd	4.00366e-09	-0.696728	0.263	0.49	9.06429e-05
Dbp	4.05013e-09	-0.764056	0.184	0.389	9.1695e-05
Idi1	4.06459e-09	-2.44726	0.034	0.156	9.20222e-05
Svep1	4.41292e-09	-0.66544	0.189	0.387	9.99084e-05
Bcl3	4.44566e-09	1.87556	0.258	0.123	0.00010065
Ergic3	4.74319e-09	-0.720606	0.203	0.423	0.000107386
Samd4	4.8769e-09	1.51119	0.432	0.292	0.000110413
Ppp1r10	4.93504e-09	0.956738	0.532	0.429	0.000111729
Ppp1r15a	4.95992e-09	1.17307	0.429	0.285	0.000112293
Slitrk5	5.38926e-09	-1.68218	0.034	0.157	0.000122013
Vtn	5.64844e-09	-0.842325	0.187	0.385	0.000127881
Sec24a	5.71278e-09	-0.933181	0.139	0.319	0.000129337
Cxxc5	5.78994e-09	-0.599037	0.316	0.56	0.000131084
Gm13703	5.86855e-09	-0.841643	0.171	0.368	0.000132864
Adamts12	6.25069e-09	-0.83099	0.124	0.298	0.000141516
Thra	6.6354e-09	-0.532059	0.4	0.649	0.000150226
Cc2d2a	6.9125e-09	-0.803965	0.124	0.302	0.000156499
Egr1	7.50691e-09	0.383819	0.897	0.799	0.000169956
Bcl7a	7.69571e-09	-0.653694	0.211	0.431	0.000174231
Arfgap1	8.39948e-09	-1.3342	0.058	0.197	0.000190164
Map1lc3b	8.45794e-09	0.937236	0.574	0.52	0.000191488
Atxn7l1	8.80077e-09	-0.794021	0.2	0.406	0.000199249
Cd34	8.81313e-09	-0.474945	0.408	0.643	0.000199529
Nfil3	9.12448e-09	2.15523	0.197	0.078	0.000206578
Vgll3	9.65267e-09	-0.516285	0.271	0.514	0.000218537
Cask	9.73624e-09	-0.544651	0.368	0.617	0.000220428
Mirg	9.83777e-09	-1.38233	0.053	0.188	0.000222727
P3h2	1.03988e-08	-1.42537	0.05	0.182	0.000235429
Slc39a14	1.06103e-08	1.15876	0.513	0.395	0.000240217
9330159F19Rik	1.14454e-08	-0.767338	0.237	0.455	0.000259123
Smim10l1	1.15409e-08	-0.92869	0.124	0.3	0.000261286
Npas3	1.16218e-08	-0.965267	0.153	0.328	0.000263117
Jun	1.2219e-08	0.365363	0.929	0.856	0.000276638
Rngtt	1.22799e-08	-0.734241	0.163	0.353	0.000278017
Ror1	1.25155e-08	0.358933	0.953	0.962	0.000283352
Lrrc17	1.30912e-08	-1.49129	0.047	0.175	0.000296384
Acyp2	1.3261e-08	-0.997983	0.118	0.285	0.000300228
Wipf1	1.42895e-08	-0.474093	0.347	0.584	0.000323515
Ubc	1.52205e-08	0.505879	0.861	0.822	0.000344593
Slc22a3	1.55766e-08	-2.27553	0.037	0.154	0.000352655
Slc4a4	1.64633e-08	-1.09736	0.121	0.281	0.000372728
Des	1.72349e-08	0.632339	0.787	0.772	0.000390199
9530026P05Rik	1.82814e-08	1.10694	0.466	0.311	0.00041389
Dis3l2	1.8353e-08	-0.630433	0.453	0.67	0.000415511
Rapsn	1.93953e-08	-0.62985	0.239	0.463	0.00043911
Clmp	2.00616e-08	-0.569899	0.337	0.565	0.000454194
Itm2c	2.01734e-08	-0.772116	0.161	0.353	0.000456726
Heyl	2.02087e-08	-0.468398	0.482	0.744	0.000457526
Eif4g3	2.10312e-08	-0.593382	0.421	0.666	0.000476146
Scn1b	2.11607e-08	-0.655018	0.211	0.421	0.000479078
Lpar4	2.23415e-08	-0.8383	0.118	0.287	0.000505811
Cyp51	2.2476e-08	-2.26279	0.029	0.139	0.000508857
Mmp2	2.26904e-08	-0.596521	0.261	0.469	0.00051371
Tmem178b	2.38445e-08	-1.04451	0.105	0.262	0.000539838
Gm17056	2.53154e-08	2.59645	0.139	0.04	0.00057314
Zswim8	2.57352e-08	-1.22927	0.063	0.199	0.000582646
Emilin1	2.69484e-08	-2.3331	0.026	0.133	0.000610112
Nr3c1	2.7037e-08	-0.60765	0.374	0.602	0.000612117
Ly6e	2.93308e-08	-0.759479	0.205	0.404	0.000664049
Pmepa1	2.99172e-08	-0.447855	0.689	0.854	0.000677326
Sgip1	3.27318e-08	-0.408296	0.242	0.459	0.000741048
Smurf1	3.38014e-08	-0.884619	0.087	0.237	0.000765264
Zmynd8	3.57664e-08	-0.851584	0.126	0.294	0.000809752
Ifitm3	3.65136e-08	0.617758	0.779	0.755	0.000826667
Ccnd3	3.80625e-08	0.894529	0.695	0.696	0.000861735
Akr1b3	3.85721e-08	-0.458205	0.413	0.666	0.000873273
Rsrc2	3.98113e-08	0.730241	0.663	0.628	0.000901328
Cbfa2t2	4.13446e-08	-0.635547	0.179	0.372	0.000936042
Gaa	4.17613e-08	-1.37845	0.053	0.18	0.000945475
Kirrel3	4.8825e-08	-0.526909	0.295	0.493	0.0011054
Rnf130	5.28983e-08	-0.674372	0.221	0.419	0.00119762
Mapt	5.35072e-08	-0.760326	0.163	0.34	0.0012114
Cd81	5.4471e-08	-0.475128	0.521	0.751	0.00123322
Olfml3	5.59641e-08	-1.18658	0.103	0.252	0.00126703
Cdkn1a	5.64443e-08	2.17924	0.184	0.072	0.0012779
Ldhb	5.8997e-08	-0.904595	0.124	0.285	0.00133569
Cul5	5.93655e-08	-0.497032	0.218	0.425	0.00134403
Hmgcs1	5.99969e-08	-1.68809	0.061	0.186	0.00135833
2025-09-09	6.0148e-08	-1.07825	0.058	0.186	0.00136175
Adcy7	6.20485e-08	-0.895664	0.121	0.285	0.00140478
Adarb1	6.28167e-08	-0.656277	0.3	0.516	0.00142217
Thrsp	6.28866e-08	-1.03691	0.113	0.268	0.00142375
Eid1	6.35323e-08	-0.772791	0.168	0.351	0.00143837
Nfix	6.42613e-08	-0.398088	0.716	0.879	0.00145487
Cirbp	6.65663e-08	-0.426453	0.382	0.638	0.00150706
Dnajc13	6.69585e-08	-0.630207	0.253	0.469	0.00151594
Atp5c1	6.69885e-08	-0.400595	0.479	0.698	0.00151662
Tmem233	6.75318e-08	-1.64938	0.042	0.157	0.00152892
Ctsl	6.76788e-08	0.659465	0.763	0.748	0.00153225
Htra1	7.0326e-08	-1.14183	0.058	0.188	0.00159218
Adamts9	7.22635e-08	-1.53047	0.074	0.205	0.00163605
Ier5	7.25574e-08	2.41793	0.126	0.034	0.0016427
Dpy19l4	7.64105e-08	-1.28439	0.087	0.226	0.00172993
Tpk1	7.90091e-08	-0.556907	0.221	0.412	0.00178877
Mgst1	7.91446e-08	1.63057	0.358	0.245	0.00179183
Eya1	7.98596e-08	-0.38179	0.3	0.524	0.00180802
Arhgap32	8.59351e-08	-0.607413	0.166	0.345	0.00194557
Utrn	8.63992e-08	-0.509537	0.639	0.837	0.00195608
Capns1	8.6651e-08	-0.497727	0.382	0.62	0.00196178
Pde3b	8.835e-08	-0.771257	0.118	0.277	0.00200024
Glul	8.94098e-08	0.744771	0.676	0.628	0.00202424
Gsap	8.96599e-08	-0.799427	0.224	0.414	0.0020299
Abat	8.98002e-08	-0.682748	0.111	0.266	0.00203308
Fam172a	9.4518e-08	-0.562843	0.284	0.495	0.00213989
Csdc2	9.48539e-08	-1.08292	0.076	0.214	0.00214749
Zfp651	9.49937e-08	-1.24135	0.047	0.167	0.00215066
Aldh1a1	9.6058e-08	-0.555357	0.121	0.287	0.00217475
Rnf150	9.64605e-08	-0.915105	0.134	0.298	0.00218387
Calcr	9.67011e-08	-0.302199	0.561	0.784	0.00218931
Rps12	9.86276e-08	-0.237342	0.961	0.937	0.00223293
Lasp1	1.03443e-07	-0.983785	0.097	0.243	0.00234195
Chka	1.04228e-07	1.69362	0.295	0.167	0.00235972
Anks1b	1.05495e-07	-1.13318	0.097	0.241	0.0023884
Defb25	1.08046e-07	-0.886858	0.126	0.288	0.00244617
Tdrd3	1.12724e-07	-0.870161	0.158	0.326	0.00255207
Dzip3	1.14825e-07	-1.11176	0.061	0.188	0.00259964
Ndufa4	1.15557e-07	-0.445906	0.521	0.725	0.00261622
Ppic	1.16623e-07	-1.28363	0.058	0.184	0.00264034
Stat2	1.19348e-07	1.84692	0.266	0.148	0.00270203
Pcdh9	1.23089e-07	-1.08383	0.095	0.233	0.00278674
Bin1	1.2912e-07	-0.578699	0.168	0.353	0.00292327
S100a16	1.32226e-07	-0.540685	0.276	0.497	0.00299361
Zfp568	1.36623e-07	-0.318529	0.513	0.731	0.00309314
Stard9	1.36935e-07	-1.16397	0.082	0.218	0.0031002
Eif2b3	1.3925e-07	-0.491347	0.145	0.317	0.00315261
Col4a2	1.43296e-07	-0.633324	0.213	0.412	0.00324423
Cnot2	1.47377e-07	-0.645498	0.208	0.408	0.00333662
Rcn3	1.4794e-07	-0.856395	0.126	0.288	0.00334936
Antxr1	1.48719e-07	-0.455302	0.258	0.478	0.003367
Kcnt2	1.49656e-07	-0.269419	0.518	0.736	0.00338822
Maff	1.51312e-07	1.60965	0.242	0.123	0.00342571
Nr6a1	1.56643e-07	-0.969003	0.105	0.249	0.00354639
Pou2f1	1.58446e-07	-0.709345	0.211	0.398	0.00358723
Jarid2	1.63784e-07	-0.549815	0.368	0.586	0.00370807
Atp5g3	1.65604e-07	-0.531477	0.268	0.491	0.00374927
Aig1	1.6726e-07	-0.785287	0.221	0.408	0.00378677
Lrba	1.69884e-07	-0.689997	0.224	0.404	0.00384618
Xpo7	1.73805e-07	-0.774823	0.247	0.435	0.00393496
Pid1	1.75382e-07	-0.778752	0.147	0.311	0.00397064
Angptl1	1.91352e-07	-1.18156	0.058	0.18	0.0043322
Notch1	1.91751e-07	-0.700505	0.192	0.37	0.00434124
Zbtb38	1.92281e-07	-0.861614	0.15	0.313	0.00435324
Zfyve21	1.92369e-07	-0.777979	0.124	0.287	0.00435524
Acbd3	1.96298e-07	-0.821318	0.118	0.275	0.0044442
Adgrl3	2.03689e-07	-1.21517	0.108	0.249	0.00461152
Ankib1	2.05651e-07	-0.629315	0.116	0.273	0.00465594
Zfp266	2.11952e-07	-0.695903	0.161	0.336	0.00479859
Sec23a	2.18586e-07	-0.864376	0.095	0.241	0.00494878
Mir99ahg	2.22311e-07	-0.441864	0.842	0.935	0.00503312
Crebrf	2.33215e-07	1.04644	0.484	0.385	0.00527998
Golim4	2.36139e-07	-0.594459	0.35	0.567	0.00534619
Usp40	2.41542e-07	-0.864643	0.111	0.258	0.00546852
Klhl5	2.48318e-07	-1.10147	0.126	0.275	0.00562192
Myl1	2.48358e-07	-0.597113	0.334	0.562	0.00562283
Pcyt2	2.55196e-07	-1.59001	0.063	0.184	0.00577763
C2cd5	2.71014e-07	-1.07624	0.079	0.213	0.00613576
Ar	2.89682e-07	-0.355367	0.403	0.653	0.0065584
Btg1	2.9007e-07	0.563168	0.853	0.869	0.00656719
Adgra3	2.92305e-07	-0.59864	0.234	0.44	0.00661778
Olfm1	2.92355e-07	-0.642831	0.155	0.324	0.00661891
Tmcc3	2.99585e-07	-0.753928	0.158	0.319	0.0067826
Sorl1	3.00033e-07	-0.902635	0.074	0.205	0.00679274
Tceal1	3.03605e-07	-1.33679	0.042	0.152	0.00687362
Timm23	3.0552e-07	-0.601371	0.226	0.429	0.00691698
Zfp827	3.06693e-07	-1.44408	0.063	0.184	0.00694353
Capn2	3.07106e-07	-0.578673	0.184	0.368	0.00695288
Stard13	3.14642e-07	-0.725789	0.2	0.376	0.00712348
Pcf11	3.15754e-07	1.07661	0.397	0.288	0.00714867
Fam129a	3.2886e-07	-0.955378	0.176	0.338	0.0074454
Ndufa11	3.30242e-07	-0.416575	0.245	0.461	0.00747668
Rab30	3.34533e-07	-1.39834	0.034	0.137	0.00757383
Dap	3.37249e-07	-0.992894	0.111	0.258	0.00763531
Tbc1d19	3.42301e-07	-1.04497	0.053	0.169	0.0077497
Nfe2l2	3.44114e-07	1.02356	0.508	0.455	0.00779075
Cdh15	3.46965e-07	-0.451082	0.395	0.634	0.00785528
Ltbp4	3.51085e-07	-0.428822	0.524	0.744	0.00794856
2010204K13Rik	3.57704e-07	-1.32259	0.045	0.154	0.00809842
Arhgap18	3.63212e-07	1.33433	0.324	0.199	0.00822313
Ankmy2	3.63361e-07	-2.01312	0.024	0.116	0.0082265
Clic4	3.6513e-07	0.805609	0.537	0.435	0.00826655
Mxra8	3.74927e-07	-0.549271	0.213	0.417	0.00848835
Gm42418	3.79402e-07	-0.679646	0.992	0.996	0.00858966
Col26a1	3.79555e-07	-1.0804	0.063	0.182	0.00859312
Emc1	3.83883e-07	-1.35819	0.029	0.127	0.00869111
Atp5e	3.88326e-07	-0.397026	0.742	0.861	0.0087917
Cebpzos	3.90903e-07	-2.0533	0.024	0.116	0.00885004
Gas6	4.00223e-07	0.939839	0.55	0.49	0.00906105
Fbn1	4.04613e-07	-0.606243	0.289	0.488	0.00916044
Gabarap	4.20727e-07	0.487543	0.768	0.742	0.00952526
Hspb1	4.25481e-07	1.13732	0.382	0.275	0.00963288
Stx11	4.36245e-07	2.59614	0.118	0.034	0.00987659
Myo1b	4.49041e-07	-0.585994	0.068	0.194	0.0101663
Fam168b	4.53279e-07	-0.538684	0.182	0.362	0.0102622
Epha4	4.53467e-07	-0.765296	0.129	0.281	0.0102665
Per3	4.56429e-07	-0.688951	0.089	0.228	0.0103335
Igdcc4	4.59623e-07	-0.944381	0.095	0.231	0.0104059
Ccdc8	4.77034e-07	-1.15643	0.076	0.203	0.0108
Fkbp9	4.79663e-07	-0.749236	0.137	0.298	0.0108596
Gfra1	4.89329e-07	-0.73757	0.234	0.414	0.0110784
Fgfr1	4.94347e-07	0.421742	0.876	0.903	0.011192
Fgfr4	4.97551e-07	-0.292119	0.811	0.932	0.0112646
Cavin3	5.22879e-07	-0.553561	0.284	0.499	0.011838
Dclk3	5.23817e-07	-1.15779	0.095	0.228	0.0118592
Rfc1	5.2546e-07	-0.691996	0.142	0.302	0.0118964
Prkar1a	5.33173e-07	-0.419267	0.413	0.664	0.012071
Mgat1	5.36024e-07	-1.4507	0.029	0.125	0.0121356
Sec1	5.38713e-07	-1.38953	0.034	0.135	0.0121965
Ebf3	5.38793e-07	-0.649165	0.334	0.524	0.0121983
Myc	5.65144e-07	1.73777	0.255	0.144	0.0127949
Snrpd1	5.71278e-07	-0.462119	0.213	0.41	0.0129337
Smarcb1	5.74912e-07	-0.886651	0.103	0.245	0.013016
Ap2s1	6.00189e-07	-0.782177	0.103	0.247	0.0135883
Emp1	6.09299e-07	2.64163	0.134	0.044	0.0137945
Uqcrb	6.22427e-07	-0.430855	0.389	0.62	0.0140918
Pdlim3	6.29616e-07	-1.11545	0.066	0.186	0.0142545
Cap2	6.34237e-07	-0.65883	0.124	0.273	0.0143591
Dynlt3	6.35877e-07	-0.719945	0.237	0.423	0.0143963
Arhgef40	6.43469e-07	-1.12028	0.061	0.176	0.0145681
Igsf3	6.44399e-07	-0.626851	0.179	0.359	0.0145892
Syne1	6.47262e-07	-0.518175	0.161	0.324	0.014654
Map2k2	6.54681e-07	-0.457672	0.224	0.423	0.014822
Tmem176b	6.66939e-07	0.807618	0.637	0.634	0.0150995
Nedd4	6.7508e-07	-0.315587	0.745	0.901	0.0152838
Sec31a	6.77652e-07	-0.630881	0.189	0.361	0.015342
mt-Nd3	6.82249e-07	-0.265333	0.882	0.97	0.0154461
Ndufc1	6.97847e-07	-0.523534	0.329	0.539	0.0157993
Rae1	7.14683e-07	-0.868911	0.095	0.23	0.0161804
Dnajc7	7.2065e-07	-0.479054	0.232	0.431	0.0163155
Nenf	7.24324e-07	-0.405728	0.355	0.594	0.0163987
Spsb1	7.31917e-07	1.72864	0.255	0.148	0.0165706
Fbxo32	7.38065e-07	2.31287	0.15	0.057	0.0167098
Ubr3	7.39337e-07	-0.433589	0.337	0.577	0.0167386
Robo1	7.45533e-07	-0.580489	0.332	0.524	0.0168789
Il18	7.54032e-07	-1.22831	0.05	0.159	0.0170713
Nlk	7.65962e-07	-0.795438	0.121	0.266	0.0173414
Ift27	7.66452e-07	-0.845572	0.095	0.231	0.0173525
Ddit4	7.72779e-07	1.24561	0.434	0.338	0.0174957
Nhp2	7.73478e-07	-0.673203	0.116	0.266	0.0175115
Cntln	7.73591e-07	-0.587799	0.145	0.302	0.0175141
Prkd1	7.83878e-07	-0.557916	0.166	0.33	0.017747
Med23	7.93679e-07	-1.84614	0.039	0.139	0.0179689
Zfp532	8.05001e-07	-1.27476	0.071	0.19	0.0182252
Cav1	8.11029e-07	-0.512825	0.4	0.624	0.0183617
Sucla2	8.14817e-07	-0.705934	0.129	0.279	0.0184475
Agk	8.37116e-07	-0.803487	0.108	0.25	0.0189523
Pja2	8.43333e-07	-0.620241	0.303	0.514	0.019093
Wdr7	8.83527e-07	-0.738755	0.103	0.239	0.020003
Popdc2	8.89936e-07	-1.20107	0.055	0.165	0.0201481
Arhgef9	9.12562e-07	-1.64155	0.026	0.116	0.0206604
Arhgap5	9.13265e-07	-0.40182	0.35	0.564	0.0206763
Azin1	9.22556e-07	1.39368	0.337	0.224	0.0208867
Idh2	9.28078e-07	-0.483516	0.261	0.463	0.0210117
Dusp3	9.39624e-07	-0.471033	0.195	0.376	0.0212731
Arid5b	9.39971e-07	0.983196	0.455	0.347	0.0212809
Dhcr24	9.41206e-07	-0.460603	0.421	0.658	0.0213089
Itfg1	9.45521e-07	-0.634011	0.147	0.296	0.0214066
Prkcq	9.90819e-07	-0.459293	0.442	0.676	0.0224321
Scand1	1.00068e-06	-0.515129	0.218	0.41	0.0226553
Sdhd	1.02145e-06	-0.602302	0.113	0.262	0.0231257
Arhgap39	1.02823e-06	-0.54345	0.097	0.235	0.0232792
Sfswap	1.04413e-06	-0.571563	0.197	0.372	0.023639
Znrf3	1.10608e-06	-0.790063	0.232	0.406	0.0250417
Pigyl	1.11036e-06	-0.914219	0.061	0.176	0.0251386
Tet1	1.11946e-06	-1.33323	0.039	0.139	0.0253445
Pag1	1.1246e-06	-0.516235	0.111	0.25	0.0254609
Chrm3	1.12638e-06	-0.817604	0.274	0.446	0.0255013
Rhoh	1.13426e-06	1.73711	0.334	0.226	0.0256796
Phactr2	1.14738e-06	-0.450979	0.232	0.423	0.0259767
Gstm5	1.18287e-06	-0.65666	0.113	0.256	0.0267802
Gng10	1.20333e-06	-0.652296	0.174	0.343	0.0272433
Plxdc2	1.2067e-06	0.737794	0.689	0.647	0.0273197
Irf2bp2	1.22355e-06	-0.530041	0.213	0.406	0.0277012
Pakap	1.22395e-06	-1.34601	0.089	0.211	0.0277103
Ntn1	1.23013e-06	-1.00159	0.113	0.249	0.0278501
Mtss1	1.23695e-06	-0.663852	0.158	0.309	0.0280045
Glod4	1.23743e-06	-0.931408	0.061	0.175	0.0280155
Foxred2	1.25375e-06	-1.01536	0.058	0.171	0.0283849
Cyb5b	1.25659e-06	-0.826947	0.116	0.258	0.0284492
Parg	1.2834e-06	-0.707597	0.092	0.222	0.0290562
Dip2c	1.30193e-06	-0.497421	0.505	0.706	0.0294756
Wdr11	1.30884e-06	-1.49317	0.037	0.135	0.0296321
Selenof	1.3244e-06	-0.463817	0.513	0.732	0.0299844
Hacd1	1.34053e-06	-0.825655	0.079	0.203	0.0303496
Pde7b	1.37241e-06	-0.331391	0.792	0.932	0.0310713
Zfp704	1.38412e-06	-0.469152	0.168	0.338	0.0313364
Rnf7	1.3888e-06	-0.571765	0.284	0.503	0.0314424
Atxn10	1.40189e-06	-0.413599	0.305	0.51	0.0317389
Dleu2	1.43004e-06	0.979376	0.555	0.482	0.0323761
Phlda1	1.44321e-06	1.4665	0.271	0.157	0.0326742
Pnmal2	1.44342e-06	-1.08206	0.066	0.18	0.032679
Fam162a	1.47373e-06	-0.480568	0.247	0.45	0.0333653
Ryr1	1.47992e-06	-1.97089	0.032	0.123	0.0335053
Mxd4	1.52932e-06	-0.735883	0.147	0.306	0.0346238
Maged2	1.54164e-06	-1.42995	0.039	0.137	0.0349027
Cacna2d1	1.55934e-06	-0.482399	0.321	0.512	0.0353035
Hs6st2	1.59279e-06	-0.169668	0.447	0.674	0.0360608
Cdc42ep5	1.6046e-06	-0.582471	0.182	0.349	0.0363282
Slco2a1	1.60506e-06	2.03379	0.166	0.07	0.0363385
C1d	1.61521e-06	-0.691478	0.153	0.313	0.0365684
Ndufs4	1.62806e-06	-0.468464	0.242	0.44	0.0368593
Nfia	1.68365e-06	-0.270278	0.958	0.994	0.0381177
Ttc28	1.6924e-06	-0.522366	0.497	0.683	0.0383158
Rpl8	1.69339e-06	0.259658	0.939	0.939	0.0383383
Arhgap42	1.71115e-06	0.831294	0.516	0.433	0.0387405
2900026A02Rik	1.71998e-06	-0.84225	0.082	0.205	0.0389403
Msi2	1.72863e-06	-0.421651	0.411	0.643	0.0391362
Smarcd3	1.74784e-06	-0.735944	0.113	0.254	0.0395711
Mcrip1	1.75637e-06	-0.615401	0.2	0.376	0.0397643
Elf2	1.75941e-06	1.05507	0.434	0.347	0.0398331
Gm44626	1.79634e-06	-2.02327	0.021	0.102	0.0406692
Commd1	1.81428e-06	-0.507221	0.218	0.402	0.0410752
Slc43a3	1.83782e-06	0.553346	0.745	0.727	0.0416081
Lsm6	1.86381e-06	-0.507163	0.253	0.44	0.0421966
Bmyc	1.86794e-06	-0.33928	0.403	0.639	0.0422902
Zmym4	1.91228e-06	-0.45013	0.239	0.421	0.043294
Gsn	1.91341e-06	-0.313825	0.747	0.873	0.0433196
Fam114a1	1.97492e-06	-0.863816	0.103	0.233	0.0447123
Birc3	1.98164e-06	1.48507	0.232	0.125	0.0448644
Foxo1	2.02642e-06	-0.427254	0.503	0.715	0.0458782
D630003M21Rik	2.05666e-06	-2.08713	0.021	0.102	0.0465628
Tmed3	2.07474e-06	-0.848413	0.079	0.201	0.0469721
D5Ertd579e	2.07483e-06	-0.715131	0.111	0.247	0.0469741
Mat2a	2.14997e-06	0.565033	0.821	0.822	0.0486752
Rraga	2.17854e-06	-0.674536	0.142	0.298	0.0493221
Gm49708	2.22654e-06	-0.875779	0.055	0.163	0.0504089
Rnf217	2.22732e-06	-0.527151	0.287	0.465	0.0504266
Zdhhc17	2.22759e-06	-0.859278	0.118	0.256	0.0504326
Slc24a5	2.2459e-06	-0.949007	0.061	0.171	0.0508473
Tmem229a	2.28019e-06	-1.22084	0.068	0.178	0.0516236
Cmpk1	2.32261e-06	-1.00534	0.079	0.197	0.0525839
Acss3	2.33218e-06	-0.250962	0.232	0.414	0.0528007
Ergic1	2.35384e-06	-0.696279	0.166	0.319	0.053291
Vwa8	2.39515e-06	-0.539321	0.147	0.294	0.0542262
Rex1bd	2.42955e-06	-0.559714	0.153	0.309	0.0550051
Zfpm2	2.43653e-06	-0.452473	0.405	0.592	0.055163
Tia1	2.46074e-06	-0.607204	0.211	0.381	0.0557112
Trim24	2.48163e-06	-1.20179	0.047	0.146	0.0561841
Ttc3	2.51302e-06	-0.263583	0.679	0.882	0.0568948
Fopnl	2.51842e-06	-0.977338	0.076	0.194	0.0570171
Gm20721	2.55905e-06	-0.715148	0.129	0.271	0.0579369
Zfp106	2.57948e-06	-0.575578	0.253	0.436	0.0583994
Arpc1a	2.60094e-06	-0.444363	0.2	0.378	0.0588852
Pard3b	2.62959e-06	-0.262952	0.505	0.755	0.059534
Rbpj	2.69077e-06	0.845761	0.513	0.448	0.0609189
Mbd3	2.71858e-06	-0.711185	0.187	0.345	0.0615486
Rrbp1	2.83489e-06	-0.403802	0.353	0.565	0.0641819
Ext1	2.85624e-06	-0.470673	0.518	0.683	0.0646653
Prpf8	2.89333e-06	-0.663295	0.163	0.317	0.065505
Cdkal1	3.01139e-06	-0.617997	0.332	0.516	0.0681778
Ostc	3.06023e-06	-0.520664	0.182	0.351	0.0692835
Rilpl1	3.07259e-06	-0.911683	0.066	0.176	0.0695635
Ctnnbip1	3.08923e-06	-1.24892	0.042	0.139	0.0699403
Rhob	3.11576e-06	0.97168	0.445	0.349	0.0705407
Alkbh1	3.18563e-06	-1.08672	0.045	0.142	0.0721226
Nsd1	3.22741e-06	-0.342278	0.468	0.694	0.0730685
Aprt	3.23019e-06	-0.553624	0.292	0.491	0.0731315
Krt10	3.30446e-06	-0.949061	0.058	0.165	0.0748129
Rftn1	3.3085e-06	-0.619862	0.087	0.211	0.0749044
Tmem39a	3.33007e-06	-0.948911	0.058	0.165	0.0753927
Atp5k	3.45137e-06	-0.451604	0.358	0.564	0.078139
Schip1	3.45891e-06	-1.01826	0.084	0.199	0.0783098
Exoc6	3.5751e-06	-0.974279	0.055	0.159	0.0809402
Rtn2	3.58662e-06	-0.566716	0.2	0.37	0.081201
Cdc26	3.6327e-06	-0.53805	0.158	0.323	0.0822444
Tmem106b	3.64763e-06	-0.471443	0.105	0.245	0.0825824
Srpk2	3.74871e-06	-0.485198	0.245	0.431	0.0848707
Gm11266	3.93318e-06	-1.3176	0.055	0.154	0.0890473
Cwc22	3.94101e-06	-0.671171	0.058	0.163	0.0892244
Cwf19l2	3.94702e-06	-0.584528	0.205	0.374	0.0893606
Fgd4	3.95498e-06	-0.72349	0.084	0.203	0.0895407
Rnf19b	3.95552e-06	1.43577	0.168	0.074	0.0895529
Naa10	3.97234e-06	-0.719848	0.118	0.256	0.0899338
Usp48	4.06641e-06	-0.584041	0.134	0.275	0.0920635
Thy1	4.13308e-06	-1.36346	0.058	0.159	0.0935729
Flnc	4.16046e-06	-0.347893	0.258	0.448	0.0941928
Unc93b1	4.26132e-06	-0.492661	0.226	0.406	0.0964762
Tnfrsf19	4.41541e-06	-0.980132	0.053	0.154	0.099965
Mlip	4.42217e-06	-1.34978	0.032	0.118	0.100118
Erg28	4.42831e-06	-0.885154	0.095	0.218	0.100257
Polr2m	4.48064e-06	-0.500364	0.176	0.338	0.101442
Enpp5	4.48851e-06	-1.44559	0.037	0.127	0.10162
Pip4k2b	4.53438e-06	-1.06536	0.047	0.144	0.102658
Tgs1	4.54689e-06	-0.620181	0.132	0.275	0.102942
Sspn	4.58087e-06	-0.530174	0.184	0.345	0.103711
Ikbip	4.59523e-06	-0.660907	0.116	0.254	0.104036
Uba5	4.60072e-06	-0.917235	0.076	0.192	0.10416
BC065397	4.63097e-06	-1.39048	0.039	0.131	0.104845
Fdft1	4.66256e-06	-1.19303	0.047	0.144	0.10556
Txnrd1	4.6739e-06	1.25656	0.332	0.231	0.105817
Nfu1	4.68733e-06	-0.747537	0.105	0.235	0.106121
Rptor	4.69919e-06	-0.497232	0.213	0.391	0.10639
Ephb1	4.70095e-06	-1.48413	0.034	0.121	0.10643
Tmsb4x	4.74231e-06	-0.30566	0.876	0.943	0.107366
Tbx4	4.7431e-06	-1.54361	0.026	0.108	0.107384
Fgf12	4.7479e-06	-0.837289	0.053	0.152	0.107492
Usp46	4.92264e-06	-1.12786	0.061	0.165	0.111449
Dpm3	5.07217e-06	-0.434283	0.326	0.537	0.114834
Fkbp2	5.10455e-06	-0.464941	0.279	0.482	0.115567
Atp9b	5.13379e-06	-0.609304	0.221	0.391	0.116229
Gpx8	5.21772e-06	-0.923054	0.068	0.178	0.118129
Inpp5f	5.25469e-06	-0.683588	0.095	0.216	0.118966
Mill2	5.31355e-06	-0.965509	0.142	0.273	0.120299
Glcci1	5.34127e-06	-0.495671	0.197	0.361	0.120926
Anapc13	5.35579e-06	-0.531032	0.237	0.417	0.121255
Pald1	5.40582e-06	-0.982641	0.111	0.237	0.122388
Atp5g1	5.52554e-06	-0.455582	0.471	0.694	0.125098
Erh	5.55732e-06	-0.693074	0.089	0.213	0.125818
1110051M20Rik	5.59957e-06	-0.509491	0.192	0.345	0.126774
Gde1	5.66411e-06	-0.698239	0.134	0.273	0.128236
Aggf1	5.67483e-06	-1.05758	0.068	0.176	0.128478
Tnnc2	5.73353e-06	-0.488927	0.432	0.676	0.129807
Camk2g	5.74229e-06	-0.835701	0.079	0.194	0.130005
5730455P16Rik	5.74389e-06	-1.14654	0.076	0.186	0.130042
B830012L14Rik	5.8011e-06	-0.892267	0.105	0.228	0.131337
Uggt2	6.01395e-06	-0.621334	0.105	0.231	0.136156
Adcy9	6.06947e-06	-0.857094	0.103	0.226	0.137413
Sgca	6.08309e-06	-0.737518	0.082	0.199	0.137721
Xpo1	6.14722e-06	-0.604233	0.108	0.235	0.139173
Brd7	6.22681e-06	-0.569047	0.147	0.298	0.140975
Klhl3	6.24637e-06	-1.79978	0.024	0.101	0.141418
R3hdm4	6.31409e-06	-0.545972	0.166	0.328	0.142951
Chd8	6.4261e-06	-0.458028	0.174	0.33	0.145487
Dennd1b	6.4498e-06	-0.524763	0.203	0.366	0.146024
Stx18	6.54207e-06	-0.97219	0.071	0.178	0.148112
Synpo	6.60159e-06	1.58213	0.229	0.131	0.14946
Exoc2	6.69031e-06	-0.5164	0.134	0.271	0.151469
Gramd1b	6.88425e-06	-0.873962	0.1	0.22	0.155859
Ccnt2	6.90992e-06	-0.487316	0.168	0.328	0.156441
Tmem41b	6.94687e-06	-0.755016	0.053	0.152	0.157277
Tspan3	7.02828e-06	-0.454464	0.266	0.465	0.15912
Plgrkt	7.05356e-06	-0.384873	0.118	0.252	0.159693
Ltbp3	7.07718e-06	-0.668065	0.113	0.245	0.160227
Psma4	7.14877e-06	-0.403313	0.287	0.476	0.161848
Arfgef1	7.16683e-06	-0.385618	0.226	0.397	0.162257
Smg1	7.18504e-06	-0.351601	0.3	0.503	0.162669
Tmem167	7.23658e-06	-0.587839	0.179	0.334	0.163836
Hspa1a	7.26818e-06	-1.14276	0.35	0.465	0.164552
Irak1	7.29435e-06	-0.373372	0.184	0.351	0.165144
Bgn	7.29785e-06	-0.815954	0.105	0.226	0.165223
Drosha	7.39163e-06	-0.692719	0.063	0.169	0.167346
Slc27a1	7.40599e-06	-0.92211	0.092	0.213	0.167672
Kidins220	7.4904e-06	-0.501454	0.2	0.364	0.169583
Fitm1	7.57833e-06	-0.820407	0.134	0.269	0.171573
Helz	7.6008e-06	-0.605058	0.155	0.298	0.172082
Rpl7a	7.61026e-06	-0.265281	0.863	0.901	0.172296
Gamt	7.61809e-06	-1.00744	0.063	0.167	0.172474
Dynll1	7.68852e-06	0.637959	0.621	0.605	0.174068
Rab3a	7.73151e-06	-1.07871	0.034	0.121	0.175041
Tshz1	7.87718e-06	-0.383616	0.326	0.529	0.178339
Apbb2	7.88797e-06	-0.589283	0.134	0.271	0.178584
Pfn2	7.95411e-06	-1.10604	0.055	0.154	0.180081
Trip4	8.06773e-06	-0.532591	0.087	0.205	0.182653
Fdps	8.42114e-06	-1.21167	0.074	0.18	0.190655
Ndufb9	8.44332e-06	-0.402543	0.518	0.706	0.191157
Palm	8.50853e-06	-0.508786	0.087	0.205	0.192633
Slc7a2	8.55678e-06	-0.703575	0.25	0.414	0.193726
Park7	8.65458e-06	-0.427498	0.476	0.681	0.19594
Ring1	8.68982e-06	-0.883849	0.092	0.209	0.196737
Prr14l	8.74725e-06	-0.419381	0.139	0.279	0.198038
Gm15179	8.77384e-06	1.8072	0.161	0.072	0.19864
Prkacb	8.94926e-06	-0.496867	0.166	0.317	0.202611
Gse1	8.98697e-06	-0.792777	0.203	0.353	0.203465
St7	9.00674e-06	-0.549579	0.105	0.228	0.203913
P2rx7	9.02946e-06	-1.32802	0.032	0.114	0.204427
Asph	9.33212e-06	-0.526076	0.187	0.349	0.211279
Chchd3	9.43605e-06	-0.439873	0.311	0.503	0.213632
Htatsf1	9.56841e-06	-0.683518	0.139	0.277	0.216629
Dicer1	9.76153e-06	-0.429967	0.187	0.343	0.221001
Gstm1	9.76462e-06	0.430077	0.853	0.863	0.221071
Jag1	9.85282e-06	-0.834486	0.145	0.279	0.223068
Gm4258	9.97412e-06	-0.849515	0.082	0.19	0.225814
Mamstr	1.00413e-05	-1.24777	0.024	0.101	0.227334
Hdac2	1.01617e-05	-0.307571	0.142	0.285	0.230061
Olfml1	1.01965e-05	-1.71791	0.026	0.104	0.230849
Angptl2	1.02235e-05	-1.00329	0.053	0.15	0.231459
Mnat1	1.03962e-05	-0.513973	0.295	0.482	0.235369
Slf2	1.04082e-05	-0.331407	0.492	0.694	0.235641
Pepd	1.04501e-05	-0.559007	0.147	0.29	0.23659
Btbd10	1.05753e-05	-0.738282	0.061	0.163	0.239424
Slc44a2	1.05963e-05	-0.636671	0.103	0.226	0.239901
Prkn	1.06726e-05	-0.396322	0.274	0.45	0.241627
Macf1	1.0716e-05	-0.485389	0.289	0.469	0.24261
Prdx2	1.07577e-05	-0.289741	0.342	0.558	0.243555
Kdm5b	1.08472e-05	-0.390415	0.158	0.309	0.245581
Irs1	1.09871e-05	-0.427804	0.179	0.328	0.248747
Mageh1	1.10165e-05	-0.861825	0.061	0.163	0.249414
Pds5b	1.10945e-05	-0.342233	0.274	0.45	0.251179
Fez2	1.12312e-05	-1.25351	0.039	0.127	0.254274
Kcnq4	1.14711e-05	-0.52433	0.108	0.231	0.259706
Aarsd1	1.15218e-05	-0.647484	0.108	0.231	0.260854
Esd	1.15326e-05	-0.388998	0.284	0.482	0.261098
Ripk1	1.17699e-05	1.12214	0.334	0.231	0.26647
Pbx1	1.19854e-05	-0.379457	0.476	0.676	0.271349
Glrx5	1.2059e-05	-0.780775	0.082	0.194	0.273016
Aatf	1.21869e-05	-0.357598	0.176	0.326	0.275912
Mafb	1.22241e-05	-0.661508	0.163	0.306	0.276754
Snrk	1.22332e-05	-0.683443	0.168	0.315	0.276959
Cwc27	1.22497e-05	-0.334128	0.155	0.302	0.277334
Tcea3	1.22509e-05	-1.37717	0.037	0.121	0.277361
Acaca	1.26319e-05	-0.4674	0.2	0.353	0.285986
Washc3	1.27083e-05	-0.803612	0.1	0.22	0.287716
Plcb4	1.27677e-05	-0.501678	0.303	0.476	0.289062
S100a6	1.2912e-05	0.814484	0.637	0.583	0.292328
Tet3	1.30216e-05	-0.571584	0.176	0.321	0.294809
Pxdc1	1.30856e-05	0.838424	0.5	0.429	0.296259
Carmil1	1.31215e-05	-0.826828	0.074	0.178	0.297072
Mbip	1.32722e-05	-0.780118	0.063	0.163	0.300482
Dennd1a	1.34539e-05	-0.347816	0.539	0.75	0.304597
Plscr3	1.34623e-05	-0.734915	0.079	0.19	0.304787
Nfkbiz	1.3544e-05	0.847255	0.403	0.294	0.306637
Fbxo3	1.36687e-05	-0.562793	0.153	0.294	0.309459
Prdx3	1.37775e-05	-0.490267	0.095	0.214	0.311923
Cwc25	1.39261e-05	-0.980859	0.055	0.152	0.315286
Nr2c2	1.40297e-05	-0.426413	0.218	0.376	0.317632
Pcgf5	1.40667e-05	0.781513	0.566	0.505	0.318471
Psen2	1.42139e-05	-0.714494	0.1	0.218	0.321803
Psmd14	1.43412e-05	-0.665259	0.155	0.292	0.324685
Epb41	1.4402e-05	-0.580507	0.15	0.287	0.326061
Stxbp4	1.44196e-05	-0.857656	0.1	0.214	0.326459
Ptdss2	1.44398e-05	-1.33728	0.029	0.106	0.326917
Tnnt1	1.45789e-05	-0.817046	0.079	0.19	0.330066
Ldlr	1.46371e-05	-0.758961	0.134	0.264	0.331385
Dock4	1.48177e-05	-0.458681	0.224	0.378	0.335474
Snhg6	1.48448e-05	-0.547365	0.103	0.226	0.336086
Ublcp1	1.5e-05	-0.506605	0.121	0.249	0.339601
Snrpd2	1.50117e-05	-0.435005	0.416	0.62	0.339866
Tmem260	1.5034e-05	-0.923719	0.063	0.161	0.34037
Nr3c2	1.50761e-05	-0.426801	0.524	0.708	0.341324
Hk1	1.51263e-05	-0.525215	0.163	0.307	0.34246
Cd2ap	1.53342e-05	-0.311146	0.374	0.584	0.347167
Bcl2l12	1.53701e-05	-1.29867	0.032	0.112	0.347979
Galnt11	1.53836e-05	-0.702921	0.095	0.211	0.348285
Ankrd29	1.54728e-05	-0.487329	0.208	0.374	0.350304
Neo1	1.5537e-05	-0.442885	0.268	0.436	0.351758
Vegfa	1.59493e-05	-1.1938	0.066	0.163	0.361093
Slc35b1	1.59894e-05	-0.585223	0.121	0.254	0.361999
Abcb1b	1.61115e-05	0.918124	0.455	0.37	0.364764
Slc39a10	1.6234e-05	-0.680246	0.092	0.205	0.367537
9330182L06Rik	1.62513e-05	-1.28397	0.029	0.106	0.36793
Inka2	1.6269e-05	-1.03835	0.05	0.14	0.368329
Tnfaip6	1.63107e-05	0.329965	0.213	0.114	0.369275
Naaladl2	1.63585e-05	-0.727994	0.142	0.268	0.370356
Tspan7	1.64906e-05	-0.384048	0.263	0.427	0.373348
Higd1a	1.65773e-05	-0.42402	0.145	0.285	0.37531
Serf2	1.66228e-05	-0.26664	0.655	0.814	0.376339
Psap	1.66776e-05	-0.453166	0.5	0.685	0.377582
Mapk8ip1	1.68819e-05	-1.18381	0.034	0.116	0.382206
Malat1	1.68839e-05	-0.188484	1	0.996	0.382252
Vps4a	1.71601e-05	-0.72748	0.047	0.139	0.388504
Jkamp	1.71853e-05	-0.525511	0.153	0.294	0.389074
Suclg2	1.72135e-05	-0.429494	0.166	0.307	0.389714
Fsd1l	1.72842e-05	-0.882039	0.103	0.214	0.391315
Clstn1	1.73364e-05	-0.299655	0.218	0.393	0.392495
Baz1b	1.75333e-05	-0.592085	0.205	0.359	0.396954
1700025G04Rik	1.75951e-05	-1.07403	0.105	0.22	0.398352
Hivep3	1.79055e-05	-0.565334	0.245	0.404	0.405379
Aifm1	1.79688e-05	-0.656081	0.087	0.197	0.406813
Spcs3	1.79822e-05	-0.92416	0.055	0.152	0.407117
Sppl3	1.80357e-05	-0.303046	0.292	0.486	0.408329
St3gal4	1.84907e-05	-0.434062	0.197	0.347	0.41863
2510009E07Rik	1.85373e-05	-0.607847	0.103	0.224	0.419683
Itgb1	1.86666e-05	-0.286496	0.537	0.751	0.422612
Nsmaf	1.86845e-05	-0.643902	0.092	0.205	0.423017
Exoc4	1.88231e-05	-0.378711	0.526	0.715	0.426155
Tm2d3	1.88453e-05	-0.546826	0.076	0.184	0.426658
Tor1b	1.89809e-05	-0.583594	0.084	0.197	0.429728
Chrna1	1.90188e-05	-0.70144	0.097	0.213	0.430586
Tfdp2	1.9286e-05	1.11146	0.353	0.26	0.436635
Gm14616	1.96597e-05	-1.06382	0.071	0.171	0.445095
Ppip5k2	1.96922e-05	-1.43263	0.032	0.11	0.445832
Scamp1	1.98952e-05	-0.63343	0.087	0.197	0.450427
Lmbrd2	1.99549e-05	-0.809964	0.082	0.188	0.451779
Fh1	2.00427e-05	-0.793287	0.087	0.197	0.453767
Fntb	2.02381e-05	-0.970047	0.034	0.114	0.458191
Zfp462	2.02741e-05	-0.790594	0.168	0.304	0.459005
Foxn3	2.0283e-05	-0.372294	0.734	0.865	0.459208
Nek9	2.05716e-05	-0.778419	0.124	0.245	0.46574
Hlf	2.08643e-05	-0.389451	0.089	0.201	0.472367
Snrnp48	2.15932e-05	-0.450654	0.211	0.366	0.488871
Nxpe3	2.16434e-05	-1.27974	0.061	0.154	0.490007
Prpsap2	2.1665e-05	-0.995803	0.055	0.148	0.490496
Aopep	2.17259e-05	-0.307399	0.803	0.922	0.491874
Rps21	2.17358e-05	0.20455	0.974	0.956	0.492099
Smdt1	2.20845e-05	-0.369427	0.366	0.571	0.499992
Rtl8a	2.26151e-05	-0.850163	0.058	0.154	0.512007
Ppp6r2	2.28126e-05	-0.82936	0.111	0.228	0.516477
Hs2st1	2.28618e-05	-0.502965	0.263	0.423	0.517591
Kdelr2	2.30013e-05	-0.361649	0.197	0.353	0.52075
Akap10	2.34576e-05	-0.450357	0.174	0.317	0.53108
Pbrm1	2.3576e-05	-0.355638	0.408	0.602	0.533761
Gng11	2.36407e-05	-0.338543	0.276	0.465	0.535225
Dgcr6	2.37967e-05	-0.668152	0.116	0.233	0.538757
Ptprf	2.39266e-05	-0.658809	0.118	0.241	0.541699
Rsrc1	2.40798e-05	-0.271225	0.345	0.541	0.545166
Deptor	2.42875e-05	0.496508	0.732	0.725	0.549868
Selenom	2.43015e-05	-0.350701	0.35	0.571	0.550186
Cpt1a	2.46431e-05	-0.729617	0.147	0.283	0.557921
Mb	2.46834e-05	-1.17096	0.066	0.163	0.558833
Plxnd1	2.48691e-05	-0.400935	0.161	0.306	0.563036
Cd59a	2.50319e-05	-1.64523	0.034	0.112	0.566722
Eif1a	2.51387e-05	1.10172	0.342	0.256	0.569139
Itga7	2.53246e-05	-0.515349	0.126	0.252	0.573349
Sqle	2.56232e-05	-1.07993	0.037	0.118	0.580109
Tmed4	2.57132e-05	-0.515147	0.134	0.268	0.582147
Map4	2.62184e-05	-0.50589	0.421	0.603	0.593584
Cnpy2	2.67829e-05	-0.39591	0.258	0.433	0.606365
Pxdn	2.68614e-05	-0.400785	0.132	0.26	0.608143
Spag7	2.69033e-05	-0.490345	0.134	0.269	0.60909
Mtr	2.69287e-05	-0.486107	0.234	0.387	0.609666
Pik3r2	2.69504e-05	-1.02729	0.039	0.121	0.610158
Mtif2	2.69908e-05	-0.911163	0.1	0.211	0.611072
Ciapin1	2.70964e-05	-0.775956	0.061	0.157	0.613463
Amotl1	2.73145e-05	-0.908841	0.058	0.152	0.618401
Atp5o	2.75366e-05	-0.365364	0.345	0.56	0.62343
Scd1	2.77085e-05	-0.277256	0.111	0.237	0.62732
Hoxc4	2.83948e-05	-0.695549	0.087	0.195	0.642859
Ubp1	2.88494e-05	-0.556247	0.137	0.264	0.65315
Vps13d	2.88813e-05	-0.469117	0.213	0.37	0.653872
Ttyh2	2.94009e-05	-0.268263	0.205	0.361	0.665637
Rgmb	2.94778e-05	-0.247139	0.447	0.649	0.667377
Dnajc24	2.94871e-05	-0.749667	0.092	0.199	0.667588
Arhgef10	2.96461e-05	-0.679055	0.092	0.201	0.671188
Brwd1	3.00687e-05	-0.545924	0.4	0.558	0.680756
Castor2	3.02148e-05	-0.726943	0.087	0.194	0.684063
Ppp4r2	3.0237e-05	-0.354113	0.566	0.744	0.684566
Tmem134	3.02738e-05	-0.435384	0.145	0.283	0.685399
Fam174a	3.04912e-05	-0.575173	0.084	0.194	0.69032
Abracl	3.05786e-05	-0.738264	0.05	0.139	0.692299
Ndufs2	3.07645e-05	-0.310429	0.247	0.433	0.696509
Ssb	3.09166e-05	-0.275914	0.413	0.641	0.699952
Cops4	3.10294e-05	-0.441097	0.158	0.298	0.702505
Angpt1	3.12719e-05	-1.43645	0.079	0.175	0.707995
Trappc9	3.21978e-05	-0.499271	0.221	0.38	0.728958
Katnbl1	3.23873e-05	-1.15862	0.061	0.152	0.733249
Stk39	3.26654e-05	-0.486683	0.071	0.171	0.739544
Ankrd27	3.2722e-05	-0.669387	0.063	0.157	0.740826
Calm2	3.32697e-05	0.630708	0.637	0.62	0.753226
Hmox2	3.35255e-05	-0.556161	0.158	0.298	0.759018
Ube2v1	3.37659e-05	-0.544458	0.121	0.245	0.76446
Vars	3.38138e-05	-1.32014	0.045	0.127	0.765544
Nxn	3.38724e-05	-0.452863	0.253	0.416	0.766871
Hps5	3.43039e-05	-1.0002	0.037	0.116	0.77664
Asah1	3.45877e-05	-0.452539	0.166	0.309	0.783065
Ddhd2	3.46212e-05	-0.280862	0.105	0.224	0.783823
Ndufa12	3.51188e-05	-0.523004	0.287	0.465	0.795089
Slc2a12	3.57097e-05	-0.302667	0.132	0.258	0.808467
Cry2	3.61526e-05	1.2334	0.268	0.176	0.818495
Nup98	3.62731e-05	0.714114	0.526	0.459	0.821222
Khsrp	3.63208e-05	-0.520556	0.145	0.281	0.822303
Zdhhc4	3.64084e-05	-1.17451	0.029	0.102	0.824287
1810030O07Rik	3.64153e-05	-0.911088	0.055	0.146	0.824443
G3bp2	3.69953e-05	-0.346232	0.184	0.34	0.837574
Adam10	3.71928e-05	-0.141047	0.221	0.389	0.842044
Abl1	3.77667e-05	-0.633955	0.137	0.264	0.855038
Decr1	3.79356e-05	-0.900198	0.071	0.169	0.858863
Tgfb2	3.83544e-05	-0.79649	0.124	0.245	0.868344
Impad1	3.84518e-05	-0.684332	0.089	0.195	0.870549
Mccc2	3.85867e-05	-0.554397	0.089	0.199	0.873603
Col6a2	3.89967e-05	-0.808118	0.103	0.214	0.882884
Lmf1	3.96131e-05	-1.19807	0.032	0.106	0.89684
Ufl1	3.98394e-05	-0.567859	0.103	0.214	0.901964
Zfp36l1	3.99399e-05	0.482768	0.892	0.896	0.904239
Chd7	3.99759e-05	-0.415619	0.471	0.66	0.905055
Pitpnm2	4.03242e-05	-0.433677	0.076	0.178	0.91294
Srl	4.10187e-05	-1.66638	0.029	0.101	0.928663
Ttll11	4.11214e-05	-1.3892	0.029	0.101	0.930989
Nucb1	4.17984e-05	-0.696826	0.105	0.218	0.946317
Mgarp	4.23076e-05	-1.24068	0.055	0.142	0.957844
Zfp395	4.23374e-05	-0.476433	0.124	0.249	0.958518
Stx16	4.24306e-05	-0.497413	0.25	0.41	0.96063
Itpkb	4.2444e-05	-1.70384	0.032	0.104	0.960933
Mvb12b	4.25655e-05	-0.604895	0.116	0.233	0.963684
Gpatch2	4.26191e-05	-0.598126	0.105	0.218	0.964897
Loxl1	4.31966e-05	-0.543682	0.179	0.315	0.977972
Arid1b	4.35471e-05	-0.368318	0.545	0.738	0.985906
Hmgn3	4.35828e-05	-0.455799	0.087	0.194	0.986716
Zbtb16	4.43785e-05	0.396644	0.684	0.603	1
Hspg2	4.44776e-05	-0.257713	0.355	0.569	1
Anxa5	4.45707e-05	-0.271563	0.55	0.748	1
Cdk4	4.46315e-05	-0.461878	0.211	0.374	1
Nbas	4.53324e-05	-1.05329	0.087	0.188	1
Zfp536	4.55847e-05	-0.348991	0.266	0.433	1
Dnajc4	4.5807e-05	-1.12286	0.053	0.139	1
Tlk1	4.58678e-05	-0.303896	0.239	0.395	1
Jmjd1c	4.59249e-05	0.65598	0.639	0.609	1
Fgf2	4.61712e-05	-1.01516	0.037	0.114	1
Plxna2	4.64359e-05	-0.229071	0.405	0.594	1
Micu2	4.68219e-05	-0.529026	0.203	0.34	1
Tpd52l2	4.69793e-05	-0.298685	0.195	0.353	1
Acbd6	4.70087e-05	-0.430213	0.221	0.383	1
Virma	4.74371e-05	-0.397867	0.137	0.268	1
Tbc1d20	4.77988e-05	-0.672384	0.071	0.169	1
Cbx6	4.80804e-05	-0.836101	0.121	0.237	1
Zfp64	4.80832e-05	-1.19651	0.071	0.163	1
P3h3	4.81598e-05	-1.04681	0.047	0.131	1
Sec22a	4.82368e-05	-0.505595	0.105	0.218	1
Mtus1	4.83486e-05	-0.422725	0.134	0.26	1
Ptprs	4.85615e-05	-0.978143	0.063	0.154	1
Slc25a16	4.92615e-05	-0.983652	0.047	0.131	1
Krit1	4.92856e-05	-0.128128	0.208	0.366	1
Srsf11	5.00653e-05	-0.289279	0.424	0.641	1
Morf4l2	5.04991e-05	-0.341064	0.326	0.516	1
Vamp7	5.05399e-05	-0.88929	0.053	0.139	1
Zfp560	5.0682e-05	-0.654264	0.063	0.156	1
Cox10	5.08173e-05	-1.31727	0.032	0.104	1
Mri1	5.08472e-05	-0.703604	0.074	0.173	1
Nufip2	5.23373e-05	0.878031	0.497	0.452	1
Cox8a	5.25083e-05	-0.258964	0.789	0.877	1
Oip5os1	5.32117e-05	-0.444488	0.174	0.323	1
Uqcrq	5.36498e-05	-0.346744	0.376	0.575	1
Lnpk	5.37046e-05	-0.948634	0.087	0.188	1
Bet1l	5.37272e-05	-0.622927	0.082	0.184	1
Smarcad1	5.38378e-05	-0.409963	0.134	0.258	1
Trim44	5.41727e-05	-0.428421	0.2	0.349	1
Rabac1	5.42906e-05	0.464156	0.766	0.769	1
Fndc3c1	5.45771e-05	-0.894357	0.103	0.207	1
Nxpe4	5.46668e-05	-1.41312	0.042	0.12	1
Ube4a	5.4835e-05	-0.489663	0.137	0.266	1
Suclg1	5.49962e-05	-0.454913	0.189	0.34	1
Atg7	5.52165e-05	-0.688826	0.126	0.245	1
Cyth3	5.54884e-05	-0.347249	0.203	0.349	1
Sem1	5.55086e-05	-0.327912	0.503	0.717	1
Clasp2	5.56599e-05	-0.230326	0.476	0.677	1
Tst	5.58141e-05	-0.636247	0.097	0.209	1
Cnppd1	5.58854e-05	1.98185	0.126	0.055	1
Eci2	5.6077e-05	-0.391488	0.166	0.311	1
Fchsd2	5.61677e-05	-0.355383	0.208	0.361	1
Brsk1	5.63296e-05	-0.976741	0.045	0.125	1
Il1r1	5.63383e-05	-0.531139	0.192	0.326	1
Vps13b	5.64535e-05	-0.368937	0.363	0.55	1
Wdr83os	5.74868e-05	-0.445882	0.232	0.395	1
Elmo1	5.78577e-05	1.00234	0.324	0.228	1
Nbea	5.82596e-05	-0.281051	0.361	0.535	1
Car12	5.8287e-05	-1.02561	0.034	0.108	1
Ercc5	5.83294e-05	-0.688229	0.074	0.171	1
Atraid	5.90681e-05	-0.502582	0.253	0.417	1
Tm9sf4	5.90802e-05	-0.381158	0.166	0.304	1
Gnai1	5.94772e-05	-1.03895	0.079	0.173	1
Cplane1	5.96706e-05	-0.413756	0.229	0.391	1
Orc6	5.9951e-05	-0.432926	0.15	0.277	1
Pafah1b2	5.99614e-05	-0.273119	0.161	0.302	1
Morc3	6.00869e-05	-0.397021	0.15	0.285	1
Atp5j2	6.03815e-05	-0.318814	0.545	0.751	1
Clip3	6.05293e-05	-0.535514	0.118	0.237	1
Ndufa13	6.06527e-05	-0.311578	0.553	0.74	1
Ssr2	6.10838e-05	-0.438478	0.205	0.361	1
Trappc12	6.11849e-05	-1.12198	0.061	0.146	1
Ndufb2	6.13259e-05	-0.385063	0.308	0.507	1
Actn3	6.15961e-05	-0.611699	0.174	0.307	1
Rnf187	6.1684e-05	-0.358028	0.184	0.334	1
Gemin7	6.19113e-05	-0.445982	0.113	0.23	1
Bcl2l13	6.19763e-05	-0.547552	0.087	0.192	1
Dpp8	6.23256e-05	-0.247537	0.155	0.29	1
Cenpx	6.23613e-05	-0.557302	0.092	0.197	1
Pcbp4	6.25804e-05	-0.564417	0.195	0.342	1
Nacc2	6.27384e-05	-0.752729	0.063	0.156	1
Supt20	6.30402e-05	-0.422124	0.15	0.279	1
Ppa2	6.45748e-05	-0.315105	0.108	0.226	1
Trim47	6.46682e-05	1.53248	0.182	0.099	1
Tiparp	6.46966e-05	1.22884	0.426	0.359	1
A730056A06Rik	6.66481e-05	-1.01419	0.05	0.133	1
Dctd	6.68806e-05	-1.24912	0.045	0.123	1
Amigo1	6.69462e-05	-1.07408	0.034	0.108	1
Mmaa	6.76114e-05	-0.783133	0.045	0.125	1
Slc39a9	6.77578e-05	-0.507686	0.045	0.125	1
Lims1	6.78687e-05	-0.321404	0.5	0.689	1
Zkscan1	6.82397e-05	-0.790541	0.097	0.203	1
Rfk	6.95998e-05	-0.669707	0.047	0.131	1
Glis3	6.96377e-05	0.924212	0.513	0.427	1
Dhx30	7.0163e-05	-0.38155	0.174	0.317	1
Gpx3	7.04389e-05	0.210663	0.979	0.97	1
Tpm3	7.08479e-05	0.820867	0.471	0.421	1
Eya3	7.10759e-05	-0.645553	0.161	0.287	1
Tbc1d9b	7.15758e-05	-0.517439	0.147	0.277	1
Tmem161b	7.17914e-05	-1.30857	0.039	0.116	1
Psma5	7.19871e-05	-0.233301	0.245	0.421	1
Prtg	7.21143e-05	-0.695763	0.039	0.116	1
Ndufs8	7.25162e-05	-0.297852	0.229	0.402	1
Ccdc80	7.28357e-05	-0.735469	0.061	0.148	1
Mpst	7.44743e-05	-0.450044	0.161	0.292	1
Spred1	7.45726e-05	-0.204198	0.287	0.476	1
Mpnd	7.50154e-05	-0.626238	0.063	0.154	1
Myef2	7.54675e-05	-0.45864	0.118	0.233	1
Tmub2	7.55685e-05	-1.05156	0.042	0.12	1
Trub2	7.56334e-05	-0.902823	0.045	0.125	1
Arhgef2	7.60097e-05	-0.26312	0.503	0.715	1
Rpp25l	7.62878e-05	-0.457432	0.097	0.209	1
Sbds	7.7013e-05	0.876853	0.374	0.302	1
Med20	7.79286e-05	-0.929313	0.042	0.12	1
Fam135a	7.83249e-05	-0.356728	0.147	0.277	1
Zfp771	7.8786e-05	-0.449746	0.155	0.29	1
Ncoa5	7.94632e-05	-0.392153	0.132	0.256	1
Ufc1	7.98531e-05	-0.348213	0.205	0.357	1
Flvcr1	8.04978e-05	1.75569	0.161	0.083	1
Slc25a4	8.14668e-05	-0.305156	0.668	0.839	1
Tsc22d1	8.15407e-05	-0.805284	0.076	0.171	1
Ttyh1	8.17657e-05	-0.306839	0.242	0.402	1
Zfp384	8.24981e-05	-0.980444	0.045	0.123	1
Api5	8.29421e-05	-0.546161	0.132	0.252	1
Dctn1	8.3829e-05	-0.578306	0.111	0.224	1
Zfhx3	8.4192e-05	-0.235714	0.508	0.71	1
Nploc4	8.57617e-05	-0.861072	0.082	0.176	1
Uqcr11	8.59549e-05	-0.343788	0.589	0.769	1
Rab12	8.63904e-05	-0.525768	0.205	0.349	1
Sil1	8.70981e-05	-0.906576	0.095	0.195	1
Sh3bgr	8.75449e-05	-0.681761	0.066	0.156	1
Efl1	8.79667e-05	-0.405235	0.084	0.184	1
Mrpl42	8.7969e-05	-0.339818	0.221	0.38	1
Pygm	8.81133e-05	-0.646587	0.071	0.165	1
Cnot6	8.81363e-05	-0.419228	0.171	0.311	1
Igf1r	8.85253e-05	0.406264	0.742	0.755	1
Slmap	8.86282e-05	-0.433362	0.192	0.332	1
Fam92a	8.9281e-05	-0.358243	0.155	0.294	1
Nr2f6	8.92974e-05	-1.00808	0.055	0.139	1
Lsm1	9.00332e-05	-0.285219	0.105	0.22	1
Fhad1	9.0702e-05	-0.866561	0.034	0.106	1
Sirt5	9.09301e-05	-0.770925	0.055	0.139	1
Cpped1	9.14435e-05	-0.571244	0.076	0.171	1
Vamp3	9.1454e-05	-0.654824	0.087	0.186	1
Senp3	9.16069e-05	-0.580982	0.061	0.146	1
Bcas2	9.17338e-05	-0.530326	0.189	0.336	1
Ppp1r12a	9.22498e-05	-0.381427	0.413	0.602	1
H1f0	9.22932e-05	-0.591741	0.176	0.306	1
Dync1li2	9.23364e-05	-0.364976	0.153	0.283	1
Pakap.1	9.23596e-05	0.615189	0.805	0.808	1
Rapgef6	9.25463e-05	0.643991	0.571	0.531	1
Rbsn	9.48552e-05	-1.24618	0.032	0.101	1
Lamtor4	9.50593e-05	-0.280814	0.166	0.307	1
Galnt16	9.50901e-05	-0.97358	0.074	0.165	1
Cox16	9.51943e-05	-0.421495	0.305	0.465	1
Alkbh3	9.53819e-05	-0.732119	0.103	0.209	1
Zhx3	9.57856e-05	-0.304563	0.608	0.759	1
Hey1	9.76855e-05	-0.662132	0.095	0.197	1
Atad2b	9.78014e-05	-0.29725	0.271	0.435	1
Ndufa5	9.78239e-05	-0.34763	0.371	0.562	1
Ube3c	9.8251e-05	-0.142771	0.271	0.444	1
Txndc15	9.89247e-05	-0.495299	0.137	0.258	1
Fundc1	9.91818e-05	-0.662086	0.079	0.176	1
Nbl1	9.93481e-05	-0.34382	0.197	0.349	1
Xpo4	9.94809e-05	-0.305232	0.145	0.269	1
Tcf3	9.97416e-05	-0.580022	0.137	0.258	1
Atp6v1h	0.000100115	-0.498636	0.113	0.22	1
Ctso	0.000100144	-0.619831	0.097	0.201	1
Dbnl	0.000100288	-0.736482	0.071	0.163	1
Med26	0.000100982	-1.1067	0.061	0.144	1
Erlec1	0.000101032	-0.572426	0.087	0.188	1
Rala	0.000101389	-0.449693	0.166	0.298	1
Kdm5c	0.000101624	-0.488609	0.166	0.294	1
Ppp2r5e	0.000102617	-0.218669	0.205	0.357	1
Nktr	0.00010302	-0.347117	0.424	0.609	1
Id1	0.000103701	1.27525	0.339	0.26	1
Iqgap2	0.000104301	-0.306042	0.537	0.721	1
Chd9	0.000104382	-0.364734	0.521	0.693	1
Uqcr10	0.000104513	-0.309778	0.434	0.643	1
Dmpk	0.000104544	-0.72088	0.103	0.207	1
Gns	0.000105089	-0.792285	0.079	0.175	1
Lyz2	0.000105318	1.4425	0.15	0.074	1
Pitpnc1	0.000105449	-0.380313	0.424	0.586	1
Cables1	0.000106517	-0.38754	0.116	0.226	1
AY036118	0.000106584	-0.3192	0.453	0.634	1
Mrpl11	0.000106624	-0.538277	0.103	0.211	1
Cops2	0.000106914	-0.426201	0.153	0.287	1
0610012G03Rik	0.000106958	-0.608808	0.105	0.213	1
Ccdc32	0.00010765	-0.66671	0.074	0.167	1
Mrtfb	0.00010774	-0.388905	0.142	0.268	1
Ntn4	0.000107951	0.937787	0.482	0.419	1
Plekha5	0.000108414	-0.358356	0.476	0.645	1
Sat1	0.000109404	0.698672	0.437	0.374	1
Ehbp1	0.00010957	-0.28649	0.284	0.442	1
Tubgcp2	0.000109873	-1.056	0.055	0.137	1
Ifi27	0.000111726	-0.337658	0.274	0.452	1
Ube2n	0.000112819	-0.272911	0.25	0.416	1
Slc33a1	0.000113626	-1.16874	0.042	0.116	1
Prpf40a	0.000113976	-0.250904	0.366	0.552	1
Ranbp9	0.000114451	0.6997	0.503	0.467	1
Nfkb2	0.000114846	1.16903	0.168	0.089	1
Aurkaip1	0.000114886	-0.33817	0.179	0.326	1
Tmed1	0.000115332	-0.418912	0.1	0.209	1
Clasp1	0.000116187	-0.389574	0.205	0.345	1
Chd6	0.000116218	-0.268048	0.347	0.535	1
Gtdc1	0.000116739	-0.346029	0.161	0.285	1
Fktn	0.000117348	-0.524984	0.126	0.241	1
Pcdh7	0.000119386	-0.294046	0.532	0.698	1
Mettl9	0.000119953	-0.437976	0.174	0.309	1
Timmdc1	0.000119973	-0.931513	0.082	0.175	1
Gpc1	0.000120221	-1.20274	0.037	0.108	1
Alg13	0.000120433	-0.796723	0.066	0.154	1
Ube2l3	0.000120903	-0.486151	0.218	0.366	1
Top2b	0.000121178	-0.36885	0.287	0.448	1
Timm13	0.000121346	-0.275695	0.242	0.408	1
Matn2	0.000121688	-0.796278	0.047	0.125	1
Gnptab	0.000121891	-0.698539	0.089	0.188	1
Sort1	0.000122541	-0.984566	0.047	0.123	1
Cdc23	0.000124546	-0.664404	0.084	0.182	1
Lyrm2	0.000125024	-0.804345	0.047	0.125	1
Sox6	0.000126076	-0.426354	0.255	0.406	1
Brix1	0.000127051	-0.57877	0.108	0.216	1
Sh3pxd2a	0.000127283	-0.674556	0.153	0.271	1
Rasa1	0.000128037	-0.370756	0.263	0.412	1
Pip4p2	0.000128735	-0.297856	0.111	0.222	1
Fbxw8	0.000129332	-0.543861	0.097	0.199	1
Rbms3	0.000130333	-0.26631	0.905	0.962	1
Copb2	0.000131435	-0.328959	0.171	0.304	1
Yeats2	0.000133371	-0.438207	0.121	0.233	1
Calr	0.000133966	-0.423539	0.321	0.491	1
Mien1	0.000134268	-0.636259	0.068	0.157	1
Sgms1	0.000134455	-0.524157	0.221	0.362	1
Cox5b	0.00013597	-0.369686	0.521	0.696	1
Csrnp1	0.000136784	1.66592	0.118	0.051	1
Prxl2b	0.000137158	-0.706658	0.084	0.18	1
Cbr1	0.000138306	-0.433487	0.082	0.18	1
Sgce	0.000138306	-0.417303	0.224	0.357	1
Elovl6	0.000138345	-0.637404	0.084	0.18	1
Bcl6	0.000139281	0.646717	0.563	0.524	1
Ncoa4	0.000139871	-0.763886	0.087	0.184	1
Mcts1	0.000139951	-0.375678	0.139	0.26	1
Dock9	0.000140485	-0.278193	0.216	0.361	1
Specc1l	0.000141693	-0.421592	0.189	0.324	1
Lrch1	0.000142411	-0.323729	0.189	0.326	1
Skp2	0.000143436	-0.617826	0.084	0.18	1
Wtip	0.000143708	-0.450143	0.137	0.254	1
Srebf1	0.000143787	-1.08324	0.042	0.116	1
Zmpste24	0.00014387	-0.652134	0.066	0.152	1
Fbln2	0.000144282	-1.00287	0.045	0.12	1
Anapc16	0.000144566	0.701981	0.482	0.45	1
Cul2	0.000146396	-0.624621	0.076	0.169	1
Dusp12	0.000147099	-0.645084	0.074	0.165	1
Cdc14a	0.000147455	-0.463202	0.092	0.19	1
Ecm2	0.000147762	-1.17488	0.037	0.106	1
Phyhd1	0.0001483	-0.54181	0.066	0.154	1
Cry1	0.000148646	1.38497	0.184	0.104	1
Fam126b	0.000149262	-0.528824	0.121	0.231	1
Ndst1	0.000150329	-0.635213	0.126	0.235	1
Psma3	0.000150917	0.46839	0.655	0.641	1
Rab11fip3	0.000151385	-0.393774	0.118	0.228	1
Tex14	0.000153116	1.28477	0.155	0.08	1
Mbtps2	0.000153333	-0.598543	0.092	0.188	1
Nav3	0.000153455	-0.744397	0.105	0.203	1
Fkbp7	0.000153922	-0.330173	0.271	0.444	1
Snap47	0.000153999	-0.809269	0.082	0.173	1
Tnrc6c	0.000154798	-0.215585	0.429	0.622	1
Dld	0.000154918	-0.41219	0.163	0.292	1
Clint1	0.000154972	-0.208819	0.237	0.393	1
Abhd14b	0.000155233	-0.887618	0.061	0.142	1
2210408I21Rik	0.000155267	-0.413788	0.145	0.258	1
Hipk3	0.000155802	0.864657	0.447	0.408	1
Fat4	0.000155947	-1.33661	0.039	0.11	1
Polr2i	0.000156278	-0.279875	0.218	0.376	1
Tmem14c	0.000156801	-0.456649	0.145	0.266	1
Telo2	0.000157366	-0.653069	0.068	0.157	1
Mbtps1	0.000161525	-0.284171	0.187	0.324	1
Cfap97	0.000162392	-0.626458	0.055	0.137	1
Rtkn	0.000163578	-0.925503	0.058	0.139	1
Uqcc2	0.000164119	-0.390304	0.255	0.416	1
Ndrg3	0.000164729	-0.405599	0.124	0.235	1
Mybpc1	0.000165231	-0.540749	0.282	0.431	1
Mical3	0.000166951	-0.433012	0.155	0.279	1
Setd5	0.000167216	-0.211035	0.424	0.611	1
Ift57	0.000167436	-0.556043	0.092	0.192	1
Dnajc25	0.000168561	-0.489528	0.182	0.313	1
Ift81	0.000169202	-0.676848	0.074	0.163	1
Ctbp1	0.000173366	-0.537134	0.187	0.319	1
Lsm7	0.000175051	-0.317925	0.232	0.387	1
Wdr20	0.000175109	-0.23215	0.139	0.26	1
Hypk	0.000175916	-0.519649	0.145	0.262	1
Sema3b	0.000176826	-0.860245	0.042	0.116	1
Rnf121	0.000177538	-0.759326	0.074	0.163	1
Lin7a	0.000178295	-0.482194	0.387	0.539	1
Tmem168	0.000178432	-0.709303	0.061	0.142	1
Adamts20	0.000178866	-0.674832	0.095	0.192	1
Abtb2	0.000180687	1.09523	0.239	0.152	1
Proser1	0.000181377	-0.887933	0.042	0.116	1
Vps41	0.000182343	-0.464011	0.145	0.26	1
Trim33	0.000182769	-0.683978	0.171	0.288	1
Copz2	0.000183208	-0.540346	0.084	0.178	1
Irf2bpl	0.000183551	0.642396	0.534	0.52	1
Kdm4c	0.000184926	-0.417017	0.216	0.357	1
Dnm1l	0.000185219	-0.610861	0.1	0.199	1
Bok	0.00018535	-0.482524	0.139	0.256	1
Rbm26	0.000186377	-0.290681	0.363	0.541	1
Spry1	0.00018792	-0.238499	0.779	0.879	1
Smo	0.000188387	-0.500465	0.182	0.307	1
Anxa2	0.000188419	-0.328734	0.524	0.698	1
Zfhx4	0.000189418	-0.23842	0.553	0.738	1
Acad9	0.00018986	-1.27687	0.034	0.101	1
Vrk2	0.000190487	-0.814383	0.058	0.139	1
Map3k14	0.000190881	1.14404	0.371	0.306	1
Ddx31	0.000191588	-1.20579	0.034	0.101	1
Golgb1	0.00019193	-0.232974	0.289	0.446	1
1110038F14Rik	0.000193621	-0.306729	0.153	0.277	1
Vps8	0.00019409	-0.606285	0.1	0.197	1
Sh3bp5	0.000194282	-0.796979	0.055	0.135	1
Scp2	0.000197219	-0.329998	0.224	0.372	1
Casd1	0.000197271	-0.507274	0.089	0.184	1
Tab2	0.000198656	-0.200575	0.171	0.302	1
Arvcf	0.000200291	-0.787189	0.071	0.156	1
Gfpt1	0.000201624	-0.653754	0.084	0.178	1
Mrpl33	0.000202415	-0.24837	0.318	0.509	1
Vcam1	0.000203267	-0.0961366	0.513	0.715	1
Cat	0.000203632	-0.55027	0.053	0.131	1
Hbs1l	0.000203955	-0.365835	0.155	0.283	1
Slc50a1	0.00020444	-0.512882	0.126	0.239	1
Kdm1a	0.000204443	-0.373737	0.179	0.309	1
Gtf2h2	0.000205121	-0.767802	0.068	0.152	1
Ccnl1	0.000206106	0.744277	0.487	0.461	1
Ipo4	0.000207973	-0.778421	0.061	0.142	1
Josd2	0.000208456	-0.637914	0.074	0.161	1
Tmem61	0.00020907	-0.361291	0.242	0.38	1
Gnb2	0.00020979	-0.356278	0.439	0.63	1
Enox2	0.000210816	-0.463401	0.134	0.241	1
Rabl6	0.000210937	-0.315893	0.211	0.355	1
Myo10	0.000211299	-0.45069	0.153	0.275	1
Cop1	0.00021137	-0.419546	0.266	0.416	1
Rsl24d1	0.000212793	-0.417718	0.103	0.207	1
Myl6	0.000214462	-0.232162	0.589	0.753	1
Lamtor2	0.000214562	-0.218019	0.192	0.334	1
Tenm4	0.000215567	-0.225422	0.753	0.875	1
Mfsd11	0.000216029	-0.941427	0.05	0.125	1
Ap1s1	0.000216171	-1.10746	0.037	0.104	1
Grcc10	0.000216623	-0.236611	0.392	0.602	1
Gtf3c2	0.000217213	-0.389331	0.163	0.29	1
Serpinf1	0.000218358	-0.704351	0.034	0.101	1
Serinc2	0.000219051	-0.699637	0.103	0.203	1
Rps23	0.000219486	0.204613	0.963	0.93	1
Tmcc1	0.000221492	-0.292571	0.366	0.514	1
Smim14	0.000224257	-0.192136	0.329	0.518	1
Tnfrsf12a	0.000225033	1.71368	0.137	0.068	1
Pcca	0.000225115	-0.387985	0.263	0.406	1
Ppp6r3	0.000225795	-0.327946	0.353	0.531	1
Sh3rf1	0.000225968	-0.69219	0.05	0.125	1
Sc5d	0.000226195	-0.528541	0.058	0.139	1
Uhrf2	0.000227688	-0.151863	0.25	0.402	1
Adamts10	0.000228403	-0.346522	0.232	0.374	1
Kansl1	0.000232138	-0.316716	0.534	0.725	1
Dhx36	0.000232917	-0.22956	0.237	0.387	1
Gbp7	0.000234458	-0.996728	0.042	0.112	1
Scara5	0.00023475	-0.55656	0.139	0.25	1
Polr3a	0.000235754	-0.390382	0.047	0.121	1
Plaa	0.000236302	-0.389415	0.082	0.173	1
Psmb3	0.000237175	-0.29549	0.392	0.602	1
Ssr4	0.000237204	-0.227759	0.334	0.529	1
Efr3a	0.000237307	-0.301949	0.174	0.3	1
Hmbox1	0.000237398	-0.372282	0.176	0.302	1
Pcbp2	0.000237971	0.364078	0.776	0.774	1
Dph6	0.000241074	-0.371602	0.126	0.233	1
Zeb2	0.000242306	-0.35945	0.803	0.903	1
Siva1	0.000242452	-0.201913	0.158	0.288	1
Faap100	0.000242612	-0.694536	0.045	0.118	1
Gps1	0.000242898	-0.4584	0.118	0.228	1
Relch	0.000242992	-0.416	0.2	0.332	1
Grsf1	0.000243212	-0.463824	0.063	0.146	1
Tafa5	0.000244029	-1.01574	0.042	0.112	1
Rars	0.000244109	-0.457079	0.111	0.214	1
Ap1s3	0.000245222	-0.394852	0.087	0.176	1
Bhlhb9	0.000246993	-0.818378	0.053	0.129	1
Zc3h12b	0.000247341	-0.508364	0.155	0.264	1
Ugcg	0.00024765	1.45596	0.263	0.188	1
Pdcd6	0.000248797	-0.255519	0.195	0.343	1
Slc16a10	0.000250165	-0.311407	0.208	0.336	1
Ttc8	0.000251008	-0.75948	0.082	0.171	1
Fbxl7	0.000253486	-1.04916	0.092	0.178	1
Crybg1	0.000254174	-0.496107	0.213	0.34	1
Myo1e	0.000256933	-0.0917943	0.403	0.583	1
Ube2v2	0.000257144	-0.304078	0.189	0.332	1
Csrp2	0.000257144	-0.223803	0.192	0.33	1
Pkd1	0.00025784	-0.20811	0.171	0.304	1
Frmd4a	0.000258567	-0.467088	0.082	0.171	1
Ric8b	0.000259383	-0.341214	0.153	0.273	1
Enah	0.000260442	-0.519556	0.245	0.381	1
Mrc2	0.000261703	-0.414403	0.239	0.38	1
Gadd45g	0.000263066	1.47936	0.134	0.065	1
Adgra2	0.00026769	-0.273734	0.105	0.209	1
Stimate	0.000267984	-1.22055	0.037	0.102	1
P3h4	0.000268317	-0.75849	0.05	0.125	1
Btbd7	0.000268466	-0.110887	0.279	0.444	1
mt-Atp8	0.000269626	-0.371667	0.242	0.397	1
Srgn	0.000269681	1.37696	0.255	0.184	1
Ankrd13c	0.000270043	-0.353539	0.139	0.249	1
Rad23b	0.000271266	-0.176721	0.2	0.34	1
Lpp	0.000271592	-0.21689	0.684	0.829	1
Dkc1	0.000271861	-0.269549	0.139	0.258	1
Tmtc3	0.000273035	-0.771926	0.047	0.12	1
Wbp11	0.000273205	-0.310081	0.176	0.311	1
Map3k4	0.000274908	-0.504211	0.095	0.192	1
Vamp5	0.000275224	-0.436651	0.074	0.161	1
Sugp1	0.000276557	-0.35164	0.071	0.157	1
Sesn3	0.000276905	-0.750703	0.079	0.165	1
Lmbr1l	0.000277617	1.30416	0.171	0.099	1
Pabpc1	0.000278004	0.508061	0.647	0.638	1
Trmt13	0.000278014	-0.898933	0.055	0.131	1
Oxct1	0.000278092	-0.109277	0.237	0.391	1
Msantd4	0.000278753	-0.512894	0.071	0.157	1
Rps16	0.000279366	0.184243	0.963	0.939	1
Maged1	0.000279521	-0.146742	0.232	0.376	1
Tmem222	0.000282887	-0.692887	0.089	0.182	1
Rgs2	0.000286016	-0.554484	0.068	0.154	1
Taf13	0.000287831	1.4551	0.189	0.116	1
Zfp445	0.000287888	-0.376779	0.132	0.245	1
Oaf	0.000290516	-0.927474	0.037	0.102	1
Ndufb5	0.000293387	-0.386269	0.332	0.503	1
Sparcl1	0.000294699	-0.865408	0.039	0.108	1
Nr2c1	0.000294877	-0.431053	0.074	0.159	1
Clcn4	0.000294988	-0.572579	0.158	0.273	1
Tecpr1	0.000295281	-0.906936	0.053	0.127	1
Arhgef17	0.000295672	-0.882257	0.058	0.135	1
Slc38a1	0.000296405	-0.31955	0.166	0.287	1
Ube2d3	0.000297612	0.523606	0.632	0.639	1
Trip12	0.000298947	-0.317993	0.3	0.461	1
Lpcat3	0.000299358	-0.685984	0.103	0.197	1
Ift172	0.000300742	-0.871636	0.042	0.112	1
Lman2	0.000301384	-0.388847	0.163	0.288	1
Tmem219	0.000302283	-0.471406	0.129	0.235	1
Bmp1	0.000302615	-0.124825	0.139	0.258	1
Ndufa3	0.000304462	-0.185776	0.266	0.425	1
Thyn1	0.000306662	-0.504869	0.047	0.121	1
Smim4	0.000306664	-0.36764	0.1	0.197	1
E130307A14Rik	0.000307063	-0.188205	0.189	0.317	1
Ppp1r12c	0.000307994	-0.359753	0.108	0.211	1
Czib	0.000311034	-0.478363	0.1	0.199	1
Cox7c	0.000311747	-0.266113	0.621	0.784	1
0610030E20Rik	0.000312623	-0.551424	0.074	0.157	1
Usp6nl	0.000314593	-1.23815	0.061	0.137	1
Pmp22	0.000315518	-0.14279	0.416	0.613	1
Gpr107	0.000315736	-0.508744	0.105	0.203	1
Ccni	0.000316559	-0.265336	0.326	0.503	1
Ddx6	0.000317466	-0.176733	0.434	0.645	1
Cyc1	0.000318247	-0.125897	0.226	0.387	1
Egln1	0.000318292	-0.23082	0.118	0.23	1
Hnrnpr	0.000322843	-0.359443	0.379	0.541	1
Fam222b	0.000324556	-0.816583	0.074	0.156	1
Rpl27a	0.000324682	0.173857	0.961	0.945	1
Zfp329	0.00032584	-1.01495	0.053	0.125	1
Psmd1	0.000326936	-0.52941	0.237	0.366	1
Zdhhc21	0.000327254	-0.778468	0.058	0.135	1
Slc43a1	0.000327514	1.36389	0.232	0.157	1
Csnk1g2	0.000327532	-0.58544	0.124	0.23	1
Fibp	0.000328899	-0.53461	0.097	0.192	1
Phf14	0.000330097	-0.168741	0.2	0.338	1
Fry	0.000330335	-0.285815	0.847	0.958	1
Nfyc	0.000331455	-0.216982	0.192	0.328	1
Efemp2	0.00033229	-0.590228	0.047	0.12	1
Adh5	0.000332391	-0.171858	0.229	0.374	1
Abcb7	0.00033427	-0.382029	0.124	0.23	1
Xpnpep1	0.000334384	-0.530526	0.068	0.15	1
Wdr41	0.000334588	-0.844994	0.055	0.131	1
Thoc7	0.00033536	-0.277021	0.268	0.431	1
Ncl	0.000335747	0.411755	0.734	0.751	1
Naa60	0.000335896	-0.660447	0.037	0.102	1
Tgif1	0.000336972	1.32462	0.242	0.169	1
Zfp644	0.000337124	-0.335468	0.313	0.48	1
Kdm4b	0.000339004	-0.617466	0.076	0.161	1
Dcun1d2	0.000340029	-0.398236	0.045	0.116	1
Ktn1	0.0003413	-0.310426	0.337	0.507	1
Ndufa8	0.000342314	-0.286672	0.195	0.33	1
Uqcrc2	0.000346082	-0.34926	0.295	0.457	1
Klf7	0.000346636	0.670025	0.479	0.429	1
Dennd4c	0.000347091	-0.396728	0.2	0.336	1
Fam120b	0.000348146	-0.410526	0.105	0.205	1
Steap4	0.000348172	2.31039	0.103	0.044	1
9530068E07Rik	0.00034888	-0.373186	0.171	0.296	1
Iscu	0.00035075	-0.432393	0.166	0.29	1
Sdf4	0.000351223	-0.243353	0.25	0.412	1
Rps28	0.000352386	0.188635	0.961	0.935	1
Lncppara	0.000352929	-0.276793	0.268	0.423	1
Tada2a	0.000353046	-0.666233	0.082	0.167	1
Nelfcd	0.000354632	-0.602559	0.058	0.135	1
Rab34	0.000356506	-0.247266	0.145	0.266	1
Ash2l	0.000357178	-0.733911	0.089	0.178	1
Sf3b3	0.000358078	-0.348067	0.195	0.33	1
Mettl26	0.000358367	-0.36945	0.1	0.197	1
Naa15	0.000359165	-0.221547	0.276	0.435	1
Kif3a	0.000359456	-0.372076	0.087	0.178	1
Cdk5rap2	0.000361373	-0.631291	0.118	0.218	1
Fra10ac1	0.000362003	-0.631477	0.076	0.161	1
Cmas	0.000365031	-0.802399	0.042	0.11	1
Smim20	0.000367123	-0.485404	0.087	0.178	1
Josd1	0.000371212	-0.779399	0.068	0.148	1
Nfrkb	0.00037154	-0.967885	0.068	0.148	1
Fbxo7	0.000372472	-1.20285	0.039	0.104	1
Dnmt3a	0.000373761	-0.339262	0.171	0.29	1
Polr3b	0.000375534	-0.742233	0.071	0.154	1
Fundc2	0.000376923	-0.311449	0.216	0.357	1
Raf1	0.000377073	-0.39821	0.271	0.423	1
Bphl	0.000377131	-0.524987	0.105	0.203	1
Guk1	0.000377751	-0.506437	0.153	0.269	1
Ttc23	0.000380656	-0.533394	0.097	0.188	1
Rxra	0.000380693	-0.848767	0.045	0.114	1
Hadh	0.000381049	-0.254081	0.097	0.194	1
Abl2	0.000382041	-0.676834	0.161	0.271	1
Glrx3	0.000382538	-0.305201	0.371	0.55	1
Sh3pxd2b	0.000383437	-0.303042	0.089	0.182	1
Exosc7	0.000383554	-0.52792	0.124	0.228	1
Eif3b	0.000385095	-0.527451	0.132	0.235	1
Smarca4	0.000386007	-0.210561	0.129	0.239	1
Tnfaip3	0.000388065	2.04019	0.121	0.059	1
Rpn1	0.000388677	-0.528617	0.118	0.218	1
Dlat	0.000389304	-0.650682	0.111	0.207	1
Plekha6	0.000389578	-0.314463	0.066	0.146	1
Eef1g	0.000389685	-0.27204	0.608	0.778	1
Boc	0.000390121	1.03616	0.289	0.211	1
Pdia3	0.000390404	-0.255452	0.329	0.493	1
Uggt1	0.000392538	-0.404324	0.092	0.184	1
Cpeb3	0.000393202	-0.434373	0.089	0.178	1
Nr1d1	0.000393489	-0.397761	0.282	0.438	1
2310033P09Rik	0.000393874	-0.604845	0.087	0.176	1
Ola1	0.000394379	-0.457123	0.161	0.275	1
Abhd6	0.000397972	-0.644569	0.066	0.146	1
Stox2	0.000398703	-0.722689	0.068	0.148	1
Adsl	0.000398785	-0.765821	0.066	0.144	1
Vps35	0.000404778	-0.402195	0.176	0.298	1
Mmd	0.000405932	1.42599	0.15	0.082	1
Spopl	0.000408982	-0.691388	0.058	0.131	1
Pgam2	0.0004119	-0.552859	0.076	0.159	1
Slc9a7	0.000416677	-0.479365	0.15	0.258	1
Cops9	0.000418609	-0.273931	0.261	0.416	1
Flna	0.000419588	-0.486707	0.176	0.298	1
Zswim4	0.000420813	1.28392	0.184	0.108	1
Pdia6	0.000423021	-0.329436	0.218	0.357	1
Atg10	0.00042449	-0.146982	0.189	0.313	1
Cep350	0.000424799	-0.223305	0.213	0.361	1
Arhgef25	0.00042905	-0.473342	0.071	0.154	1
Cul9	0.000429676	-0.424497	0.079	0.163	1
Zfp398	0.000430422	-0.601201	0.095	0.186	1
Larp1b	0.000435586	0.91514	0.318	0.237	1
Prpf19	0.000439389	-0.274129	0.166	0.287	1
Klf10	0.000441335	1.30696	0.242	0.169	1
Dele1	0.000441349	-0.713136	0.061	0.137	1
Fam89b	0.000442593	-0.363057	0.108	0.207	1
Numa1	0.000443983	-0.230785	0.292	0.461	1
Selenow	0.000444269	-0.292684	0.466	0.645	1
Celf1	0.000444476	-0.203685	0.339	0.518	1
Tnpo3	0.000450851	-0.273193	0.208	0.349	1
Retreg1	0.000451117	1.05611	0.255	0.178	1
Dnajb11	0.000452065	-0.309026	0.134	0.241	1
Wdr43	0.000454556	-0.23162	0.184	0.309	1
Tcf25	0.00045543	-0.286349	0.418	0.603	1
Chrac1	0.000455776	-0.30391	0.197	0.334	1
Col5a2	0.000464994	-0.213246	0.4	0.571	1
Unk	0.000466787	-0.79075	0.113	0.209	1
Isg20	0.000467533	1.81376	0.111	0.051	1
Ndufv3	0.000467784	-0.367961	0.337	0.51	1
Ttc5	0.000469866	-0.526305	0.087	0.176	1
Gopc	0.000470685	-0.584792	0.108	0.203	1
Borcs5	0.000475574	-0.740008	0.042	0.108	1
Zranb2	0.000477515	-0.27517	0.239	0.378	1
Eif4a1	0.00048037	0.392184	0.745	0.74	1
Ino80	0.000483293	-0.271383	0.25	0.387	1
Cdc27	0.000483845	-0.187467	0.137	0.247	1
Uchl3	0.000484599	-0.697041	0.076	0.159	1
Sec61a1	0.000485608	-0.393923	0.108	0.205	1
Ppfia1	0.000485892	-0.298044	0.129	0.231	1
Parp12	0.000486157	-0.770856	0.055	0.129	1
Rhot1	0.000486665	-0.399826	0.166	0.279	1
Colgalt1	0.000487657	-0.317403	0.155	0.279	1
Nek1	0.000490073	-0.529184	0.108	0.201	1
Cers4	0.000490076	-0.442207	0.103	0.195	1
Gpatch2l	0.000491625	-0.549062	0.061	0.137	1
Midn	0.000492236	0.988744	0.287	0.214	1
Mtmr3	0.000492409	-0.301464	0.342	0.501	1
Dtymk	0.000493455	-0.207839	0.145	0.264	1
St3gal3	0.00049584	-0.243273	0.166	0.281	1
Commd3	0.000497566	-0.378652	0.213	0.347	1
Scyl2	0.000499029	-0.880761	0.055	0.127	1
Fam168a	0.000499818	-0.288491	0.392	0.569	1
Zfp236	0.000501983	-0.807127	0.097	0.184	1
Mboat2	0.000502145	-0.873813	0.074	0.154	1
Rpl9-ps6	0.000502256	1.25745	0.226	0.157	1
Ndn	0.00050655	-0.978841	0.042	0.108	1
Carm1	0.000508682	-0.573729	0.076	0.159	1
Pgap2	0.000509677	-0.471191	0.1	0.192	1
Aftph	0.000510831	-0.361606	0.153	0.266	1
Dync1h1	0.000511532	-0.233146	0.258	0.406	1
Pik3r1	0.000512322	-0.287449	0.616	0.763	1
Med21	0.000513999	-0.368866	0.158	0.275	1
Prrc1	0.000514981	-0.297824	0.176	0.304	1
Mafk	0.000515858	1.06273	0.261	0.182	1
Map3k7	0.000517952	-0.367621	0.134	0.237	1
Fancd2	0.000517987	-0.708933	0.042	0.108	1
Kif13b	0.000519104	-0.113449	0.261	0.412	1
Lrch3	0.000520913	-0.258891	0.287	0.442	1
Sox9	0.000523966	1.28695	0.174	0.102	1
Atpaf1	0.000526751	-0.757581	0.055	0.127	1
Ncbp3	0.000528593	-0.946515	0.061	0.135	1
BC031181	0.000529577	-0.209641	0.221	0.368	1
Rai1	0.000530265	-0.468204	0.121	0.222	1
Naa20	0.000531124	-0.181225	0.179	0.313	1
Phlda3	0.000532812	-0.502117	0.121	0.224	1
Fech	0.000533852	-0.466751	0.139	0.247	1
Ptpmt1	0.000534008	-0.430233	0.111	0.211	1
Galnt1	0.000534141	-0.184097	0.187	0.315	1
Btrc	0.000535826	-0.285052	0.184	0.304	1
Glb1	0.000536263	-0.547792	0.053	0.123	1
Rnf24	0.000539609	-0.658445	0.063	0.139	1
Ptcd3	0.00054605	-0.368321	0.118	0.216	1
Tsfm	0.000547715	-0.626762	0.055	0.127	1
Pinx1	0.000548817	-1.26599	0.045	0.11	1
Ech1	0.000552942	-0.23266	0.245	0.4	1
Akt2	0.000554804	-0.274036	0.142	0.254	1
Nectin1	0.000555015	-0.317479	0.126	0.23	1
Zfand6	0.000557802	-0.196937	0.421	0.626	1
Naa16	0.000559287	-0.278838	0.129	0.233	1
Smyd2	0.000560867	-0.48779	0.066	0.144	1
Pcnx	0.000564898	-0.223691	0.153	0.264	1
Pgls	0.000565078	-0.278805	0.184	0.311	1
Babam2	0.000565427	-0.275051	0.289	0.442	1
Ryk	0.000566198	-0.200748	0.321	0.493	1
Vldlr	0.000567798	-0.220952	0.134	0.237	1
Trub1	0.000568065	-1.0822	0.047	0.114	1
Wsb2	0.000568763	-0.626496	0.1	0.19	1
Alkbh7	0.00057127	-0.651442	0.071	0.152	1
Fam32a	0.000574965	-0.284708	0.132	0.245	1
Ap3s1	0.000578743	-0.576476	0.118	0.216	1
Rnd3	0.000582739	0.812867	0.4	0.349	1
Emc7	0.000587278	-0.231776	0.224	0.374	1
Mios	0.000589464	-0.480171	0.071	0.152	1
Trmu	0.000589652	-0.875464	0.042	0.106	1
Eef1akmt1	0.000590043	-0.402753	0.079	0.163	1
Rab24	0.000590689	-0.45568	0.082	0.167	1
Papola	0.00059242	-0.41361	0.355	0.51	1
Gtf2h1	0.000593565	-0.387264	0.105	0.199	1
Sun1	0.000596324	-0.322388	0.132	0.237	1
Kpna6	0.000596488	-0.622601	0.058	0.131	1
Slc30a9	0.000598662	-0.30327	0.132	0.239	1
Ipo8	0.000599241	-0.524293	0.095	0.182	1
Mpdu1	0.000599551	-0.538896	0.068	0.148	1
Spast	0.000600572	-0.367189	0.1	0.192	1
Fbxl4	0.000601565	-0.424186	0.058	0.133	1
Rbm33	0.000601771	-0.259116	0.203	0.334	1
Ccdc134	0.00060316	-0.590267	0.079	0.161	1
Mrpl53	0.000604188	-0.313744	0.129	0.235	1
Secisbp2l	0.000604474	-0.786302	0.092	0.176	1
Arrb1	0.000606809	-0.859422	0.068	0.144	1
Chchd1	0.000607057	-0.281939	0.197	0.324	1
Trappc2l	0.000607563	-0.476916	0.111	0.209	1
Fau	0.000607971	0.18506	0.963	0.928	1
Slc22a17	0.000609377	-0.76381	0.053	0.123	1
Eif3d	0.000610139	-0.248591	0.229	0.376	1
Marf1	0.000615447	-0.282877	0.189	0.309	1
Hmgxb4	0.000616398	-0.288806	0.089	0.178	1
Kctd3	0.000616856	-0.845369	0.039	0.102	1
Nup54	0.000617359	-0.852825	0.076	0.156	1
A230005M16Rik	0.00061854	-0.452163	0.058	0.131	1
Rps6kc1	0.000618998	-0.307688	0.095	0.188	1
Sox4	0.000620375	-0.0940645	0.292	0.448	1
Odf2	0.000620989	-0.426234	0.134	0.235	1
1700012D14Rik	0.000622144	-0.921287	0.05	0.118	1
Blmh	0.000623543	-0.439113	0.137	0.241	1
Calcrl	0.000625195	-0.643542	0.105	0.195	1
Kctd2	0.000626084	-0.528255	0.063	0.139	1
Ccdc66	0.000626952	-0.356245	0.071	0.152	1
Stk3	0.000629428	-0.0156127	0.268	0.423	1
Mettl15	0.000629548	-0.380771	0.095	0.182	1
Vps54	0.000631806	-0.355118	0.161	0.273	1
Ap1b1	0.00063533	-0.75008	0.061	0.133	1
Zbtb21	0.000636765	-0.732402	0.047	0.116	1
Dtd2	0.000636819	-0.777401	0.05	0.12	1
Aldh2	0.000636923	-0.254147	0.655	0.816	1
Ttc14	0.000639195	-0.196886	0.271	0.421	1
Fam117a	0.000639335	-0.272326	0.15	0.264	1
Psmd2	0.0006447	-0.460928	0.142	0.247	1
Commd8	0.000645481	-0.605806	0.055	0.127	1
Slain2	0.000646213	-0.392666	0.168	0.287	1
Igbp1	0.00064654	-0.366187	0.158	0.271	1
Wtap	0.000649355	-0.202219	0.147	0.26	1
Pmpcb	0.000652152	-0.405562	0.108	0.205	1
Scyl3	0.000653344	-0.807256	0.039	0.102	1
Bckdk	0.000653464	-0.524103	0.066	0.142	1
Nhlrc2	0.000653474	-0.234936	0.166	0.279	1
Tsen2	0.000653788	-0.895493	0.082	0.161	1
Nfatc3	0.000655255	-0.19694	0.168	0.287	1
Cmtr1	0.000655403	-0.704241	0.045	0.11	1
Usp53	0.000661253	1.12037	0.168	0.099	1
Mylk2	0.00066135	-0.724885	0.058	0.131	1
Trap1	0.000661352	-0.239086	0.113	0.213	1
Afg3l2	0.000662548	-0.521018	0.084	0.171	1
Arhgap35	0.00066284	-0.379004	0.203	0.328	1
Tsen34	0.000665593	-0.339921	0.234	0.381	1
Atp6v1d	0.000665889	-0.520748	0.092	0.18	1
Nucks1	0.000666133	-0.256976	0.389	0.564	1
Keap1	0.000667241	-0.411097	0.095	0.186	1
Upp2	0.000667242	-0.457315	0.118	0.213	1
Supt3	0.000669871	-0.312013	0.158	0.264	1
Dync2li1	0.00067208	-0.515078	0.092	0.18	1
Wdr35	0.000672331	-0.793323	0.039	0.102	1
Cpsf7	0.000674046	-0.10479	0.158	0.281	1
Pex19	0.000676306	-0.302405	0.153	0.269	1
Mlec	0.000678391	-0.442296	0.105	0.195	1
Cd99l2	0.000680773	-0.986811	0.074	0.15	1
Prrc2b	0.000681232	-0.357286	0.334	0.488	1
Mrps14	0.000681298	-0.282716	0.25	0.397	1
Snx17	0.000681886	-0.37044	0.174	0.298	1
Klhl7	0.000682064	-0.174602	0.187	0.315	1
Farsb	0.000683474	-0.426706	0.124	0.222	1
Ptp4a3	0.000683508	-0.632405	0.063	0.139	1
Ptov1	0.000686956	-0.278389	0.363	0.539	1
Enpp4	0.000689121	-0.354544	0.053	0.123	1
Eml4	0.000689345	-0.387142	0.153	0.256	1
Zfp706	0.00069041	-0.321774	0.237	0.37	1
Ganab	0.000691156	-0.321228	0.105	0.199	1
Jph1	0.000692362	-0.438502	0.184	0.302	1
Ano5	0.000693066	-1.39519	0.05	0.116	1
Pqbp1	0.000694158	-0.345902	0.095	0.186	1
Pstk	0.000696457	-0.53635	0.068	0.146	1
Cope	0.000699015	-0.159185	0.216	0.362	1
Prkar2b	0.00070125	-0.474858	0.074	0.152	1
Lamb2	0.000702402	-0.48996	0.089	0.175	1
Strada	0.000707933	-0.712917	0.089	0.173	1
Heatr5b	0.000709612	-1.1531	0.045	0.108	1
Nf1	0.000711834	-0.184539	0.479	0.664	1
Manbal	0.00071485	-0.7775	0.092	0.175	1
Uqcrc1	0.000715843	-0.291503	0.224	0.361	1
Zfyve16	0.000717499	-0.732993	0.097	0.182	1
Cmss1	0.000720379	-0.219546	0.732	0.871	1
Usp10	0.000720413	-0.60592	0.095	0.18	1
Mrps9	0.00072298	-0.278683	0.139	0.247	1
Vdac3	0.000723333	-0.272804	0.229	0.37	1
Cnih1	0.000724883	-0.585018	0.074	0.154	1
Rpn2	0.000726196	-0.327506	0.213	0.345	1
Anapc1	0.000727943	-0.352047	0.145	0.258	1
Ptpn3	0.000734565	-0.343585	0.179	0.298	1
5530601H04Rik	0.000734637	-0.654001	0.053	0.121	1
Nradd	0.0007386	-0.742589	0.047	0.114	1
Pex14	0.000739846	-0.256686	0.145	0.249	1
Acbd4	0.000740772	-0.496655	0.147	0.252	1
Acaa1a	0.000741389	-0.165726	0.189	0.323	1
Dcp1a	0.000743986	-0.598088	0.063	0.137	1
S100a13	0.000744239	0.89807	0.332	0.269	1
Ankfy1	0.000744979	-0.445539	0.132	0.23	1
Shmt1	0.000753526	-0.531692	0.039	0.102	1
Eva1b	0.000755229	-0.611021	0.061	0.135	1
Lrig2	0.000756669	-0.516964	0.126	0.22	1
Selenot	0.000756756	-0.228638	0.195	0.324	1
Mtap	0.000759757	-1.08328	0.039	0.101	1
Rfx2	0.000761668	1.05352	0.182	0.11	1
Hmgcr	0.000762834	-0.505719	0.063	0.139	1
Dnmbp	0.000763348	-0.276993	0.079	0.161	1
Gpr180	0.000765981	-0.97762	0.039	0.101	1
Eif4a3	0.000767195	-0.396721	0.195	0.324	1
Mmadhc	0.000769711	-0.374402	0.118	0.216	1
Bscl2	0.000775405	-0.953421	0.039	0.101	1
Krcc1	0.000776973	-0.193677	0.184	0.307	1
Ehmt1	0.000777144	-0.14525	0.292	0.457	1
Xpo6	0.000779026	-0.56909	0.145	0.247	1
Mpdz	0.000787228	-0.300457	0.416	0.588	1
Slc38a6	0.000787963	-0.422996	0.15	0.258	1
Sytl2	0.000790046	-0.166894	0.613	0.801	1
Zfp438	0.000794835	-0.626152	0.1	0.188	1
Tcf4	0.000797986	-0.168591	0.911	0.97	1
Agl	0.000798048	-0.632753	0.076	0.156	1
Ube3a	0.000798478	-0.211853	0.371	0.56	1
1110059E24Rik	0.000799849	-0.273819	0.129	0.23	1
Phc3	0.000805217	-0.0139326	0.234	0.378	1
Metap2	0.000809336	-0.329012	0.395	0.543	1
Abce1	0.000811402	-0.295276	0.145	0.254	1
Rad51b	0.00081346	-0.620955	0.205	0.315	1
Grik4	0.000816015	-0.860749	0.061	0.131	1
Map4k3	0.000819758	-0.154274	0.274	0.425	1
Slc39a11	0.000819947	-0.886651	0.042	0.104	1
Micos13	0.0008207	-0.306998	0.324	0.484	1
Gpkow	0.000826181	1.38117	0.216	0.148	1
Dusp1	0.000826734	0.317495	0.555	0.471	1
B3gntl1	0.000828136	-0.696873	0.05	0.116	1
Gbf1	0.000829173	-0.213565	0.395	0.569	1
Setd3	0.00083854	-0.396577	0.182	0.296	1
1500004A13Rik	0.000841649	-0.578054	0.061	0.133	1
Ssh1	0.000842744	-0.983029	0.039	0.101	1
Osbpl5	0.000847878	-0.762983	0.039	0.101	1
Rps27rt	0.000848422	0.937145	0.345	0.29	1
Ndufs1	0.000852711	-0.424961	0.15	0.258	1
Fbxw11	0.000856642	-0.389269	0.205	0.324	1
Camk1	0.000857565	-0.263719	0.137	0.245	1
Ngrn	0.000859161	-0.613928	0.066	0.139	1
Smad5	0.000860905	-0.420423	0.126	0.226	1
Gm20743	0.00086211	-0.682809	0.066	0.139	1
Trappc8	0.000864447	-0.15938	0.158	0.269	1
Slc35a1	0.000868777	-0.521323	0.082	0.161	1
Hmg20b	0.000879187	-0.172583	0.113	0.211	1
Ddx1	0.000879471	-0.325002	0.163	0.277	1
Setdb1	0.00088229	-0.726455	0.118	0.207	1
Dlg4	0.000882687	-0.511142	0.058	0.129	1
Smarca2	0.00088425	-0.198054	0.366	0.531	1
Atxn7l3b	0.000887051	-0.218507	0.311	0.474	1
Nid1	0.000888045	-0.572848	0.058	0.127	1
Slc20a2	0.00088905	-0.621085	0.089	0.173	1
Gm10125	0.000890784	-0.265774	0.071	0.146	1
Fbxw7	0.000892513	-0.351709	0.113	0.207	1
Sgta	0.000892945	-0.350458	0.145	0.252	1
Piezo2	0.000896982	0.674021	0.321	0.233	1
Psme2	0.000897868	-0.129333	0.213	0.353	1
Wwox	0.000899559	-0.41671	0.347	0.48	1
Rbm10	0.000899676	-0.207438	0.087	0.169	1
Fam53a	0.000902775	-0.27083	0.079	0.157	1
Cds2	0.000904474	-0.993713	0.05	0.116	1
Rbbp9	0.000909561	-0.927075	0.05	0.116	1
Knop1	0.000910485	-0.640824	0.071	0.148	1
Tgfbr2	0.000911252	-0.367727	0.163	0.273	1
Cadps2	0.000913218	-0.708937	0.103	0.188	1
Hspb2	0.000913692	-0.705636	0.047	0.112	1
Baz1a	0.000914686	0.764138	0.229	0.154	1
2210016L21Rik	0.000922819	-0.133403	0.147	0.256	1
2900097C17Rik	0.000925172	-0.429168	0.182	0.302	1
Sugct	0.000928617	-0.396415	0.055	0.123	1
Scaper	0.000929344	-0.204696	0.208	0.332	1
Tagln2	0.000929638	0.51604	0.629	0.613	1
Tmco1	0.000938231	-0.298789	0.2	0.326	1
Mrpl27	0.000939246	-0.407799	0.116	0.209	1
Aph1a	0.000941725	-0.553596	0.129	0.226	1
Tmem175	0.00094709	-0.673619	0.074	0.148	1
Kdm3b	0.000947717	-0.178209	0.187	0.313	1
Pacs2	0.000948553	-0.613452	0.076	0.154	1
Tpm2	0.000948685	-0.217918	0.226	0.366	1
Tbcb	0.000951283	-0.309476	0.184	0.302	1
Gramd4	0.000953001	-0.834458	0.05	0.116	1
Grik5	0.000954778	-0.624171	0.05	0.116	1
Tusc3	0.000956211	-0.869599	0.053	0.118	1
Pknox2	0.000959662	0.00560277	0.153	0.264	1
Spcs2	0.000960369	-0.311038	0.363	0.543	1
Wipi2	0.000964361	-0.663983	0.089	0.171	1
Foxp2	0.000967791	-0.241422	0.484	0.657	1
Arhgap6	0.000969071	-0.132597	0.308	0.45	1
Fbxl17	0.000969915	-0.173718	0.445	0.615	1
Ap3b2	0.000973095	-0.858949	0.074	0.148	1
Vma21	0.000974528	-0.329171	0.158	0.269	1
Nob1	0.000975685	-0.334895	0.082	0.165	1
Slirp	0.000981883	-0.272541	0.168	0.287	1
Ap3s2	0.000988062	-0.585445	0.071	0.146	1
Pkd2	0.000988816	-0.275943	0.189	0.304	1
Snta1	0.000991037	-0.364896	0.139	0.245	1
Zim1	0.000991563	-0.33901	0.195	0.315	1
Lrrk2	0.000996875	-0.688473	0.071	0.144	1
Nfe2l1	0.00099739	-0.446511	0.118	0.211	1
Eri3	0.00100187	-0.209108	0.253	0.395	1
Rnf166	0.00100298	-0.46017	0.061	0.131	1
Sbno1	0.00100331	-0.196495	0.261	0.406	1
Elp4	0.00100728	-0.126109	0.208	0.328	1
Snapc5	0.00100741	-0.317827	0.084	0.167	1
Cstf3	0.00101349	-0.0722978	0.216	0.34	1
Ahdc1	0.00101351	-0.0672025	0.3	0.469	1
Atp5h	0.00101833	-0.260326	0.682	0.791	1
Bckdhb	0.00102163	-0.288611	0.218	0.351	1
B4gat1	0.00102236	-0.473061	0.068	0.144	1
Cul4a	0.00102351	-0.362253	0.129	0.23	1
Zfp612	0.00102506	-0.387833	0.045	0.108	1
Pdap1	0.00102528	-0.22896	0.303	0.457	1
Setd2	0.00103084	-0.262216	0.295	0.435	1
Furin	0.00103609	-0.267611	0.111	0.203	1
Ebpl	0.00103901	-0.338214	0.111	0.203	1
Galk2	0.00104049	-0.878397	0.063	0.133	1
Tle5	0.00104066	-0.249468	0.416	0.609	1
Rps18	0.00104715	0.17932	0.953	0.943	1
Rbm20	0.0010476	-0.319595	0.234	0.349	1
Cers6	0.00104972	-0.152035	0.1	0.186	1
Chrnb1	0.00105539	-0.0885026	0.284	0.442	1
Eif3l	0.00106068	-0.168999	0.239	0.393	1
Nono	0.00106817	-0.273117	0.261	0.4	1
Pigt	0.00107425	-0.628531	0.061	0.131	1
Arhgef6	0.0010828	-0.268534	0.121	0.216	1
Trpc4ap	0.00108884	-0.348403	0.213	0.342	1
Larp4b	0.00109668	-0.254306	0.255	0.393	1
Mrps17	0.0010983	-0.198769	0.153	0.266	1
Tln1	0.00109953	-0.21459	0.247	0.391	1
Uba6	0.00110034	-0.359737	0.108	0.195	1
Arhgef18	0.00110086	-0.277065	0.066	0.139	1
Dipk2a	0.00110191	-0.300707	0.105	0.197	1
Mrpl22	0.00110285	-0.443884	0.068	0.142	1
Nt5dc1	0.00110468	-0.526342	0.142	0.239	1
Gatd3a	0.00110493	-0.345377	0.074	0.152	1
Gm17276	0.00110593	1.52137	0.276	0.222	1
Gosr1	0.00110651	-0.494193	0.068	0.142	1
Fam53b	0.00110705	-0.618266	0.084	0.165	1
Gstt3	0.00110769	-0.678988	0.053	0.12	1
Prpf3	0.00110831	-0.72869	0.063	0.135	1
Ptbp3	0.00111273	0.86926	0.429	0.397	1
Ctps	0.0011141	-0.308233	0.071	0.146	1
Cox6a1	0.00112066	-0.163825	0.421	0.617	1
Aco1	0.00112361	-0.596842	0.058	0.127	1
Anapc2	0.00112518	-0.5808	0.103	0.188	1
Kank2	0.00112658	-0.11573	0.158	0.266	1
Hnrnpul1	0.00113162	-0.144747	0.211	0.343	1
Chrna7	0.00113239	-0.965917	0.082	0.156	1
Ints7	0.00113865	-0.246294	0.079	0.157	1
Sec13	0.00114123	-0.399397	0.105	0.195	1
Phrf1	0.00114327	-0.359599	0.176	0.288	1
Utp11	0.00114481	-0.171497	0.187	0.311	1
Cdk7	0.00114773	-0.287128	0.116	0.211	1
Serinc3	0.00115015	0.68028	0.489	0.474	1
Gorasp2	0.00115133	-0.511815	0.147	0.249	1
Pon2	0.00115204	-0.247048	0.203	0.326	1
Prdm5	0.00115265	-0.159039	0.176	0.294	1
Dnm2	0.00115309	-0.104482	0.161	0.277	1
Ddx56	0.00115329	-0.779416	0.042	0.102	1
Slc25a39	0.00115569	-0.60912	0.118	0.207	1
Tmem60	0.0011565	-0.497388	0.082	0.163	1
Ddx24	0.00115795	-0.214394	0.284	0.455	1
Thap3	0.00116095	-0.220784	0.324	0.478	1
Vezt	0.00116281	-0.7602	0.076	0.152	1
Bysl	0.00116365	-0.481073	0.05	0.116	1
Ift140	0.0011646	-0.812598	0.042	0.102	1
Osbpl8	0.0011683	-0.258694	0.261	0.395	1
Ksr2	0.0011704	-0.531955	0.124	0.213	1
Spg11	0.00117608	-0.712497	0.063	0.133	1
Ndufb7	0.00117945	-0.191956	0.332	0.501	1
Cdadc1	0.00118343	-0.427725	0.076	0.152	1
R3hdm1	0.00118571	-0.317145	0.392	0.558	1
Pvr	0.0011869	1.0575	0.239	0.173	1
Ogdh	0.0011898	-0.0583833	0.271	0.423	1
Xrcc5	0.00119243	-0.525335	0.134	0.231	1
Sft2d1	0.00119513	-0.379594	0.071	0.146	1
Ccdc157	0.0011971	-0.648787	0.045	0.106	1
Rps9	0.00119742	-0.135286	0.95	0.934	1
Zfp740	0.00120123	-0.242217	0.124	0.222	1
Pum1	0.00120544	-0.146679	0.503	0.713	1
Cisd2	0.00120829	-0.234482	0.208	0.34	1
Tmem165	0.00120923	-0.199981	0.195	0.311	1
Spata7	0.0012111	-0.72262	0.047	0.11	1
Armc9	0.00121122	-0.591475	0.053	0.118	1
Herc2	0.00121387	-0.184402	0.211	0.336	1
Glce	0.00121415	-0.0836962	0.224	0.353	1
Usp28	0.00121742	-0.574491	0.087	0.167	1
Gm11808	0.00121977	-0.311582	0.211	0.34	1
Zfp566	0.00122038	-0.772092	0.055	0.121	1
Naa35	0.00122242	-0.369797	0.111	0.201	1
Zfp322a	0.00122483	-0.41054	0.074	0.148	1
Ogt	0.00122843	-0.153689	0.468	0.676	1
Tead1	0.00123866	-0.333092	0.429	0.588	1
Canx	0.00124118	-0.155491	0.276	0.431	1
Lpcat1	0.00124184	-0.543322	0.042	0.102	1
Snx9	0.00124334	-0.292471	0.139	0.239	1
Mrps28	0.00124366	-0.299258	0.305	0.446	1
Fam192a	0.00124555	-0.45404	0.089	0.171	1
Fbxl5	0.00125067	-0.358077	0.097	0.182	1
Ptrh2	0.00125152	-0.701763	0.042	0.102	1
Ccnh	0.00125184	-0.543996	0.116	0.207	1
Sh3bgrl	0.00125544	-0.21571	0.4	0.556	1
Micu3	0.00125549	-0.352193	0.229	0.345	1
Pdss1	0.00125685	-0.521885	0.071	0.144	1
Atrn	0.00126022	-0.188451	0.145	0.249	1
Rdh14	0.00126029	-0.252863	0.079	0.159	1
Irf2	0.00126327	0.610303	0.487	0.469	1
Dmac1	0.00126694	-0.45166	0.103	0.19	1
Rpl29	0.00126798	-0.177221	0.903	0.899	1
Cox6c	0.00126829	-0.259793	0.718	0.801	1
Fyn	0.00126843	-0.25511	0.208	0.33	1
Pcsk5	0.00127091	-0.144776	0.158	0.264	1
Hcfc1r1	0.00127244	-0.11404	0.187	0.315	1
Ntf3	0.00127882	0.821048	0.395	0.355	1
2025-03-06	0.00127976	-0.118694	0.226	0.359	1
Pus10	0.00128094	-0.570903	0.053	0.118	1
Aimp2	0.00128206	-0.762112	0.045	0.106	1
Tmtc2	0.00128644	-0.15038	0.526	0.698	1
Mmp14	0.00128836	-0.237336	0.089	0.171	1
Dock6	0.00129114	-0.259877	0.105	0.195	1
Agpat3	0.00129481	-0.226883	0.134	0.235	1
Hs3st3b1	0.00129829	1.56235	0.111	0.055	1
Pgam1	0.00129864	-0.428532	0.179	0.288	1
Rrs1	0.00129903	-0.377512	0.089	0.171	1
Ubqln4	0.00130116	-0.627036	0.063	0.133	1
Ino80d	0.00130938	-0.474209	0.253	0.374	1
Dapk2	0.00131299	-0.797631	0.042	0.101	1
Dars	0.00131319	-0.111742	0.292	0.448	1
Slc7a11	0.00132469	-0.163025	0.832	0.918	1
Fat1	0.0013267	-0.897904	0.063	0.131	1
Phf8	0.00132757	0.962384	0.255	0.186	1
Il17rd	0.00132829	-0.332679	0.079	0.156	1
Nckap1	0.00133097	-0.206114	0.326	0.478	1
Rybp	0.00133339	1.4314	0.195	0.129	1
Plcg1	0.00133537	-0.47117	0.061	0.129	1
Pkia	0.00134521	-0.0894332	0.058	0.125	1
Adam22	0.0013471	0.0184202	0.079	0.156	1
Ltn1	0.00134857	-0.378145	0.137	0.237	1
Ints6l	0.00134875	-0.255209	0.313	0.455	1
Ick	0.00134909	-0.391126	0.1	0.184	1
Maml3	0.00135254	0.843933	0.326	0.241	1
Utp4	0.00135337	-0.356847	0.108	0.197	1
Gm26802	0.00136103	1.17199	0.213	0.14	1
E2f6	0.00136605	-0.36239	0.071	0.146	1
Wiz	0.00137157	-0.395823	0.071	0.146	1
Ppih	0.00137476	-0.68293	0.047	0.11	1
Vps50	0.00137502	-0.53974	0.068	0.139	1
Slc35b3	0.00138076	-0.802672	0.05	0.112	1
Trim23	0.00139285	-0.870696	0.053	0.116	1
Immp1l	0.00139579	-0.276817	0.232	0.37	1
Eefsec	0.00139723	-0.681816	0.089	0.169	1
Mtpap	0.00140092	-0.400201	0.097	0.18	1
Kmt2d	0.001403	-0.37912	0.124	0.22	1
Rhobtb3	0.00140589	-0.641375	0.108	0.194	1
Dgcr8	0.00140674	-0.338465	0.068	0.142	1
Firre	0.00140902	-0.569377	0.095	0.175	1
Simc1	0.00140975	0.993439	0.224	0.152	1
Umad1	0.00141272	-0.0655308	0.192	0.313	1
Mdh1	0.00141632	-0.243748	0.263	0.41	1
Zfr	0.0014173	-0.191372	0.461	0.647	1
Ncoa6	0.00142004	-0.345946	0.166	0.266	1
1110002E22Rik	0.00142306	-0.858062	0.042	0.101	1
Dop1a	0.00142403	-0.103912	0.142	0.247	1
Spata5	0.00142879	-0.145865	0.245	0.372	1
Pan3	0.00143564	-0.225758	0.384	0.55	1
Dcun1d5	0.00143919	-0.182752	0.176	0.294	1
Smad7	0.00145578	1.17264	0.187	0.12	1
Hmg20a	0.0014605	0.0482813	0.168	0.281	1
E2f4	0.00146119	-0.655773	0.066	0.137	1
Ptgfrn	0.0014641	-0.449502	0.155	0.258	1
Mocs2	0.00146663	-0.144742	0.166	0.283	1
Psmc2	0.00147241	-0.253248	0.147	0.256	1
[truncated: 4,960 more rows]

## Sheet: C26+LLC cachectic subcluster
p_val	avg_log2FC	pct.1	pct.2	p_val_adj	cluster	gene	<<<	This gene list was used for cachexia scoring.
5.22033e-107	1.41667	0.99	0.958	1.23957e-102	Cachectic	Fth1
5.25963e-105	3.25268	0.902	0.639	1.2489e-100	Cachectic	Mt1
3.87734e-95	2.91357	0.858	0.592	9.20673e-91	Cachectic	Mt2
4.50736e-83	1.45075	0.899	0.732	1.07027e-78	Cachectic	Hbb-bs
1.04197e-71	2.88683	0.654	0.274	2.47415e-67	Cachectic	Ier3
1.24184e-62	1.71092	0.867	0.691	2.94874e-58	Cachectic	Cebpb
8.17267e-61	2.02076	0.818	0.681	1.9406e-56	Cachectic	Pnrc1
5.84328e-58	3.85077	0.418	0.089	1.38749e-53	Cachectic	Emp1
6.87847e-57	1.17061	0.962	0.934	1.63329e-52	Cachectic	Eif1
8.7557e-57	2.45476	0.575	0.238	2.07904e-52	Cachectic	Sbno2
1.39746e-54	1.94263	0.747	0.52	3.31827e-50	Cachectic	Nfkbia
3.5453e-48	4.10776	0.322	0.06	8.41832e-44	Cachectic	Tuba1c
2.03333e-47	3.86371	0.337	0.077	4.82815e-43	Cachectic	Ier5
2.14738e-46	4.53718	0.288	0.041	5.09894e-42	Cachectic	Marchf3
2.07851e-44	1.38981	0.813	0.654	4.93542e-40	Cachectic	Stat3
9.33024e-44	1.27341	0.656	0.408	2.21547e-39	Cachectic	Hba-a1
7.24119e-43	4.51011	0.278	0.053	1.71942e-38	Cachectic	Plaur
2.42439e-42	1.17742	0.899	0.769	5.75671e-38	Cachectic	Cebpd
4.15607e-41	1.49108	0.78	0.647	9.86859e-37	Cachectic	Runx1
2.51091e-40	1.87793	0.806	0.77	5.96215e-36	Cachectic	Ctsl
4.2058e-40	1.63419	0.76	0.644	9.98668e-36	Cachectic	Lmna
5.51852e-38	3.13522	0.348	0.107	1.31037e-33	Cachectic	H2az1
7.89656e-37	2.59425	0.386	0.152	1.87504e-32	Cachectic	Sertad1
4.2238e-36	2.21233	0.448	0.2	1.00294e-31	Cachectic	Gadd45b
2.03478e-35	2.49877	0.413	0.181	4.83157e-31	Cachectic	Pim1
3.49978e-34	2.49868	0.386	0.183	8.31024e-30	Cachectic	Rnase4
8.74448e-34	2.33102	0.379	0.144	2.07638e-29	Cachectic	Osmr
1.46195e-33	2.84867	0.339	0.133	3.4714e-29	Cachectic	Tnfrsf12a
1.76619e-33	1.88678	0.507	0.289	4.19382e-29	Cachectic	Litaf
1.07487e-32	2.55149	0.393	0.193	2.55227e-28	Cachectic	Phlda1
1.13991e-31	2.04842	0.488	0.301	2.70671e-27	Cachectic	Pnp
1.1438e-31	2.14866	0.425	0.212	2.71596e-27	Cachectic	Trib1
6.40421e-31	1.28531	0.795	0.739	1.52068e-26	Cachectic	Slc38a2
3.51934e-30	1.34191	0.92	0.915	8.35666e-26	Cachectic	Ubb
5.37042e-30	1.25171	0.825	0.777	1.27521e-25	Cachectic	Ftl1
8.4796e-30	1.63409	0.701	0.655	2.01348e-25	Cachectic	Tmem176b
5.10098e-29	3.0009	0.267	0.09	1.21123e-24	Cachectic	Gm8797
1.54624e-28	1.56218	0.603	0.45	3.67155e-24	Cachectic	Slc39a14
2.41409e-27	1.29041	0.82	0.777	5.73225e-23	Cachectic	Ifitm3
3.84827e-27	1.06882	0.897	0.9	9.13772e-23	Cachectic	Sdc4
4.20982e-26	2.21513	0.378	0.219	9.99621e-22	Cachectic	Tgif1
4.48537e-26	2.24048	0.476	0.324	1.06505e-21	Cachectic	Samd4
1.67971e-25	1.77501	0.46	0.282	3.98846e-21	Cachectic	Hbb-bt
1.69281e-25	1.89725	0.43	0.208	4.01958e-21	Cachectic	Atf3
7.38112e-25	1.3002	0.664	0.579	1.75265e-20	Cachectic	Mcl1
7.39085e-25	1.7427	0.535	0.408	1.75496e-20	Cachectic	Arid5b
1.35661e-24	1.11235	0.495	0.334	3.22128e-20	Cachectic	Hba-a2
2.50737e-24	1.64566	0.538	0.399	5.95374e-20	Cachectic	Abcb1b
4.44402e-24	1.33502	0.698	0.639	1.05523e-19	Cachectic	Sqstm1
1.77275e-23	2.22215	0.348	0.204	4.20938e-19	Cachectic	Myc
2.33734e-23	2.29275	0.29	0.12	5.55002e-19	Cachectic	Csrnp1
1.04202e-22	1.39644	0.712	0.58	2.47428e-18	Cachectic	Socs3
4.08474e-22	2.40944	0.271	0.123	9.69921e-18	Cachectic	Nfil3
8.16553e-22	1.13816	0.79	0.766	1.9389e-17	Cachectic	Eif4a1
2.08927e-21	1.95307	0.344	0.201	4.96097e-17	Cachectic	Bcl3
2.37073e-21	2.32213	0.264	0.116	5.6293e-17	Cachectic	Arid5a
1.09573e-20	0.541963	0.941	0.83	2.6018e-16	Cachectic	Junb
1.45543e-20	0.872352	0.872	0.896	3.45593e-16	Cachectic	Serping1
1.46545e-20	1.28099	0.542	0.393	3.47971e-16	Cachectic	Ppp1r15a
7.4307e-20	1.17963	0.722	0.67	1.76442e-15	Cachectic	Cfh
1.4603e-19	1.48615	0.53	0.424	3.46748e-15	Cachectic	Sat1
2.71687e-19	2.07479	0.287	0.146	6.45121e-15	Cachectic	Tubb6
3.45745e-19	1.02475	0.596	0.431	8.20972e-15	Cachectic	Glis3
4.08715e-19	1.93266	0.302	0.161	9.70494e-15	Cachectic	Uck2
8.54621e-19	1.96228	0.315	0.178	2.0293e-14	Cachectic	Pdk4
2.46821e-18	1.23019	0.68	0.673	5.86076e-14	Cachectic	Ube2d3
4.16919e-18	1.54024	0.425	0.298	9.89974e-14	Cachectic	Gadd45a
1.04477e-17	1.578	0.421	0.317	2.48082e-13	Cachectic	Eif1a
1.59581e-17	1.40467	0.367	0.202	3.78924e-13	Cachectic	Maff
1.70086e-17	1.39657	0.554	0.528	4.03869e-13	Cachectic	Map1lc3b
2.28658e-17	1.78074	0.325	0.212	5.42949e-13	Cachectic	Pim3
2.70439e-17	1.95995	0.311	0.212	6.42158e-13	Cachectic	Ugcg
3.92784e-17	0.446792	0.96	0.927	9.32665e-13	Cachectic	Jund
1.47364e-16	1.25554	0.802	0.796	3.49916e-12	Cachectic	Errfi1
1.71708e-16	2.6539	0.323	0.233	4.07721e-12	Cachectic	Myod1
1.05744e-15	0.402793	0.984	0.937	2.5109e-11	Cachectic	Fau
1.30949e-15	0.834776	0.841	0.865	3.10939e-11	Cachectic	Rbms1
1.7088e-15	1.25464	0.626	0.539	4.05755e-11	Cachectic	Csmd1
5.01359e-15	2.06814	0.273	0.194	1.19048e-10	Cachectic	Uap1
7.63769e-15	1.3606	0.483	0.369	1.81357e-10	Cachectic	Klf4
2.63132e-14	1.57352	0.332	0.237	6.24807e-10	Cachectic	Cdkn2d
3.04137e-14	1.52046	0.549	0.551	7.22173e-10	Cachectic	Nfkb1
4.26309e-14	0.853512	0.708	0.592	1.01227e-09	Cachectic	Zfp36
6.1415e-14	1.74591	0.33	0.269	1.4583e-09	Cachectic	Mgst1
6.70936e-14	1.13865	0.663	0.665	1.59314e-09	Cachectic	Plxdc2
7.37176e-14	1.417	0.399	0.316	1.75042e-09	Cachectic	Rhoq
9.15376e-14	0.753169	0.921	0.929	2.17356e-09	Cachectic	H3f3b
1.14927e-13	1.6889	0.297	0.218	2.72893e-09	Cachectic	Tcp11l2
1.25268e-13	1.15761	0.516	0.477	2.97449e-09	Cachectic	Zfand5
1.42503e-13	1.26797	0.549	0.516	3.38374e-09	Cachectic	Pdpn
2.06653e-13	2.06579	0.294	0.249	4.90697e-09	Cachectic	Sod2
2.89897e-13	1.58481	0.357	0.235	6.88361e-09	Cachectic	Cxcl1
3.27073e-13	1.53509	0.378	0.319	7.76635e-09	Cachectic	Arl6ip5
4.38763e-13	1.49714	0.353	0.28	1.04184e-08	Cachectic	Txnrd1
4.45217e-13	1.55429	0.315	0.218	1.05717e-08	Cachectic	Baz1a
5.3271e-13	1.40617	0.385	0.311	1.26492e-08	Cachectic	Atf6
6.80112e-13	1.31465	0.483	0.457	1.61493e-08	Cachectic	Nop58
1.81913e-12	1.8681	0.255	0.17	4.31953e-08	Cachectic	Sertad2
2.05043e-12	1.15038	0.472	0.39	4.86874e-08	Cachectic	Tiparp
3.90114e-12	1.20697	0.643	0.67	9.26327e-08	Cachectic	Tagln2
4.1064e-12	1.29407	0.57	0.558	9.75064e-08	Cachectic	Rps6ka3
7.68579e-12	1.1112	0.647	0.653	1.82499e-07	Cachectic	Nfat5
1.02764e-11	0.75959	0.888	0.914	2.44012e-07	Cachectic	H3f3a
1.25251e-11	1.4892	0.288	0.209	2.97409e-07	Cachectic	Pvr
1.38306e-11	1.67308	0.262	0.183	3.28407e-07	Cachectic	Sowahc
1.43514e-11	0.95715	0.75	0.795	3.40775e-07	Cachectic	Des
1.93235e-11	1.14796	0.542	0.55	4.58837e-07	Cachectic	Eif5
2.6947e-11	0.638903	0.696	0.665	6.39857e-07	Cachectic	Ifrd1
3.30693e-11	1.78681	0.255	0.207	7.85231e-07	Cachectic	Tnfrsf1a
5.32298e-11	1.13315	0.25	0.149	1.26394e-06	Cachectic	Tnfaip6
7.86301e-11	1.34858	0.33	0.26	1.86707e-06	Cachectic	Midn
1.07045e-10	1.03279	0.628	0.646	2.54179e-06	Cachectic	Dynll1
1.4941e-10	1.53279	0.295	0.222	3.54774e-06	Cachectic	Chka
1.94331e-10	0.900551	0.4	0.321	4.61438e-06	Cachectic	Hspb1
3.94612e-10	1.2852	0.337	0.268	9.37006e-06	Cachectic	Fosl2
4.22571e-10	0.855874	0.726	0.765	1.00339e-05	Cachectic	Gabarap
5.08677e-10	1.45568	0.378	0.375	1.20785e-05	Cachectic	Eloc
8.86796e-10	0.316601	0.979	0.953	2.1057e-05	Cachectic	Rps24
8.963e-10	0.619174	0.904	0.902	2.12826e-05	Cachectic	Cd63
9.66499e-10	1.37311	0.276	0.196	2.29495e-05	Cachectic	Abtb2
1.13801e-09	0.872358	0.633	0.651	2.7022e-05	Cachectic	H2-D1
1.28334e-09	0.283221	0.986	0.966	3.04729e-05	Cachectic	Rps8
1.47312e-09	0.760493	0.727	0.732	3.49792e-05	Cachectic	Slc43a3
2.71115e-09	1.23855	0.35	0.293	6.43763e-05	Cachectic	Magi3
2.94247e-09	1.08604	0.481	0.487	6.9869e-05	Cachectic	Map1lc3a
3.00096e-09	1.38664	0.271	0.219	7.12578e-05	Cachectic	Peli1
3.20821e-09	1.92463	0.25	0.198	7.61788e-05	Cachectic	Dcn
4.18179e-09	0.555234	0.902	0.945	9.92966e-05	Cachectic	Ddx5
6.44103e-09	0.275411	0.981	0.948	0.000152942	Cachectic	Rps2
6.5448e-09	0.555335	0.664	0.592	0.000155406	Cachectic	Ier2
1.11966e-08	1.1403	0.434	0.421	0.000265862	Cachectic	Kdm6b
1.14659e-08	1.05421	0.449	0.43	0.000272258	Cachectic	Etf1
1.58926e-08	1.07904	0.43	0.406	0.000377369	Cachectic	Elf2
1.83694e-08	0.812087	0.573	0.506	0.000436181	Cachectic	Dusp1
2.159e-08	1.20831	0.322	0.274	0.000512654	Cachectic	Arl4d
2.23256e-08	1.23755	0.339	0.317	0.000530122	Cachectic	1810037I17Rik
2.29999e-08	1.09344	0.407	0.38	0.000546133	Cachectic	Skil
3.35968e-08	0.713754	0.809	0.873	0.000797755	Cachectic	Btg1
4.58275e-08	2.25467	0.266	0.256	0.00108817	Cachectic	Anxa1
4.88434e-08	1.15252	0.421	0.436	0.00115979	Cachectic	Tmem176a
5.07241e-08	1.00479	0.503	0.492	0.00120444	Cachectic	Sntb2
1.12306e-07	0.32993	0.977	0.97	0.0026667	Cachectic	Ptma
1.38315e-07	1.41915	0.259	0.231	0.00328429	Cachectic	Sde2
1.80356e-07	0.87483	0.549	0.566	0.00428255	Cachectic	Ptpn12
2.10889e-07	1.05306	0.467	0.503	0.00500755	Cachectic	Ppp2ca
3.84657e-07	1.1715	0.267	0.224	0.00913369	Cachectic	St3gal1
5.42095e-07	1.01416	0.379	0.36	0.0128721	Cachectic	Elf1
6.41682e-07	0.952692	0.406	0.394	0.0152367	Cachectic	Crebrf
6.67308e-07	1.00389	0.4	0.408	0.0158452	Cachectic	Sf1
7.33572e-07	0.262684	0.972	0.956	0.0174187	Cachectic	Rps3a1
7.45011e-07	0.897853	0.598	0.636	0.0176903	Cachectic	Glul
8.54314e-07	1.28603	0.255	0.226	0.0202857	Cachectic	Cebpg
8.65432e-07	1.15134	0.351	0.337	0.0205497	Cachectic	Polr2a
1.01071e-06	0.94717	0.49	0.516	0.0239993	Cachectic	Ccnl1
1.23641e-06	0.56585	0.771	0.799	0.0293585	Cachectic	Klf9
1.40642e-06	1.05501	0.269	0.205	0.0333953	Cachectic	Ell2
1.53731e-06	1.20452	0.306	0.301	0.0365033	Cachectic	Riok3
1.56804e-06	0.258159	0.97	0.948	0.0372331	Cachectic	Rps20
1.56917e-06	0.902275	0.264	0.202	0.03726	Cachectic	Birc3
1.69005e-06	0.911274	0.334	0.308	0.0401301	Cachectic	Tubb4b
1.85286e-06	0.941119	0.421	0.43	0.0439962	Cachectic	Atf4
1.91997e-06	0.932562	0.486	0.514	0.0455897	Cachectic	Ube2d2a
1.93222e-06	0.950076	0.502	0.528	0.0458806	Cachectic	Dnaja1

## Sheet: C26+LLC cachectic vs. all
	p_val	avg_log2FC	pct.1	pct.2	p_val_adj		<<<	This gene list was used for GO terms and KEGG pathway analyses.
Fth1	6.14e-104	1.41667	0.99	0.958	1.46e-99
Col3a1	4.23e-100	-2.503	0.177	0.8	1e-95
Mt1	2.39e-91	3.25268	0.902	0.639	5.68e-87
Sparc	1.68e-88	-2.09253	0.309	0.852	3.98e-84
Zbtb20	1.29e-83	-0.905072	0.958	1	3.06e-79
Mt2	3.62e-83	2.91357	0.858	0.592	8.59e-79
Thsd4	3.97e-82	-2.33378	0.224	0.781	9.42e-78
Gnas	4.08e-82	-0.933538	0.955	0.999	9.68e-78
Hbb-bs	9.62e-82	1.45075	0.899	0.732	2.28e-77
Meg3	1.9e-78	-2.10676	0.358	0.806	4.51e-74
Ank3	7.66e-74	-1.73445	0.327	0.851	1.82e-69
Notch3	1.57e-69	-1.49378	0.32	0.877	3.74e-65
Eif1	3.99e-69	1.17061	0.962	0.934	9.48e-65
Kcnma1	1.04e-64	-1.92246	0.276	0.769	2.47e-60
Mir100hg	3.16e-64	-2.02899	0.208	0.703	7.5e-60
Pax7	7.64e-64	-1.30425	0.503	0.932	1.81e-59
Cdon	3.83e-63	-1.7481	0.299	0.806	9.09e-59
Ier3	3.05e-62	2.88683	0.654	0.274	7.24e-58
Cebpb	4.64e-62	1.71092	0.867	0.691	1.1e-57
Ryr3	5.24e-62	-4.16654	0.037	0.453	1.24e-57
Edn3	3.95e-61	-2.11377	0.114	0.594	9.38e-57
Cavin2	8.03e-61	-1.65956	0.271	0.765	1.91e-56
Gxylt2	9.52e-61	-1.57786	0.318	0.808	2.26e-56
Dpt	4.9e-60	-1.58475	0.262	0.769	1.16e-55
Pdzd2	2.91e-59	-1.706	0.248	0.743	6.92e-55
Dag1	6.65e-59	-1.26358	0.521	0.918	1.58e-54
Gm26834	1.78e-58	-2.29188	0.166	0.621	4.24e-54
Itm2a	4.88e-58	-1.76756	0.212	0.711	1.16e-53
Pnrc1	1.44e-57	2.02076	0.818	0.681	3.42e-53
Clcn5	1.41e-56	-1.52417	0.255	0.754	3.34e-52
Col15a1	1.47e-56	-4.07904	0.026	0.41	3.48e-52
Igfbp5	4.18e-56	-1.55992	0.28	0.763	9.94e-52
Tln2	3.66e-55	-1.26922	0.409	0.877	8.69e-51
Filip1l	6.76e-54	-1.13902	0.591	0.949	1.6e-49
Ptprz1	3.18e-51	-1.8382	0.108	0.542	7.54e-47
Malat1	5.38e-50	-1.10511	0.493	0.852	1.28e-45
Sbno2	1.11e-49	2.45476	0.575	0.238	2.63e-45
Nfkbia	1.23e-49	1.94263	0.747	0.52	2.92e-45
Cdk14	1.95e-49	-1.05479	0.561	0.943	4.62e-45
Emp1	5.41e-49	3.85077	0.418	0.089	1.28e-44
Rora	1.3e-48	-0.884568	0.869	0.993	3.09e-44
Map1b	6.06e-48	-1.47236	0.353	0.772	1.44e-43
Airn	1.25e-47	-1.22042	0.409	0.822	2.97e-43
Tnxb	2.09e-47	-1.41132	0.229	0.691	4.96e-43
Lgals1	6.1e-46	-1.60706	0.241	0.67	1.45e-41
Stat3	6.37e-46	1.38981	0.813	0.654	1.51e-41
Mir99ahg	1.5e-45	-1.26142	0.395	0.803	3.55e-41
Crlf1	4.58e-45	-1.01613	0.545	0.922	1.09e-40
Cdh13	1.28e-44	-0.984076	0.556	0.945	3.04e-40
Mgll	2.24e-44	-2.9723	0.047	0.384	5.32e-40
Frem1	2.41e-44	-2.0135	0.117	0.506	5.72e-40
Rian	4.36e-44	-2.43521	0.093	0.464	1.03e-39
Clmn	7.61e-44	-1.10685	0.455	0.863	1.81e-39
2610307P16Rik	8.59e-44	-1.42154	0.299	0.717	2.04e-39
Calcr	1.88e-43	-1.17448	0.32	0.75	4.45e-39
Dtx4	2.48e-43	-1.05821	0.311	0.793	5.89e-39
Runx1	7.53e-43	1.49108	0.78	0.647	1.79e-38
Apoe	1.56e-42	-1.18325	0.743	0.929	3.71e-38
Ncoa1	1.99e-42	-0.980264	0.568	0.944	4.73e-38
Cebpd	2.28e-42	1.17742	0.899	0.769	5.42e-38
Hba-a1	7.75e-42	1.27341	0.656	0.408	1.84e-37
Antxr2	8.97e-42	-1.40921	0.22	0.654	2.13e-37
Gm42418	1.04e-41	-1.08087	0.49	0.851	2.48e-37
Pdlim4	1.15e-41	-0.915211	0.51	0.896	2.72e-37
Olfml2a	1.36e-41	-2.25219	0.059	0.401	3.22e-37
Marcks	1.39e-41	-1.17872	0.241	0.692	3.31e-37
Ctsl	1.26e-40	1.87793	0.806	0.77	3e-36
Ltbp1	2.82e-40	-1.0464	0.526	0.897	6.7e-36
Gas1	7.26e-40	-1.00877	0.549	0.9	1.72e-35
Ptprg	1.35e-39	-1.17417	0.35	0.78	3.2e-35
Serpinh1	2.31e-39	-1.66746	0.108	0.479	5.48e-35
Etl4	3.95e-39	-1.56744	0.166	0.55	9.37e-35
Pgm5	4.24e-39	-1.30103	0.226	0.635	1.01e-34
Lmna	5e-39	1.63419	0.76	0.644	1.19e-34
Spats2l	7.15e-39	-1.46252	0.138	0.517	1.7e-34
Lama3	7.19e-39	-1.75671	0.161	0.536	1.71e-34
Heyl	7.92e-39	-1.11841	0.255	0.695	1.88e-34
Tuba1c	9.27e-39	4.10776	0.322	0.06	2.2e-34
Galnt17	9.48e-39	-1.325	0.322	0.715	2.25e-34
Ube2e2	2.12e-38	-1.34658	0.205	0.603	5.03e-34
mt-Atp6	2.97e-38	-0.425508	0.997	1	7.05e-34
Ppp1r14a	5.39e-38	-2.30263	0.054	0.368	1.28e-33
Marchf3	1.23e-37	4.53718	0.288	0.041	2.92e-33
Ier5	4.08e-37	3.86371	0.337	0.077	9.69e-33
Abi3bp	4.48e-37	-1.5253	0.119	0.476	1.06e-32
Mrln	1.28e-36	-1.71592	0.114	0.462	3.03e-32
Vwa1	1.35e-36	-1.51634	0.117	0.48	3.21e-32
Nfic	1.53e-36	-1.12406	0.236	0.653	3.64e-32
Cux1	1.73e-36	-0.969075	0.472	0.863	4.11e-32
Col6a1	2.25e-36	-2.03839	0.072	0.394	5.35e-32
Sdc4	3.2e-36	1.06882	0.897	0.9	7.6e-32
Commd10	1.09e-35	-1.08655	0.344	0.739	2.59e-31
Slc38a2	1.18e-35	1.28531	0.795	0.739	2.8e-31
Hs6st3	1.3e-35	-0.95128	0.538	0.873	3.08e-31
Ftl1	1.59e-35	1.25171	0.825	0.777	3.77e-31
Cav1	2.52e-35	-1.20209	0.236	0.637	5.99e-31
Pde3a	2.19e-34	-1.14432	0.371	0.766	5.2e-30
Pdgfrl	6.77e-34	-1.48241	0.131	0.48	1.61e-29
Dhcr24	7.57e-34	-1.34686	0.241	0.624	1.8e-29
Col4a1	9.33e-34	-1.05824	0.262	0.674	2.22e-29
Nfia	1.23e-33	-0.644359	0.836	0.992	2.91e-29
Tmem246	2.35e-33	-1.55358	0.087	0.409	5.57e-29
Gli2	2.75e-33	-1.41865	0.138	0.492	6.54e-29
Sema6a	4.19e-33	-0.910567	0.596	0.91	9.94e-29
Hs6st2	5.64e-33	-0.938742	0.264	0.659	1.34e-28
Ubb	5.7e-33	1.34191	0.92	0.915	1.35e-28
C1qtnf3	1.22e-32	-4.98923	0.007	0.235	2.9e-28
Mdfic	1.76e-32	-0.90213	0.477	0.865	4.17e-28
Dock1	2.08e-32	-1.33474	0.131	0.471	4.94e-28
Csgalnact1	2.13e-32	-1.08331	0.203	0.576	5.06e-28
Plaur	3.57e-32	4.51011	0.278	0.053	8.48e-28
Vav3	3.7e-32	-1.04469	0.313	0.702	8.77e-28
Pde1c	4.49e-32	-0.804236	0.479	0.855	1.07e-27
Serping1	4.61e-32	0.872352	0.872	0.896	1.09e-27
Igf1	5.74e-32	-1.84725	0.035	0.294	1.36e-27
Col5a3	6.04e-32	-1.86169	0.066	0.354	1.43e-27
Nrep	7.31e-32	-2.30613	0.031	0.286	1.74e-27
Dis3l2	7.68e-32	-1.1323	0.269	0.651	1.82e-27
Gm10076	1.03e-31	-2.36493	0.04	0.304	2.45e-27
Prkcq	1.28e-31	-1.08864	0.245	0.624	3.03e-27
Pde10a	1.72e-31	-0.861219	0.76	0.962	4.09e-27
Sdc2	2.15e-31	-1.64165	0.087	0.387	5.1e-27
Golim4	4.08e-31	-1.23535	0.182	0.542	9.7e-27
Ttc3	5.54e-31	-0.796459	0.451	0.865	1.32e-26
H2az1	6.9e-31	3.13522	0.348	0.107	1.64e-26
Mast4	7.74e-31	-1.23527	0.205	0.549	1.84e-26
Robo1	8.4e-31	-1.34995	0.173	0.51	2e-26
Vstm4	1.2e-30	-1.79774	0.072	0.357	2.86e-26
Tnik	2.88e-30	-0.95091	0.449	0.803	6.85e-26
Jarid2	4.1e-30	-1.16874	0.198	0.555	9.73e-26
mt-Nd2	5.54e-30	-0.511084	0.948	0.999	1.32e-25
Gadd45b	7.99e-30	2.21233	0.448	0.2	1.9e-25
Ifitm3	8.94e-30	1.29041	0.82	0.777	2.12e-25
Rpl29	1.18e-29	-0.8155	0.523	0.833	2.79e-25
Kcnn3	1.24e-29	-1.43534	0.112	0.419	2.94e-25
Pard3	1.48e-29	-1.0735	0.229	0.59	3.52e-25
Bcl7a	1.88e-29	-1.4623	0.098	0.399	4.45e-25
Tubb2b	2.98e-29	-1.0769	0.191	0.544	7.09e-25
Sertad1	3.04e-29	2.59425	0.386	0.152	7.22e-25
Ddah2	3.33e-29	-1.25229	0.098	0.404	7.91e-25
Tmem176b	5.7e-29	1.63409	0.701	0.655	1.35e-24
Atp1a2	1.14e-28	-1.11162	0.159	0.49	2.72e-24
Anxa6	1.34e-28	-0.937065	0.278	0.657	3.19e-24
Fry	1.36e-28	-0.746814	0.64	0.955	3.23e-24
Sytl2	1.81e-28	-0.80321	0.39	0.774	4.3e-24
Sipa1l3	2.48e-28	-1.50834	0.089	0.375	5.89e-24
G0s2	2.52e-28	-1.23374	0.107	0.406	5.98e-24
Cmss1	3.32e-28	-0.720319	0.453	0.834	7.87e-24
Spry1	4.21e-28	-0.728212	0.512	0.867	1e-23
Antxr1	4.65e-28	-1.14723	0.133	0.454	1.11e-23
Osmr	5.16e-28	2.33102	0.379	0.144	1.22e-23
Tspan12	5.41e-28	-1.26638	0.11	0.412	1.28e-23
Pim1	5.97e-28	2.49877	0.413	0.181	1.42e-23
Fbn1	8.05e-28	-1.3849	0.147	0.462	1.91e-23
AY036118	9.42e-28	-1.18081	0.205	0.532	2.24e-23
Zfp568	1.37e-27	-0.773635	0.337	0.721	3.26e-23
Pcdh7	1.6e-27	-0.976278	0.353	0.695	3.8e-23
Zfpm2	1.68e-27	-1.13705	0.206	0.534	3.99e-23
Litaf	1.9e-27	1.88678	0.507	0.289	4.5e-23
S1pr3	3.25e-27	-1.07738	0.11	0.409	7.71e-23
Nsd1	5.57e-27	-0.804293	0.28	0.653	1.32e-22
Iqgap2	5.89e-27	-0.873546	0.358	0.722	1.4e-22
Ttc28	8.91e-27	-0.966691	0.297	0.658	2.11e-22
Scd2	9.41e-27	-1.84517	0.059	0.311	2.23e-22
Acta2	1.1e-26	-2.59095	0.031	0.252	2.6e-22
Rem1	1.46e-26	-1.4934	0.086	0.36	3.47e-22
Ly6e	1.66e-26	-1.28554	0.112	0.402	3.93e-22
Tenm4	1.72e-26	-0.722188	0.512	0.848	4.08e-22
Klhl13	1.85e-26	-1.55387	0.105	0.384	4.4e-22
Nr3c2	1.89e-26	-0.839917	0.316	0.676	4.49e-22
Hspa1b	3.11e-26	-1.73094	0.194	0.482	7.38e-22
Chrm3	3.17e-26	-1.52028	0.143	0.435	7.52e-22
Fhl1	3.42e-26	-0.942527	0.189	0.532	8.12e-22
Sorcs2	3.59e-26	-4.25149	0.009	0.198	8.52e-22
Nme2	3.97e-26	-0.767623	0.39	0.733	9.44e-22
Crip1	4.52e-26	-0.624949	0.458	0.817	1.07e-21
Traf3ip3	5.37e-26	-1.10314	0.14	0.447	1.28e-21
Vtn	6.49e-26	-1.33747	0.096	0.372	1.54e-21
Cox16	7.2e-26	-1.45735	0.124	0.406	1.71e-21
Ntn5	7.54e-26	-1.61027	0.058	0.305	1.79e-21
Tagln	8.14e-26	-3.05939	0.031	0.245	1.93e-21
Ccnd1	8.47e-26	-2.76968	0.016	0.212	2.01e-21
Slf2	9.32e-26	-0.877207	0.301	0.672	2.21e-21
Ctdspl	9.82e-26	-0.964455	0.248	0.599	2.33e-21
Ccdc50	1.18e-25	-0.767498	0.231	0.601	2.81e-21
Nfib	1.36e-25	-0.60574	0.767	0.974	3.23e-21
Hunk	1.4e-25	-1.741	0.063	0.305	3.32e-21
Emp3	1.61e-25	-0.617117	0.171	0.506	3.81e-21
Wipf1	1.75e-25	-0.858627	0.222	0.561	4.16e-21
Cask	1.86e-25	-0.792699	0.241	0.598	4.43e-21
Gab1	2e-25	-1.04413	0.274	0.61	4.75e-21
Mblac2	3e-25	-1.69967	0.066	0.311	7.14e-21
Rps12	3.16e-25	-0.388819	0.963	0.945	7.51e-21
Eif4a1	3.23e-25	1.13816	0.79	0.766	7.66e-21
Tmem61	4.68e-25	-1.35911	0.098	0.367	1.11e-20
Clasp2	4.88e-25	-0.796445	0.287	0.654	1.16e-20
Rnase4	5.58e-25	2.49868	0.386	0.183	1.33e-20
Mcl1	5.64e-25	1.3002	0.664	0.579	1.34e-20
Rpl13a	6.07e-25	-0.612009	0.656	0.922	1.44e-20
mt-Nd3	6.24e-25	-0.544234	0.726	0.966	1.48e-20
Fam129a	7.74e-25	-1.64644	0.082	0.332	1.84e-20
Olfml2b	9.96e-25	-0.921577	0.154	0.469	2.37e-20
Cd2ap	1.02e-24	-0.911106	0.215	0.554	2.42e-20
Lamc1	1.32e-24	-0.85349	0.288	0.644	3.14e-20
Map2	1.33e-24	-0.911094	0.362	0.699	3.17e-20
9330159F19Rik	1.35e-24	-1.31947	0.117	0.395	3.22e-20
Trib1	1.4e-24	2.14866	0.425	0.212	3.32e-20
Slc39a14	1.4e-24	1.56218	0.603	0.45	3.33e-20
Cpq	1.55e-24	-1.05384	0.227	0.542	3.67e-20
Focad	1.61e-24	-1.2955	0.086	0.345	3.82e-20
Sqstm1	1.98e-24	1.33502	0.698	0.639	4.71e-20
Bmyc	2.31e-24	-0.741315	0.252	0.607	5.47e-20
Tnfrsf12a	2.36e-24	2.84867	0.339	0.133	5.61e-20
Pnp	2.53e-24	2.04842	0.488	0.301	6.02e-20
Smc6	2.77e-24	-0.701813	0.397	0.773	6.57e-20
Cavin3	3.37e-24	-0.790943	0.18	0.509	8e-20
Hspg2	3.45e-24	-0.715986	0.206	0.558	8.2e-20
Nedd4	3.55e-24	-0.588246	0.558	0.895	8.43e-20
Pvt1	3.8e-24	-1.03707	0.178	0.488	9.01e-20
Dennd1a	4.53e-24	-0.766617	0.365	0.729	1.07e-19
Nr3c1	5.66e-24	-0.937586	0.231	0.565	1.34e-19
Hip1	5.81e-24	-0.745701	0.313	0.665	1.38e-19
Blnk	6.11e-24	-1.0059	0.117	0.401	1.45e-19
Eid1	6.82e-24	-1.11544	0.091	0.354	1.62e-19
Pard3b	7.59e-24	-0.690339	0.36	0.731	1.8e-19
Kirrel3	7.7e-24	-1.22256	0.154	0.425	1.83e-19
Trim2	8.07e-24	-0.98972	0.189	0.505	1.92e-19
Nctc1	8.07e-24	-2.63388	0.037	0.242	1.92e-19
Spock3	8.23e-24	-2.8537	0.04	0.245	1.95e-19
Gm16599	8.94e-24	-1.33438	0.084	0.334	2.12e-19
Lmo2	9.08e-24	-1.19381	0.124	0.406	2.16e-19
2025-09-07	9.37e-24	-1.00487	0.182	0.497	2.23e-19
St5	9.83e-24	-1.12919	0.145	0.428	2.34e-19
Gal	1.06e-23	-0.791815	0.173	0.469	2.51e-19
Itpr2	1.13e-23	-0.691286	0.25	0.614	2.68e-19
Hmgn1	1.48e-23	-0.714334	0.369	0.746	3.52e-19
Map4k3	1.58e-23	-1.02344	0.121	0.402	3.76e-19
Nppc	1.97e-23	-0.638972	0.446	0.756	4.68e-19
Arhgef7	2.58e-23	-0.99869	0.093	0.353	6.13e-19
Rapsn	2.77e-23	-0.909992	0.138	0.432	6.57e-19
Phlda1	2.8e-23	2.55149	0.393	0.193	6.65e-19
Thbs2	2.85e-23	-1.11107	0.082	0.332	6.77e-19
Rbms1	3.35e-23	0.834776	0.841	0.865	7.95e-19
Zfp536	3.88e-23	-1.10553	0.152	0.431	9.21e-19
Tpk1	4.13e-23	-1.28602	0.112	0.368	9.8e-19
Dhrs3	6.24e-23	-2.21343	0.035	0.234	1.48e-18
Defb25	9.18e-23	-1.71587	0.051	0.268	2.18e-18
Col4a2	1.12e-22	-0.915159	0.129	0.413	2.66e-18
Rerg	1.2e-22	-2.48147	0.033	0.227	2.86e-18
Ramp2	1.25e-22	-1.08006	0.121	0.395	2.96e-18
Ar	1.27e-22	-0.714206	0.262	0.61	3.01e-18
Lncppara	1.34e-22	-1.40968	0.107	0.361	3.19e-18
Dbp	1.54e-22	-1.28595	0.089	0.335	3.66e-18
Lix1	1.69e-22	-1.56144	0.04	0.242	4.01e-18
Mpdz	1.79e-22	-0.806224	0.233	0.568	4.25e-18
Chd6	2.02e-22	-0.763879	0.187	0.502	4.79e-18
Lin7a	2.17e-22	-1.08599	0.217	0.508	5.16e-18
Stard13	2.27e-22	-1.54537	0.087	0.323	5.38e-18
Atf3	2.42e-22	1.89725	0.43	0.208	5.74e-18
Atp5f1	2.59e-22	-0.898894	0.196	0.512	6.16e-18
Utrn	2.81e-22	-0.654167	0.47	0.837	6.68e-18
Adra1a	3.19e-22	-3.59321	0.012	0.181	7.57e-18
Zfhx4	4.23e-22	-0.727761	0.36	0.715	1.01e-17
Islr	4.48e-22	-2.67493	0.014	0.185	1.06e-17
Pomp	5.65e-22	-0.750921	0.187	0.509	1.34e-17
Cacna2d1	5.79e-22	-0.743253	0.205	0.513	1.38e-17
E2f3	5.99e-22	-2.16884	0.038	0.235	1.42e-17
Scml4	6.02e-22	-2.17934	0.033	0.223	1.43e-17
Esrrg	7.05e-22	-1.65957	0.063	0.276	1.67e-17
Iqsec3	7.65e-22	-2.82406	0.017	0.19	1.82e-17
Fxyd6	9.4e-22	-0.746246	0.372	0.71	2.23e-17
Atp5o	1.32e-21	-0.703817	0.168	0.472	3.13e-17
Dmd	1.34e-21	-0.469847	0.895	0.99	3.17e-17
Atp2b4	1.4e-21	-1.04366	0.18	0.475	3.33e-17
Socs3	1.75e-21	1.39644	0.712	0.58	4.15e-17
Egfr	2.09e-21	-0.896899	0.502	0.81	4.95e-17
Atxn7l1	2.28e-21	-1.1618	0.114	0.365	5.4e-17
Ebf3	2.28e-21	-0.968131	0.205	0.501	5.41e-17
2410006H16Rik	2.34e-21	-0.850981	0.266	0.575	5.56e-17
Rgmb	2.64e-21	-0.632731	0.266	0.609	6.27e-17
Adgra3	2.84e-21	-1.22913	0.124	0.386	6.74e-17
Fam172a	2.93e-21	-0.84223	0.184	0.475	6.96e-17
Mest	4.14e-21	-2.25463	0.024	0.201	9.82e-17
Setd5	4.87e-21	-0.654407	0.274	0.618	1.16e-16
Pik3r1	4.9e-21	-0.755794	0.378	0.706	1.16e-16
Rreb1	5.07e-21	-1.28049	0.126	0.375	1.2e-16
Dip2c	5.46e-21	-0.76031	0.353	0.694	1.3e-16
Plxnd1	5.54e-21	-1.14625	0.068	0.291	1.32e-16
Mtr	5.62e-21	-0.877697	0.119	0.372	1.33e-16
Anxa2	5.79e-21	-0.669885	0.365	0.702	1.37e-16
Copa	5.95e-21	-0.714493	0.184	0.486	1.41e-16
Plxna2	7.02e-21	-0.668338	0.26	0.585	1.67e-16
Sox5	7.32e-21	-0.762286	0.245	0.562	1.74e-16
Gm8797	7.96e-21	3.0009	0.267	0.09	1.89e-16
Cfh	8.03e-21	1.17963	0.722	0.67	1.91e-16
Tshr	8.23e-21	-1.75731	0.063	0.268	1.95e-16
Atxn10	8.84e-21	-0.724063	0.194	0.501	2.1e-16
Lama2	8.94e-21	-0.633385	0.64	0.914	2.12e-16
Mnat1	9.24e-21	-0.905839	0.166	0.451	2.19e-16
Cd34	1.04e-20	-0.736982	0.267	0.588	2.47e-16
Ddx5	1.15e-20	0.555234	0.902	0.945	2.73e-16
Kcnt2	1.22e-20	-0.658463	0.362	0.676	2.89e-16
Ergic1	1.28e-20	-1.32565	0.086	0.316	3.04e-16
Hspa1a	1.32e-20	-1.67603	0.255	0.49	3.13e-16
Npas3	1.33e-20	-1.53239	0.087	0.306	3.16e-16
Cdh15	1.64e-20	-0.502627	0.28	0.631	3.89e-16
Sspn	2.09e-20	-1.53122	0.077	0.295	4.95e-16
Xpo7	2.11e-20	-1.00048	0.143	0.409	5.01e-16
Adcy7	2.33e-20	-1.46494	0.063	0.274	5.54e-16
Cdkal1	2.63e-20	-0.882316	0.206	0.499	6.25e-16
Glrb	2.72e-20	-2.09314	0.028	0.202	6.47e-16
Hba-a2	3.53e-20	1.11235	0.495	0.334	8.38e-16
H3f3b	3.59e-20	0.753169	0.921	0.929	8.53e-16
Ube2d3	4e-20	1.23019	0.68	0.673	9.5e-16
Sec31a	4.06e-20	-0.824603	0.114	0.363	9.63e-16
Gse1	4.2e-20	-1.58916	0.089	0.312	9.96e-16
H3f3a	4.38e-20	0.75959	0.888	0.914	1.04e-15
Rgma	4.54e-20	-0.845653	0.212	0.51	1.08e-15
Nbea	4.72e-20	-0.740888	0.219	0.517	1.12e-15
Setbp1	4.96e-20	-0.861923	0.259	0.551	1.18e-15
Ptprd	5.03e-20	-0.503934	0.423	0.784	1.19e-15
Dpy19l4	5.18e-20	-2.49683	0.028	0.2	1.23e-15
Pid1	5.24e-20	-1.39471	0.075	0.289	1.24e-15
Ankrd29	5.39e-20	-1.00878	0.107	0.35	1.28e-15
Clmp	5.97e-20	-0.852838	0.22	0.514	1.42e-15
Dclk3	6.2e-20	-1.89403	0.033	0.211	1.47e-15
Hbb-bt	6.21e-20	1.77501	0.46	0.282	1.48e-15
St3gal5	7.07e-20	-0.639507	0.371	0.722	1.68e-15
Cc2d2a	7.69e-20	-1.41626	0.059	0.263	1.83e-15
Dnajc13	7.71e-20	-0.928114	0.157	0.43	1.83e-15
Tmtc2	8.16e-20	-0.690226	0.365	0.687	1.94e-15
Smg6	8.47e-20	-0.6975	0.364	0.692	2.01e-15
Sh3d19	9.88e-20	-0.850245	0.206	0.494	2.35e-15
Eya4	1.06e-19	-0.572271	0.315	0.657	2.52e-15
Stim2	1.07e-19	-1.14719	0.15	0.405	2.55e-15
Epha4	1.15e-19	-1.40077	0.061	0.261	2.73e-15
Gng11	1.18e-19	-0.858396	0.156	0.431	2.81e-15
Lrp6	1.19e-19	-0.778908	0.281	0.596	2.83e-15
Hmgn2	1.29e-19	-1.16707	0.073	0.29	3.07e-15
Olfm1	1.46e-19	-1.01677	0.101	0.337	3.46e-15
Tdrd3	1.55e-19	-1.38918	0.082	0.3	3.69e-15
Exoc4	1.59e-19	-0.675611	0.386	0.707	3.77e-15
Ostc	1.86e-19	-0.717783	0.107	0.349	4.42e-15
Syne1	1.86e-19	-0.969143	0.082	0.302	4.42e-15
Abcb1b	2.3e-19	1.64566	0.538	0.399	5.46e-15
Pkp4	2.4e-19	-1.15316	0.135	0.382	5.7e-15
Zfp462	2.43e-19	-1.73163	0.072	0.274	5.76e-15
Fau	2.47e-19	0.402793	0.984	0.937	5.87e-15
Ppib	2.66e-19	-0.48448	0.379	0.739	6.3e-15
Pakap.1	2.86e-19	-0.347906	0.381	0.711	6.8e-15
Mapt	2.94e-19	-1.21692	0.101	0.327	6.97e-15
Igdcc4	2.99e-19	-1.72516	0.042	0.224	7.1e-15
Jsrp1	3.33e-19	-0.660026	0.196	0.502	7.91e-15
Ints6l	3.44e-19	-0.87698	0.159	0.427	8.17e-15
Eif4g3	3.63e-19	-0.685114	0.299	0.633	8.61e-15
Pja2	3.92e-19	-0.718257	0.192	0.482	9.3e-15
Thra	4.1e-19	-0.688032	0.283	0.609	9.75e-15
Fam49a	4.11e-19	-0.518967	0.278	0.606	9.76e-15
Msmo1	4.26e-19	-2.20897	0.024	0.186	1.01e-14
mt-Atp8	4.32e-19	-1.14343	0.11	0.345	1.03e-14
Arid5b	4.41e-19	1.7427	0.535	0.408	1.05e-14
Plekhg1	4.72e-19	-1.57445	0.077	0.28	1.12e-14
Hivep3	5.19e-19	-1.09448	0.14	0.389	1.23e-14
Tcf4	6.62e-19	-0.480211	0.752	0.963	1.57e-14
Ccl2	6.79e-19	3.37163	0.161	0.025	1.61e-14
Wdfy2	7.59e-19	-0.659433	0.199	0.494	1.8e-14
Scn1b	8.16e-19	-0.768133	0.129	0.384	1.94e-14
Mllt3	8.52e-19	-0.888563	0.147	0.399	2.02e-14
Oxct1	9e-19	-0.909149	0.133	0.384	2.14e-14
Abca8b	9.21e-19	-0.627402	0.334	0.659	2.19e-14
Gsap	9.28e-19	-1.15071	0.138	0.379	2.2e-14
Zbtb38	9.56e-19	-0.967475	0.089	0.311	2.27e-14
Adamtsl1	1.02e-18	-0.855015	0.168	0.42	2.41e-14
Cnpy2	1.1e-18	-0.839492	0.136	0.391	2.61e-14
Adcy2	1.29e-18	-0.632605	0.556	0.843	3.06e-14
Svep1	1.3e-18	-0.805493	0.119	0.354	3.09e-14
Commd1	1.31e-18	-0.934457	0.115	0.353	3.12e-14
Plcl2	1.38e-18	-1.06176	0.166	0.417	3.27e-14
Dap	1.47e-18	-1.317	0.063	0.259	3.48e-14
Gng10	1.61e-18	-1.29041	0.082	0.294	3.82e-14
Zfp106	1.61e-18	-0.918291	0.15	0.406	3.83e-14
Junb	1.79e-18	0.541963	0.941	0.83	4.26e-14
Adamts12	1.87e-18	-1.39192	0.068	0.263	4.44e-14
Micu2	2.05e-18	-1.21994	0.098	0.315	4.87e-14
Ttyh2	2.84e-18	-0.67306	0.112	0.347	6.75e-14
Lpar4	2.85e-18	-1.2459	0.07	0.271	6.76e-14
Tmem245	3.41e-18	-0.940682	0.1	0.323	8.1e-14
Vcam1	3.62e-18	-0.357925	0.374	0.711	8.6e-14
Col5a2	3.63e-18	-0.519148	0.26	0.562	8.63e-14
Rcn1	3.82e-18	-1.00379	0.07	0.272	9.08e-14
Cdc42ep5	3.85e-18	-1.00402	0.103	0.327	9.13e-14
Glis3	3.89e-18	1.02475	0.596	0.431	9.23e-14
Auts2	3.93e-18	-0.678085	0.579	0.833	9.34e-14
Tomm6	3.97e-18	-0.676812	0.229	0.531	9.43e-14
Itm2c	4.27e-18	-1.08822	0.098	0.319	1.01e-13
Grcc10	4.33e-18	-0.601968	0.224	0.529	1.03e-13
Fbxl17	4.48e-18	-0.754132	0.297	0.591	1.06e-13
Prkacb	4.79e-18	-1.00332	0.086	0.3	1.14e-13
Copg2	4.83e-18	-1.24912	0.086	0.293	1.15e-13
Gas5	4.92e-18	-0.530681	0.434	0.754	1.17e-13
Col5a1	5.58e-18	-1.07698	0.077	0.283	1.33e-13
Rbms3	6.28e-18	-0.507026	0.802	0.971	1.49e-13
Ppp1r15a	6.35e-18	1.28099	0.542	0.393	1.51e-13
Col26a1	6.4e-18	-2.5711	0.021	0.17	1.52e-13
Samd4	6.41e-18	2.24048	0.476	0.324	1.52e-13
Nr1d1	6.51e-18	-0.777064	0.149	0.399	1.55e-13
Pcdh9	6.53e-18	-2.43767	0.04	0.204	1.55e-13
Csrnp1	6.56e-18	2.29275	0.29	0.12	1.56e-13
Rbm26	6.58e-18	-0.600814	0.233	0.539	1.56e-13
Anks1b	6.85e-18	-2.34476	0.04	0.207	1.63e-13
Shprh	7.85e-18	-1.21363	0.091	0.3	1.86e-13
Mrpl33	7.96e-18	-0.593359	0.192	0.483	1.89e-13
Vgll3	8.06e-18	-0.615324	0.184	0.458	1.91e-13
Hmcn2	8.79e-18	-0.488232	0.61	0.917	2.09e-13
Camk1d	9.07e-18	-0.463707	0.185	0.457	2.15e-13
Aida	9.74e-18	-0.539333	0.161	0.436	2.31e-13
Csdc2	9.82e-18	-1.73717	0.045	0.219	2.33e-13
Slc7a11	1.05e-17	-0.540012	0.642	0.906	2.5e-13
Phactr2	1.09e-17	-0.690809	0.135	0.383	2.6e-13
Zeb1	1.1e-17	-0.506587	0.427	0.748	2.61e-13
Mdk	1.14e-17	-1.84027	0.028	0.185	2.7e-13
Errfi1	1.2e-17	1.25554	0.802	0.796	2.85e-13
Atad2b	1.22e-17	-0.830865	0.161	0.412	2.9e-13
Tecr	1.27e-17	-0.692021	0.201	0.487	3.02e-13
Myo1b	1.4e-17	-2.11289	0.024	0.176	3.33e-13
Jag1	1.48e-17	-1.19444	0.065	0.254	3.5e-13
Pcca	1.49e-17	-0.909819	0.136	0.371	3.54e-13
1110051M20Rik	1.58e-17	-1.03697	0.108	0.326	3.75e-13
Zfp91	1.68e-17	-0.833486	0.142	0.384	4e-13
Zmym4	1.89e-17	-0.923493	0.159	0.408	4.5e-13
Map2k6	1.91e-17	-2.34827	0.026	0.178	4.54e-13
Snrpd2	1.91e-17	-0.535527	0.281	0.601	4.54e-13
Tgif1	1.99e-17	2.21513	0.378	0.219	4.73e-13
Ssc5d	2.29e-17	-2.07055	0.023	0.171	5.43e-13
Plpp1	2.5e-17	-0.984963	0.098	0.312	5.93e-13
Schip1	2.57e-17	-2.26521	0.024	0.174	6.11e-13
Mamdc2	2.58e-17	-3.36959	0.014	0.15	6.13e-13
Idh2	2.59e-17	-0.504412	0.187	0.473	6.15e-13
Selenof	2.7e-17	-0.594905	0.39	0.721	6.41e-13
Ireb2	2.91e-17	-1.16854	0.051	0.228	6.91e-13
Aig1	2.93e-17	-0.885608	0.15	0.393	6.96e-13
Arhgef2	3.3e-17	-0.555484	0.353	0.687	7.83e-13
Capns1	3.6e-17	-0.416956	0.28	0.613	8.54e-13
Atp5e	3.62e-17	-0.457363	0.58	0.867	8.6e-13
Calm3	3.66e-17	-0.708486	0.122	0.361	8.68e-13
Prdx2	3.96e-17	-0.523392	0.24	0.543	9.39e-13
Tpm3-rs7	4.01e-17	3.26495	0.201	0.057	9.51e-13
Rnf217	4.07e-17	-0.755018	0.189	0.446	9.66e-13
Zfhx3	4.12e-17	-0.532535	0.337	0.661	9.79e-13
Gm13703	4.57e-17	-1.29321	0.087	0.286	1.08e-12
Gm14616	5.02e-17	-2.77438	0.014	0.149	1.19e-12
Gtf2i	5.13e-17	-0.718938	0.119	0.347	1.22e-12
Zfyve21	5.39e-17	-1.21657	0.066	0.256	1.28e-12
Irs1	5.48e-17	-0.938905	0.1	0.309	1.3e-12
Cbfa2t2	5.56e-17	-0.800595	0.114	0.337	1.32e-12
Ncald	5.58e-17	-0.605469	0.274	0.58	1.33e-12
Dpm3	5.73e-17	-0.449767	0.22	0.521	1.36e-12
Rfc1	5.8e-17	-1.10564	0.082	0.282	1.38e-12
Cap2	6.1e-17	-1.51605	0.059	0.237	1.45e-12
Lrrc17	6.12e-17	-2.38543	0.021	0.164	1.45e-12
Foxo1	6.17e-17	-0.586379	0.353	0.673	1.46e-12
Anapc13	6.47e-17	-0.685881	0.142	0.383	1.54e-12
Kcnq1ot1	6.5e-17	-1.22919	0.121	0.328	1.54e-12
Ergic3	6.7e-17	-0.629913	0.15	0.409	1.59e-12
N6amt1	6.88e-17	-0.929806	0.136	0.369	1.63e-12
mt-Co1	6.88e-17	-0.284169	0.998	0.999	1.63e-12
Pitpnc1	7.32e-17	-0.871057	0.302	0.561	1.74e-12
Plekha5	8.16e-17	-0.58787	0.297	0.601	1.94e-12
Araf	8.37e-17	-1.26623	0.063	0.246	1.99e-12
Cul5	8.6e-17	-0.626144	0.147	0.393	2.04e-12
Atg10	8.83e-17	-0.960001	0.093	0.293	2.1e-12
Adgrl3	9.28e-17	-2.09757	0.049	0.212	2.2e-12
Ltbp4	9.28e-17	-0.553801	0.386	0.72	2.2e-12
Rbm20	9.47e-17	-0.902996	0.126	0.347	2.25e-12
Des	1.09e-16	0.95715	0.75	0.795	2.58e-12
Tgfbr3	1.21e-16	-0.577209	0.752	0.963	2.86e-12
Arfgef1	1.22e-16	-0.596461	0.136	0.378	2.9e-12
C1d	1.25e-16	-0.764605	0.093	0.301	2.98e-12
Ank2	1.32e-16	-0.487828	0.292	0.598	3.12e-12
Dusp3	1.39e-16	-0.572896	0.133	0.367	3.31e-12
Klhl5	1.43e-16	-1.20814	0.079	0.271	3.39e-12
Snx6	1.46e-16	-0.562355	0.231	0.529	3.46e-12
Neo1	1.46e-16	-0.682246	0.168	0.413	3.47e-12
Prdm5	1.47e-16	-0.963141	0.08	0.275	3.49e-12
B830012L14Rik	1.68e-16	-1.91492	0.037	0.19	3.99e-12
Fgfr4	1.74e-16	-0.411026	0.633	0.911	4.14e-12
Tmem135	1.78e-16	-0.70941	0.18	0.435	4.22e-12
Ube3c	1.83e-16	-0.518752	0.154	0.399	4.34e-12
Bcar3	1.83e-16	-0.712302	0.252	0.534	4.36e-12
Top2b	1.89e-16	-0.577504	0.173	0.427	4.48e-12
Gstt1	1.91e-16	-0.704039	0.138	0.372	4.54e-12
H2afz	1.98e-16	-0.581874	0.22	0.495	4.69e-12
Msi2	2.03e-16	-0.585562	0.304	0.616	4.81e-12
Medag	2.05e-16	-0.434111	0.351	0.677	4.87e-12
Grb10	2.06e-16	-0.648194	0.397	0.694	4.88e-12
Stx16	2.13e-16	-0.781744	0.154	0.399	5.06e-12
Cplane1	2.18e-16	-0.867947	0.124	0.345	5.18e-12
Nav1	2.21e-16	-0.462459	0.524	0.844	5.26e-12
Hk1	2.4e-16	-1.04999	0.096	0.3	5.69e-12
Tmem109	2.46e-16	-0.713673	0.175	0.432	5.85e-12
Col6a2	2.47e-16	-1.63689	0.045	0.208	5.86e-12
Mill2	2.8e-16	-1.63157	0.065	0.239	6.66e-12
Relch	3.06e-16	-1.00082	0.103	0.311	7.26e-12
Slc22a3	3.1e-16	-2.97459	0.012	0.14	7.36e-12
Chd9	3.23e-16	-0.746067	0.35	0.653	7.66e-12
2025-09-10	3.3e-16	-0.998766	0.094	0.297	7.82e-12
Snhg12	3.55e-16	-0.764918	0.147	0.386	8.44e-12
Nfix	3.6e-16	-0.461519	0.547	0.86	8.56e-12
2900097C17Rik	3.63e-16	-1.29698	0.072	0.256	8.61e-12
Lpar1	3.72e-16	-0.708668	0.198	0.454	8.84e-12
Pdap1	3.79e-16	-0.495733	0.184	0.447	9.01e-12
Cdk4	3.85e-16	-0.74216	0.143	0.383	9.15e-12
Tmem233	4.1e-16	-2.78647	0.014	0.142	9.75e-12
Ppp1r12a	4.43e-16	-0.58378	0.295	0.601	1.05e-11
Dhx36	4.43e-16	-0.643086	0.138	0.375	1.05e-11
Tshz1	4.66e-16	-0.500108	0.212	0.495	1.11e-11
Ehmt1	4.7e-16	-0.650014	0.166	0.423	1.12e-11
Rala	5.11e-16	-0.982085	0.091	0.29	1.21e-11
9530068E07Rik	5.35e-16	-1.06021	0.089	0.286	1.27e-11
2025-09-09	5.44e-16	-2.17102	0.017	0.15	1.29e-11
Mrc2	5.61e-16	-0.720707	0.135	0.356	1.33e-11
Mtss1	5.63e-16	-0.816071	0.094	0.294	1.34e-11
Pxdn	5.81e-16	-0.993845	0.066	0.246	1.38e-11
Bmp6	5.82e-16	-0.760071	0.379	0.657	1.38e-11
Nenf	6.09e-16	-0.494788	0.257	0.564	1.45e-11
Slc7a2	6.77e-16	-0.977857	0.145	0.369	1.61e-11
Jund	7.18e-16	0.446792	0.96	0.927	1.71e-11
Zfp292	7.49e-16	-0.656808	0.161	0.409	1.78e-11
Ncam1	7.85e-16	-0.407114	0.621	0.91	1.86e-11
Parg	7.89e-16	-1.36771	0.042	0.2	1.87e-11
Ptprs	7.92e-16	-2.08882	0.026	0.167	1.88e-11
Abca5	7.97e-16	-0.492364	0.233	0.524	1.89e-11
Colgalt1	8.19e-16	-1.01936	0.08	0.272	1.94e-11
Tspan7	8.34e-16	-0.697684	0.166	0.409	1.98e-11
Aarsd1	8.53e-16	-1.50456	0.038	0.193	2.03e-11
Pbx1	8.65e-16	-0.539688	0.339	0.639	2.05e-11
Slc12a6	8.67e-16	-1.01225	0.136	0.353	2.06e-11
Morc3	8.73e-16	-1.07776	0.079	0.268	2.07e-11
AC149090.1	8.89e-16	-1.08869	0.086	0.278	2.11e-11
Lman2	9.43e-16	-0.763053	0.089	0.29	2.24e-11
R3hdm2	9.99e-16	-0.719203	0.201	0.462	2.37e-11
Fam168a	1.01e-15	-0.646468	0.248	0.535	2.39e-11
Phc3	1.02e-15	-0.445965	0.122	0.349	2.43e-11
Macf1	1.09e-15	-0.574277	0.192	0.447	2.6e-11
Pkm	1.12e-15	-0.457635	0.414	0.748	2.65e-11
Mbtps1	1.12e-15	-0.892528	0.103	0.309	2.65e-11
Palld	1.16e-15	-1.39443	0.07	0.246	2.76e-11
Exoc2	1.25e-15	-1.12128	0.068	0.245	2.97e-11
Mtus1	1.33e-15	-0.848002	0.068	0.246	3.17e-11
Park7	1.33e-15	-0.494906	0.343	0.659	3.17e-11
Fitm1	1.36e-15	-1.25923	0.07	0.249	3.23e-11
Tmem178b	1.42e-15	-1.36523	0.063	0.231	3.37e-11
Cacna1d	1.46e-15	-0.755045	0.227	0.479	3.47e-11
Fam114a1	1.46e-15	-1.44175	0.058	0.224	3.48e-11
Vps13b	1.49e-15	-0.619471	0.245	0.527	3.53e-11
Ptpra	1.53e-15	-0.567838	0.213	0.484	3.63e-11
Arhgap5	1.57e-15	-0.46144	0.259	0.55	3.72e-11
E130307A14Rik	1.58e-15	-0.915268	0.08	0.264	3.75e-11
Epb41l3	1.65e-15	-1.05329	0.082	0.265	3.92e-11
Frat2	1.69e-15	3.85374	0.136	0.023	4.02e-11
Sat1	1.75e-15	1.48615	0.53	0.424	4.16e-11
Thap3	1.83e-15	-0.60096	0.191	0.45	4.34e-11
Uqcr11	1.87e-15	-0.441121	0.428	0.755	4.44e-11
Nisch	1.87e-15	-0.480932	0.219	0.501	4.44e-11
Pkd1	1.95e-15	-0.902014	0.096	0.294	4.62e-11
Akap9	2e-15	-0.687644	0.215	0.469	4.76e-11
Mlec	2.11e-15	-1.25016	0.042	0.197	5e-11
Apbb2	2.17e-15	-1.07338	0.084	0.268	5.15e-11
Cwf19l2	2.22e-15	-0.909477	0.126	0.337	5.28e-11
Abhd8	2.35e-15	-1.26876	0.04	0.193	5.57e-11
Smarcb1	2.37e-15	-0.988022	0.058	0.228	5.63e-11
Mxra8	2.39e-15	-0.589253	0.156	0.404	5.68e-11
Sptbn1	2.52e-15	-0.543131	0.435	0.747	5.99e-11
Sgce	2.55e-15	-0.747598	0.126	0.341	6.05e-11
H2az2	2.7e-15	2.30813	0.245	0.096	6.41e-11
Rab12	2.74e-15	-0.680919	0.122	0.341	6.5e-11
Emilin1	2.78e-15	-3.28132	0.01	0.129	6.61e-11
Arid5a	2.86e-15	2.32213	0.264	0.116	6.79e-11
Tanc2	3.06e-15	-0.464489	0.727	0.932	7.27e-11
Lrba	3.07e-15	-0.706079	0.147	0.372	7.3e-11
Unc93b1	3.1e-15	-0.507987	0.157	0.402	7.36e-11
Hmcn1	3.1e-15	-1.72435	0.047	0.201	7.37e-11
Adamts10	3.21e-15	-0.739362	0.131	0.349	7.62e-11
Ubr3	3.29e-15	-0.478006	0.24	0.529	7.8e-11
Rcn3	3.32e-15	-0.827506	0.084	0.272	7.88e-11
Ephx1	3.46e-15	-0.620508	0.154	0.389	8.21e-11
Gabarap	3.49e-15	0.855874	0.726	0.765	8.29e-11
Lrch1	3.57e-15	-0.672971	0.114	0.32	8.48e-11
Akr1b3	3.6e-15	-0.392763	0.33	0.653	8.55e-11
Nfil3	3.64e-15	2.40944	0.271	0.123	8.65e-11
Atp5j2	3.65e-15	-0.463903	0.39	0.743	8.68e-11
Ola1	3.68e-15	-1.02702	0.089	0.279	8.75e-11
Sec24a	3.77e-15	-0.976059	0.11	0.311	8.95e-11
Mirg	3.8e-15	-1.95151	0.019	0.148	9.03e-11
Aprt	3.88e-15	-0.394546	0.208	0.482	9.2e-11
Rngtt	3.96e-15	-0.609623	0.114	0.324	9.39e-11
Ttc23	4.08e-15	-1.71132	0.037	0.182	9.68e-11
Myc	4.08e-15	2.22215	0.348	0.204	9.7e-11
Eya1	4.11e-15	-0.580092	0.217	0.475	9.76e-11
Acap2	4.16e-15	-0.677738	0.177	0.42	9.89e-11
Ehd2	4.38e-15	-0.670375	0.119	0.334	1.04e-10
Bmp1	4.47e-15	-0.801657	0.079	0.264	1.06e-10
Asph	4.52e-15	-0.77589	0.108	0.313	1.07e-10
St3gal4	4.73e-15	-0.913464	0.115	0.317	1.12e-10
Phkb	4.89e-15	-1.12371	0.094	0.282	1.16e-10
Lrig1	4.98e-15	-0.447507	0.4	0.72	1.18e-10
Mybpc1	5.41e-15	-0.966608	0.182	0.408	1.28e-10
Adh5	5.45e-15	-0.563381	0.129	0.352	1.29e-10
2025-09-08	5.54e-15	-0.905382	0.082	0.268	1.32e-10
Ndufs4	5.56e-15	-0.700709	0.159	0.393	1.32e-10
Kidins220	5.93e-15	-0.591104	0.119	0.328	1.41e-10
Pald1	6.11e-15	-1.26482	0.058	0.223	1.45e-10
Tmem131l	6.22e-15	-0.997422	0.066	0.238	1.48e-10
Cryab	6.26e-15	-0.710078	0.229	0.505	1.49e-10
Ndufa12	6.35e-15	-0.47782	0.18	0.432	1.51e-10
Cd63	6.39e-15	0.619174	0.904	0.902	1.52e-10
[truncated: 2,417 more rows]
